# Supplementary material for: Magnetic resonance imaging of white matter in Alzheimer's disease: a global bibliometric analysis from 1990 to 2022
Source: Front Neurosci. 2023 May 25;17:1163809. doi: 10.3389/fnins.2023.1163809 (PMC10248146; doi:10.3389/fnins.2023.1163809)
Supplement: Supplementary file 1 [file Data_Sheet_1.zip]

Archive with 6 entries (5 files):
- Original data/Data_1.txt
- Original data/Data_2.txt
- Original data/Data_3.txt
- Original data/Data_4.txt
- Original data/Data_5.txt
- Original data/
