# Supplementary material for: Magnetic resonance imaging of white matter in Alzheimer's disease: a global bibliometric analysis from 1990 to 2022
Source: Front Neurosci. 2023 May 25;17:1163809. doi: 10.3389/fnins.2023.1163809 (PMC10248146; doi:10.3389/fnins.2023.1163809)
Supplement: Supplementary file 1 [file Data_Sheet_1.zip › Original data/Data_1.txt]

FN Clarivate Analytics Web of Science
VR 1.0
PT C
AU Yang, JJ
   Yoon, U
   Yun, H
   Im, K
   Choi, YY
   Kim, SI
   Lee, KH
   Lee, JM
AF Yang, Jin-ju
   Yoon, Uicheul
   Yun, HyukJin
   Im, Kiho
   Choi, Yu Yong
   Kim, Sun I.
   Lee, Kun Ho
   Lee, Jong-Min
BE Ao, SI
   Douglas, C
   Grundfest, WS
   Burgstone, J
TI Prediction of Human Intelligence using Morphometric Characteristics of
   Cerebral Cortex
SO WORLD CONGRESS ON ENGINEERING AND COMPUTER SCIENCE, WCECS 2011, VOL I
SE Lecture Notes in Engineering and Computer Science
LA English
DT Proceedings Paper
CT World Congress on Engineering and Computer Science (WCECS 2011)
CY OCT 19-21, 2011
CL San Francisco, CA
SP Int Assoc Engn, IAENG, Soc Artificial Intelligence, IAENG, Soc Bioinformat, IAENG, Soc Comp Sci, IAENG, Soc Data Min, IAENG, Soc Elect Engn, IAENG, Soc HIV AIDS, IAENG, Soc Imag Engn, IAENG, Soc Ind Engn, IAENG, Soc Informat Syst Engn, IAENG, Soc Internet Comp & Web Serv, IAENG, Soc Mech Engn, IAENG, Soc Operat Res, IAENG, Soc Sci Comp, IAENG, Soc Software Engn, IAENG, Soc Wireless Networks
DE Terms Prediction; human intelligence; characteristics of cerebral
   cortex; Partial least square regression; MRI
ID AUTOMATED 3-D EXTRACTION; CORTICAL THICKNESS; INTRACRANIAL VOLUME; HUMAN
   BRAIN; LOCAL GYRIFICATION; ALZHEIMERS-DISEASE; HEALTHY-ADULTS; MATTER
   VOLUME; WHITE-MATTER; SIZE
AB A number of studies from imaging data have reported neuroanatomical correlates of intelligence. However, studies related to intelligence assessing all possible aspects of cortical structure have been little addressed. We examined the relationship between human intelligence and morphometric characteristics of cortical surface such as gray matter volume, surface area, thickness, convolution, and sulcal depth with 79 young people (Age range: 17-27, Male/Female: 39/39). All cortical measures were calculated each lobe region and hemisphere in native space. Our study also addressed to predict the human intelligence using the morphometric characteristics correlated to intelligence quotient (IQ). We applied partial least squares to analyze complex information obtained from different structural properties of the cerebral cortex. We found that there were no significant relationships between each cortical measurement and IQ while considering age, gender and intracranial volume (ICV). When we examined the same regression model excluding ICV, some cortical measurements were associated with IQ frequently in frontal and temporal lobe. It might conclude that human intelligence is significantly correlated with the cortical complexity coming from brain size, rather than cortical shape itself. The combination of various cortical measurements explained 52.57% of IQ. The results showed that they were more useful for prediction of human intelligence than alone. Our findings may suggest that makes it possible to predict human intelligence using Magnetic resonance imaging (MRI).
C1 [Yang, Jin-ju; Yoon, Uicheul; Yun, HyukJin; Im, Kiho; Kim, Sun I.; Lee, Jong-Min] Hanyang Univ, Dept Biomed Engn, Seoul, South Korea.
   [Choi, Yu Yong] Gwangju Inst Sci & Technol, Bioimaging Res Ctr, Gwangju, South Korea.
   [Lee, Kun Ho] Chosun Univ, Dept Marine Life Sci, Gwangju, South Korea.
RP Lee, JM (通讯作者)，Hanyang Univ, Dept Biomed Engn, Seoul, South Korea.
EM jinju@bme.hanyang.ac.kr; yoonuc@gmail.com; yunhj@bme.hanyang.ac.kr;
   kiho.sky@gmail.com; yuyongchoi@gist.ac.kr; sunkim@hanyang.ac.kr;
   leekho@chosun.ac.kr; ljm@hanyang.ac.kr
FU Korea Science and Engineering Foundation (KOSEF) NRL program grant -
   Korean Government (MEST) [R0A-2007-000-20068-0]; Korea Health 21 R and D
   Project, Ministry of Health and Welfare, Republic of Korea [A050079]
FX This work was supported by the Korea Science and Engineering Foundation
   (KOSEF) NRL program grant funded by the Korean Government (MEST)
   (R0A-2007-000-20068-0) and a grant from the Korea Health 21 R and D
   Project, Ministry of Health and Welfare, Republic of Korea (A050079).
CR [Anonymous], 1943, PSYCHOL B, V40, P153
   Batchelor PG, 2002, IEEE T MED IMAGING, V21, P953, DOI 10.1109/TMI.2002.803108
   Brooks BL, 2005, ARCH CLIN NEUROPSYCH, V20, P1043, DOI 10.1016/j.acn.2005.06.005
   Choi YY, 2008, J NEUROSCI, V28, P10323, DOI 10.1523/JNEUROSCI.3259-08.2008
   COLLINS DL, 1994, J COMPUT ASSIST TOMO, V18, P192, DOI 10.1097/00004728-199403000-00005
   Edland SD, 2002, NEUROLOGY, V59, P272, DOI 10.1212/WNL.59.2.272
   Frangou S, 2004, NEUROIMAGE, V23, P800, DOI 10.1016/j.neuroimage.2004.05.027
   Gaser C, 2006, NEUROIMAGE, V33, P46, DOI 10.1016/j.neuroimage.2006.06.018
   Gong QY, 2005, NEUROIMAGE, V25, P1175, DOI 10.1016/j.neuroimage.2004.12.044
   Gur RC, 1999, J NEUROSCI, V19, P4065
   Im K, 2008, NEUROIMAGE, V43, P103, DOI 10.1016/j.neuroimage.2008.07.016
   Im K, 2008, CEREB CORTEX, V18, P2181, DOI 10.1093/cercor/bhm244
   Im K, 2006, HUM BRAIN MAPP, V27, P994, DOI 10.1002/hbm.20238
   Jenkins R, 2000, ARCH NEUROL-CHICAGO, V57, P220, DOI 10.1001/archneur.57.2.220
   Karama S, 2009, INTELLIGENCE, V37, P431, DOI 10.1016/j.intell.2009.03.009
   Kim JS, 2005, NEUROIMAGE, V27, P210, DOI 10.1016/j.neuroimage.2005.03.036
   Lerch JP, 2005, NEUROIMAGE, V24, P163, DOI 10.1016/j.neuroimage.2004.07.045
   Luders E, 2006, NEUROIMAGE, V29, P1224, DOI 10.1016/j.neuroimage.2005.08.049
   Luders E, 2004, NAT NEUROSCI, V7, P799, DOI 10.1038/nn1277
   Luders E, 2002, NEUROREPORT, V13, P2371, DOI 10.1097/01.wnr.0000049603.85580.da
   Luders E, 2008, CEREB CORTEX, V18, P2019, DOI 10.1093/cercor/bhm227
   Luders E, 2007, NEUROIMAGE, V37, P1457, DOI 10.1016/j.neuroimage.2007.06.028
   Luders E, 2009, INTELLIGENCE, V37, P156, DOI 10.1016/j.intell.2008.07.002
   MacDonald D, 2000, NEUROIMAGE, V12, P340, DOI 10.1006/nimg.1999.0534
   Magnotta VA, 1999, CEREB CORTEX, V9, P151, DOI 10.1093/cercor/9.2.151
   McIntosh AR, 1996, NEUROIMAGE, V3, P143, DOI 10.1006/nimg.1996.0016
   Mevik BH, 2007, J STAT SOFTW, V18, P1, DOI 10.18637/jss.v018.i02
   Narr KL, 2007, CEREB CORTEX, V17, P2163, DOI 10.1093/cercor/bhl125
   Rettmann ME, 2006, CEREB CORTEX, V16, P1584, DOI 10.1093/cercor/bhj095
   Shaw P, 2006, NATURE, V440, P676, DOI 10.1038/nature04513
   Sled JG, 1998, IEEE T MED IMAGING, V17, P87, DOI 10.1109/42.668698
   Toro R, 2008, CEREB CORTEX, V18, P2352, DOI 10.1093/cercor/bhm261
   Wiegand LC, 2005, AM J PSYCHIAT, V162, P65, DOI 10.1176/appi.ajp.162.1.65
   Wolf H, 2003, BRAIN RES, V973, P74, DOI 10.1016/S0006-8993(03)02552-6
   Yoon U, 2007, NEUROIMAGE, V34, P1405, DOI 10.1016/j.neuroimage.2006.11.021
   Zijdenbos A, 1996, LECT NOTES COMPUT SC, V1131, P439
   ZILLES K, 1988, ANAT EMBRYOL, V179, P173, DOI 10.1007/BF00304699
NR 37
TC 0
Z9 0
U1 1
U2 1
PU INT ASSOC ENGINEERS-IAENG
PI HONG KONG
PA UNIT 1, 1-F, 37-39 HUNG TO ROAD, KWUN TONG, HONG KONG, 00000, PEOPLES R
   CHINA
SN 2078-0958
BN 978-988-18210-9-6
J9 LECT NOTES ENG COMP
PY 2011
BP 428
EP 432
PG 5
WC Computer Science, Theory & Methods; Engineering, Electrical & Electronic
WE Conference Proceedings Citation Index - Science (CPCI-S)
SC Computer Science; Engineering
GA BH0EH
UT WOS:000394721500079
DA 2022-10-31
ER

PT S
AU Salat, DH
   Tuch, DS
   Hevelone, ND
   Fischl, B
   Corkin, S
   Rosas, HD
   Dale, AM
AF Salat, DH
   Tuch, DS
   Hevelone, ND
   Fischl, B
   Corkin, S
   Rosas, HD
   Dale, AM
BE Ulmer, JL
   Parsons, L
   Moseley, M
   Gabrieli, J
TI Age-related changes in prefrontal white IF matter measured by diffusion
   tensor imaging
SO WHITE MATTER IN COGNITIVE NEUROSCIENCE: ADVANCES IN DIFFUSION TENSOR
   IMAGING AND ITS APPLICATIONS
SE ANNALS OF THE NEW YORK ACADEMY OF SCIENCES
LA English
DT Article; Proceedings Paper
CT Workshop on White Matter in the Cognitive Neurosciences
CY AUG 19-20, 2004
CL New York Acad Sci, New York, NY
SP Gen Elect Hlth Care Syst, Mushett Family Fdn, Natl Inst Hlth, Natl Sci Fdn, New York Acad Sci, Siemens Med
HO New York Acad Sci
DE aging; Alzheimer's disease; white matter; prefrontal; MRI; DTI
ID HUMAN CORPUS-CALLOSUM; MAGNETIC-RESONANCE; ALZHEIMERS-DISEASE;
   CEREBRAL-CORTEX; DIFFERENTIAL VULNERABILITY; NEURAL MECHANISMS;
   NERVOUS-SYSTEM; HEALTHY-MEN; GRAY-MATTER; HUMAN-BRAIN
AB Age-related degeneration of brain white matter (WM) has received a great deal of attention, with recent studies demonstrating that such changes are correlated with cognitive decline and increased risk for the development of age-related neurodegenerative disease. Past studies have used magnetic resonance imaging (MRI) to measure the volume of normal and abnormal tissue signal as an index of tissue pathology. More recently, diffusion tensor MRI (DTI) has been employed to obtain regional measures of tissue microstructure, such as fractional anisotropy (FA), providing better spatial resolution and potentially more sensitive metrics of tissue damage than traditional volumetric measures. We used DTI to examine the regional basis of age-related alterations in prefrontal WM. As expected from prior volumetric and DTI studies, prefrontal FA was reduced in older adults (OA) compared to young adults (YA). Although WM volume has been reported to be relatively preserved until late aging, FA was significantly reduced by middle age. Much of prefrontal WM showed reduced FA with increasing age. Ventromedial and deep prefrontal regions showed a somewhat greater reduction compared to other prefrontal areas. Prefrontal WM anisotropy correlated with prefrontal WM volume, but the correlation was significant only when the analysis was limited to participants over age 40. This evidence of widespread and regionally accelerated alterations in prefrontal WM with aging illustrates FA's potential as a microstructural index of volumetric measures.
C1 MIT, Athinoula A Martinos Ctr Biomed Imaging, Dept Radiol, MGH,HMS, Charlestown, MA 02129 USA.
   MIT, Dept Brain & Cognit Sci, Cambridge, MA 02139 USA.
   MGH, Dept Neurol, Boston, MA USA.
   UCSD, Dept Neurosci, La Jolla, CA USA.
   UCSD, Dept Radiol, La Jolla, CA USA.
RP Salat, DH (通讯作者)，MIT, Athinoula A Martinos Ctr Biomed Imaging, Dept Radiol, MGH,HMS, Bldg 149,13th St,Mail Code 149 2301, Charlestown, MA 02129 USA.
EM salat@nmr.mgh.harvard.edu
RI Dale, Anders M/A-5180-2010
OI Hevelone, Nathanael/0000-0003-4740-2085
CR Abe O, 2002, NEUROBIOL AGING, V23, P433, DOI 10.1016/S0197-4580(01)00318-9
   Bartzokis G, 2001, ARCH GEN PSYCHIAT, V58, P461, DOI 10.1001/archpsyc.58.5.461
   Beaulieu C, 2002, NMR BIOMED, V15, P435, DOI 10.1002/nbm.782
   BRAFFMAN BH, 1988, AM J ROENTGENOL, V151, P551, DOI 10.2214/ajr.151.3.551
   BRANTZAWADZKI M, 1985, AM J NEURORADIOL, V6, P675
   CHRISTIANSEN P, 1994, ACTA RADIOL, V35, P117
   COFFEY CE, 1992, NEUROLOGY, V42, P527, DOI 10.1212/WNL.42.3.527
   COWELL PE, 1992, DEV BRAIN RES, V66, P187, DOI 10.1016/0165-3806(92)90079-C
   DeCarli C, 2005, STROKE, V36, P50, DOI 10.1161/01.STR.0000150668.58689.f2
   DORAISWAMY PM, 1991, J NEUROPSYCH CLIN N, V3, P392
   GEORGE AE, 1986, AM J NEURORADIOL, V7, P567
   Giedd JN, 2004, ANN NY ACAD SCI, V1021, P77, DOI 10.1196/annals.1308.009
   Giedd JN, 1999, NAT NEUROSCI, V2, P861, DOI 10.1038/13158
   Guttmann CRG, 1998, NEUROLOGY, V50, P972, DOI 10.1212/WNL.50.4.972
   Hanyu H, 1998, J NEUROL SCI, V156, P195, DOI 10.1016/S0022-510X(98)00043-4
   Head D, 2004, CEREB CORTEX, V14, P410, DOI 10.1093/cercor/bhh003
   Janowsky JS, 1996, J AM GERIATR SOC, V44, P798, DOI 10.1111/j.1532-5415.1996.tb03736.x
   JERNIGAN TL, 1991, BIOL PSYCHIAT, V29, P55, DOI 10.1016/0006-3223(91)90210-D
   Kensinger EA, 2004, P NATL ACAD SCI USA, V101, P3310, DOI 10.1073/pnas.0306408101
   LIM KO, 1992, J GERONTOL, V47, pB26, DOI 10.1093/geronj/47.1.B26
   Liu CL, 2004, MAGN RESON MED, V52, P1388, DOI 10.1002/mrm.20288
   Logan JM, 2002, NEURON, V33, P827, DOI 10.1016/S0896-6273(02)00612-8
   LOMBER SG, 1994, BEHAV BRAIN RES, V64, P25, DOI 10.1016/0166-4328(94)90116-3
   Madden DJ, 2004, NEUROIMAGE, V21, P1174, DOI 10.1016/j.neuroimage.2003.11.004
   MURPHY DGM, 1992, ARCH NEUROL-CHICAGO, V49, P839, DOI 10.1001/archneur.1992.00530320063013
   Nusbaum AO, 2001, AM J NEURORADIOL, V22, P136
   O'Sullivan M, 2001, NEUROLOGY, V57, P632, DOI 10.1212/WNL.57.4.632
   Pfefferbaum A, 2000, MAGNET RESON MED, V44, P259, DOI 10.1002/1522-2594(200008)44:2<259::AID-MRM13>3.0.CO;2-6
   Pfefferbaum A, 2003, MAGNET RESON MED, V49, P953, DOI 10.1002/mrm.10452
   PFEFFERBAUM A, 1994, ARCH NEUROL-CHICAGO, V51, P874, DOI 10.1001/archneur.1994.00540210046012
   Pierpaoli C, 1996, MAGNET RESON MED, V36, P893, DOI 10.1002/mrm.1910360612
   Raz N, 1997, CEREB CORTEX, V7, P268, DOI 10.1093/cercor/7.3.268
   Raz N, 2003, BEHAV NEUROSCI, V117, P1169, DOI 10.1037/0735-7044.117.6.1169
   ROSAS HD, UNPUB EARLY MICROSTR
   Rypma B, 2000, NAT NEUROSCI, V3, P509, DOI 10.1038/74889
   Salat D, 1997, NEUROBIOL AGING, V18, P191, DOI 10.1016/S0197-4580(97)00014-6
   Salat DH, 2005, NEUROBIOL AGING, V26, P1215, DOI 10.1016/j.neurobiolaging.2004.09.017
   Salat DH, 1999, ARCH NEUROL-CHICAGO, V56, P338, DOI 10.1001/archneur.56.3.338
   Salat DH, 2004, CEREB CORTEX, V14, P721, DOI 10.1093/cercor/bhh032
   Sowell ER, 2003, NAT NEUROSCI, V6, P309, DOI 10.1038/nn1008
   Stebbins GT, 2002, PSYCHOL AGING, V17, P44, DOI 10.1037//0882-7974.17.1.44
   Sullivan EV, 2001, NEUROREPORT, V12, P99, DOI 10.1097/00001756-200101220-00027
   THOMSEN C, 1987, ACTA RADIOL, V28, P353
   Tuch DS, 2005, P NATL ACAD SCI USA, V102, P12212, DOI 10.1073/pnas.0407259102
   Tuch DS, 2004, MAGN RESON MED, V52, P1358, DOI 10.1002/mrm.20279
   Uylings HBM, 2002, BRAIN COGNITION, V49, P268, DOI 10.1006/brcg.2001.1500
   WEIS S, 1991, J NEURAL TRANSM-GEN, P35
NR 47
TC 220
Z9 223
U1 0
U2 8
PU NEW YORK ACAD SCIENCES
PI NEW YORK
PA 2 EAST 63RD ST, NEW YORK, NY 10021 USA
SN 0077-8923
BN 1-57331-545-1
J9 ANN NY ACAD SCI
JI Ann.NY Acad.Sci.
PY 2005
VL 1064
BP 37
EP +
DI 10.1196/annals.1340.009
PG 14
WC Multidisciplinary Sciences; Clinical Neurology; Neurosciences;
   Neuroimaging
WE Conference Proceedings Citation Index - Science (CPCI-S); Science Citation Index Expanded (SCI-EXPANDED)
SC Science & Technology - Other Topics; Neurosciences & Neurology
GA BDU41
UT WOS:000235430200003
PM 16394146
DA 2022-10-31
ER

PT J
AU Jagust, W
AF Jagust, William
TI What can imaging reveal about obesity and the brain?
SO CURRENT ALZHEIMER RESEARCH
LA English
DT Article; Proceedings Paper
CT Workshop on Exploring the Links between Obesity and Alzheimers Disease
CY JUN 20-21, 2006
CL Bethesda, MD
DE imaging; MRI; PET; obesity; dementia; Alzheimer's disease
ID WHITE-MATTER LESIONS; BODY-MASS INDEX; POSITRON-EMISSION-TOMOGRAPHY;
   MILD COGNITIVE IMPAIRMENT; VASCULAR RISK-FACTORS; C-REACTIVE PROTEIN;
   ALZHEIMERS-DISEASE; FOLLOW-UP; HYPERINTENSITY VOLUME; CEREBRAL ATROPHY
AB Brain imaging has played a major role in exploring abnormalities of brain structure and function in aging and dementia. Recently, with reports linking obesity to cognitive decline and dementia, magnetic resonance imaging has been used to investigate how brain structure may be altered with obesity. These studies have convincingly demonstrated both generalized and regional brain atrophy and changes in white matter in association with obesity. These results do not appear to be simply explained by links to cardiovascular disease. However, the mechanisms underlying these alterations are unclear and could be accounted for by a number of different processes that are known to alter brain structure and which could also be related to obesity. Application of additional imaging methods could help to establish the pathway through which obesity produces cognitive decline and dementia.
C1 Univ Calif Berkeley, Helen Wills Neurosci Inst, Berkeley, CA 94720 USA.
   Univ Calif Berkeley, Sch Publ Hlth, Berkeley, CA 94720 USA.
RP Jagust, W (通讯作者)，Univ Calif Berkeley, Helen Wills Neurosci Inst, 132 Barker Hall, Berkeley, CA 94720 USA.
EM jagust@berkeley.edu
RI Jagust, William/ABE-6426-2020
CR Au R, 2006, ARCH NEUROL-CHICAGO, V63, P246, DOI 10.1001/archneur.63.2.246
   Balakrishnan K, 2005, J ALZHEIMERS DIS, V8, P269
   Bennett DA, 2006, NEUROLOGY, V66, P1837, DOI 10.1212/01.wnl.0000219668.47116.e6
   Biessels GJ, 2006, J NEUROL NEUROSUR PS, V77, P304, DOI 10.1136/jnnp.2005.069583
   BRADLEY WG, 1984, NONINVASIVE MED IMAG, V1, P35
   BRETELER MMB, 1994, NEUROLOGY, V44, P1246, DOI 10.1212/WNL.44.7.1246
   Cagnin A, 2001, LANCET, V358, P461, DOI 10.1016/S0140-6736(01)05625-2
   Chetelat G, 2003, NEUROLOGY, V60, P1374, DOI 10.1212/01.WNL.0000055847.17752.E6
   Churchill JD, 2002, NEUROBIOL AGING, V23, P941, DOI 10.1016/S0197-4580(02)00028-3
   Colcombe SJ, 2003, J GERONTOL A-BIOL, V58, P176
   DECARLI C, 1990, NEUROLOGY, V40, P872, DOI 10.1212/WNL.40.6.872
   den Heijer T, 2003, DIABETOLOGIA, V46, P1604, DOI 10.1007/s00125-003-1235-0
   deToledo-Morrell L, 2004, NEUROBIOL AGING, V25, P1197, DOI 10.1016/j.neurobiolaging.2003.12.007
   Drzezga A, 2005, J NUCL MED, V46, P1625
   Elias Merrill F, 2005, Neurobiol Aging, V26 Suppl 1, P11, DOI 10.1016/j.neurobiolaging.2005.08.019
   Engelhart MJ, 2004, ARCH NEUROL-CHICAGO, V61, P668, DOI 10.1001/archneur.61.5.668
   Fellgiebel A, 2005, NEUROBIOL AGING, V26, P1193, DOI 10.1016/j.neurobiolaging.2004.11.006
   Ferguson SC, 2003, DIABETES, V52, P149, DOI 10.2337/diabetes.52.1.149
   Fotenos AF, 2005, NEUROLOGY, V64, P1032, DOI 10.1212/01.WNL.0000154530.72969.11
   Fox NC, 1999, LANCET, V353, P2125, DOI 10.1016/S0140-6736(99)00496-1
   Fox NC, 1996, LANCET, V348, P94, DOI 10.1016/S0140-6736(96)05228-2
   FRIEDLAND RP, 1983, J COMPUT ASSIST TOMO, V7, P590, DOI 10.1097/00004728-198308000-00003
   Gunstad J, 2006, Eat Weight Disord, V11, pe15
   Guo XX, 2006, STROKE, V37, P1658, DOI 10.1161/01.STR.0000226403.00963.af
   Gustafson D, 2004, NEUROLOGY, V63, P1876, DOI 10.1212/01.WNL.0000141850.47773.5F
   Gustafson D, 2003, ARCH INTERN MED, V163, P1524, DOI 10.1001/archinte.163.13.1524
   Gustafson DR, 2004, INT PSYCHOGERIATR, V16, P327, DOI 10.1017/s1041610204000353
   Herholz K, 2003, ANN NUCL MED, V17, P79, DOI 10.1007/BF02988444
   Jack CR, 2002, NEUROLOGY, V58, P750, DOI 10.1212/WNL.58.5.750
   Jack CR, 1999, NEUROLOGY, V52, P1397, DOI 10.1212/WNL.52.7.1397
   JACK CR, 1992, NEUROLOGY, V42, P183, DOI 10.1212/WNL.42.1.183
   Jagust W, 2006, ANN NEUROL, V59, P673, DOI 10.1002/ana.20799
   Jagust W, 2005, ARCH NEUROL-CHICAGO, V62, P1545, DOI 10.1001/archneur.62.10.1545
   Jagust William, 2004, NeuroRx, V1, P206
   Jeerakathil T, 2004, STROKE, V35, P1857, DOI 10.1161/01.STR.0000135226.53499.85
   JEFFERSON AL, IN PRES NEUROLOGY
   Killiany RJ, 2000, ANN NEUROL, V47, P430, DOI 10.1002/1531-8249(200004)47:4<430::AID-ANA5>3.0.CO;2-I
   Kivipelto M, 2005, ARCH NEUROL-CHICAGO, V62, P1556, DOI 10.1001/archneur.62.10.1556
   Klunk WE, 2004, ANN NEUROL, V55, P306, DOI 10.1002/ana.20009
   Knopman DS, 2005, NEUROLOGY, V65, P876, DOI 10.1212/01.wnl.0000176074.09733.a8
   Kuller LH, 2005, NEUROLOGY, V64, P1548, DOI 10.1212/01.WNL.0000160115.55756.DE
   Lee BCP, 2003, J NEUROIMAGING, V13, P199, DOI 10.1177/1051228403013003001
   Lupien SJ, 1998, NAT NEUROSCI, V1, P69, DOI 10.1038/271
   Martin ASG, 2006, AM J CLIN NUTR, V83, p461S, DOI 10.1093/ajcn/83.2.461s
   McEwen BS, 2002, NEUROBIOL AGING, V23, P921, DOI 10.1016/S0197-4580(02)00027-1
   McEwen BS, 1998, NEW ENGL J MED, V338, P171, DOI 10.1056/NEJM199801153380307
   Medina D, 2006, NEUROBIOL AGING, V27, P663, DOI 10.1016/j.neurobiolaging.2005.03.026
   Minoshima S, 1997, ANN NEUROL, V42, P85, DOI 10.1002/ana.410420114
   Mintun MA, 2006, NEUROLOGY, V67, P446, DOI 10.1212/01.wnl.0000228230.26044.a4
   Mungas D, 2001, NEUROLOGY, V57, P2229, DOI 10.1212/WNL.57.12.2229
   Nichols L, 2006, BIOL PSYCHIAT, V59, P940, DOI 10.1016/j.biopsych.2005.12.004
   Reiman EM, 1996, NEW ENGL J MED, V334, P752, DOI 10.1056/NEJM199603213341202
   Ridker PM, 2000, NEW ENGL J MED, V342, P836, DOI 10.1056/NEJM200003233421202
   SCHELTENS P, 1995, NEUROLOGY, V45, P883, DOI 10.1212/WNL.45.5.883
   Schmidt R, 2002, ANN NEUROL, V52, P168, DOI 10.1002/ana.10265
   SEAB JP, 1988, MAGN RESON MED, V8, P200, DOI 10.1002/mrm.1910080210
   Shoghi-Jadid K, 2002, AM J GERIAT PSYCHIAT, V10, P24, DOI 10.1176/appi.ajgp.10.1.24
   Silverman DHS, 2001, JAMA-J AM MED ASSOC, V286, P2120, DOI 10.1001/jama.286.17.2120
   Swan GE, 1998, NEUROLOGY, V51, P986, DOI 10.1212/WNL.51.4.986
   Thal LJ, 2006, ALZ DIS ASSOC DIS, V20, P6, DOI 10.1097/01.wad.0000191420.61260.a8
   van Dijk EJ, 2005, CIRCULATION, V112, P900, DOI 10.1161/CIRCULATIONAHA.104.506337
   Verhoeff NPLG, 2004, AM J GERIAT PSYCHIAT, V12, P584, DOI 10.1176/appi.ajgp.12.6.584
   Ward MA, 2005, BMC NEUROL, V5, DOI 10.1186/1471-2377-5-23
   WESSELS AM, 2006, DIABETOLOGIA
   Whitmer RA, 2005, BMJ-BRIT MED J, V330, P1360, DOI 10.1136/bmj.38446.466238.E0
   Wu CC, 2002, NEUROLOGY, V59, P383, DOI 10.1212/WNL.59.3.383
   Xie S, 2006, NEUROLOGY, V66, P1845, DOI 10.1212/01.wnl.0000219625.77625.aa
NR 67
TC 30
Z9 30
U1 0
U2 11
PU BENTHAM SCIENCE PUBL LTD
PI SHARJAH
PA EXECUTIVE STE Y-2, PO BOX 7917, SAIF ZONE, 1200 BR SHARJAH, U ARAB
   EMIRATES
SN 1567-2050
EI 1875-5828
J9 CURR ALZHEIMER RES
JI Curr. Alzheimer Res.
PD APR
PY 2007
VL 4
IS 2
BP 135
EP 139
DI 10.2174/156720507780362146
PG 5
WC Clinical Neurology; Neurosciences
WE Science Citation Index Expanded (SCI-EXPANDED); Conference Proceedings Citation Index - Science (CPCI-S)
SC Neurosciences & Neurology
GA 156BH
UT WOS:000245622400008
PM 17430236
DA 2022-10-31
ER

PT J
AU Barber, R
   Panikkar, A
   McKeith, IG
AF Barber, R
   Panikkar, A
   McKeith, IG
TI Dementia with Lewy bodies: diagnosis and management
SO INTERNATIONAL JOURNAL OF GERIATRIC PSYCHIATRY
LA English
DT Article; Proceedings Paper
CT Symposium on Management of Psychoses in Older People
CY NOV, 2000
CL BARCELONA, SPAIN
SP Eli Lilly
DE dementia with Lewy bodies; dementia; clinical features; diagnosis
ID PHOTON EMISSION TOMOGRAPHY; ALZHEIMERS-DISEASE; SENILE DEMENTIA; BODY
   TYPE; VASCULAR DEMENTIA; NEUROLEPTIC SENSITIVITY; PATHOLOGICAL
   DIAGNOSIS; ALPHA-SYNUCLEIN; CRITERIA; RIVASTIGMINE
AB Objective To summarize the clinical, pathological. imaging and treatment aspects of dementia with Lewy bodies (DLB).
   Method Review of literature (MEDLINE).
   Results DLB is the second most common form of degenerative e dementia, accounting for LIP to 20% of cases in the elderly. It is characterized by fluctuating cognitive c impairment, spontaneous parkinsonism and recurrent visual hallucinations. Consensus clinical criteria have been published and have been shown to ha e high specificity. but they may still lack sensitivity. Pathologically, DLB may be classified as a Levy bode (LB) disorder and/or as an alpha-synucleinopath. It is probable that a spectrum of LB disorders exists with the clinical features reflecting the distribution and severity of pathology. Although both DLB and Alzheimer's disease (AD) show a reduction in pre-synaptic cholinergic transmission front the basal forebrain, in DLB there are also deficits in cholinergic transmission from brain stem nuclei. Post-synaptic cortical muscarinic receptors are more functionally intact in DLB suggesting potential responsiveness to cholinergic enhancement. Neuroimaging findings indicate a relative preservation of medial temporal lobe structures in DLB but similar distribution of white matter changes on MRI compared kith AD. Defects in nitrostriatal dopamine pathway's in DLB ha c been demonstrated with functional neuroimaging using ligands highlighting pre- and post-synaptic dopaminergic systems. Preliminary Studies also indicate subtle differences in perfusion patterns on SPECT with a greater degree of occipital hypoperfusion in DLB compared with AD. Accurate diagnosis of DLB is clinically important as the management of psychosis and behavioural disturbances is complicated by sensitivity to neuroleptic medication. There is accumulating evidence to suggest that DLB may be particularly amenable to cholinergic enhancers. The clinical management of DLB is considered using a four step approach: making a diagnosis; identification of problem symptoms appropriate non-pharmacological interventions: and pharmacological interventions.
   Conclusions Consensus criteria for probable DLB have high specificity-a positive clinical diagnosis is likely to be correct. Treatment choices must consider effects upon motor, cognitive and psychiatric symptoms. Non-pharmacological management is an essential first step, as is reduction or withdrawal of drugs with potential adverse effects, Neuroleptic sensitivity reactions appear less likely to occur with the newer atypical antipsychotics, Cholinesterase inhibitors have been shown in open-label studies and one placebo RCT to be well tolerated and effective in treating cognitive and psychiatric symptoms in DLB. They may become first-line treatments. Copyright (C) 2001 John Wiley Sons, Ltd.
C1 Newcastle Gen Hosp, Ctr Hlth Elderly, Newcastle Upon Tyne NE4 6BE, Tyne & Wear, England.
RP Barber, R (通讯作者)，Newcastle Gen Hosp, Ctr Hlth Elderly, Westgate Rd, Newcastle Upon Tyne NE4 6BE, Tyne & Wear, England.
RI McKeith, Ian/AAH-3382-2021
OI McKeith, Ian/0000-0002-9250-0568
CR ARMSTRONG TP, 1991, NEUROLOGY, V41, P1178, DOI 10.1212/WNL.41.8.1178
   Ballard C, 1999, AM J PSYCHIAT, V156, P1039
   Ballard C, 2001, INT J GERIATR PSYCH, V16, P499, DOI 10.1002/gps.381
   Barber R, 1999, J NEUROL NEUROSUR PS, V67, P66, DOI 10.1136/jnnp.67.1.66
   Barber R, 2000, NEUROLOGY, V54, P1304, DOI 10.1212/WNL.54.6.1304
   *COMM SAF MED, 1994, CURR PROB PHARMACOVI, V20, P6
   COREYBLOOM J, 1998, INT J GERIATR PSYCHO, V1, P55
   Donnemiller E, 1997, EUR J NUCL MED, V24, P320
   Gnanalingham KK, 1997, J NEUROL NEUROSUR PS, V62, P243, DOI 10.1136/jnnp.62.3.243
   Gomez-Tortosa E, 1998, J AM GERIATR SOC, V46, P1449, DOI 10.1111/j.1532-5415.1998.tb06016.x
   Hansen L. A., 1996, P204, DOI 10.1017/CBO9780511601187.021
   HANSEN LA, 1993, J NEUROPATH EXP NEUR, V52, P648, DOI 10.1097/00005072-199311000-00012
   HARRINGTON CR, 1994, DEMENTIA, V5, P215, DOI 10.1159/000106727
   HARRISON RWS, 1995, INT J GERIATR PSYCH, V10, P919, DOI 10.1002/gps.930101103
   Jellinger KA, 1996, J NEURAL TRANSM-SUPP, P1
   LEVY R, 1994, LANCET, V343, P176, DOI 10.1016/S0140-6736(94)90966-0
   Liberini P, 1996, TRENDS PHARMACOL SCI, V17, P155, DOI 10.1016/0165-6147(96)81592-6
   Lobotesis K, 2001, NEUROLOGY, V56, P643, DOI 10.1212/WNL.56.5.643
   Lowe J. S., 1996, P195, DOI 10.1017/CBO9780511601187.020
   MCKEITH I, 1992, BRIT MED J, V305, P673, DOI 10.1136/bmj.305.6855.673
   McKeith I, 2000, LANCET, V356, P2031, DOI 10.1016/S0140-6736(00)03399-7
   McKeith IG, 2000, INT J GERIATR PSYCH, V15, P387, DOI 10.1002/(SICI)1099-1166(200005)15:5<387::AID-GPS131>3.0.CO;2-9
   McKeith IG, 1998, ALZHEIMERS REP, V1, P83
   McKeith IG, 2000, NEUROLOGY, V54, P1050, DOI 10.1212/WNL.54.5.1050
   MCKEITH IG, 1992, PSYCHOL MED, V22, P911, DOI 10.1017/S0033291700038484
   MCKEITH IG, 1994, NEUROLOGY, V44, P872, DOI 10.1212/WNL.44.5.872
   MCKEITH IG, 1995, LANCET, V346, P699, DOI 10.1016/S0140-6736(95)92307-1
   McKeith IG, 1996, NEUROLOGY, V47, P1113, DOI 10.1212/WNL.47.5.1113
   MCKEITH IG, 1994, DEMENTIA, P641
   Mega MS, 1996, NEUROLOGY, V47, P1403, DOI 10.1212/WNL.47.6.1403
   Papka M, 1998, J NEUROPSYCH CLIN N, V10, P267, DOI 10.1176/jnp.10.3.267
   Perry E. K., 1996, P397, DOI 10.1017/CBO9780511601187.036
   PERRY EK, 1998, INT J GERIATR PSYCHO, V1, P120
   Perry R H, 1989, Lancet, V1, P166
   PERRY RH, 1990, J NEUROL SCI, V95, P119, DOI 10.1016/0022-510X(90)90236-G
   PIGGOTT MA, 1994, LANCET, V343, P1044
   Rosler M, 1999, BMJ-BRIT MED J, V318, P633, DOI 10.1136/bmj.318.7184.633
   SAHGAL A, 1995, J CLIN EXP NEUROPSYC, V17, P35, DOI 10.1080/13803399508406579
   Salmon D. P., 1996, P99, DOI 10.1017/CBO9780511601187.012
   Samuel W, 2000, INT J GERIATR PSYCH, V15, P794, DOI 10.1002/1099-1166(200009)15:9<794::AID-GPS178>3.0.CO;2-1
   Samuel W, 1997, J NEUROPATH EXP NEUR, V56, P499, DOI 10.1097/00005072-199705000-00006
   Shea C, 1998, Int Psychogeriatr, V10, P229, DOI 10.1017/S1041610298005341
   Spillantini MG, 1998, P NATL ACAD SCI USA, V95, P6469, DOI 10.1073/pnas.95.11.6469
   Spillantini MG, 1997, NATURE, V388, P839, DOI 10.1038/42166
   Walker MP, 2000, NEUROLOGY, V54, P1616, DOI 10.1212/WNL.54.8.1616
   Walker Z, 1999, INT J GERIATR PSYCH, V14, P459
   Walker Z, 1997, EUR J NUCL MED, V24, P609
   WILCOCK GK, 1994, LANCET, V344, P544, DOI 10.1016/S0140-6736(94)91933-X
NR 48
TC 54
Z9 58
U1 0
U2 12
PU JOHN WILEY & SONS LTD
PI W SUSSEX
PA BAFFINS LANE CHICHESTER, W SUSSEX PO19 1UD, ENGLAND
SN 0885-6230
J9 INT J GERIATR PSYCH
JI Int. J. Geriatr. Psychiatr.
PD DEC
PY 2001
VL 16
SU 1
BP S12
EP S18
DI 10.1002/1099-1166(200112)16:1+<::AID-GPS562>3.0.CO;2-3
PG 7
WC Geriatrics & Gerontology; Gerontology; Psychiatry
WE Conference Proceedings Citation Index - Science (CPCI-S); Conference Proceedings Citation Index - Social Science &amp; Humanities (CPCI-SSH); Science Citation Index Expanded (SCI-EXPANDED); Social Science Citation Index (SSCI)
SC Geriatrics & Gerontology; Psychiatry
GA 509EC
UT WOS:000173132000004
PM 11748785
DA 2022-10-31
ER

PT J
AU Herholz, K
AF Herholz, K
TI Diagnostic imaging of dementia in the elderly
SO ARCHIVES OF GERONTOLOGY AND GERIATRICS
LA English
DT Article; Proceedings Paper
CT Symposium on Aging from the Molecules to the Organisms
CY MAY 17-18, 1996
CL FRIEDRICH-ALEXANDER UNIV, ERLANGEN, GERMANY
HO FRIEDRICH-ALEXANDER UNIV
DE dementia; Alzheimer's disease; computed tomography (CT); magnetic
   resonance imaging (MRI); single photon emission computed tomography
   (SPECT); positron emission tomography (PET)
ID CEREBRAL GLUCOSE-METABOLISM; POSITRON EMISSION TOMOGRAPHY;
   ALZHEIMERS-DISEASE; PICKS DISEASE; FDG-PET; ATROPHY; DEPRESSION;
   PATTERNS; ONSET; BRAIN
AB Dementia is a frequent problem in elderly patients. More than age per se, it may influence the indication for invasive diagnostic and therapeutic procedures to treat other diseases. Here, the role of tomographic imaging methods for differential diagnosis of dementia will be reviewed briefly, with the new possibilities that became available recently. Computed tomography (CT) of the brain is used primarily to detect potentially treatable conditions, such as multiple ischemic infarcts, hematomas, hydrocephalus and brain tumors. It should be performed even at higher age if the general condition of the patient is good enough not to exclude all specific therapeutic measures. Magnetic resonance imaging (MRI) is more sensitive for ischemic white matter lesions and hippocampal atrophy and should therefore used preferentially in mildly affected patients. Functional imaging methods, such as single photon emission computed tomography (SPECT) and positron emission tomography (PET), are necessary only in clinically unclear cases to demonstrate functional impairment of association cortex. (C) 1997 Elsevier Science Ireland Ltd.
C1 MAX PLANCK INST NEUROL RES, D-50924 COLOGNE, GERMANY.
RP Herholz, K (通讯作者)，UNIV COLOGNE, NEUROL KLIN, JOSEPH STELZMANN STR 9, D-50924 COLOGNE, GERMANY.
CR Brooks D. J., 1993, Neurology, V43, pS6
   BRUN A, 1993, DEMENTIA, V4, P126, DOI 10.1159/000107311
   ERKINJUNTTI T, 1994, DEMENTIA, V5, P189, DOI 10.1159/000106721
   GILMAN S, 1995, NEUROLOGY, V45, P1345, DOI 10.1212/WNL.45.7.1345
   GRADY CL, 1987, NEUROPSYCHOLOGIA, V25, P807, DOI 10.1016/0028-3932(87)90118-7
   GRAFTON ST, 1992, ARCH NEUROL-CHICAGO, V49, P1161, DOI 10.1001/archneur.1992.00530350075022
   HERHOLZ K, 1995, ALZ DIS ASSOC DIS, V9, P6, DOI 10.1097/00002093-199505000-00004
   JACK CR, 1992, NEUROLOGY, V42, P183, DOI 10.1212/WNL.42.1.183
   JOBST KA, 1992, LANCET, V340, P1179
   KAMO H, 1987, NEUROLOGY, V37, P439, DOI 10.1212/WNL.37.3.439
   KILLIANY RJ, 1993, ARCH NEUROL-CHICAGO, V50, P949, DOI 10.1001/archneur.1993.00540090052010
   KUMAR A, 1993, P NATL ACAD SCI USA, V90, P7019, DOI 10.1073/pnas.90.15.7019
   Laakso MP, 1996, NEUROLOGY, V46, P678, DOI 10.1212/WNL.46.3.678
   LEVASSEUR M, 1992, BRAIN, V115, P795, DOI 10.1093/brain/115.3.795
   LOESSNER A, 1995, J NUCL MED, V36, P1141
   Longstreth WT, 1996, STROKE, V27, P1274, DOI 10.1161/01.STR.27.8.1274
   MIELKE R, 1992, NEUROBIOL AGING, V13, P93, DOI 10.1016/0197-4580(92)90015-P
   OBRIEN JT, 1994, PSYCHOL MED, V24, P633, DOI 10.1017/S0033291700027781
   PEPPARD RF, 1992, ARCH NEUROL-CHICAGO, V49, P1262, DOI 10.1001/archneur.1992.00530360060019
   SALMON E, 1989, ARCH GERONTOL GERIAT, P241
   SLANSKY I, 1995, NEURORADIOLOGY, V37, P270
   SMALL GW, 1989, ARCH GEN PSYCHIAT, V46, P527
   SZELIES B, 1991, ARCH NEUROL-CHICAGO, V48, P178, DOI 10.1001/archneur.1991.00530140072019
   SZELIES B, 1986, FORTSCHR NEUROL PSYC, V54, P393, DOI 10.1055/s-2007-1001944
   TOMLINSON BE, 1970, J NEUROL SCI, V11, P205, DOI 10.1016/0022-510X(70)90063-8
NR 25
TC 0
Z9 0
U1 0
U2 1
PU ELSEVIER IRELAND LTD
PI CLARE
PA ELSEVIER HOUSE, BROOKVALE PLAZA, EAST PARK SHANNON, CO, CLARE, 00000,
   IRELAND
SN 0167-4943
EI 1872-6976
J9 ARCH GERONTOL GERIAT
JI Arch. Gerontol. Geriatr.
PD JUL-AUG
PY 1997
VL 25
IS 1
BP 5
EP 12
DI 10.1016/S0167-4943(96)00767-4
PG 8
WC Geriatrics & Gerontology
WE Science Citation Index Expanded (SCI-EXPANDED); Conference Proceedings Citation Index - Science (CPCI-S)
SC Geriatrics & Gerontology
GA WY425
UT WOS:A1997WY42500002
PM 15374097
DA 2022-10-31
ER

PT J
AU Jellinger, KA
   Grazer, A
   Petrovic, K
   Ropele, S
   Alpi, G
   Kapeller, P
   Strobel, T
   Schmidt, R
AF Jellinger, Kurt A.
   Grazer, Anja
   Petrovic, Katja
   Ropele, Stefan
   Alpi, Guenter
   Kapeller, Peter
   Stroebel, Thomas
   Schmidt, Reinhold
TI Four-repeat tauopathy clinically presenting as posterior cortical
   atrophy: atypical corticobasal degeneration?
SO ACTA NEUROPATHOLOGICA
LA English
DT Article; Proceedings Paper
CT Spring Session of the Austrian-Society-of-Neuropathology
CY MAR 26, 2010
CL Vienna, AUSTRIA
SP Austrian Soc Neuropathol
DE Four-repeat tauopathy; Posterior cortical atrophy; Benson syndrome;
   Corticobasal degeneration; Neuropathology; Immunohistochemistry
ID PROGRESSIVE SUPRANUCLEAR PALSY; CEREBRAL WHITE-MATTER; FRONTOTEMPORAL
   DEMENTIA; ALZHEIMERS-DISEASE; TAU-ACCUMULATION; PARKINSONISM; DISORDERS;
   VARIANT; BODIES; GENE
AB A man aged 55 with negative family history presented with progressive decline in spatial orientation and visual functions for 2 years. He showed impaired optic fixation, optic ataxia, agraphia, acalculia, ideomotor apraxia, disturbed right-left differentiation but preserved color matching, memory and motor perception, gradually progressing to dementia, without extrapyramidal signs. Brain MRI and PET showed severe bilateral atrophy and hypometabolism in parieto-occipital areas with sparing of visual perception area and frontal lobes. Treatment with cholinesterase inhibitors had no effect. Death occurred 6A1/2 years after onset of symptoms from bronchopneumonia. Clinical diagnosis was posterior cortical atrophy (Benson's syndrome). Autopsy showed severe bilateral parietal cortical atrophy, less severe in other brain regions without subcortical lesions. Histology revealed severe diffuse tauopathy with neuronal loss, neurofibrillary tangles, neuropil threads, and tau deposits in astroglia and oligodendroglia in parietal, temporal, occipital cortex, less in frontal cortex and hippocampus, putamen, claustrum, thalamus and subthalamus. Severely involved white matter showed many tau-positive threads, comma-like inclusions in oligodendroglia (coiled bodies) and in astroglia. Mild neuronal loss in substantia nigra was associated with massive tau pathology, also involving several brainstem nuclei, cerebellum being preserved. There were neither astrocytic plaques nor any amyloid pathology. Neuronal and glial inclusions were generally 4R-tau-positive and 3R-tau-negative. No TDP-43 and alpha-synuclein inclusions were detected. Spinal cord was not available. No mutations were found in the MAPT gene. This is the first published case with the fully developed clinical and neuroimaging picture of posterior cortical atrophy, morphologically presenting as a distinct phenotype of 4R-tauopathy that closely resembles (atypical) CBD.
C1 [Jellinger, Kurt A.] Inst Clin Neurobiol, A-1070 Vienna, Austria.
   [Grazer, Anja; Petrovic, Katja; Ropele, Stefan; Schmidt, Reinhold] Med Univ Graz, Dept Neurol, Graz, Austria.
   [Alpi, Guenter] Gen Hosp, Dept Pathol, Villach, Austria.
   [Kapeller, Peter] Gen Hosp, Dept Neurol, Villach, Austria.
   [Stroebel, Thomas] Med Univ Vienna, Inst Neurol, Vienna, Austria.
RP Jellinger, KA (通讯作者)，Inst Clin Neurobiol, Kenyongasse 18, A-1070 Vienna, Austria.
EM kurt.jellinger@univie.ac.at
RI Schmidt, Reinhold/E-1137-2014
CR Armstrong RA, 2008, NEUROPATHOLOGY, V28, P351, DOI 10.1111/j.1440-1789.2008.00916.x
   Beach TG, 2003, BRAIN PATHOL, V13, P263
   BENSON DF, 1988, ARCH NEUROL-CHICAGO, V45, P789, DOI 10.1001/archneur.1988.00520310107024
   Berry RW, 2001, NEUROCHEM INT, V39, P469, DOI 10.1016/S0197-0186(01)00054-7
   BERTHIER ML, 1991, J NEUROL NEUROSUR PS, V54, P1110, DOI 10.1136/jnnp.54.12.1110
   Bigio EH, 2001, J NEUROPATH EXP NEUR, V60, P328, DOI 10.1093/jnen/60.4.328
   Brunnstrom H, 2010, ALZHEIMERS DEMENT, V6, P104, DOI 10.1016/j.jalz.2009.12.005
   Buee L, 1999, BRAIN PATHOL, V9, P681
   Conrad C, 1997, ANN NEUROL, V41, P277, DOI 10.1002/ana.410410222
   Crowther RA, 2000, J STRUCT BIOL, V130, P271, DOI 10.1006/jsbi.2000.4270
   de Silva R, 2006, ACTA NEUROPATHOL, V111, P329, DOI 10.1007/s00401-006-0048-x
   de Silva R, 2003, NEUROPATH APPL NEURO, V29, P288, DOI 10.1046/j.1365-2990.2003.00463.x
   Dickson DW, 2007, BRAIN PATHOL, V17, P74, DOI 10.1111/j.1750-3639.2007.00054.x
   Dickson DW, 2010, INT J CLIN EXP PATHO, V3, P1
   Dickson DW, 2002, J NEUROPATH EXP NEUR, V61, P935, DOI 10.1093/jnen/61.11.935
   DICKSON DW, 2003, NEURODEGENERATION MO, P115
   Ferrer I, 2003, ACTA NEUROPATHOL, V106, P419, DOI 10.1007/s00401-003-0756-4
   Fu YJ, 2010, ACTA NEUROPATHOL, V120, P21, DOI 10.1007/s00401-010-0649-2
   Ghetti B., 2003, NEURODEGENERATION MO, P86
   Giaccone G, 2008, NEUROPATH APPL NEURO, V34, P468, DOI 10.1111/j.1365-2990.2007.00927.x
   Goedert M, 1999, AM J PATHOL, V154, P1, DOI 10.1016/S0002-9440(10)65242-X
   Goedert M, 2000, BBA-MOL BASIS DIS, V1502, P110, DOI 10.1016/S0925-4439(00)00037-5
   Goedert M, 2006, SCIENCE, V314, P777, DOI 10.1126/science.1132814
   Hampel H, 2008, ALZHEIMERS DEMENT, V4, P38, DOI 10.1016/j.jalz.2007.08.006
   Hasegawa M, 2006, NEUROPATHOLOGY, V26, P484, DOI 10.1111/j.1440-1789.2006.00666.x
   HOF PR, 1993, ACTA NEUROPATHOL, V86, P215, DOI 10.1007/BF00304135
   Ikeda K, 2002, ACTA NEUROPATHOL, V103, P115, DOI 10.1007/s004010100440
   Iseki E, 2001, ACTA NEUROPATHOL, V102, P285
   Jellinger KA, 2007, ACTA NEUROPATHOL, V113, P107, DOI 10.1007/s00401-006-0156-7
   Jellinger KA, 2010, ACTA NEUROPATHOL, V119, P657, DOI 10.1007/s00401-010-0672-3
   Jellinger KA, 2010, ACTA NEUROPATHOL, V119, P421, DOI 10.1007/s00401-010-0654-5
   Josephs KA, 2008, ANN NEUROL, V64, P4, DOI 10.1002/ana.21426
   Josephs KA, 2006, ARCH NEUROL-CHICAGO, V63, P1427, DOI 10.1001/archneur.63.10.1427
   Karner E, 2006, NERVENARZT, V77, P208, DOI 10.1007/s00115-005-1987-5
   Koedam ELGE, 2010, J ALZHEIMERS DIS, V19, P1401, DOI 10.3233/JAD-2010-1337
   Kovacs GG, 2008, J NEUROPATH EXP NEUR, V67, P963, DOI 10.1097/NEN.0b013e318187a80f
   Lantos P.L., 2003, NEURODEGENERATION MO, V1st, P203
   Lee VMY, 2001, ANNU REV NEUROSCI, V24, P1121, DOI 10.1146/annurev.neuro.24.1.1121
   Lehmann M, 2011, NEUROBIOL AGING, V32, P1466, DOI 10.1016/j.neurobiolaging.2009.08.017
   LEVINE DN, 1993, NEUROLOGY, V43, P305, DOI 10.1212/WNL.43.2.305
   Ludolph AC, 2009, EUR J NEUROL, V16, P297, DOI 10.1111/j.1468-1331.2008.02513.x
   Mackenzie IRA, 2010, ACTA NEUROPATHOL, V119, P1, DOI 10.1007/s00401-009-0612-2
   Mackenzie IRA, 2009, ACTA NEUROPATHOL, V117, P15, DOI 10.1007/s00401-008-0460-5
   McMillan P, 2008, J COMP NEUROL, V511, P788, DOI 10.1002/cne.21867
   McMonagle P, 2006, NEUROLOGY, V66, P331, DOI 10.1212/01.wnl.0000196477.78548.db
   Mendez MF, 2000, J NEUROPSYCH CLIN N, V12, P273, DOI 10.1176/appi.neuropsych.12.2.273
   Miki Y, 2009, ACTA NEUROPATHOL, V117, P713, DOI 10.1007/s00401-009-0531-2
   Miserez AR, 2003, ACTA NEUROPATHOL, V106, P363, DOI 10.1007/s00401-003-0742-x
   Mori H, 2001, NEUROSCI LETT, V309, P89, DOI 10.1016/S0304-3940(01)02034-1
   Morris HR, 2002, NEUROLOGY, V59, P443, DOI 10.1212/WNL.59.3.443
   Nachev P, 2006, CORTEX, V42, P766, DOI 10.1016/S0010-9452(08)70415-5
   Ohara S, 2002, NEUROSCI LETT, V330, P84, DOI 10.1016/S0304-3940(02)00616-X
   Ohkubo T, 2006, AMYLOID, V13, P1, DOI 10.1080/13506120500535586
   Okuda B, 2000, MOVEMENT DISORD, V15, P337, DOI 10.1002/1531-8257(200003)15:2<337::AID-MDS1024>3.0.CO;2-N
   Oshima K, 2003, CLIN NEUROPATHOL, V22, P296
   Piao YS, 2005, ACTA NEUROPATHOL, V110, P600, DOI 10.1007/s00401-005-1086-5
   Powers JM, 2003, ACTA NEUROPATHOL, V106, P181, DOI 10.1007/s00401-003-0719-9
   Renner JA, 2004, NEUROLOGY, V63, P1175, DOI 10.1212/01.WNL.0000140290.80962.BF
   Sakai K, 2006, ACTA NEUROPATHOL, V112, P341, DOI 10.1007/s00401-006-0093-5
   Shaw LM, 2009, ANN NEUROL, V65, P403, DOI 10.1002/ana.21610
   Spillantini MG, 1998, BRAIN PATHOL, V8, P387
   Spillantini MG, 2000, NEUROGENETICS, V2, P193, DOI 10.1007/s100489900084
   Su M, 2000, ACTA NEUROPATHOL, V99, P365, DOI 10.1007/s004010051137
   Tan CF, 2005, ACTA NEUROPATHOL, V109, P329, DOI 10.1007/s00401-004-0933-0
   Tang-Wai DF, 2004, NEUROLOGY, V63, P1168, DOI 10.1212/01.WNL.0000140289.18472.15
   Tang-Wai DF, 2003, NEUROLOGY, V61, P1134, DOI 10.1212/01.WNL.0000086814.35352.B3
   Uchihara T, 2003, NEUROPATHOLOGY, V23, P318, DOI 10.1046/j.1440-1789.2003.00523.x
   Uchihara T, 2007, ACTA NEUROPATHOL, V113, P483, DOI 10.1007/s00401-007-0200-2
   van Swieten J, 2007, BRAIN PATHOL, V17, P63, DOI 10.1111/j.1750-3639.2007.00052.x
   VICTOROFF J, 1994, ARCH NEUROL-CHICAGO, V51, P269, DOI 10.1001/archneur.1994.00540150063018
   Whitwell JL, 2007, NEUROBIOL AGING, V28, P1051, DOI 10.1016/j.neurobiolaging.2006.05.026
   Yamazaki M, 2005, J NEUROPATH EXP NEUR, V64, P839, DOI 10.1097/01.jnen.0000182977.79483.89
   Yoshida M, 2006, NEUROPATHOLOGY, V26, P457, DOI 10.1111/j.1440-1789.2006.00743.x
   Zakzanis KK, 2001, NEUROLOGIST, V7, P341, DOI 10.1097/00127893-200111000-00003
   Zhukareva V, 2002, ANN NEUROL, V51, P730, DOI 10.1002/ana.10222
NR 75
TC 21
Z9 23
U1 0
U2 8
PU SPRINGER
PI NEW YORK
PA 233 SPRING ST, NEW YORK, NY 10013 USA
SN 0001-6322
EI 1432-0533
J9 ACTA NEUROPATHOL
JI Acta Neuropathol.
PD FEB
PY 2011
VL 121
IS 2
BP 267
EP 277
DI 10.1007/s00401-010-0712-z
PG 11
WC Clinical Neurology; Neurosciences; Pathology
WE Science Citation Index Expanded (SCI-EXPANDED); Conference Proceedings Citation Index - Science (CPCI-S)
SC Neurosciences & Neurology; Pathology
GA 711NP
UT WOS:000286599000011
PM 20571819
DA 2022-10-31
ER

PT J
AU Jongen, C
   Biessels, GJ
AF Jongen, Cynthia
   Biessels, Geert Jan
TI Structural brain imaging in diabetes: A methodological perspective
SO EUROPEAN JOURNAL OF PHARMACOLOGY
LA English
DT Article; Proceedings Paper
CT Spring Meeting of the European Journal of Pharmacology
CY SEP 14-16, 2007
CL NETHERLANDS
DE diabetes; brain; image analysis; segmentation; voxel-based morphometry;
   white matter hyperintensity; cerebral atrophy; magnetic resonance
   imaging; MRI
ID WHITE-MATTER HYPERINTENSITIES; VOXEL-BASED MORPHOMETRY; MILD COGNITIVE
   IMPAIRMENT; VISUAL RATING-SCALES; MEDIAL TEMPORAL-LOBE;
   ALZHEIMERS-DISEASE; CARDIOVASCULAR HEALTH; CEREBRAL ATROPHY;
   ELDERLY-PATIENTS; RISK-FACTORS
AB Brain imaging provides information on brain anatomy and function and progression of cerebral abnormalities can be monitored. This may provide insight into the aetiology of diabetes related cerebral disorders. This paper focuses on the methods for the assessment of white matter hyperintensities and brain atrophy on structural brain images, mostly magnetic resonance imaging, in diabetes. These methods range from visual rating scales to advanced semi-automated and automated image processing techniques such as volumetry and voxel-based morphometry. The findings of previous imaging studies in diabetes are discussed from a methodological perspective and recommendations for future research are given. (C) 2008 Elsevier B.V. All rights reserved.
C1 [Jongen, Cynthia] Univ Utrecht, Med Ctr, Dept Neurol, Image Sci Inst, NL-3508 GA Utrecht, Netherlands.
   [Biessels, Geert Jan] Univ Med Ctr, Rudolf Magnus Inst Neurosci, Dept Neurol, Utrecht, Netherlands.
RP Jongen, C (通讯作者)，Univ Utrecht, Med Ctr, Dept Neurol, Image Sci Inst, Q0S459,POB 85500, NL-3508 GA Utrecht, Netherlands.
EM cjongen@umcutrecht.nl
CR Admiraal-Behloul F, 2005, NEUROIMAGE, V28, P607, DOI 10.1016/j.neuroimage.2005.06.061
   Akisaki T, 2006, DIABETES-METAB RES, V22, P376, DOI 10.1002/dmrr.632
   Anbeek P, 2005, NEUROIMAGE, V27, P795, DOI 10.1016/j.neuroimage.2005.05.046
   Anbeek P, 2004, MED IMAGE ANAL, V8, P205, DOI 10.1016/j.media.2004.06.019
   Anderson VM, 2007, J NEUROIMAGING, V17, P61, DOI 10.1111/j.1552-6569.2006.00081.x
   Ashburner J, 1997, NEUROIMAGE, V6, P209, DOI 10.1006/nimg.1997.0290
   Ashburner J, 2000, NEUROIMAGE, V11, P805, DOI 10.1006/nimg.2000.0582
   Ashburner J, 2005, NEUROIMAGE, V26, P839, DOI 10.1016/j.neuroimage.2005.02.018
   Ashburner J, 2001, NEUROIMAGE, V14, P1238, DOI 10.1006/nimg.2001.0961
   Ashburner J., 2003, HUMAN BRAIN FUNCTION, Vchapter 6, DOI [10.1016/B978-0-12-264841-0.X5000-8, DOI 10.1016/B978-0-12-264841-0.X5000-8]
   Au R, 2006, ARCH NEUROL-CHICAGO, V63, P246, DOI 10.1001/archneur.63.2.246
   Biessels GJ, 2005, BIOCHEM SOC T, V33, P1041, DOI 10.1042/BST0331041
   Biessels GJ, 2006, LANCET NEUROL, V5, P64, DOI 10.1016/S1474-4422(05)70284-2
   Bookstein FL, 2001, NEUROIMAGE, V14, P1454, DOI 10.1006/nimg.2001.0770
   Boyes RG, 2006, NEUROIMAGE, V32, P159, DOI 10.1016/j.neuroimage.2006.02.052
   Bozzali M, 2007, MAGN RESON IMAGING, V25, P969, DOI 10.1016/j.mri.2007.03.017
   Brands AMA, 2005, DIABETES CARE, V28, P726, DOI 10.2337/diacare.28.3.726
   Brands AMA, 2007, DEMENT GERIATR COGN, V23, P343, DOI 10.1159/000100980
   Brands AMA, 2006, DIABETES, V55, P1800, DOI 10.2337/db05-1226
   Bresciani L, 2005, AGING CLIN EXP RES, V17, P8, DOI 10.1007/BF03337714
   BRYAN RN, 1994, AM J NEURORADIOL, V15, P1625
   Carmichael OT, 2005, NEUROIMAGE, V27, P979, DOI 10.1016/j.neuroimage.2005.05.005
   Carmichael OT, 2007, ALZ DIS ASSOC DIS, V21, P14, DOI 10.1097/WAD.0b013e318032d2b1
   Charlton RA, 2006, NEUROLOGY, V66, P217, DOI 10.1212/01.wnl.0000194256.15247.83
   Cordonnier C, 2007, BRAIN, V130, P1988, DOI 10.1093/brain/awl387
   Cukierman T, 2005, DIABETOLOGIA, V48, P2460, DOI 10.1007/s00125-005-0023-4
   Davatzikos C, 2004, NEUROIMAGE, V23, P17, DOI 10.1016/j.neuroimage.2004.05.010
   de Groot JC, 2000, ANN NEUROL, V47, P145
   de Groot JC, 2002, ANN NEUROL, V52, P335, DOI 10.1002/ana.10294
   de Leeuw FE, 2001, J NEUROL NEUROSUR PS, V70, P9, DOI 10.1136/jnnp.70.1.9
   DeCarli C, 2005, STROKE, V36, P50, DOI 10.1161/01.STR.0000150668.58689.f2
   DEJGAARD A, 1991, DIABETIC MED, V8, P162, DOI 10.1111/j.1464-5491.1991.tb01564.x
   Du AT, 2006, NEUROBIOL AGING, V27, P733, DOI 10.1016/j.neurobiolaging.2005.03.021
   Enzinger C, 2005, NEUROLOGY, V64, P1704, DOI 10.1212/01.WNL.0000161871.83614.BB
   Enzinger C, 2007, J NEUROL SCI, V257, P5, DOI 10.1016/j.jns.2007.01.018
   Ferguson SC, 2005, DIABETES CARE, V28, P1431, DOI 10.2337/diacare.28.6.1431
   Ferguson SC, 2003, DIABETES, V52, P149, DOI 10.2337/diabetes.52.1.149
   Freeborough PA, 1997, IEEE T MED IMAGING, V16, P623, DOI 10.1109/42.640753
   Garde E, 2000, LANCET, V356, P628, DOI 10.1016/S0140-6736(00)02604-0
   Gold SM, 2007, DIABETOLOGIA, V50, P711, DOI 10.1007/s00125-007-0602-7
   GOMORI JM, 1984, NEURORADIOLOGY, V26, P21, DOI 10.1007/BF00328197
   Good CD, 2001, NEUROIMAGE, V14, P21, DOI 10.1006/nimg.2001.0786
   Gouw AA, 2006, J NEUROL, V253, P1189, DOI 10.1007/s00415-006-0193-5
   Gunter JL, 2003, J MAGN RESON IMAGING, V18, P16, DOI 10.1002/jmri.10325
   Jeerakathil T, 2004, STROKE, V35, P1857, DOI 10.1161/01.STR.0000135226.53499.85
   Jongen C, 2007, DIABETOLOGIA, V50, P1509, DOI 10.1007/s00125-007-0688-y
   Kapeller P, 2003, STROKE, V34, P441, DOI 10.1161/01.STR.0000049766.26453.E9
   Knopman DS, 2005, NEUROLOGY, V65, P876, DOI 10.1212/01.wnl.0000176074.09733.a8
   Korf ESC, 2007, DIABETIC MED, V24, P166, DOI 10.1111/j.1464-5491.2007.02049.x
   Korf ESC, 2006, DIABETES CARE, V29, P2268, DOI 10.2337/dc06-0243
   Kramer JH, 2007, NEUROPSYCHOLOGY, V21, P412, DOI 10.1037/0894-4105.21.4.412
   Kuller LH, 2004, STROKE, V35, P1821, DOI 10.1161/01.STR.0000132193.35955.69
   Kuller LH, 2005, NEUROLOGY, V64, P1548, DOI 10.1212/01.WNL.0000160115.55756.DE
   Last D, 2007, DIABETES CARE, V30, P1193, DOI 10.2337/dc06-2052
   Lobnig BM, 2006, DIABETIC MED, V23, P32, DOI 10.1111/j.1464-5491.2005.01716.x
   Longstreth WT, 2005, STROKE, V36, P56, DOI 10.1161/01.STR.0000149625.99732.69
   Longstreth WT, 2000, NEUROEPIDEMIOLOGY, V19, P30, DOI 10.1159/000026235
   LUNETTA M, 1994, J ENDOCRINOL INVEST, V17, P241, DOI 10.1007/BF03348967
   MANOLIO TA, 1994, STROKE, V25, P318, DOI 10.1161/01.STR.25.2.318
   Manschot SM, 2007, DIABETOLOGIA, V50, P2388, DOI 10.1007/s00125-007-0792-z
   Manschot SM, 2006, DIABETES, V55, P1106, DOI 10.2337/diabetes.55.04.06.db05-1323
   Mantyla R, 1997, STROKE, V28, P1614, DOI 10.1161/01.STR.28.8.1614
   Musen G, 2006, DIABETES, V55, P326, DOI 10.2337/diabetes.55.02.06.db05-0520
   NAKAMURA Y, 1991, Electromyography and Clinical Neurophysiology, V31, P243
   Novak V, 2006, DIABETES CARE, V29, P1529, DOI 10.2337/dc06-0261
   Pantoni L, 2002, STROKE, V33, P2827, DOI 10.1161/01.STR.0000038424.70926.5E
   Payne ME, 2002, PSYCHIAT RES-NEUROIM, V115, P63, DOI 10.1016/S0925-4927(02)00009-4
   Perros P, 1997, DIABETES CARE, V20, P1013, DOI 10.2337/diacare.20.6.1013
   Prins ND, 2004, NEUROLOGY, V62, P1533, DOI 10.1212/01.WNL.0000123264.40498.B6
   REAVEN GM, 1988, DIABETES, V37, P1595, DOI 10.2337/diabetes.37.12.1595
   SCHELTENS P, 1995, J NEUROL, V242, P557, DOI 10.1007/BF00868807
   Scheltens P, 1998, EUR NEUROL, V39, P80, DOI 10.1159/000007921
   SCHELTENS P, 1993, J NEUROL SCI, V114, P7, DOI 10.1016/0022-510X(93)90041-V
   SCHELTENS P, 1992, J NEUROL NEUROSUR PS, V55, P967, DOI 10.1136/jnnp.55.10.967
   Scheltens P, 1997, EUR NEUROL, V37, P95, DOI 10.1159/000117417
   Schmidt R, 2003, LANCET, V361, P2046, DOI 10.1016/S0140-6736(03)13616-1
   Senjem ML, 2005, NEUROIMAGE, V26, P600, DOI 10.1016/j.neuroimage.2005.02.005
   Smith SM, 2002, NEUROIMAGE, V17, P479, DOI 10.1006/nimg.2002.1040
   Smith SM, 2001, J COMPUT ASSIST TOMO, V25, P466, DOI 10.1097/00004728-200105000-00022
   Smith SM, 2007, NEUROIMAGE, V36, P1200, DOI 10.1016/j.neuroimage.2007.04.035
   Strachan MWJ, 1997, DIABETES CARE, V20, P438, DOI 10.2337/diacare.20.3.438
   Taylor WD, 2003, PROG NEURO-PSYCHOPH, V27, P539, DOI 10.1016/S0278-5846(02)00358-5
   Taylor WD, 2003, AM J ROENTGENOL, V181, P571, DOI 10.2214/ajr.181.2.1810571
   Taylor WD, 2005, PSYCHIAT RES-NEUROIM, V139, P1, DOI 10.1016/j.pscychresns.2004.08.004
   Testa C, 2004, J MAGN RESON IMAGING, V19, P274, DOI 10.1002/jmri.20001
   Tiehuis AM, 2008, CEREBROVASC DIS, V25, P59, DOI 10.1159/000111500
   Tisserand DJ, 2002, NEUROIMAGE, V17, P657, DOI 10.1006/nimg.2002.1173
   van den Heuvel DMJ, 2006, AM J NEURORADIOL, V27, P875
   van den Heuvel DMJ, 2006, J NEUROL NEUROSUR PS, V77, P149, DOI 10.1136/jnnp.2005.070193
   van den Heuvel DMJ, 2004, NEUROLOGY, V63, P1699, DOI 10.1212/01.WNL.0000143058.40388.44
   van Dijk EJ, 2004, HYPERTENSION, V44, P625, DOI 10.1161/01.HYP.0000145857.98904.20
   van Harten B, 2007, AGE AGEING, V36, P164, DOI 10.1093/ageing/afl180
   van Harten B, 2007, EUR NEUROL, V57, P70, DOI 10.1159/000098054
   van Harten B, 2006, DIABETES CARE, V29, P2539, DOI 10.2337/dc06-1637
   van Straaten ECW, 2006, STROKE, V37, P836, DOI 10.1161/01.STR.0000202585.26325.74
   Wahlund LO, 2000, J NEUROL NEUROSUR PS, V69, P630, DOI 10.1136/jnnp.69.5.630
   Wardlaw JM, 2004, J NEUROL, V251, P584, DOI 10.1007/s00415-004-0371-x
   Wells WM, 1996, IEEE T MED IMAGING, V15, P429, DOI 10.1109/42.511747
   Wen W, 2006, NEUROIMAGE, V29, P1031, DOI 10.1016/j.neuroimage.2005.08.057
   Wen W, 2004, STROKE, V35, P2813, DOI 10.1161/01.STR.0000147034.25760.3d
   Wen W, 2004, NEUROIMAGE, V22, P144, DOI 10.1016/j.neuroimage.2003.12.027
   Wessels AM, 2006, DIABETOLOGIA, V49, P2474, DOI 10.1007/s00125-006-0283-7
   Whitwell JL, 2007, BRAIN, V130, P1777, DOI 10.1093/brain/awm112
   Zhang YY, 2001, IEEE T MED IMAGING, V20, P45, DOI 10.1109/42.906424
NR 104
TC 37
Z9 38
U1 0
U2 3
PU ELSEVIER SCIENCE BV
PI AMSTERDAM
PA PO BOX 211, 1000 AE AMSTERDAM, NETHERLANDS
SN 0014-2999
EI 1879-0712
J9 EUR J PHARMACOL
JI Eur. J. Pharmacol.
PD MAY 6
PY 2008
VL 585
IS 1
BP 208
EP 218
DI 10.1016/j.ejphar.2007.11.085
PG 11
WC Pharmacology & Pharmacy
WE Science Citation Index Expanded (SCI-EXPANDED); Conference Proceedings Citation Index - Science (CPCI-S)
SC Pharmacology & Pharmacy
GA 305AD
UT WOS:000256149300022
PM 18407264
DA 2022-10-31
ER

PT C
AU Assaf, Y
   Mayzel-Oreg, O
   Gigi, A
   Ben-Bashat, D
   Graif, M
   Korczyn, AD
   Hendler, T
   Cohen, Y
AF Assaf, Y
   Mayzel-Oreg, O
   Gigi, A
   Ben-Bashat, D
   Graif, M
   Korczyn, AD
   Hendler, T
   Cohen, Y
BE Ng, V
   Barker, GJ
   Hendler, T
TI q-space diffusion imaging in dementia
SO PSYCHIATRIC NEUROIMAGING
SE NATO SCIENCE SERIES, SUB-SERIES I: LIFE AND BEHAVIOURAL SCIENCES
LA English
DT Proceedings Paper
CT NATO Advanced Research Workshop on Psychiatric Neuroimaging
CY SEP 29-OCT 01, 2002
CL Chiavari, ITALY
ID WHITE-MATTER DAMAGE; ALZHEIMERS-DISEASE; WEIGHTED MRI; VASCULAR
   DEMENTIA; BRAIN-TISSUE; LEUKOARAIOSIS; ATTENUATION; WATER; NMR
AB Alzheimer's disease (AD) and vascular dementia (VaD) are the most common types of dementia (similar to50% of dementia cases) and have become a severe social problem in developed countries. Cognitive decline and memory impairment are the most frequent clinical consequences of AD and VaD. However, the pathological nature of the two diseases is different. While in AD the main pathologies are believed to be in the brain's gray matter, in VaD white matter changes are frequently observed. MRI of dementia patients of both pathologies usually detect atrophy and some white matter changes which might be related to either disease but do not give information specific to one of the diseases.
   In the presented work we have used high b value q-space analyzed diffusion imaging (q-space imaging) to follow brain tissue integrity in AD and VaD. The uniqueness of this method over other diffusion based MRI techniques is the high weighting of restricted diffusion at high b values. The higher specificity to restricted diffusion increases the ability to discriminate between MR signal arising from water diffusion in hindered diffusion environment (gray matter) and in restricted diffusion environment (white matter). It was found that the q-space displacement index in white matter of suspected AD patients is similar to that of healthy volunteers. In contrast, the displacement index in VaD patients was found to be significantly increased in many areas of the white matter. Gray matter thickness was found to be very small in the parietal and temporal lobes of AD patients while in VaD patients the gray matter seems to be intact. The q-space diffusion imaging method provides clear separation between gray and white matter changes in dementia patients that might shed a light on the pathological mechanism that leads to the cognitive decline in AD and VaD. Separation and diagnosis of gray and white matter changes in dementia might help in designing therapeutic intervention directed on these different pathologies.
C1 Tel Aviv Sourasky Med Ctr, Wohl Inst Adv Imaging, Tel Aviv, Israel.
RP Assaf, Y (通讯作者)，Tel Aviv Sourasky Med Ctr, Wohl Inst Adv Imaging, Tel Aviv, Israel.
OI Assaf, Yaniv/0000-0001-6828-7595
CR Assaf Y, 1998, J MAGN RESON, V131, P69, DOI 10.1006/jmre.1997.1313
   Assaf Y, 2000, MAGNET RESON MED, V43, P191, DOI 10.1002/(SICI)1522-2594(200002)43:2<191::AID-MRM5>3.0.CO;2-B
   Assaf Y, 2000, MAGNET RESON MED, V44, P713, DOI 10.1002/1522-2594(200011)44:5<713::AID-MRM9>3.0.CO;2-6
   Assaf Y, 2002, MAGNET RESON MED, V48, P71, DOI 10.1002/mrm.10183
   Assaf Y, 2002, MAGNET RESON MED, V47, P115, DOI 10.1002/mrm.10040
   BOWEN BC, 1990, AM J NEURORADIOL, V11, P283
   Bozzali M, 2002, J NEUROL NEUROSUR PS, V72, P742, DOI 10.1136/jnnp.72.6.742
   CALLAGHAN PT, 1991, NATURE, V351, P467, DOI 10.1038/351467a0
   Cercignani M, 2000, NEUROLOGY, V54, P1139, DOI 10.1212/WNL.54.5.1139
   Choi SH, 2000, NEUROLOGY, V54, P83, DOI 10.1212/WNL.54.1.83
   CORY DG, 1990, MAGNET RESON MED, V14, P435, DOI 10.1002/mrm.1910140303
   DECARLI C, 1995, NEUROLOGY, V45, P2077, DOI 10.1212/WNL.45.11.2077
   Jones DK, 1999, STROKE, V30, P393, DOI 10.1161/01.STR.30.2.393
   KAWAMURA J, 1993, EXP AGING RES, V19, P225, DOI 10.1080/03610739308253935
   Kraemer F, 1999, P INT SOC MAGN RESON, V7, P1808
   Niendorf T, 1996, MAGN RESON MED, V36, P847, DOI 10.1002/mrm.1910360607
   Rose SE, 2000, J NEUROL NEUROSUR PS, V69, P528, DOI 10.1136/jnnp.69.4.528
   Starkstein SE, 1996, STROKE, V27, P408, DOI 10.1161/01.STR.27.3.408
NR 18
TC 0
Z9 0
U1 0
U2 1
PU I O S PRESS
PI AMSTERDAM
PA NIEUWE HEMWEG 6B, 1013 BG AMSTERDAM, NETHERLANDS
SN 1566-7693
BN 1-58603-344-1
J9 NATO SCI SER I LIFE
PY 2003
VL 348
BP 224
EP 230
PG 7
WC Neuroimaging; Psychiatry
WE Conference Proceedings Citation Index - Science (CPCI-S)
SC Neurosciences & Neurology; Psychiatry
GA BBP50
UT WOS:000226885400031
DA 2022-10-31
ER

PT C
AU Rusinek, H
   Tsuia, WH
   de Leon, MJ
AF Rusinek, H
   Tsuia, WH
   de Leon, MJ
BE Chen, CT
   Clough, AV
TI Regional deconvolution method for partial volume correction in brain PET
SO MEDICAL IMAGING 2001: PHYSIOLOGY AND FUNCTION FROM MULTIDIMENSIONAL
   IMAGES
SE Proceedings of SPIE
LA English
DT Proceedings Paper
CT Medical Imaging 2001 Conference
CY FEB 18-22, 2001
CL SAN DIEGO, CA
SP SPIE, Amer Assoc Physicists Med, Amer Physiol Soc, FDA Ctr Devices & Radiol Hlth, Soc Imaging Sci & Technol, Natl Elect Manufacturers Assoc, Diagnost Imaging & Therapy Syst Div, Radiol Soc N Amer, Soc Comp Applicat Radiol
DE functional imaging; brain metabolism; MRI; PET; partial volume
   correction
ID EMISSION COMPUTED-TOMOGRAPHY; ALZHEIMER-DISEASE; ATROPHY; QUANTITATION;
   RESOLUTION
AB Correction of PET images for partial volume effects (PVE) is of particular utility in studies of metabolism in brain aging and brain disorders, PVE is commonly corrected using voxel-by-voxel factors obtained from a high resolution brain mask (obtained from the coregistered MR scan), after convolution with the point spread function (PSF) of the imaging system. In a recently proposed regional deconvolution (RD) method, the observed regional activity is expressed as linear combinations of the true metabolic activity. The weights are obtained by integrating the PSF over the geometric extent of the brain regions. We have analyzed the accuracy of RD and two other PVE correction algorithms under a variety of conditions using simulated PET scans. Each of the brain regions was assigned a distribution of metabolic activity, with gray matter/white matter contrast representative of subjects in several age categories. Simulations were performed over a wide range of PET resolutions. The influence of PET/MR misregistration and heterogeneity of brain metabolism were also evaluated. Our results demonstrate the importance of correcting PET metabolic images for PVE. Without such correction, the regional brain activity values are contaminated with 30-40% errors. Under most conditions studied, the accuracy of RD and of the three-compartmental method were superior to the accuracy of the two-compartmental method. Our study provides the first demonstration of the feasibility of RD algorithm to provide accurate correction for a large number (n=109) of brain compartments. PVE correction methods appear to be promising tools in studies of metabolism in normal brain, brain aging, and brain disorders.
C1 Bellevue Hosp Ctr, Dept Radiol, New York, NY 10016 USA.
RP Rusinek, H (通讯作者)，Bellevue Hosp Ctr, Dept Radiol, C&D Bldg,Rm D120,550 1st Ave, New York, NY 10016 USA.
EM hr18@nyu.edu
RI de Leon, Mony/AAP-7890-2021
CR CONDON B, 1986, LANCET, V1, P1355
   HOFFMAN EJ, 1982, J COMPUT ASSIST TOMO, V6, P987, DOI 10.1097/00004728-198210000-00022
   HOFFMAN EJ, 1979, J COMPUT ASSIST TOMO, V3, P299, DOI 10.1097/00004728-197906000-00001
   KESSLER RM, 1984, J COMPUT ASSIST TOMO, V8, P514, DOI 10.1097/00004728-198406000-00028
   Links JM, 1996, J COMPUT ASSIST TOMO, V20, P680, DOI 10.1097/00004728-199607000-00033
   MARTIN AJ, 1991, J CEREBR BLOOD F MET, V11, P684, DOI 10.1038/jcbfm.1991.121
   MELTZER CC, 1990, J COMPUT ASSIST TOMO, V14, P561, DOI 10.1097/00004728-199007000-00011
   Meltzer CC, 1999, J NUCL MED, V40, P2053
   MULLERGARTNER HW, 1992, J CEREBR BLOOD F MET, V12, P571, DOI 10.1038/jcbfm.1992.81
   ROUSSET O, 1993, COMPUT MED IMAG GRAP, V17, P373, DOI 10.1016/0895-6111(93)90031-H
   Rousset OG, 1998, J NUCL MED, V39, P904
   RUSINEK H, 1991, RADIOLOGY, V178, P109, DOI 10.1148/radiology.178.1.1984287
   SEAB JP, 1988, MAGN RESON MED, V8, P200, DOI 10.1002/mrm.1910080210
   TANNA NK, 1991, RADIOLOGY, V178, P123, DOI 10.1148/radiology.178.1.1984290
   Teukolsky SA, 1992, NUMERICAL RECIPES C
   TSUI WH, 2001, IN PRESS SPIE MED IM
   VIDEEN TO, 1988, J CEREBR BLOOD F MET, V8, P662, DOI 10.1038/jcbfm.1988.113
   YOSHII F, 1988, J CEREBR BLOOD F MET, V8, P654, DOI 10.1038/jcbfm.1988.112
NR 18
TC 0
Z9 0
U1 0
U2 0
PU SPIE-INT SOC OPTICAL ENGINEERING
PI BELLINGHAM
PA 1000 20TH ST, PO BOX 10, BELLINGHAM, WA 98227-0010 USA
SN 0277-786X
EI 1996-756X
BN 0-8194-4007-8
J9 PROC SPIE
PY 2001
VL 4321
BP 409
EP 418
DI 10.1117/12.428166
PG 10
WC Engineering, Biomedical; Optics; Radiology, Nuclear Medicine & Medical
   Imaging
WE Conference Proceedings Citation Index - Science (CPCI-S)
SC Engineering; Optics; Radiology, Nuclear Medicine & Medical Imaging
GA BS94T
UT WOS:000171469100048
DA 2022-10-31
ER

PT J
AU Ashburner, J
AF Ashburner, John
TI Computational anatomy with the SPM software
SO MAGNETIC RESONANCE IMAGING
LA English
DT Article; Proceedings Paper
CT International School on Magnetic Resonance and Brain Function
CY MAY 18-25, 2008
CL Erice, ITALY
DE Brain imaging; Computational anatomy; Morphometry; SPM
ID VOXEL-BASED MORPHOMETRY; HUMAN BRAIN; ALZHEIMERS-DISEASE; CORTICAL
   THICKNESS; CEREBRAL-CORTEX; WHITE-MATTER; WHOLE-BRAIN; SEGMENTATION;
   MRI; DIFFEOMORPHISMS
AB An overview of computational procedures for examining neuroanatomical variability is presented. The review focuses on approaches that can be applied Using the SPM software package, beginning by explaining briefly how statistical parametric mapping is usually applied to functional imaging data. The review then proceeds to discuss volumetry, with an emphasis on voxel-based morphometry, and the preprocessing steps involved using the SPM software. Most volumetric studies involve univariate approaches, with a correction for some global measure, Such as total brain volume. In contrast, the overall form of the brain may be more accurately modeled using multivariate approaches. Such models of anatomical variability may prove accurate enough for computer assisted diagnoses. (C) 2009 Elsevier Inc. All rights reserved.
C1 Wellcome Trust Ctr Neuroimaging, London WC1N 3BG, England.
RP Ashburner, J (通讯作者)，Wellcome Trust Ctr Neuroimaging, London WC1N 3BG, England.
EM john@fil.ion.ucl.ac.uk
RI Ashburner, John/I-3757-2013
OI Ashburner, John/0000-0001-7605-2518
FU Wellcome Trust Funding Source: Medline
CR ARSIGNY O, 2006, LECT NOTES COMPUTER, V4190, P924
   Ashburner J, 2000, NEUROIMAGE, V11, P805, DOI 10.1006/nimg.2000.0582
   Ashburner J, 1999, NEUROIMAGE, V9, P619, DOI 10.1006/nimg.1999.0437
   Ashburner J, 1998, HUM BRAIN MAPP, V6, P348, DOI 10.1002/(SICI)1097-0193(1998)6:5/6<348::AID-HBM4>3.0.CO;2-P
   Ashburner J, 2005, NEUROIMAGE, V26, P839, DOI 10.1016/j.neuroimage.2005.02.018
   Ashburner J, 2001, NEUROIMAGE, V14, P1238, DOI 10.1006/nimg.2001.0961
   ASHBURNER J, NEUROIMAGE IN PRESS, DOI DOI 10.1016/J.NEUROIMAGE.2008.12.008
   Ashburner J, 2007, NEUROIMAGE, V38, P95, DOI 10.1016/j.neuroimage.2007.07.007
   Beg MF, 2005, INT J COMPUT VISION, V61, P139, DOI 10.1023/B:VISI.0000043755.93987.aa
   Bishop CM, 2006, PATTERN RECOGN
   Bookstein F L, 1997, Med Image Anal, V1, P225
   Bookstein FL, 1996, NEUROIMAGE, V4, pS36, DOI 10.1006/nimg.1996.0049
   Bookstein FL, 2001, NEUROIMAGE, V14, P1454, DOI 10.1006/nimg.2001.0770
   Butcher J, 2007, LANCET NEUROL, V6, P480, DOI 10.1016/S1474-4422(07)70118-7
   Cachia A, 2003, MED IMAGE ANAL, V7, P403, DOI 10.1016/S1361-8415(03)00031-8
   CHRISTENSEN GE, 1995, P INF PROC MED IM IM, P101
   Collins DL, 1995, HUM BRAIN MAPP, V3, P190, DOI 10.1002/hbm.460030304
   Collins DL, 1999, LECT NOTES COMPUT SC, V1613, P210
   Crinion J, 2007, NEUROIMAGE, V37, P866, DOI 10.1016/j.neuroimage.2007.04.065
   Davatzikos C, 2004, NEUROIMAGE, V23, P17, DOI 10.1016/j.neuroimage.2004.05.010
   Davatzikos C, 2001, NEUROIMAGE, V14, P1361, DOI 10.1006/nimg.2001.0937
   Deichmann R, 2000, NEUROIMAGE, V12, P112, DOI 10.1006/nimg.2000.0601
   Dryden IL., 1998, STAT SHAPE ANAL
   Eickhoff SB, 2007, NEUROIMAGE, V36, P511, DOI 10.1016/j.neuroimage.2007.03.060
   EVANS AC, 1993, NUCLEAR SCIENCE SYMPOSIUM & MEDICAL IMAGING CONFERENCE, VOLS 1-3, P1813, DOI 10.1109/NSSMIC.1993.373602
   Fischl B, 2004, CEREB CORTEX, V14, P11, DOI 10.1093/cercor/bhg087
   Fischl B, 2002, NEURON, V33, P341, DOI 10.1016/S0896-6273(02)00569-X
   Fischl B, 2008, CEREB CORTEX, V18, P1973, DOI 10.1093/cercor/bhm225
   Friedman J, 2001, ELEMENTS STAT LEARNI, V1, DOI [DOI 10.1007/978-0-387-84858-7, 10.1007/978-0-387-84858-7]
   Friston K., 1994, HUM BRAIN MAPP, V2, P189, DOI 10.1002/hbm.460020402
   FRISTON KJ, 1990, J CEREBR BLOOD F MET, V10, P458, DOI 10.1038/jcbfm.1990.88
   Friston KJ, 1996, NEUROIMAGE, V4, P223, DOI 10.1006/nimg.1996.0074
   Goldszal AF, 1998, J COMPUT ASSIST TOMO, V22, P827, DOI 10.1097/00004728-199809000-00030
   Good CD, 2001, NEUROIMAGE, V14, P21, DOI 10.1006/nimg.2001.0786
   Good CD, 2002, NEUROIMAGE, V17, P29, DOI 10.1006/nimg.2002.1202
   Grenander U., 2007, PATTERN THEORY REPRE
   Heckemann RA, 2006, NEUROIMAGE, V33, P115, DOI 10.1016/j.neuroimage.2006.05.061
   HERNANDEZ M, 2007, IEEE WORKSH MATH MET
   Hutton C, 2008, NEUROIMAGE, V40, P1701, DOI 10.1016/j.neuroimage.2008.01.027
   Huxley JS, 1932, PROBLEMS RELATIVE GR
   Jaynes E. T., 2003, PROBABILITY THEORY L, DOI DOI 10.1017/CBO9780511790423
   Jovicich J, 2006, NEUROIMAGE, V30, P436, DOI 10.1016/j.neuroimage.2005.09.046
   Kendall D.G., 1999, SHAPE SHAPE THEORY
   Khan AR, 2008, NEUROIMAGE, V41, P735, DOI 10.1016/j.neuroimage.2008.03.024
   Klein A, 2005, NEUROIMAGE, V24, P261, DOI 10.1016/j.neuroimage.2004.09.016
   Klein I, 2008, COMMUN STAT-THEOR M, V37, P1, DOI 10.1080/03610920701648839
   Kloppel S, 2008, BRAIN, V131, P2969, DOI 10.1093/brain/awn239
   Kloppel S, 2008, BRAIN, V131, P681, DOI 10.1093/brain/awm319
   Lancaster JL, 2000, HUM BRAIN MAPP, V10, P120, DOI 10.1002/1097-0193(200007)10:3<120::AID-HBM30>3.0.CO;2-8
   Lao ZQ, 2004, NEUROIMAGE, V21, P46, DOI 10.1016/j.neuroimage.2003.09.027
   Lepore N, 2008, IEEE T MED IMAGING, V27, P129, DOI 10.1109/TMI.2007.906091
   Luders E, 2006, HUM BRAIN MAPP, V27, P314, DOI 10.1002/hbm.20187
   MARSLAND S, 2006, LECT NOTES COMPUT SC, P396
   MAZZIOTTA JC, 1995, NEUROIMAGE, V2, P89, DOI 10.1006/nimg.1995.1012
   Mechelli A, 2005, CURR MED IMAGING, V1, P105, DOI 10.2174/1573405054038726
   Mechelli A, 2005, J NEUROSCI, V25, P8303, DOI 10.1523/JNEUROSCI.0357-05.2005
   Miller MI, 2006, J MATH IMAGING VIS, V24, P209, DOI 10.1007/s10851-005-3624-0
   Miller MI, 2004, NEUROIMAGE, V23, pS19, DOI 10.1016/j.neuroimage.2004.07.021
   Mueller SG, 2005, NEUROIMAG CLIN N AM, V15, P869, DOI 10.1016/j.nic.2005.09.008
   Mueller Susanne G, 2005, Alzheimers Dement, V1, P55, DOI 10.1016/j.jalz.2005.06.003
   O'Brien LM, 2006, HARVARD REV PSYCHIAT, V14, P141, DOI 10.1080/10673220600784119
   Patenaude B, 2007, THESIS U OXFORD OXFO
   Pitiot A, 2004, NEUROIMAGE, V23, pS85, DOI 10.1016/j.neuroimage.2004.07.040
   Poupon F, 1998, LECT NOTES COMPUT SC, V1496, P1134
   Rex DE, 2003, NEUROIMAGE, V19, P1033, DOI 10.1016/S1053-8119(03)00185-X
   Salmond CH, 2002, NEUROIMAGE, V17, P1027, DOI 10.1006/nimg.2002.1153
   Schoenemann PT, 2006, ANNU REV ANTHROPOL, V35, P379, DOI 10.1146/annurev.anthro.35.081705.123210
   Stonnington CM, 2008, NEUROIMAGE, V39, P1180, DOI 10.1016/j.neuroimage.2007.09.066
   Talairach J., 1988, COPLANAR STEREOTAXIC
   Thompson D.W., 1917, GROWTH FORM, V2
   Tzourio-Mazoyer N, 2007, NEUROIMAGE, V37, P1059, DOI 10.1016/j.neuroimage.2007.02.007
   Tzourio-Mazoyer N, 2002, NEUROIMAGE, V15, P273, DOI 10.1006/nimg.2001.0978
   Vaillant M, 2004, NEUROIMAGE, V23, pS161, DOI 10.1016/j.neuroimage.2004.07.023
   VERCAUTEREN T, 2008, P 11 INT C MED IM CO
   Woods RP, 2003, NEUROIMAGE, V18, P769, DOI 10.1016/S1053-8119(03)00019-3
   Wright IC, 1995, NEUROIMAGE, V2, P244, DOI 10.1006/nimg.1995.1032
   Yassa MA, 2009, NEUROIMAGE, V44, P319, DOI 10.1016/j.neuroimage.2008.09.016
   Zhang K, 2000, P NATL ACAD SCI USA, V97, P5621, DOI 10.1073/pnas.090504197
   Zijdenbos AP, 2002, IEEE T MED IMAGING, V21, P1280, DOI 10.1109/TMI.2002.806283
NR 79
TC 331
Z9 335
U1 1
U2 29
PU ELSEVIER SCIENCE INC
PI NEW YORK
PA 360 PARK AVE SOUTH, NEW YORK, NY 10010-1710 USA
SN 0730-725X
EI 1873-5894
J9 MAGN RESON IMAGING
JI Magn. Reson. Imaging
PD OCT
PY 2009
VL 27
IS 8
SI SI
BP 1163
EP 1174
DI 10.1016/j.mri.2009.01.006
PG 12
WC Radiology, Nuclear Medicine & Medical Imaging
WE Science Citation Index Expanded (SCI-EXPANDED); Conference Proceedings Citation Index - Science (CPCI-S)
SC Radiology, Nuclear Medicine & Medical Imaging
GA 500UA
UT WOS:000270329800018
PM 19249168
DA 2022-10-31
ER

PT J
AU Bozzali, M
   Cherubini, A
AF Bozzali, Marco
   Cherubini, Andrea
TI Diffusion tensor MRI to investigate dementias: a brief review
SO MAGNETIC RESONANCE IMAGING
LA English
DT Article; Proceedings Paper
CT International School on Magnetic Resonance and Brain Function
CY MAY 21-28, 2006
CL Erice, ITALY
DE diffusion; tensor; MRI; dementia; Alzheimer; Lewy bodies; frontotemporal
   dementia; leukoaraiosis
ID WHITE-MATTER LESIONS; MAGNETIC-RESONANCE SPECTROSCOPY; MILD COGNITIVE
   IMPAIRMENT; TEMPORAL-LOBE ATROPHY; ALZHEIMERS-DISEASE; LEWY BODIES;
   FRONTOTEMPORAL DEMENTIA; ISCHEMIC LEUKOARAIOSIS; HIPPOCAMPUS; DAMAGE
AB Diffusion tensor magnetic resonance imaging (DT-MRI) is a powerful quantitative technique with the ability to detect in vivo microscopic characteristics and abnormalities of brain tissue. It has been successfully applied to a number of neurological conditions, such as stroke, multiple sclerosis and brain tumors, providing information otherwise inaccessible on the pathological substrates. DT-MRI has also been used to study patients with cognitive decline, mainly those with Alzheimer's disease. Several image-analysis approaches have been employed, including region of interest, histogram, voxel-based analyses and DT-MPI-based tractography. Specific patterns of spatial distribution of tissue damage and correlations with neuropsychological measures have been reported. This review focuses on the use of DT-MRI to investigate dementias. The main clinical results and the different methods of image analysis will be overviewed and discussed. (c) 2007 Elsevier Inc. All rights reserved.
C1 IRCCS, Neuroimaging Lab, Fdz Santa Lucia, I-00179 Rome, Italy.
RP Bozzali, M (通讯作者)，IRCCS, Neuroimaging Lab, Fdz Santa Lucia, Via Ardeatina 306, I-00179 Rome, Italy.
EM m.bozzali@hsantalucia.it
RI Cherubini, Andrea/D-1327-2009; Bozzali, Marco/AAC-1031-2022
OI Cherubini, Andrea/0000-0002-5946-4390; Bozzali,
   Marco/0000-0002-0568-2026
CR Bamberger ME, 2002, NEUROSCIENTIST, V8, P276, DOI 10.1177/1073858402008003013
   Barber R, 2000, INT J GERIATR PSYCH, V15, P911, DOI 10.1002/1099-1166(200010)15:10<911::AID-GPS217>3.0.CO;2-T
   Barber R, 1999, NEUROLOGY, V52, P1153, DOI 10.1212/WNL.52.6.1153
   Barber R, 1999, J NEUROL NEUROSUR PS, V67, P66, DOI 10.1136/jnnp.67.1.66
   Barber R, 2000, NEUROLOGY, V54, P1304, DOI 10.1212/WNL.54.6.1304
   Barker WW, 2002, ALZ DIS ASSOC DIS, V16, P203, DOI 10.1097/00002093-200210000-00001
   BASSER PJ, 1994, BIOPHYS J, V66, P259, DOI 10.1016/S0006-3495(94)80775-1
   Bozzali M, 2006, NEUROLOGY, V67, P453, DOI 10.1212/01.wnl.0000228243.56665.c2
   Bozzali M, 2005, BRAIN, V128, P1595, DOI 10.1093/brain/awh493
   Bozzali M, 2001, NEUROLOGY, V57, P1135, DOI 10.1212/WNL.57.6.1135
   Bozzali M, 2002, J NEUROL NEUROSUR PS, V72, P742, DOI 10.1136/jnnp.72.6.742
   Braak E, 1999, EUR ARCH PSY CLIN N, V249, P14
   BRUN A, 1986, ANN NEUROL, V19, P253, DOI 10.1002/ana.410190306
   Burton EJ, 2002, NEUROIMAGE, V17, P618, DOI 10.1006/nimg.2002.1197
   Choi SJ, 2005, J GERIATR PSYCH NEUR, V18, P12, DOI 10.1177/0891988704271763
   Fama R, 1997, ARCH NEUROL-CHICAGO, V54, P719, DOI 10.1001/archneur.1997.00550180039010
   Fazekas F, 1996, J NEUROL SCI, V142, P121, DOI 10.1016/0022-510X(96)00169-4
   Fellgiebel A, 2005, NEUROBIOL AGING, V26, P1193, DOI 10.1016/j.neurobiolaging.2004.11.006
   Foundas AL, 1997, NEUROPSY NEUROPSY BE, V10, P81
   Fox NC, 1996, LANCET, V348, P94, DOI 10.1016/S0140-6736(96)05228-2
   HACHINSKI VC, 1987, ARCH NEUROL-CHICAGO, V44, P21, DOI 10.1001/archneur.1987.00520130013009
   Hanyu H, 1998, J NEUROL SCI, V156, P195, DOI 10.1016/S0022-510X(98)00043-4
   Hanyu H, 1999, J NEUROL SCI, V167, P37, DOI 10.1016/S0022-510X(99)00135-5
   Hardy J, 1997, TRENDS NEUROSCI, V20, P154, DOI 10.1016/S0166-2236(96)01030-2
   Hashimoto M, 1998, NEUROLOGY, V51, P357, DOI 10.1212/WNL.51.2.357
   Higuchi M, 2000, EXP NEUROL, V162, P247, DOI 10.1006/exnr.2000.7342
   Hisanaga K, 2001, J NEUROL, V248, P905, DOI 10.1007/s004150170079
   Jack CR, 1998, NEUROLOGY, V51, P993, DOI 10.1212/WNL.51.4.993
   Jones DK, 1999, STROKE, V30, P393, DOI 10.1161/01.STR.30.2.393
   Jones DK, 2005, NEUROIMAGE, V26, P546, DOI 10.1016/j.neuroimage.2005.02.013
   Juottonen K, 1999, AM J NEURORADIOL, V20, P139
   Kantarci K, 2005, NEUROLOGY, V64, P902, DOI 10.1212/01.WNL.0000153076.46126.E9
   Karas GB, 2004, NEUROIMAGE, V23, P708, DOI 10.1016/j.neuroimage.2004.07.006
   Katsuse O, 2003, J NEUROL SCI, V211, P29, DOI 10.1016/S0022-510X(03)00037-6
   Le Bihan D, 1991, Magn Reson Q, V7, P1
   McKeith IG, 1999, LANCET, V354, P1227, DOI 10.1016/S0140-6736(99)90214-3
   Medina D, 2006, NEUROBIOL AGING, V27, P663, DOI 10.1016/j.neurobiolaging.2005.03.026
   MEYER JS, 1992, J NEUROL SCI, V110, P1
   Molina JA, 2002, EUR NEUROL, V48, P158, DOI 10.1159/000065520
   Muir KW, 2006, LANCET NEUROL, V5, P755, DOI 10.1016/S1474-4422(06)70545-2
   Muller MJ, 2005, NEUROIMAGE, V28, P1033, DOI 10.1016/j.neuroimage.2005.06.029
   Naggara O, 2006, PSYCHIAT RES-NEUROIM, V146, P243, DOI 10.1016/j.pscychresns.2006.01.005
   O'Sullivan M, 2004, J NEUROL NEUROSUR PS, V75, P441, DOI 10.1136/jnnp.2003.014910
   O'Sullivan M, 2001, NEUROLOGY, V57, P2307, DOI 10.1212/WNL.57.12.2307
   Okamura N, 2001, PROG NEURO-PSYCHOPH, V25, P447, DOI 10.1016/S0278-5846(01)80005-1
   Omuro AMP, 2006, LANCET NEUROL, V5, P937, DOI 10.1016/S1474-4422(06)70597-X
   Persson J, 2006, NEUROLOGY, V66, P1029, DOI 10.1212/01.wnl.0000204180.25361.48
   Petersen RC, 2001, ARCH NEUROL-CHICAGO, V58, P1985, DOI 10.1001/archneur.58.12.1985
   Pierpaoli C, 1996, MAGNET RESON MED, V36, P893, DOI 10.1002/mrm.1910360612
   Rose SE, 2000, J NEUROL NEUROSUR PS, V69, P528, DOI 10.1136/jnnp.69.4.528
   Small DH, 1999, J NEUROCHEM, V73, P443, DOI 10.1046/j.1471-4159.1999.0730443.x
   Small DH, 2001, NAT REV NEUROSCI, V2, P595, DOI 10.1038/35086072
   Smith SM, 2006, NEUROIMAGE, V31, P1487, DOI 10.1016/j.neuroimage.2006.02.024
   Sullivan EV, 2003, EUR J RADIOL, V45, P244, DOI 10.1016/S0720-048X(02)00313-3
   Taoka T, 2006, AM J NEURORADIOL, V27, P1040
   Traboulsee Anthony L, 2006, Adv Neurol, V98, P125
   Valenzuela MJ, 2001, NEUROLOGY, V56, P592, DOI 10.1212/WNL.56.5.592
   van Buchem MA, 1999, J COMPUT ASSIST TOMO, V23, pS9, DOI 10.1097/00004728-199911001-00003
   Whitwell JL, 2005, ARCH NEUROL-CHICAGO, V62, P1402, DOI 10.1001/archneur.62.9.1402
   Xie S, 2006, NEUROLOGY, V66, P1845, DOI 10.1212/01.wnl.0000219625.77625.aa
   Yoshiura T, 2006, ACAD RADIOL, V13, P1373, DOI 10.1016/j.acra.2006.08.009
NR 61
TC 66
Z9 69
U1 0
U2 6
PU ELSEVIER SCIENCE INC
PI NEW YORK
PA STE 800, 230 PARK AVE, NEW YORK, NY 10169 USA
SN 0730-725X
EI 1873-5894
J9 MAGN RESON IMAGING
JI Magn. Reson. Imaging
PD JUL
PY 2007
VL 25
IS 6
SI SI
BP 969
EP 977
DI 10.1016/j.mri.2007.03.017
PG 9
WC Radiology, Nuclear Medicine & Medical Imaging
WE Science Citation Index Expanded (SCI-EXPANDED); Conference Proceedings Citation Index - Science (CPCI-S)
SC Radiology, Nuclear Medicine & Medical Imaging
GA 197BV
UT WOS:000248529200027
PM 17451903
DA 2022-10-31
ER

PT J
AU Good, CD
   Ashburner, J
   Frackowiak, RSJ
AF Good, CD
   Ashburner, J
   Frackowiak, RSJ
TI Computational neuroanatomy: new perspectives for neuroradiology
SO REVUE NEUROLOGIQUE
LA English
DT Article; Proceedings Paper
CT International Meeting of the French-Society-of-Neurology
CY OCT 05-06, 2000
CL PARIS, FRANCE
SP French Soc Neruol
ID VOXEL-BASED MORPHOMETRY; TEMPORAL-LOBE EPILEPSY; WHOLE-BRAIN ANALYSIS;
   WHITE-MATTER; GRAY-MATTER; SPATIAL NORMALIZATION; PROBABILISTIC ATLAS;
   ALZHEIMERS-DISEASE; MRI; ATROPHY
AB Computational neuroanatomy is emerging as an exciting new methodology to characterise shape and neuroanatomical configuration of different brains. It encompasses a triad of techniques: Voxel-based morphometry (VBM), which compares neuroanatomical differences on a voxel by voxel basis, Deformation-based morphometry (DBM), which provides information about global differences in brain shape and Tensor-based morphometry (TBM) which provides information about local shape differences. This review will describe the methodology and clinical applications of these techniques.
C1 Inst Neurol, Wellcome Dept Cognit Neurol, ION, London WC1N 3BG, England.
RP Good, CD (通讯作者)，Inst Neurol, Wellcome Dept Cognit Neurol, ION, 12 Queen Sq, London WC1N 3BG, England.
RI anand, amit/A-7222-2009; Frackowiak, Richard/H-4383-2011; Ashburner,
   John/I-3757-2013; Frackowiak, Richard S/I-1809-2013
OI Frackowiak, Richard/0000-0002-3151-822X; Ashburner,
   John/0000-0001-7605-2518; 
CR Abell F, 1999, NEUROREPORT, V10, P1647, DOI 10.1097/00001756-199906030-00005
   Ashburner J, 1997, NEUROIMAGE, V6, P209, DOI 10.1006/nimg.1997.0290
   Ashburner J, 2000, NEUROIMAGE, V11, P805, DOI 10.1006/nimg.2000.0582
   Ashburner J, 1998, HUM BRAIN MAPP, V6, P348, DOI 10.1002/(SICI)1097-0193(1998)6:5/6<348::AID-HBM4>3.0.CO;2-P
   Ashburner J, 1999, HUM BRAIN MAPP, V7, P254, DOI 10.1002/(SICI)1097-0193(1999)7:4<254::AID-HBM4>3.0.CO;2-G
   Ashburner J, 1997, NEUROIMAGE, V6, P344, DOI 10.1006/nimg.1997.0299
   Christensen GE, 1997, IEEE T MED IMAGING, V16, P864, DOI 10.1109/42.650882
   COOK MJ, 1992, BRAIN, V115, P1001, DOI 10.1093/brain/115.4.1001
   Davatzikos C, 1996, J COMPUT ASSIST TOMO, V20, P656, DOI 10.1097/00004728-199607000-00031
   Davatzikos C, 1996, J COMPUT ASSIST TOMO, V20, P88, DOI 10.1097/00004728-199601000-00017
   Deichmann R, 2000, NEUROIMAGE, V12, P112, DOI 10.1006/nimg.2000.0601
   DELEO JM, 1985, COMPUT BIOMED RES, V18, P79, DOI 10.1016/0010-4809(85)90008-4
   Duncan JS, 1997, BRAIN, V120, P339, DOI 10.1093/brain/120.2.339
   EVANS AC, 1994, NATO ADV SCI INST A, V264, P263
   EVANS AC, 1993, IEEE NUCL SCI S MED, P1813
   FILIPEK PA, 1994, CEREB CORTEX, V4, P344, DOI 10.1093/cercor/4.4.344
   Free SL, 1996, CEREB CORTEX, V6, P830, DOI 10.1093/cercor/6.6.830
   Friston K., 1994, HUM BRAIN MAPP, V2, P189, DOI 10.1002/hbm.460020402
   Friston KJ, 1996, NEUROIMAGE, V4, P223, DOI 10.1006/nimg.1996.0074
   FRISTON KJ, 1997, HUMAN BRAIN FUNCTION, P59
   Friston KJ, 1995, HUMAN BRAIN MAPPING, V2, P165
   Good CD, 2001, NEUROIMAGE, V14, P21, DOI 10.1006/nimg.2001.0786
   GOOD CD, 2001, IN PRESS NEUROIMAGE
   Guimond A, 2000, COMPUT VIS IMAGE UND, V77, P192, DOI 10.1006/cviu.1999.0815
   JACK CR, 1990, RADIOLOGY, V175, P423, DOI 10.1148/radiology.175.2.2183282
   JACKSON GD, 1994, NEUROLOGY, V44, P42, DOI 10.1212/WNL.44.1.42
   Kennedy DN, 1998, CEREB CORTEX, V8, P372, DOI 10.1093/cercor/8.4.372
   Lee JW, 1998, EPILEPSIA, V39, P727, DOI 10.1111/j.1528-1157.1998.tb01158.x
   Maguire EA, 2000, P NATL ACAD SCI USA, V97, P4398, DOI 10.1073/pnas.070039597
   May A, 1999, NAT MED, V5, P836, DOI 10.1038/10561
   Mummery CJ, 2000, ANN NEUROL, V47, P36
   Reichardt M, 1905, ALLG Z PSYCHIATR PS, V62, P787
   Richardson MP, 1997, BRAIN, V120, P1961, DOI 10.1093/brain/120.11.1961
   Rombouts SARB, 2000, NEUROSCI LETT, V285, P231, DOI 10.1016/S0304-3940(00)01067-3
   Schulz JB, 1999, ANN NEUROL, V45, P65, DOI 10.1002/1531-8249(199901)45:1<65::AID-ART12>3.3.CO;2-T
   SCHWARTZ M, 1985, ANN NEUROL, V17, P146, DOI 10.1002/ana.410170208
   Thompson PM, 1997, J COMPUT ASSIST TOMO, V21, P567, DOI 10.1097/00004728-199707000-00008
   Thompson PM, 2001, CEREB CORTEX, V11, P1, DOI 10.1093/cercor/11.1.1
   Vargha-Khadem F, 1998, P NATL ACAD SCI USA, V95, P12695, DOI 10.1073/pnas.95.21.12695
   Woermann FG, 1999, BRAIN, V122, P2101, DOI 10.1093/brain/122.11.2101
   Woermann FG, 1999, NEUROIMAGE, V10, P373, DOI 10.1006/nimg.1999.0481
   Worsley KJ, 1996, HUM BRAIN MAPP, V4, P58, DOI 10.1002/(SICI)1097-0193(1996)4:1<58::AID-HBM4>3.0.CO;2-O
   Wright IC, 1995, NEUROIMAGE, V2, P244, DOI 10.1006/nimg.1995.1032
NR 43
TC 65
Z9 66
U1 0
U2 5
PU MASSON EDITEUR
PI PARIS 06
PA 120 BLVD SAINT-GERMAIN, 75280 PARIS 06, FRANCE
SN 0035-3787
J9 REV NEUROL-FRANCE
JI Rev. Neurol.
PD SEP
PY 2001
VL 157
IS 8-9
BP 797
EP 805
PN 1
PG 9
WC Clinical Neurology
WE Conference Proceedings Citation Index - Science (CPCI-S); Science Citation Index Expanded (SCI-EXPANDED)
SC Neurosciences & Neurology
GA 482TY
UT WOS:000171592400010
PM 11677400
DA 2022-10-31
ER

PT J
AU Bartzokis, G
   Tishler, TA
   Lu, PH
   Villablanca, P
   Altshuler, LL
   Carter, M
   Huang, D
   Edwards, N
   Mintz, J
AF Bartzokis, George
   Tishler, Todd A.
   Lu, Po H.
   Villablanca, Pablo
   Altshuler, Lori L.
   Carter, Michele
   Huang, Danny
   Edwards, Nancy
   Mintz, Jim
TI Brain ferritin iron may influence age- and gender-related risks of
   neurodegeneration
SO NEUROBIOLOGY OF AGING
LA English
DT Article; Proceedings Paper
CT International Conference on Prevention of Dementia of the
   Alzheimers-Association
CY JUN 18-21, 2005
CL Washington, DC
SP Alzheimers Assoc
DE brain; iron; ferritin; MRI; FDRI; gender; sex; dementia; risk; age;
   onset; neurodegeneration; hemochromatosis; free radicals; treatment;
   prevention; myelin; white matter; oligodendrocytes; hippocampus; frontal
   lobe; protemopathy
ID MATTER STRUCTURAL INTEGRITY; HALLERVORDEN-SPATZ-SYNDROME;
   HEMOCHROMATOSIS GENE HFE; ONSET PARKINSONS-DISEASE; ALZHEIMERS-DISEASE;
   IN-VIVO; ALPHA-SYNUCLEIN; PRION PROTEIN; RAT-BRAIN; LEWY BODY
AB Background: Brain iron promotes oxidative damage and protein oligornerization that result in highly prevalent age-related proteinopathies such as Alzheimer's disease (AD), Parkinson's disease (PD), and Dementia with Lewy Bodies (DLB). Men are more likely to develop such diseases at earlier ages than women but brain iron levels increase with age in both genders. We hypothesized that brain iron may influence both the age- and gender-related risks of developing these diseases.
   Methods: The amount of iron in ferritin molecules (ferritin iron) was measured in vivo with MRI by utilizing the field dependent relaxation rate increase (FDRI) method. Ferritin iron was measured in four subcortical nuclei [caudate (C), putamen (P), globus pallidus (G), thalamus (T)], three white matter regions [frontal lobe (Fwm), genu and splenium of the corpus callosum (Gwm, Swm)] and hippocampus (Hipp) in 165 healthy adults aged 19-82.
   Results: There was a high correlation (r > 0.99) between published post-mortem brain iron levels and FDRI. There were significant age-related changes in ferritin iron (increases in Hipp, C, P, G, and decreases in Fwm). Women had significantly lower ferritin iron than men in five regions (C, T, Fwm, Gwm, Swm).
   Conclusions: This is the first demonstration of gender differences in brain ferritin iron levels. It is possible that brain iron accumulation is a risk factor that can be modified. MRI provides the opportunity to assess brain iron levels in vivo and may be useful in targeting individuals or groups for preventive therapeutic interventions. (c) 2006 Elsevier Inc. All rights reserved.
C1 Univ Calif Los Angeles, Alzheimers Dis Res Ctr, Los Angeles, CA 90095 USA.
   Univ Calif Los Angeles, David Geffen Sch Med, Dept Neurol, Los Angeles, CA 90095 USA.
   Univ Calif Los Angeles, David Geffen Sch Med, Lab Neuroimaging, Dept Neurol,Div Brain Mapping, Los Angeles, CA 90095 USA.
   Greater Los Angeles VA Healthcare Syst, Dept Psychiat, Los Angeles, CA 90073 USA.
   Univ Calif Los Angeles, David Geffen Sch Med, Dept Psychiat & Biobehav Sci, Los Angeles, CA 90095 USA.
   Univ Calif Los Angeles, David Geffen Sch Med, Neurosci Interdept Grad Program, Los Angeles, CA 90095 USA.
   Univ Calif Los Angeles, David Geffen Sch Med, Dept Radiol, Los Angeles, CA 90095 USA.
RP Bartzokis, G (通讯作者)，Univ Calif Los Angeles, Alzheimers Dis Res Ctr, 710 Westwood Pl,Room 2-238, Los Angeles, CA 90095 USA.
EM gbar@ucla.edu
RI Bartzokis, George/K-2409-2013
FU NATIONAL INSTITUTE OF MENTAL HEALTH [R03MH051928, R01MH066029] Funding
   Source: NIH RePORTER; NATIONAL INSTITUTE ON AGING [R01AG027342,
   P50AG016570] Funding Source: NIH RePORTER
CR ANSARI KA, 1975, NEUROLOGY, V25, P1045, DOI 10.1212/WNL.25.11.1045
   Arima K, 1999, BRAIN RES, V843, P53, DOI 10.1016/S0006-8993(99)01848-X
   BARKAI AI, 1991, J NEUROSCI RES, V29, P390, DOI 10.1002/jnr.490290314
   Barker WW, 2002, ALZ DIS ASSOC DIS, V16, P203, DOI 10.1097/00002093-200210000-00001
   Bartzokis G, 2006, ARCH GEN PSYCHIAT, V63, P63, DOI 10.1001/archpsyc.63.1.63
   BARTZOKIS G, 1993, MAGN RESON IMAGING, V11, P993, DOI 10.1016/0730-725X(93)90218-3
   Bartzokis G, 2004, NEUROBIOL AGING, V25, P843, DOI 10.1016/j.neurobiolaging.2003.09.005
   Bartzokis G, 2004, NEUROBIOL AGING, V25, P5, DOI 10.1016/j.neurobiolaging.2003.03.001
   Bartzokis G, 2003, ARCH NEUROL-CHICAGO, V60, P393, DOI 10.1001/archneur.60.3.393
   Bartzokis G, 2004, ANN NY ACAD SCI, V1012, P224, DOI 10.1196/annals.1306.019
   Bartzokis G, 1997, MAGN RESON IMAGING, V15, P29, DOI 10.1016/S0730-725X(96)00234-2
   BARTZOKIS G, 1994, AM J NEURORADIOL, V15, P1129
   BARTZOKIS G, 1993, MAGN RESON MED, V29, P459, DOI 10.1002/mrm.1910290406
   Bartzokis G, 1999, MAGN RESON IMAGING, V17, P213, DOI 10.1016/S0730-725X(98)00155-6
   Bartzokis G, 2000, ARCH GEN PSYCHIAT, V57, P47, DOI 10.1001/archpsyc.57.1.47
   Baum L, 2004, J ALZHEIMERS DIS, V6, P367
   Beard JL, 2003, ANNU REV NUTR, V23, P41, DOI 10.1146/annurev.nutr.23.020102.075739
   BERLET HH, 1980, MECH AGEING DEV, V14, P211, DOI 10.1016/0047-6374(80)90121-9
   BERLET HH, 1982, EXP BRAIN RES S5, P167
   Berlin D, 2004, NEUROBIOL AGING, V25, P465, DOI 10.1016/j.neurobiolaging.2003.06.008
   Borten O, 2004, BIOGERONTOLOGY, V5, P81, DOI 10.1023/B:BGEN.0000025071.78517.3a
   Braak H, 1996, J NEURAL TRANSM, V103, P455, DOI 10.1007/BF01276421
   Brown LR, 2003, J NEUROCHEM, V87, P353, DOI 10.1046/j.1471-4159.2003.01996.x
   Bulte JWM, 1997, MAGN RESON MED, V37, P530, DOI 10.1002/mrm.1910370409
   Burt MJ, 1998, GUT, V43, P830, DOI 10.1136/gut.43.6.830
   Bush AI, 2003, TRENDS NEUROSCI, V26, P207, DOI 10.1016/S0166-2236(03)00067-5
   Candore G, 2003, MECH AGEING DEV, V124, P525, DOI 10.1016/S0047-6374(03)00031-9
   Cohen J., 1988, STAT POWER ANAL BEHA
   Colosimo C, 2003, J NEUROL NEUROSUR PS, V74, P852, DOI 10.1136/jnnp.74.7.852
   Combarros O, 2003, DEMENT GERIATR COGN, V15, P151, DOI 10.1159/000068480
   CONNOR JR, 1990, NEUROSCIENCE, V34, P265, DOI 10.1016/0306-4522(90)90320-4
   Connor JR, 1996, GLIA, V17, P83, DOI 10.1002/(SICI)1098-1136(199606)17:2<83::AID-GLIA1>3.0.CO;2-7
   De los Monteros AE, 2000, CELL MOL BIOL, V46, P501
   Deibel MA, 1996, J NEUROL SCI, V143, P137, DOI 10.1016/S0022-510X(96)00203-1
   Dekker MCJ, 2003, NEUROSCI LETT, V348, P117, DOI 10.1016/S0304-3940(03)00713-4
   Demarquay G, 2000, MOVEMENT DISORD, V15, P1204, DOI 10.1002/1531-8257(200011)15:6<1204::AID-MDS1021>3.0.CO;2-T
   DICKSON DW, 1990, LAB INVEST, V63, P87
   Dobson J, 2004, ANN NY ACAD SCI, V1012, P183, DOI 10.1196/annals.1306.016
   Dobson J, 2002, EXP BRAIN RES, V144, P122, DOI 10.1007/s00221-002-1066-0
   Dwork AJ, 1995, J NEUROL SCI, V134, P45, DOI 10.1016/0022-510X(95)00207-I
   DWORK AJ, 1990, BRAIN RES, V518, P31, DOI 10.1016/0006-8993(90)90950-G
   Erb GL, 1996, DEV BRAIN RES, V93, P120, DOI 10.1016/0165-3806(96)00020-X
   Finefrock AE, 2003, J AM GERIATR SOC, V51, P1143, DOI 10.1046/j.1532-5415.2003.51368.x
   Fleming DJ, 2001, AM J CLIN NUTR, V74, P219
   FLEMING J, 1987, P NATL ACAD SCI USA, V84, P7866, DOI 10.1073/pnas.84.22.7866
   FLEMING JT, 1991, NEUROBIOL AGING, V12, P413, DOI 10.1016/0197-4580(91)90066-S
   FLOYD RA, 1993, TOXICOL IND HEALTH, V9, P197, DOI 10.1177/0748233793009001-214
   FRANCOIS C, 1981, BRAIN RES, V215, P317, DOI 10.1016/0006-8993(81)90510-2
   Fratiglioni L, 2000, NEUROLOGY, V54, pS10
   FRIEDMAN A, 1994, ACTA NEUROL SCAND, V89, P258
   GERBER MR, 1989, ANN NEUROL, V26, P95, DOI 10.1002/ana.410260115
   Golts N, 2002, J BIOL CHEM, V277, P16116, DOI 10.1074/jbc.M107866200
   GOOD PF, 1992, ANN NEUROL, V31, P286, DOI 10.1002/ana.410310310
   GOODMAN L, 1953, J NERV MENT DIS, V118, P97, DOI 10.1097/00005053-195308000-00001
   Gould RM, 2000, J NEUROCHEM, V75, P1834, DOI 10.1046/j.1471-4159.2000.0751834.x
   Griffiths PD, 1999, BRAIN, V122, P667, DOI 10.1093/brain/122.4.667
   GRUNDKEIQBAL I, 1990, ACTA NEUROPATHOL, V81, P105, DOI 10.1007/BF00334497
   HALLGREN B, 1958, J NEUROCHEM, V3, P41, DOI 10.1111/j.1471-4159.1958.tb12607.x
   HALLIWELL B, 1988, ISI ATLAS-BIOCHEM, V1, P48
   He L, 2003, SCIENCE, V299, P710, DOI 10.1126/science.1079694
   Hilditch-Maguire P, 2000, HUM MOL GENET, V9, P2789, DOI 10.1093/hmg/9.19.2789
   HILL JM, 1984, NEUROSCIENCE, V11, P595, DOI 10.1016/0306-4522(84)90046-0
   Hirose Wataru, 2003, Leg Med (Tokyo), V5 Suppl 1, pS360, DOI 10.1016/S1344-6223(02)00133-5
   Honda K, 2005, J BIOL CHEM, V280, P20978, DOI 10.1074/jbc.M500526200
   Hulet SW, 2002, DEV NEUROSCI-BASEL, V24, P208, DOI 10.1159/000065704
   JOSHI JG, 1989, BIOL TRACE ELEM RES, V21, P105, DOI 10.1007/BF02917242
   Kaur D, 2003, NEURON, V37, P899, DOI 10.1016/S0896-6273(03)00126-0
   Ke Y, 2003, LANCET NEUROL, V2, P246, DOI 10.1016/S1474-4422(03)00353-3
   KLINTWORTH GK, 1973, ADV NEUROL, V1, P353
   Kotzbauer PT, 2001, J MOL NEUROSCI, V17, P225, DOI 10.1385/JMN:17:2:225
   Kraemer HC, 2000, AM J PSYCHIAT, V157, P163, DOI 10.1176/appi.ajp.157.2.163
   LAMANTIA AS, 1990, J COMP NEUROL, V291, P520, DOI 10.1002/cne.902910404
   LaVaute T, 2001, NAT GENET, V27, P209, DOI 10.1038/84859
   LEVINE SM, 1990, J NEUROSCI RES, V26, P508, DOI 10.1002/jnr.490260415
   Lobo A, 2000, NEUROLOGY, V54, pS4
   Marner L, 2003, J COMP NEUROL, V462, P144, DOI 10.1002/cne.10714
   MCLACHLAN DRC, 1991, LANCET, V337, P1304, DOI 10.1016/0140-6736(91)92978-B
   Miech RA, 2002, NEUROLOGY, V58, P209, DOI 10.1212/WNL.58.2.209
   MITROFANIS J, 1993, TRENDS NEUROSCI, V16, P240, DOI 10.1016/0166-2236(93)90163-G
   Moalem S, 2000, AM J MED GENET, V93, P58, DOI 10.1002/1096-8628(20000703)93:1<58::AID-AJMG10>3.0.CO;2-L
   MORRIS CM, 1992, ACTA ANAT, V144, P235
   Neumann M, 2000, ACTA NEUROPATHOL, V100, P568, DOI 10.1007/s004010000224
   Newman MB, 2002, LIFE SCI, V71, P2807, DOI 10.1016/S0024-3205(02)02135-5
   OCTAVE JN, 1983, TRENDS BIOCHEM SCI, V8, P217, DOI 10.1016/0968-0004(83)90217-7
   Orth M, 2001, AM J MED GENET, V106, P27, DOI 10.1002/ajmg.1425
   OZAWA H, 1994, BRAIN DEV-JPN, V16, P92, DOI 10.1016/0387-7604(94)90041-8
   OZAWA H, 1994, PEDIATR NEUROL, V10, P44, DOI 10.1016/0887-8994(94)90066-3
   PANDYA DN, 1986, TOPOGRAPHY COMMISSUR, P47
   PANTELATOS A, 1993, ADV NEUROL, V60, P690
   Peters A, 2002, J COMP NEUROL, V442, P277, DOI 10.1002/cne.10099
   Piao YS, 2001, ACTA NEUROPATHOL, V101, P285
   Pinero DJ, 2000, J NUTR, V130, P254, DOI 10.1093/jn/130.2.254
   Prasher VP, 1998, INT J GERIATR PSYCH, V13, P818, DOI 10.1002/(SICI)1099-1166(1998110)13:11<818::AID-GPS864>3.0.CO;2-K
   PRICE D, 1982, P NATL ACAD SCI-BIOL, V79, P3116, DOI 10.1073/pnas.79.10.3116
   Pulliam JF, 2003, AM J MED GENET B, V119B, P48, DOI 10.1002/ajmg.b.10069
   Quintana C, 2006, J STRUCT BIOL, V153, P42, DOI 10.1016/j.jsb.2005.11.001
   Raber J, 2004, NEUROBIOL AGING, V25, P641, DOI 10.1016/j.neurobiolaging.2003.12.023
   RAJAN KS, 1976, LIFE SCI, V18, P423, DOI 10.1016/0024-3205(76)90220-4
   RIEDERER P, 1989, J NEUROCHEM, V52, P515, DOI 10.1111/j.1471-4159.1989.tb09150.x
   Ritchie CW, 2003, ARCH NEUROL-CHICAGO, V60, P1685, DOI 10.1001/archneur.60.12.1685
   Robson KJH, 2004, J MED GENET, V41, P261, DOI 10.1136/jmg.2003.015552
   Rosenberg CK, 2001, ACTA NEUROPATHOL, V102, P621, DOI 10.1007/s004010100415
   Saito Y, 2000, J NEUROL SCI, V177, P48, DOI 10.1016/S0022-510X(00)00337-3
   Sampietro M, 2001, NEUROBIOL AGING, V22, P563, DOI 10.1016/S0197-4580(01)00219-6
   Sanyal B, 1996, J NEUROSCI RES, V46, P187
   Schipper HM, 2004, AGEING RES REV, V3, P265, DOI 10.1016/j.arr.2004.02.001
   Schupf N, 2003, ANN NEUROL, V54, P433, DOI 10.1002/ana.10677
   Shin RW, 2003, BRAIN RES, V961, P139, DOI 10.1016/S0006-8993(02)03893-3
   Smith MA, 1997, P NATL ACAD SCI USA, V94, P9866, DOI 10.1073/pnas.94.18.9866
   Smith SR, 2004, ANN NY ACAD SCI, V1012, P65, DOI 10.1196/annals.1306.006
   Sorond FA, 2000, ANTIOXID REDOX SIGN, V2, P421, DOI 10.1089/15230860050192206
   THOMPSON CM, 1988, NEUROTOXICOLOGY, V9, P1
   Turnbull S, 2003, BIOCHEMISTRY-US, V42, P7675, DOI 10.1021/bi030036e
   Vymazal J, 1996, MAGN RESON MED, V36, P61, DOI 10.1002/mrm.1910360111
   VYMAZAL J, 1995, JMRI-J MAGN RESON IM, V5, P554
   Vymazal J, 1995, J NEUROL SCI, V134, P19, DOI 10.1016/0022-510X(95)00204-F
   Vymazal J, 1996, MAGN RESON MED, V35, P56, DOI 10.1002/mrm.1910350108
   Wang XS, 2004, J NEUROL SCI, V227, P27, DOI 10.1016/j.jns.2004.08.003
   Watt NT, 2003, TRENDS BIOCHEM SCI, V28, P406, DOI 10.1016/S0968-0004(03)00166-X
   Whitfield JB, 2003, BRIT J HAEMATOL, V120, P860, DOI 10.1046/j.1365-2141.2003.04224.x
   Yamamoto A, 2002, J NEUROCHEM, V82, P1137
   Zecca L, 2004, NAT REV NEUROSCI, V5, P863, DOI 10.1038/nrn1537
NR 122
TC 261
Z9 272
U1 2
U2 29
PU ELSEVIER SCIENCE INC
PI NEW YORK
PA STE 800, 230 PARK AVE, NEW YORK, NY 10169 USA
SN 0197-4580
EI 1558-1497
J9 NEUROBIOL AGING
JI Neurobiol. Aging
PD MAR
PY 2007
VL 28
IS 3
BP 414
EP 423
DI 10.1016/j.neurobiolaging.2006.02.005
PG 10
WC Geriatrics & Gerontology; Neurosciences
WE Science Citation Index Expanded (SCI-EXPANDED); Conference Proceedings Citation Index - Science (CPCI-S)
SC Geriatrics & Gerontology; Neurosciences & Neurology
GA 137CG
UT WOS:000244269800011
PM 16563566
DA 2022-10-31
ER

PT C
AU Goya, A
   Arya, MK
   Agrawal, R
   Agrawal, D
   Hossain, G
   Challoo, R
AF Goya, Ayush
   Arya, Manish Kumar
   Agrawal, Rajeev
   Agrawal, Deepak
   Hossain, Gahangir
   Challoo, Rajab
GP IEEE
TI Automated Segmentation of Gray and White Matter Regions in Brain MRI
   Images for Computer Aided Diagnosis of Neurodegenerative Diseases
SO PROCEEDINGS OF THE 2017 INTERNATIONAL CONFERENCE ON MULTIMEDIA, SIGNAL
   PROCESSING AND COMMUNICATION TECHNOLOGIES (IMPACT)
LA English
DT Proceedings Paper
CT International Conference on Multimedia, Signal Processing and
   Communication Technologies (IMPACT)
CY NOV 24-26, 2017
CL Aligarh, INDIA
SP Aligarh Muslim Univ, Zakir Husain Coll Engn & Technol, Dept Elec Engn, IEEE UP Sect, JGC, MHRD, CSIR, INSA
DE mild cognitive impairment; dementia; Alzheimer's; brain MRI; automatic
   segmentation; cortex; grey matter; white matter; fuzzy c-means
   clustering; pixel clustering
ID COMPLETE CEREBRAL-ISCHEMIA; BLOOD-FLOW; ALZHEIMERS-DISEASE; NIMODIPINE;
   PERFUSION; DIFFUSION; MEMORY
AB This work presents a framework for neurological disease prediction and decision making for patients of cognitive impairment, dementia, or Alzheimer's disease based on automatic segmentation of gray and white matter regions as anatomical features in brain MRI images. Changes in the size or volume of these regions can be correlated to changes in cerebral structure in patients with Alzheimer's, dementia, cognitive impairment, or other neurological disorders. Specifically, the thickness of the cortex plays an important role in determining the severity level of dementia or cognitive impairment. The work herein presents a method using the segmentation of gray and white matter from the brain MRI slices of the patient as part of the development of a software platform based computational tool for aiding neurologists in assessing anatomical and functional changes in cerebral structure from brain MRI scans of neurological patients. The aforementioned tool can be implemented as a software package that can be installed in the computational platforms in the neurology department or division of hospitals. In its final implementation and deployment, this tool would predict neurological disease type and severity after automatically processing the brain MRI or CT images with the above-mentioned algorithms, and displaying the highlighted gray and white matter regions in the brain CT or MRI images.
C1 [Goya, Ayush; Hossain, Gahangir; Challoo, Rajab] Texas A&M Univ, Dept Elect Engn & Comp Sci, Kingsville, TX 78363 USA.
   [Arya, Manish Kumar; Agrawal, Rajeev] GL Bajaj Inst Technol & Management, Greater Noida, UP, India.
   [Agrawal, Deepak] AIIMS, New Delhi, India.
RP Goya, A (通讯作者)，Texas A&M Univ, Dept Elect Engn & Comp Sci, Kingsville, TX 78363 USA.
RI Agrawal, Rajeev/AAG-3681-2019
OI Agrawal, Rajeev/0000-0002-5415-5230
CR ALLEN JF, 1983, COMMUN ACM, V26, P832, DOI 10.1145/182.358434
   Baldeiras Inls, 2010, ALZHEIMERS DEMENTI S, V6, pS503
   Bear M.F., 2007, NEUROSCIENCE, V2
   Chapman SB, 1997, NEUROLOGY, V49, P1298, DOI 10.1212/WNL.49.5.1298
   Choi MH, 2016, NEUROSCI LETT, V620, P115, DOI 10.1016/j.neulet.2016.03.044
   Datta P, 2015, 2014 INTERNATIONAL CONFERENCE ON MEDICAL IMAGING, M-HEALTH & EMERGING COMMUNICATION SYSTEMS (MEDCOM), P222
   EDELMAN RR, 1994, RADIOLOGY, V192, P513, DOI 10.1148/radiology.192.2.8029425
   Ellingson Benjamin M., DIFFUSION WEIGHTED I
   Fischl B, 2002, NEURON, V33, P341, DOI 10.1016/S0896-6273(02)00569-X
   Frisoni GB, 2010, NAT REV NEUROL, V6, P67, DOI 10.1038/nrneurol.2009.215
   GESCHWIND N, 1968, SCIENCE, V161, P186, DOI 10.1126/science.161.3837.186
   Gualtieri C Thomas, 2004, J Insur Med, V36, P213
   Guillozet AL, 2003, ARCH NEUROL-CHICAGO, V60, P729, DOI 10.1001/archneur.60.5.729
   Haacke E. M., 2014, DEV MAGNETIC RESONAN
   Jack CR, 2013, LANCET NEUROL, V12, P207, DOI 10.1016/S1474-4422(12)70291-0
   Jbabdi S, 2009, DIFFUSION MRI: FROM QUANTITATIVE MEASUREMENT TO IN VIVO NEUROANATOMY, P461, DOI 10.1016/B978-0-12-374709-9.00021-3
   LANIER WL, 1987, ANESTHESIOLOGY, V66, P39, DOI 10.1097/00000542-198701000-00008
   LEBIHAN D, 1986, RADIOLOGY, V161, P401, DOI 10.1148/radiology.161.2.3763909
   LEBIHAN D, 1988, RADIOLOGY, V168, P497, DOI 10.1148/radiology.168.2.3393671
   Lupien Sonia J., 1998, NATURE NEUROSCIENCE, V1, P1
   Masterson J. T., 2008, ART THERAPY CLIN NEU
   McCarley RW, 1999, BIOL PSYCHIAT, V45, P1099, DOI 10.1016/S0006-3223(99)00018-9
   MORRIS RGM, 1982, NATURE, V297, P681, DOI 10.1038/297681a0
   NICOLETTI F, 1986, P NATL ACAD SCI USA, V83, P1931, DOI 10.1073/pnas.83.6.1931
   Petrella JR, 2003, RADIOLOGY, V226, P315, DOI 10.1148/radiol.2262011600
   ROSEN BR, 1990, MAGNET RESON MED, V14, P249, DOI 10.1002/mrm.1910140211
   ROURKE BP, 1993, J LEARN DISABIL, V26, P214, DOI 10.1177/002221949302600402
   Rugg-Gunn FJ, 2004, NEUROIMAG CLIN N AM, V14, P449, DOI 10.1016/j.nic.2004.04.007
   Sehgal A, 2014, 2014 INTERNATIONAL CONFERENCE ON SIGNAL PROCESSING AND INTEGRATED NETWORKS (SPIN), P571, DOI 10.1109/SPIN.2014.6777019
   Shinotoh H, 2011, ALZHEIMERS DEMENT, V7, pS224, DOI DOI 10.1016/J.JALZ.2011.05.628
   Silbert Lisa, 2011, ALZHEIMERS DEMENT, V7, pS224
   SMALL GW, 1995, AM J PSYCHIAT, V152, P1757
   Sneha S, 2013, P ANN HICSS, P2408, DOI 10.1109/HICSS.2013.566
   STEEN PA, 1984, J CEREBR BLOOD F MET, V4, P82, DOI 10.1038/jcbfm.1984.10
   STEEN PA, 1985, ANESTHESIOLOGY, V62, P406, DOI 10.1097/00000542-198504000-00007
   STEEN PA, 1983, J CEREBR BLOOD F MET, V3, P38, DOI 10.1038/jcbfm.1983.4
   STEWARD O, 1976, J COMP NEUROL, V169, P347, DOI 10.1002/cne.901690306
   Suman S, 2013, AGING-US, V5, P607, DOI 10.18632/aging.100587
   Tamraz Jean, FUNDAMENTALS MRI M 1
   Warner MA, 2010, ARCH NEUROL-CHICAGO, V67, P1336, DOI 10.1001/archneurol.2010.149
   Weiner MW, 2013, ALZHEIMERS DEMENT, V9, P445, DOI 10.1016/j.jalz.2013.03.005
   Yeh Ping-Hong, 2012, DIFFUSION TENSOR IMA
NR 42
TC 2
Z9 2
U1 0
U2 3
PU IEEE
PI NEW YORK
PA 345 E 47TH ST, NEW YORK, NY 10017 USA
BN 978-1-5090-6674-2
PY 2017
BP 204
EP 208
PG 5
WC Engineering, Electrical & Electronic
WE Conference Proceedings Citation Index - Science (CPCI-S)
SC Engineering
GA BK2YP
UT WOS:000434281900045
DA 2022-10-31
ER

PT C
AU Bodkhe, ST
   Raut, SA
AF Bodkhe, Sonali T.
   Raut, Sheetal A.
TI A Unique Method for 3D MRI Segmentation
SO PROCEEDINGS OF THE INTERNATIONAL CONFERENCE ON COMPUTER SCIENCE AND
   INFORMATION TECHNOLOGY
LA English
DT Proceedings Paper
CT International Conference on Computer Science and Information Technology
CY AUG 29-SEP 02, 2008
CL Singapore, SINGAPORE
SP IACSIT, Sichuan Comp Federat China, Nanyang Technol Univ, Sichuan Univ China, Meiji Univ
ID ALZHEIMER-DISEASE; SCHIZOPHRENIA; BRAIN
AB MRI & X-ray are the two methodologies widely used to visualize human anatomy.X-ray imaging is used when the details of bones have to be visualized whereas magnetic resonance imaging (MRI) provides rich three dimensional (3D) information about the human soft tissue anatomy. Segmentation of MRI images using intensity values is severely limited owing to in-homogeneities and partial volume effects. Edge based segmentation methods suffer from unsharp edges and gaps in boundaries. A number of other methods are also used. Here a method is presented to segment multidimensional images using a multiscale stacking approach(hyperstack) with either single parent or multiparent linking. A hyperstack is a voxel-based multiscale data structure whose levels are constructed by convolving the original image with a Gaussian kernel of increasing width. Between voxels at adjacent scale levels, child-parent linkages are established according to a model-directed linkage scheme. In the resulting tree-like data structure, roots are formed to indicate the most plausible locations in scale space where segments in the original image are represented by a single voxel. The final segmentation is obtained by tracing all root linkages.
   This will facilitate segmentation of grey matter, white matter and cerebrospinal fluid with minimum user interaction. Multiscale linking gives a significantly improved segmentation as compared with conventional (single-parent) linking.
C1 [Bodkhe, Sonali T.; Raut, Sheetal A.] GH Raisoni Coll Engn, Nagpur 440018, Maharashtra, India.
RP Bodkhe, ST (通讯作者)，GH Raisoni Coll Engn, Digdoh Hills, Nagpur 440018, Maharashtra, India.
RI bodkhe, sonali/AAY-8475-2020; Raut, Shital/S-1585-2018
OI bodkhe, sonali/0000-0002-4979-6447; 
CR Bedell BJ, 1998, MAGNET RESON MED, V39, P935, DOI 10.1002/mrm.1910390611
   Bueno G, 2000, PROC SPIE, V3979, P284, DOI 10.1117/12.387690
   CLARKE LP, 1993, MAGN RESON IMAGING, V11, P95, DOI 10.1016/0730-725X(93)90417-C
   Haacke EM, 1999, MAGNETIC RESONANCE I
   Kidron D, 1997, NEUROLOGY, V49, P1504, DOI 10.1212/WNL.49.6.1504
   Lawrie SM, 1998, BRIT J PSYCHIAT, V172, P110, DOI 10.1192/bjp.172.2.110
   Manousakas IN, 1998, COMPUT BIOMED RES, V31, P393, DOI 10.1006/cbmr.1998.1489
   McCarley RW, 1999, BIOL PSYCHIAT, V45, P1099, DOI 10.1016/S0006-3223(99)00018-9
   RUSINEK H, 1991, RADIOLOGY, V178, P109, DOI 10.1148/radiology.178.1.1984287
   SHENTON ME, 1992, NEW ENGL J MED, V327, P604, DOI 10.1056/NEJM199208273270905
   Sijbers J, 1997, MAGN RESON IMAGING, V15, P679, DOI 10.1016/S0730-725X(97)00033-7
   Sled JG, 1998, LECT NOTES COMPUT SC, V1496, P614
   Tanabe JL, 1997, AM J NEURORADIOL, V18, P115
   Vincken K. L., 1990, Proceedings of the First Conference on Visualization in Biomedical Computing (Cat. No.90TH0311-1), P115, DOI 10.1109/VBC.1990.109310
NR 14
TC 1
Z9 1
U1 0
U2 2
PU IEEE COMPUTER SOC
PI LOS ALAMITOS
PA 10662 LOS VAQUEROS CIRCLE, PO BOX 3014, LOS ALAMITOS, CA 90720-1264 USA
BN 978-0-7695-3308-7
PY 2008
BP 118
EP 122
DI 10.1109/ICCSIT.2008.21
PG 5
WC Computer Science, Information Systems; Computer Science, Theory &
   Methods; Engineering, Electrical & Electronic
WE Conference Proceedings Citation Index - Science (CPCI-S)
SC Computer Science; Engineering
GA BIL06
UT WOS:000260454800023
DA 2022-10-31
ER

PT C
AU Goyal, A
   Arya, MK
   Agrawal, R
   Jothi, A
   Dubey, AK
   Tirumalasetty, S
   Hossain, G
   Challoo, R
AF Goyal, Ayush
   Arya, Manish K.
   Agrawal, Rajeev
   Jothi, Adityan
   Dubey, Ashwani K.
   Tirumalasetty, Sunayana
   Hossain, Gahangir
   Challoo, Rajab
GP IEEE
TI Segmentation Tool for Extracting Gray and White Matter Regions in Brain
   MRI Images for Cognitive Diseases
SO 2018 4TH INTERNATIONAL CONFERENCE ON COMPUTATIONAL INTELLIGENCE &
   COMMUNICATION TECHNOLOGY (CICT)
LA English
DT Proceedings Paper
CT International Conference on Computational Intelligence and Communication
   Technology (CICT)
CY FEB 09-10, 2018
CL Ghaziabad, INDIA
SP NIRF, AICTE, ABES Engn Coll, Dept Comp Sci & Engn
DE neurologic degeneration; cognitive malfunction; neural deterioration;
   cerebral scans; computerized extraction; neo-pallium; cerebral white
   tissue; grey neural tissue; picture element classification
ID COMPLETE CEREBRAL-ISCHEMIA; BLOOD-FLOW; ALZHEIMERS-DISEASE; NIMODIPINE;
   PERFUSION; DIFFUSION; MEMORY
AB This research work suggests a method for prognosis of neurologic damage affecting advanced cognition activities of specimen brain suffering from neural impairment, degeneration, or deterioration with computerized extraction of cerebral white and gray neural tissue areas in cerebral scans. Reduction of the capacity or amount of these areas is proportional to alteration in the neo-pallium in specimen brain suffering from neural impairment, degeneration, or deterioration, or various neurologic conditions. Particularly, the slice width of the neo-pallium across the edges of the cerebral white and grey neural tissue areas can be used in assessing the neural damage in a specimen brain for evaluating the neurologic impairment. The research herewith suggests a procedural algorithmic program for the extraction of the cerebral white and grey neural tissue areas from cerebral scans of specimen brains implemented as a computer program for supporting neurological experts in evaluating physiological reduction in neural and cerebral matter from cerebral imaging sessions. This program can also be easily implemented on the systems within the brain imaging department or division of imaging centers in hospitals. This program could provide prognosis of neurologic disease and the stage of neural damage by running the completely computerized analysis of cerebral scans with the procedural step-wise methods and techniques described in this paper, and visualizing the marked cerebral white and grey neural tissue areas within the cerebral scans.
C1 [Goyal, Ayush; Tirumalasetty, Sunayana; Hossain, Gahangir; Challoo, Rajab] Texas A&M Univ, Dept Elect Engn & Comp Engn, Kingsville, TX 78363 USA.
   [Arya, Manish K.; Agrawal, Rajeev] GL Bajaj Inst Technol & Management, Greater Noida, UP, India.
   [Jothi, Adityan; Dubey, Ashwani K.] Amity Univ Uttar Pradesh, Noida, India.
RP Goyal, A (通讯作者)，Texas A&M Univ, Dept Elect Engn & Comp Engn, Kingsville, TX 78363 USA.
RI Agrawal, Rajeev/AAG-3681-2019; Goyal, Ayush/W-8421-2019
OI Agrawal, Rajeev/0000-0002-5415-5230; Hossain,
   Gahangir/0000-0002-8205-4939
CR ALLEN JF, 1983, COMMUN ACM, V26, P832, DOI 10.1145/182.358434
   Baldeiras Inls, 2010, ALZHEIMERS DEMENTI S, V6, pS503
   Bear M.F., 2007, NEUROSCIENCE, V2
   Chapman SB, 1997, NEUROLOGY, V49, P1298, DOI 10.1212/WNL.49.5.1298
   Choi MH, 2016, NEUROSCI LETT, V620, P115, DOI 10.1016/j.neulet.2016.03.044
   Datta P, 2015, 2014 INTERNATIONAL CONFERENCE ON MEDICAL IMAGING, M-HEALTH & EMERGING COMMUNICATION SYSTEMS (MEDCOM), P222
   EDELMAN RR, 1994, RADIOLOGY, V192, P513, DOI 10.1148/radiology.192.2.8029425
   Ellingson Benjamin M., DIFFUSION WEIGHTED I
   Fischl B, 2002, NEURON, V33, P341, DOI 10.1016/S0896-6273(02)00569-X
   Frisoni GB, 2010, NAT REV NEUROL, V6, P67, DOI 10.1038/nrneurol.2009.215
   GESCHWIND N, 1968, SCIENCE, V161, P186, DOI 10.1126/science.161.3837.186
   Gualtieri C Thomas, 2004, J Insur Med, V36, P213
   Guillozet AL, 2003, ARCH NEUROL-CHICAGO, V60, P729, DOI 10.1001/archneur.60.5.729
   Haacke E. M., 2014, DEV MAGNETIC RESONAN
   Jack CR, 2013, LANCET NEUROL, V12, P207, DOI 10.1016/S1474-4422(12)70291-0
   Jbabdi S, 2009, DIFFUSION MRI: FROM QUANTITATIVE MEASUREMENT TO IN VIVO NEUROANATOMY, P461, DOI 10.1016/B978-0-12-374709-9.00021-3
   LANIER WL, 1987, ANESTHESIOLOGY, V66, P39, DOI 10.1097/00000542-198701000-00008
   LEBIHAN D, 1986, RADIOLOGY, V161, P401, DOI 10.1148/radiology.161.2.3763909
   LEBIHAN D, 1988, RADIOLOGY, V168, P497, DOI 10.1148/radiology.168.2.3393671
   Lupien Sonia J., 1998, NATURE NEUROSCIENCE, V1, P1
   Masterson J. T., 2008, ART THERAPY CLIN NEU
   McCarley RW, 1999, BIOL PSYCHIAT, V45, P1099, DOI 10.1016/S0006-3223(99)00018-9
   MORRIS RGM, 1982, NATURE, V297, P681, DOI 10.1038/297681a0
   NICOLETTI F, 1986, P NATL ACAD SCI USA, V83, P1931, DOI 10.1073/pnas.83.6.1931
   Petrella JR, 2003, RADIOLOGY, V226, P315, DOI 10.1148/radiol.2262011600
   ROSEN BR, 1990, MAGNET RESON MED, V14, P249, DOI 10.1002/mrm.1910140211
   ROURKE BP, 1993, J LEARN DISABIL, V26, P214, DOI 10.1177/002221949302600402
   Rugg-Gunn FJ, 2004, NEUROIMAG CLIN N AM, V14, P449, DOI 10.1016/j.nic.2004.04.007
   Sehgal A, 2014, 2014 INTERNATIONAL CONFERENCE ON SIGNAL PROCESSING AND INTEGRATED NETWORKS (SPIN), P571, DOI 10.1109/SPIN.2014.6777019
   Shinotoh H, 2011, ALZHEIMERS DEMENT, V7, pS224, DOI DOI 10.1016/J.JALZ.2011.05.628
   Silbert Lisa, 2011, ALZHEIMERS DEMENT, V7, pS224
   SMALL GW, 1995, AM J PSYCHIAT, V152, P1757
   Sneha S, 2013, P ANN HICSS, P2408, DOI 10.1109/HICSS.2013.566
   STEEN PA, 1984, J CEREBR BLOOD F MET, V4, P82, DOI 10.1038/jcbfm.1984.10
   STEEN PA, 1985, ANESTHESIOLOGY, V62, P406, DOI 10.1097/00000542-198504000-00007
   STEEN PA, 1983, J CEREBR BLOOD F MET, V3, P38, DOI 10.1038/jcbfm.1983.4
   STEWARD O, 1976, J COMP NEUROL, V169, P347, DOI 10.1002/cne.901690306
   Suman S, 2013, AGING-US, V5, P607, DOI 10.18632/aging.100587
   Tamraz, J LEARNING DISABILIT
   Warner MA, 2010, ARCH NEUROL-CHICAGO, V67, P1336, DOI 10.1001/archneurol.2010.149
   Weiner MW, 2013, ALZHEIMERS DEMENT, V9, P445, DOI 10.1016/j.jalz.2013.03.005
   Yeh Ping-Hong, 2012, DIFFUSION TENSOR IMA
NR 42
TC 0
Z9 0
U1 0
U2 1
PU IEEE
PI NEW YORK
PA 345 E 47TH ST, NEW YORK, NY 10017 USA
BN 978-1-5386-0886-9
PY 2018
PG 6
WC Computer Science, Artificial Intelligence; Telecommunications
WE Conference Proceedings Citation Index - Science (CPCI-S)
SC Computer Science; Telecommunications
GA BL3YG
UT WOS:000450112300020
DA 2022-10-31
ER

PT C
AU Ternifi, R
   Cazals, X
   Desmidt, ALT
   Camus, V
   Cottier, JP
   Patat, F
   Remenieras, JP
AF Ternifi, R.
   Cazals, X.
   Desmidt, A. Lorette Thomas
   Camus, V.
   Cottier, J. P.
   Patat, F.
   Remenieras, J. P.
GP IEEE
TI Correlation between leukoaraiosis and natural brain tissue velocity: A
   pilot study using Ultrasound and MRI
SO 2012 IEEE INTERNATIONAL ULTRASONICS SYMPOSIUM (IUS)
SE IEEE International Ultrasonics Symposium
LA English
DT Proceedings Paper
CT IEEE International Ultrasonics Symposium (IUS)
CY OCT 07-10, 2012
CL Dresden, GERMANY
SP IEEE
DE brain; pulsatility; tissue velocity; leukoaraiosis
ID WHITE-MATTER HYPERINTENSITIES; ALZHEIMERS-DISEASE; PULSATILITY;
   DEPRESSION; DEMENTIA
AB Leukoaraiosis (LA) refers to lesions and rarefaction of the cerebral White Matter (WM) and is frequently seen in aged individuals. Although the mechanism of LA remains unknown, a decrease in cerebral perfusion is suspected to be linked to LA. LA can be seen in individuals without any clinical abnormality, however new findings suggest that LA may be clinically relevant [1,2]. Patients with LA have a decreased prognosis in term of death, stroke and myocardial infarction occurrences. The aim of our work was to study the relationship between LA and the natural brain tissue velocity due to pulsed cerebral perfusion. Brain velocities were measured with an analog of the Tissue Pulsatility Imaging (TPI) method described by Kucewicz [3,4], which has been already used in our group for depressed patients [5].
   Thirteen voluntary healthy women aged between 60 and 85 were enrolled in this cross-sectional study. Transcranial acquisitions were performed with a 2 MHz phased-array probe through the right temporal bone window and off-line estimations of velocity were performed by correlation on the RF signals. MRI examinations were performed on a 1.5T GE system using dedicated software (MRIcro) to obtain a volumetric analysis. The primary endpoints of the study were the maximum brain tissue velocity (TPImax), the absolute MRI volume of WM hyperintensity (VAbs) and the relative volume (VRel) on the right hemisphere. The Spearman correlation coefficient was used for statistical analysis.
   Our main finding is that TPImax decreases significantly when the severity of LA increases. Significant negative correlation between TPImax and VRel (rho = -0.81, p < 0.01) is observed despite the small size of our recruitment. LA and other neurodegenerative pathologies being considered to have a strong link with brain vascular defects, the ultrasonic TPI method appears to be valuable and promising.
C1 [Ternifi, R.; Cazals, X.; Desmidt, A. Lorette Thomas; Camus, V.; Cottier, J. P.; Remenieras, J. P.] Univ Tours, UMRS INSERM U930, F-37032 Tours, France.
RP Ternifi, R (通讯作者)，Univ Tours, UMRS INSERM U930, 10 Bd Tonnelle, F-37032 Tours, France.
EM redouane.ternifi@etu.univ-tours.fr
RI Cottier, Jean-Philippe/AAZ-6005-2021; REMENIERAS,
   Jean-pierre/AAB-4105-2021; patat, frederic/K-8052-2012
OI REMENIERAS, Jean-pierre/0000-0001-8440-5184; Desmidt,
   Thomas/0000-0003-0949-8389; PATAT, Frederic/0000-0001-9347-750X
CR Alexopoulos GS, 2003, J AM GERIATR SOC, V51, P1178, DOI 10.1046/j.1532-5415.2003.51373.x
   Breteler MMB, 2000, ANN NY ACAD SCI, V903, P457, DOI 10.1111/j.1749-6632.2000.tb06399.x
   Brickman AM, 2009, PSYCHIAT RES-NEUROIM, V172, P117, DOI 10.1016/j.pscychresns.2008.11.006
   CESPEDES I, 1995, ULTRASONIC IMAGING, V17, P142, DOI 10.1006/uimg.1995.1007
   Cottier JP, 2011, GERIATR PSYCHOL NEUR, V9, P465, DOI 10.1684/pnv.2011.0301
   Desmidt T, 2011, PSYCHIAT RES-NEUROIM, V193, P63, DOI 10.1016/j.pscychresns.2011.01.002
   Dickstein DL, 2010, MT SINAI J MED, V77, P82, DOI 10.1002/msj.20155
   GREITZ D, 1992, NEURORADIOLOGY, V34, P370, DOI 10.1007/BF00596493
   Hirono N, 2000, STROKE, V31, P2182, DOI 10.1161/01.STR.31.9.2182
   Hommet C, 2011, DEMENT GERIATR COGN, V32, P367, DOI 10.1159/000335568
   Karlaria R. N., 2003, INT PSYCHOGERIAT SS1, V15, P47
   Kucewicz JC, 2008, ULTRASOUND MED BIOL, V34, P1200, DOI 10.1016/j.ultrasmedbio.2008.01.001
   Kucewicz JC, 2007, ULTRASOUND MED BIOL, V33, P681, DOI 10.1016/j.ultrasmedbio.2006.11.008
   Marstrand JR, 2002, STROKE, V33, P972, DOI 10.1161/01.STR.0000012808.81667.4B
   van den Heuvel DMJ, 2004, NEUROLOGY, V63, P1699, DOI 10.1212/01.WNL.0000143058.40388.44
   Wang LY, 2011, NEURORADIOLOGY, V53, P373, DOI 10.1007/s00234-010-0806-2
NR 16
TC 1
Z9 1
U1 0
U2 2
PU IEEE
PI NEW YORK
PA 345 E 47TH ST, NEW YORK, NY 10017 USA
SN 1948-5719
BN 978-1-4673-4562-0; 978-1-4673-4561-3
J9 IEEE INT ULTRA SYM
PY 2012
BP 945
EP 948
DI 10.1109/ULTSYM.2012.0236
PG 4
WC Engineering, Electrical & Electronic
WE Conference Proceedings Citation Index - Science (CPCI-S)
SC Engineering
GA BHX71
UT WOS:000326960200193
DA 2022-10-31
ER

PT C
AU Pham, TD
AF Pham, Tuan D.
GP IEEE
TI Fusing Fuzzy and Probabilistic Memberships for White Matter Lesion
   Detection in MRI of the Brain
SO IEEE INTERNATIONAL CONFERENCE ON SYSTEMS, MAN AND CYBERNETICS (SMC 2010)
SE IEEE International Conference on Systems Man and Cybernetics Conference
   Proceedings
LA English
DT Proceedings Paper
CT IEEE International Conference on Systems, Man and Cybernetics
CY OCT 10-13, 2010
CL Istanbul, TURKEY
SP IEEE
DE White matter lesion; fuzzy information; probabilistic information; image
   segmentation
ID AUTOMATIC SEGMENTATION; MULTIPLE-SCLEROSIS; ALZHEIMERS-DISEASE;
   HYPERINTENSITIES
AB Computerized tools for automated detection of white matter lesions of the brain in magnetic resonance imaging are very useful for neuroscience researchers to enhance the study of brain-related diseases and their causal associations with other risk factors. We introduce in this paper a fusion approach for identifying white matter lesions in elderly subjects with structural brain tissue changes. The detection methodology is based on image segmentation methods and probabilistic models for membership assignments and fusion. Experimental results on image data of patients show the effectiveness of the proposed approach in comparisons with other detection models.
C1 Australian Natl Univ, Sch Engn & Informat Technol, Canberra, ACT 2600, Australia.
RP Pham, TD (通讯作者)，Australian Natl Univ, Sch Engn & Informat Technol, GPO Box 4, Canberra, ACT 2600, Australia.
EM t.pham@adfa.edu.au
CR Anbeek P, 2004, MED IMAGE ANAL, V8, P205, DOI 10.1016/j.media.2004.06.019
   Bagley LJ, 1999, AM J NEURORADIOL, V20, P977
   Bezdek J.C., 1981, PATTERN RECOGN, DOI [DOI 10.1007/978-1-4757-0450-1_3, DOI 10.1007/978-1-4757-0450-1]
   de Boer R, 2009, NEUROIMAGE, V45, P1151, DOI 10.1016/j.neuroimage.2009.01.011
   de Leeuw FE, 2005, J NEUROL NEUROSUR PS, V76, P1286, DOI 10.1136/jnnp.2004.053686
   DeCarli C, 2005, STROKE, V36, P50, DOI 10.1161/01.STR.0000150668.58689.f2
   Gladstone JP, 2005, NEUROLOGIST, V11, P19, DOI 10.1097/01.nrl.0000149973.61810.21
   Gootjes L, 2004, DEMENT GERIATR COGN, V18, P180, DOI 10.1159/000079199
   Journel AG, 2002, MATH GEOL, V34, P573, DOI 10.1023/A:1016047012594
   Khayati R, 2008, COMPUT BIOL MED, V38, P379, DOI 10.1016/j.compbiomed.2007.12.005
   Kim KW, 2008, BIOL PSYCHIAT, V64, P273, DOI 10.1016/j.biopsych.2008.03.024
   Kruggel F, 2008, NEUROIMAGE, V39, P987, DOI 10.1016/j.neuroimage.2007.09.058
   Matheron G., 1971, CAHIERS CTR MORPHLOG, V5, P1
   Pham TD, 2007, LECT NOTES ARTIF INT, V4826, P15
   Thomas AJ, 2000, AM J PSYCHIAT, V157, P1682, DOI 10.1176/appi.ajp.157.10.1682
   Wahlund LO, 2001, STROKE, V32, P1318, DOI 10.1161/01.STR.32.6.1318
NR 16
TC 0
Z9 0
U1 0
U2 2
PU IEEE
PI NEW YORK
PA 345 E 47TH ST, NEW YORK, NY 10017 USA
SN 1062-922X
BN 978-1-4244-6588-0
J9 IEEE SYS MAN CYBERN
PY 2010
PG 5
WC Computer Science, Artificial Intelligence; Computer Science,
   Cybernetics; Computer Science, Information Systems
WE Conference Proceedings Citation Index - Science (CPCI-S)
SC Computer Science
GA BWU85
UT WOS:000295015301063
DA 2022-10-31
ER

PT C
AU Lai, ZF
   Guo, RL
   Xu, WD
   Hu, Z
   Mifflin, K
   Dugger, BN
   Chuah, CN
   Cheung, SC
AF Lai, Zhengfeng
   Guo, Runlin
   Xu, Wenda
   Hu, Zin
   Mifflin, Kelsey
   Dugger, Brittany N.
   Chuah, Chen-Nee
   Cheung, Sen-ching
GP IEEE
TI AUTOMATED GREY AND WHITE MATTER SEGMENTATION IN DIGITIZED A beta HUMAN
   BRAIN TISSUE SLIDE IMAGES
SO 2020 IEEE INTERNATIONAL CONFERENCE ON MULTIMEDIA AND EXPO WORKSHOPS
   (ICMEW)
SE IEEE International Conference on Multimedia and Expo Workshops
LA English
DT Proceedings Paper
CT IEEE International Conference on Multimedia and Expo (ICME)
CY JUL 06-10, 2020
CL ELECTR NETWORK
SP IEEE, YouTube, Tencent Media Lab, Springer, Inst Engn & Technol, iEEE Comp Soc, CAS, IEEE Commun Soc, IEEE Signal Proc Soc
DE Neuropathology; Image Segmentation; Convolutional Neural Networks;
   Ultra-high Resolution
ID ALZHEIMERS-DISEASE; DIGITAL PATHOLOGY; MRI
AB Neuropathologists assess vast brain areas to identify diverse and subtly differentiated morphologies. Alzheimer's disease pathologies have different density distributions in grey matter (GM) and white matter (WM), making the task of separating GM and WM necessary to neuropathologic deep phenotyping. Standard methods of segmentation typically require manual annotations, where a trained observer traces the boundaries of GM and WM on digitized tissue slide images using software like Aperio ImageScope or QuPath. This method can be time-consuming and can prevent the analysis of large amounts of slides in a scalable way. In this paper, we propose a CNN-based approach to automatically segment GM and WM in ultra-high-resolution whole slide images (WSIs) by transforming the segmentation problem into a classification problem. Contrary to the traditional image processing segmentation method, our technique is flexible, robust, and efficient with the accuracy of 77.43% in GM and 79.42% in WM on our hold-out WSIs.
C1 [Lai, Zhengfeng; Guo, Runlin; Xu, Wenda; Hu, Zin; Mifflin, Kelsey; Dugger, Brittany N.; Chuah, Chen-Nee] Univ Calif Davis, Davis, CA 95616 USA.
   [Cheung, Sen-ching] Univ Kentucky, Lexington, KY 40506 USA.
RP Lai, ZF (通讯作者)，Univ Calif Davis, Davis, CA 95616 USA.
EM lzhengfeng@ucdavis.edu; kolguo@ucdavis.edu; wedxu@ucdavis.edu;
   zinhu@ucdavis.edu; kmmifflin@ucdavis.edu; bndugger@ucdavis.edu;
   chuah@ucdavis.edu; sccheung@ieee.org
RI Lai, Zhengfeng/AAG-9453-2021
OI Lai, Zhengfeng/0000-0002-2984-7913
CR Akkus Z, 2017, J DIGIT IMAGING, V30, P449, DOI 10.1007/s10278-017-9983-4
   Bandi P, 2017, I S BIOMED IMAGING, P591, DOI 10.1109/ISBI.2017.7950590
   Bankhead P, 2017, SCI REP-UK, V7, DOI 10.1038/s41598-017-17204-5
   Bug D, 2015, BILDVERARBEITUNG FUR DIE MEDIZIN 2015: ALGORITHMEN - SYSTEME - ANWENDUNGEN, P419, DOI 10.1007/978-3-662-46224-9_72
   Chen WJ, 2019, PROC CVPR IEEE, P7234, DOI 10.1109/CVPR.2019.00741
   Cupitt J., 2007, LIBVIPS FAST IMAGE P
   de Brebisson Alexandre, 2015, 2015 IEEE Conference on Computer Vision and Pattern Recognition Workshops (CVPRW), P20, DOI 10.1109/CVPRW.2015.7301312
   Dickson DW, 1997, J NEUROPATH EXP NEUR, V56, P321, DOI 10.1097/00005072-199704000-00001
   Dong H, 2017, COMM COM INF SC, V723, P506, DOI 10.1007/978-3-319-60964-5_44
   Dugger BN, 2017, CSH PERSPECT BIOL, V9, DOI 10.1101/cshperspect.a028035
   Dugger BN, 2011, NEUROSCI LETT, V491, P122, DOI 10.1016/j.neulet.2011.01.020
   Havaei M, 2017, MED IMAGE ANAL, V35, P18, DOI 10.1016/j.media.2016.05.004
   He KM, 2016, PROC CVPR IEEE, P770, DOI 10.1109/CVPR.2016.90
   Hiary H, 2013, IET IMAGE PROCESS, V7, P464, DOI 10.1049/iet-ipr.2013.0008
   Higgins C, 2015, BIOTECH HISTOCHEM, V90, P341, DOI 10.3109/10520295.2015.1044566
   Iwamoto N, 1997, ACTA NEUROPATHOL, V93, P334, DOI 10.1007/s004010050624
   Khan A., ARXIV PREPRINT ARXIV
   McNeely-White D, 2020, COGN SYST RES, V59, P312, DOI 10.1016/j.cogsys.2019.10.004
   Milletari F, 2017, COMPUT VIS IMAGE UND, V164, P92, DOI 10.1016/j.cviu.2017.04.002
   Neltner JH, 2012, J NEUROPATH EXP NEUR, V71, P1075, DOI 10.1097/NEN.0b013e3182768de4
   Pantanowitz Liron, 2011, J Pathol Inform, V2, P36, DOI 10.4103/2153-3539.83746
   Perone CS, 2018, SCI REP-UK, V8, DOI 10.1038/s41598-018-24304-3
   Poduslo JF, 2004, BIOCHEMISTRY-US, V43, P6064, DOI 10.1021/bi0359574
   Ramakrishnan A.G, 2018, SEGMENTATION LIVER L
   Ronneberger O, 2015, LECT NOTES COMPUT SC, V9351, P234, DOI 10.1007/978-3-319-24574-4_28
   Selkoe DJ, 2001, PHYSIOL REV, V81, P741, DOI 10.1152/physrev.2001.81.2.741
   Tang ZQ, 2019, NAT COMMUN, V10, DOI 10.1038/s41467-019-10212-1
   Zeiler MD, 2014, LECT NOTES COMPUT SC, V8689, P818, DOI 10.1007/978-3-319-10590-1_53
NR 28
TC 0
Z9 0
U1 0
U2 1
PU IEEE
PI NEW YORK
PA 345 E 47TH ST, NEW YORK, NY 10017 USA
SN 2330-7927
BN 978-1-7281-1485-9
J9 IEEE INT CONF MULTI
PY 2020
PG 6
WC Computer Science, Hardware & Architecture; Computer Science, Information
   Systems; Engineering, Electrical & Electronic
WE Conference Proceedings Citation Index - Science (CPCI-S)
SC Computer Science; Engineering
GA BQ6OE
UT WOS:000612840300030
DA 2022-10-31
ER

PT C
AU Zhang, W
   Shi, J
   Yu, J
   Zhan, L
   Thompson, PM
   Wang, YL
AF Zhang, Wen
   Shi, Jie
   Yu, Jun
   Zhan, Liang
   Thompson, Paul M.
   Wang, Yalin
GP IEEE
TI ENHANCING DIFFUSION MRI MEASURES BY INTEGRATING GREY AND WHITE MATTER
   MORPHOMETRY WITH HYPERBOLIC WASSERSTEIN DISTANCE
SO 2017 IEEE 14TH INTERNATIONAL SYMPOSIUM ON BIOMEDICAL IMAGING (ISBI 2017)
SE IEEE International Symposium on Biomedical Imaging
LA English
DT Proceedings Paper
CT IEEE 14th International Symposium on Biomedical Imaging (ISBI) - From
   Nano to Macro
CY APR 18-21, 2017
CL Melbourne, AUSTRALIA
SP IEEE, EMB, IEEE Signal Proc Soc
DE Alzheimer's Disease; Wasserstein Distance; Graph Laplacian; Fusion;
   Morphometry
ID ALZHEIMERS-DISEASE; FUSION
AB In order to improve the preclinical diagnose of Alzheimer's disease (AD), there is a great deal of interest in analyzing the AD related brain structural changes with magnetic resonance image (MRI) analyses. As the major features, variation of the structural connectivity and the cortical surface morphometry provide different views of structural changes to determine whether AD is present on presymptomatic patients. However, the large scale tensor-valued information and relatively low imaging resolution in diffusion MRI (dMRI) have created huge challenges for analysis. In this paper, we propose a novel framework that improves dMRI analysis power by fusing cortical surface morphometry features from structural MRI (sMRI). We first compute the hyperbolic harmonic maps between cortical surfaces with the landmark constraints thus to precisely evaluate surface tensor-based morphometry. Meanwhile, the graph-based analysis of structural connectivity derived from dMRI is conducted. Next, we fuse these two features via the optimal mass transportation (OMT) and eventually the Wasserstein distance (WD) based single image index is computed as a potential clinical multimodality imaging score. We apply our framework to brain images of 20 AD patients and 20 matched healthy controls, randomly chosen from the Alzheimer's Disease Neuroimaging Initiative (AD-NI2) dataset. Our preliminary experimental results of group classification outperformed those of some other single dMRI-based features, such as regional hippocampal volume, mean scores of fractional anisotropy (FA) and mean axial (MD). The novel image fusion pipeline and simple imaging score of structural changes may benefit the preclinical AD and AD prevention research.
C1 [Zhang, Wen; Shi, Jie; Yu, Jun; Wang, Yalin] Arizona State Univ, Sch Comp Informat & Decis Syst Engn, Tempe, AZ 85287 USA.
   [Zhan, Liang] Univ Wisconsin Stout, Comp Engn Program, Menomonie, WI USA.
   [Thompson, Paul M.] Univ Southern Calif, Keck Sch Med, Imaging Genet Ctr, Los Angeles, CA 90033 USA.
RP Zhang, W (通讯作者)，Arizona State Univ, Sch Comp Informat & Decis Syst Engn, Tempe, AZ 85287 USA.
RI Thompson, Paul M/C-4194-2018; Shi, Jie/D-1147-2017
OI Thompson, Paul M/0000-0002-4720-8867; Shi, Jie/0000-0002-9095-0557;
   Wang, Yalin/0000-0002-6241-735X
FU NIH [R21AG043760, R21AG049216, RF1AG051710]; NSF [DMS-1413417,
   IIS-1421165]; NIH ENIGMA Center [U54 EB020403]; Big Data to Knowledge
   (BD2K) Centers of Excellence program; NATIONAL INSTITUTE OF BIOMEDICAL
   IMAGING AND BIOENGINEERING [U54EB020403] Funding Source: NIH RePORTER;
   NATIONAL INSTITUTE ON AGING [RF1AG051710, R21AG043760, R21AG049216]
   Funding Source: NIH RePORTER
FX The research was supported in part by NIH (R21AG043760, R21AG049216,
   RF1AG051710), NSF (DMS-1413417 and IIS-1421165) and NIH ENIGMA Center
   grant U54 EB020403, supported by the Big Data to Knowledge (BD2K)
   Centers of Excellence program.
CR Behrens TEJ, 2007, NEUROIMAGE, V34, P144, DOI 10.1016/j.neuroimage.2006.09.018
   Desikan RS, 2006, NEUROIMAGE, V31, P968, DOI 10.1016/j.neuroimage.2006.01.021
   Frisoni GB, 2010, NAT REV NEUROL, V6, P67, DOI 10.1038/nrneurol.2009.215
   Hamilton R. S., 1988, MATH GEN RELATIV SAN, V71, P237, DOI DOI 10.1090/CONM/071/954419
   Herculano-Houzel S, 2010, P NATL ACAD SCI USA, V107, P19008, DOI 10.1073/pnas.1012590107
   Hong BW, 2015, IEEE T PATTERN ANAL, V37, P151, DOI 10.1109/TPAMI.2014.2342215
   Maimon Oded Z, 2008, DATA MINING DECISION
   MERRIS R, 1994, LINEAR ALGEBRA APPL, V198, P143
   Nir TM, 2013, NEUROIMAGE-CLIN, V3, P180, DOI 10.1016/j.nicl.2013.07.006
   Rubner Y, 2000, INT J COMPUT VISION, V40, P99, DOI 10.1023/A:1026543900054
   Savadjiev P, 2014, MED IMAGE ANAL, V18, P1349, DOI 10.1016/j.media.2014.06.013
   Shi J, 2016, PROC CVPR IEEE, P5051, DOI 10.1109/CVPR.2016.546
   Shi J, 2015, NEUROIMAGE, V104, P1, DOI 10.1016/j.neuroimage.2014.09.062
   Shi J, 2014, HUM BRAIN MAPP, V35, P3903, DOI 10.1002/hbm.22447
   Solomon J, 2015, ACM T GRAPHIC, V34, DOI 10.1145/2766963
   Su ZY, 2015, IEEE T PATTERN ANAL, V37, P2246, DOI 10.1109/TPAMI.2015.2408346
   Sui J, 2013, NEUROIMAGE, V66, P119, DOI 10.1016/j.neuroimage.2012.10.051
   Thompson PM, 2004, NEUROIMAGE, V23, pS2, DOI 10.1016/j.neuroimage.2004.07.071
   Toga AW, 2006, NAT REV NEUROSCI, V7, P952, DOI 10.1038/nrn2012
   Van Essen DC, 2012, NEUROIMAGE, V62, P757, DOI 10.1016/j.neuroimage.2011.10.077
   Vemuri P, 2008, NEUROIMAGE, V39, P1186, DOI 10.1016/j.neuroimage.2007.09.073
   Wang YL, 2013, NEUROIMAGE, V74, P209, DOI 10.1016/j.neuroimage.2013.02.011
   Wang YL, 2010, NEUROIMAGE, V49, P2141, DOI 10.1016/j.neuroimage.2009.10.086
   Zhang W, 2016, I S BIOMED IMAGING, P14, DOI 10.1109/ISBI.2016.7493200
NR 24
TC 3
Z9 3
U1 0
U2 1
PU IEEE
PI NEW YORK
PA 345 E 47TH ST, NEW YORK, NY 10017 USA
SN 1945-7928
BN 978-1-5090-1172-8
J9 I S BIOMED IMAGING
PY 2017
BP 520
EP 524
PG 5
WC Biochemical Research Methods; Microscopy
WE Conference Proceedings Citation Index - Science (CPCI-S)
SC Biochemistry & Molecular Biology; Microscopy
GA BI7JM
UT WOS:000414283200121
PM 28936280
OA Green Accepted
DA 2022-10-31
ER

PT C
AU Matoug, S
   Abdel-Dayem, A
AF Matoug, S.
   Abdel-Dayem, A.
GP IOP
TI Implementation of Segmentation Methods for the Diagnosis and Prognosis
   of Mild Cognitive Impairment and Alzheimer Disease
SO HIGH PERFORMANCE COMPUTING SYMPOSIUM 2011
SE Journal of Physics Conference Series
LA English
DT Proceedings Paper
CT High Performance Computing Symposium (HPCS)
CY JUN 15-17, 2011
CL Univ Quebec, Montreal, CANADA
SP McGill, Univ Concordia, IBM, Intel, Univ Montreal, Vice-Rectorat Rech, Fac Arts & Sci, Fac Medecine, UQAM, RMGA, Reseau Informat Sci Quebec (RISQ), Dell, Data Direct Networks, Adapt Comp, NVIDIA, Mellanox Technol, QLog, Xyratex, Canarie, Spectra, Microsoft, Sgi, Azuris, Fonex, Force 10, AMD
HO Univ Quebec
AB Alzheimer's disease (AD) is the most common form of dementia affecting seniors age 65 and over. When AD is suspected, the diagnosis is usually confirmed with behavioural assessments and cognitive tests, often followed by a brain scan. Advanced medical imaging is a good tool to predict conversion from prodromal stages (mild cognitive impairment) to Alzheimer's disease. Since volumetric MRI can detect changes in the size of brain regions, measuring those regions that atrophy during the progress of Alzheimer's disease can help the neurologist in his diagnostic. In the present investigation, we present an automatic tool that reads volumetric MRI and performs 2-dimensional (volume slices) and volumetric segmentation methods in order to segment gray matter, white matter and cerebrospinal fluid (CSF). We used the MRI data sets database from the Open Access Series of Imaging Studies (OASIS).
C1 [Matoug, S.; Abdel-Dayem, A.] Laurentian Univ, Dept Math & Comp Sci, Sudbury, ON P3E 2C6, Canada.
RP Matoug, S (通讯作者)，Laurentian Univ, Dept Math & Comp Sci, 935 Ramsey Lake Rd, Sudbury, ON P3E 2C6, Canada.
EM sx_matoug@laurentian.ca; aabdeldayem@laurentian.ca
CR ADAMS R, 1994, IEEE T PATTERN ANAL, V16, P641, DOI 10.1109/34.295913
   Canny J., 1986, IEEE T PATTERN ANAL, V8
   Caselles V, 1997, INT J COMPUT VISION, V22, P61, DOI 10.1023/A:1007979827043
   Horowitz S., 1977, CMETIMALY, V77, P101
   Kass M, 1988, INT J COMPUT VISION, P1321
   MALLAT SG, 1989, IEEE T PATTERN ANAL, V11, P674, DOI 10.1109/34.192463
   Meyer F, 2001, INT J PATTERN RECOGN, V15, P1089, DOI 10.1142/S0218001401001337
   National Institute for Health and Clinical Excellence, 2006, DEM QUICK REF GUID
   Niblack Wayne, 1986, INTRO DIGITAL IMAGE
   OTSU N, 1979, IEEE T SYST MAN CYB, V9, P62, DOI 10.1109/TSMC.1979.4310076
   Schroeter ML, 2009, NEUROIMAGE, V47, P1196, DOI 10.1016/j.neuroimage.2009.05.037
   Sharma N, 2009, INT J BIOMED ENG TEC, V2, P260, DOI 10.1504/IJBET.2009.024422
   Zaidi H, 2006, NEUROIMAGE, V32, P1591, DOI 10.1016/j.neuroimage.2006.05.031
NR 13
TC 0
Z9 0
U1 0
U2 3
PU IOP PUBLISHING LTD
PI BRISTOL
PA DIRAC HOUSE, TEMPLE BACK, BRISTOL BS1 6BE, ENGLAND
SN 1742-6588
EI 1742-6596
J9 J PHYS CONF SER
PY 2012
VL 341
AR 012020
DI 10.1088/1742-6596/341/1/012020
PG 11
WC Computer Science, Interdisciplinary Applications; Engineering,
   Electrical & Electronic; Physics, Applied
WE Conference Proceedings Citation Index - Science (CPCI-S)
SC Computer Science; Engineering; Physics
GA BAX11
UT WOS:000305907300020
OA gold
DA 2022-10-31
ER

PT S
AU Wahlund, LO
   Bronge, L
AF Wahlund, LO
   Bronge, L
BE Kalaria, RN
   Ince, P
TI Contrast-enhanced MRI of white matter lesions in patients with
   blood-brain barrier dysfunction
SO VASCULAR FACTORS IN ALZHEIMER'S DISEASE
SE ANNALS OF THE NEW YORK ACADEMY OF SCIENCES
LA English
DT Article; Proceedings Paper
CT Conference on Vascular Factors in Alzheimers Disease
CY MAY 25-28, 1999
CL NEWCASTLE TYNE, ENGLAND
SP Bayer AG, Eisai Ltd, GJ Livanos Trust, Alzheimers Report, Hoechst Marrion Roussel, Janssen Pharmaceut, Novartis Pharma AG, Parke Davis, Pfizer Inc, SmithKline Beecham Pharmaceut, Zeneca, Med Res Council, Inst Brain & Blood Vessels, Akita, Inst Hlth Elderly, Univ Newcastle Upon Tyne
ID ALZHEIMERS-DISEASE PATIENTS; VASCULAR FACTORS; CT
AB White matter lesions (WMLs) and blood-brain barrier (BBB) dysfunction are common in dementia, Both conditions may be a consequence of small-vessel disease, in which case the BBB damage could be suspected to be located to the WMLs, Magnetic resonance imaging (MRI) can be used to show WMLs as well as to detect BBB damage when using an intravenous contrast agent, gadolinium, We examined 10 demented patients with WMLs, including 5 cases with BBB (elevated CSF/serum albumin ratios). Results showed no significant changes in MR signal in the WMLs after contrast administration. We conclude that WMLs are not related to BBB damage to such a degree that is detectable with this method and that the elevated CSF albumin might have another origin.
C1 Huddinge Univ Hosp, Dept Radiol, S-14186 Huddinge, Sweden.
   Huddinge Univ Hosp, Dept Clin Neurosci, NEUROTEC, Div Geriatr Med, S-14186 Huddinge, Sweden.
RP Wahlund, LO (通讯作者)，Huddinge Hosp, Karolinska Inst, NEUROTEC, Dept Clin Neurosci, S-14186 Huddinge, Sweden.
CR BLENNOW K, 1990, ACTA NEUROL SCAND, V81, P323
   BLENNOW K, 1991, ACTA NEUROL SCAND, V83, P187, DOI 10.1111/j.1600-0404.1991.tb04675.x
   Caserta MT, 1998, J NEUROPSYCH CLIN N, V10, P78, DOI 10.1176/jnp.10.1.78
   ERKINJUNTTI T, 1989, ARCH GERONTOL GERIAT, V8, P95, DOI 10.1016/0167-4943(89)90074-5
   Golomb J, 1995, Neuroimaging Clin N Am, V5, P33
   HAYAKAWA K, 1990, INVEST RADIOL, V25, pS80, DOI 10.1097/00004424-199009001-00037
   MECOCCI P, 1991, ACTA NEUROL SCAND, V84, P210, DOI 10.1111/j.1600-0404.1991.tb04940.x
   MEYER JS, 1992, J NEUROL SCI, V110, P1
   PANTONI L, 1993, J NEUROL SCI, V115, P125, DOI 10.1016/0022-510X(93)90214-J
   POLLAY M, 1980, NEUROSURGERY, V6, P675, DOI 10.1227/00006123-198006000-00014
   RHINE WD, 1993, J COMPUT ASSIST TOMO, V17, P563, DOI 10.1097/00004728-199307000-00008
   SCHMIEDL UP, 1991, MAGNET RESON MED, V22, P288, DOI 10.1002/mrm.1910220226
   Tomimoto H, 1996, STROKE, V27, P2069, DOI 10.1161/01.STR.27.11.2069
   WALLIN A, 1990, ACTA NEUROL SCAND, V81, P318
NR 14
TC 18
Z9 18
U1 0
U2 2
PU NEW YORK ACAD SCIENCES
PI NEW YORK
PA 2 EAST 63RD ST, NEW YORK, NY 10021 USA
SN 0077-8923
BN 1-57331-251-7
J9 ANN NY ACAD SCI
JI Ann.NY Acad.Sci.
PY 2000
VL 903
BP 477
EP 481
DI 10.1111/j.1749-6632.2000.tb06402.x
PG 5
WC Multidisciplinary Sciences; Clinical Neurology; Peripheral Vascular
   Disease
WE Conference Proceedings Citation Index - Science (CPCI-S); Science Citation Index Expanded (SCI-EXPANDED)
SC Science & Technology - Other Topics; Neurosciences & Neurology;
   Cardiovascular System & Cardiology
GA BQ26Z
UT WOS:000087756800061
PM 10818541
DA 2022-10-31
ER

PT J
AU Derouesne, C
   Poirier, J
AF Derouesne, C
   Poirier, J
TI Cerebral lacunae: still a matter of debate.
SO REVUE NEUROLOGIQUE
LA French
DT Article; Proceedings Paper
CT Conference on the Centenary of the French-Society-of-Neurology
CY JUN   16, 1999
CL PARIS, FRANCE
SP French Soc Neurol
ID WHITE-MATTER; VASCULAR DEMENTIA; RISK-FACTORS; PERIVASCULAR SPACES;
   ALZHEIMERS-DISEASE; BASAL GANGLIA; BRAIN-STEM; EXPANDING LACUNAE;
   CAROTID STENOSIS; BLOOD-PRESSURE
AB During the last fifteen years, a new interest has been shown in cerebral lacunes due to the development of brain imagery using Magnetic Resonance Imaging (MRI). The concept of lacunar infarction as defined par Fisher (lacunar hypothesis) can no longer be accepted. Clinical data showed that the so-called lacunar clinical syndromes were far from being specific and could be observed in corticosubcortical infarcts. Epidemiological data pointed out that hypertensive disease was not found in many cases of lacunar infarction. Pathological studies suggest that there are two types of lacunar infarction. Lacunar infarcts resulting in clinical stroke syndromes (type I a lacunae) seem to be mainly due to obstruction of the trunk of a perforating artery by atherosclerosis. Silent lacunar infarcts (type 1 b lacunae) result from obstruction of small ramifications of the perforating arteries by a non specific microangiopathy related to age, atherosclerosis, cardiovascular disease as well as to hypertensive disease. Silent lacunar infarcts and dilatation of perivascular spaces (type 3 lacunae) are associated with the white matter hyperintensities shown by MRI in elderly subjects. Lacunar infarcts and diffuse white matter hyperintensities are related to small vessel changes and ischaemic damages resulting from (a) arteriolar occlusion and or (b) loss of autoregulation associated with variations in systemic blood pressure. Both lesions constitute a high risk to develop Vascular cognitive impairment (Hachinski) and are frequently associated with Alzheimer's disease. Cases of giant or expanding type 3 lacunae have been reported in the last ten years but the physiopathology of such laccunes and their relationship with clinical symptoms remain a puzzle.
C1 Grp Hosp Pitie Salpetriere, Serv Histol Embryol Cytogenet, F-75651 Paris, France.
   Grp Hosp Pitie Salpetriere, Serv Urgences Cerebrovasc, F-75651 Paris, France.
RP Poirier, J (通讯作者)，Grp Hosp Pitie Salpetriere, Serv Histol Embryol Cytogenet, 47-83 Bd Hop, F-75651 Paris, France.
CR American Psychiatric Association, 1980, PSYCHIAT RES, V3, DOI DOI 10.1016/j.psychres.2011.06.006
   AWAD IA, 1986, STROKE, V17, P1084, DOI 10.1161/01.STR.17.6.1084
   BABIKIAN VL, 1990, STROKE, V21, P1013, DOI 10.1161/01.STR.21.7.1013
   BAMFORD J, 1987, STROKE, V18, P545, DOI 10.1161/01.STR.18.3.545
   BAMFORD JM, 1988, STROKE, V19, P1074, DOI 10.1161/01.STR.19.9.1074
   BENHAIEMSIGAUX N, 1987, STROKE, V18, P1087, DOI 10.1161/01.STR.18.6.1087
   BOGOUSSLAVSKY J, 1993, ACCIDENTS VASCULAIRE, P272
   Boiten J, 1996, CEREBROVASC DIS, V6, P281, DOI 10.1159/000108039
   Boiten J, 1997, CEREBROVASC DIS, V7, P138, DOI 10.1159/000108179
   Bokura H, 1998, J NEUROL, V245, P116, DOI 10.1007/s004150050189
   BOWLER J, 1996, VASCULAR DEMENTIA, P1
   BRILLIANT M, 1995, ALZ DIS ASSOC DIS, V9, P39, DOI 10.1097/00002093-199505000-00008
   BRUN A, 1986, ANN NEUROL, V19, P253, DOI 10.1002/ana.410190306
   CAPLAN LR, 1989, NEUROLOGY, V39, P1246, DOI 10.1212/WNL.39.9.1246
   CHABRIAT H, 1998, REV NEUROL PARIS, V154, P85
   CHALLA VR, 1990, CLIN NEUROPATHOL, V9, P196
   Chamorro A, 1996, STROKE, V27, P388, DOI 10.1161/01.STR.27.3.388
   CORDOLIANI MA, 1998, REV NEUROL PARIS S1, V154, P1828
   DEROUESNE C, 1987, NEUROPATH APPL NEURO, V13, P309, DOI 10.1111/j.1365-2990.1987.tb00070.x
   DEROUESNE C, 1968, Evolution Medicale, V12, P321
   Derouesne C, 1996, REV NEUROL, V152, P648
   DEROUESNE C, 1987, CERVEAU HYPERTENSION, P211
   Englund E, 1998, DEMENT GERIATR COGN, V9, P6, DOI 10.1159/000051183
   Erkinjuntti T, 1996, ARCH NEUROL-CHICAGO, V53, P325, DOI 10.1001/archneur.1996.00550040053014
   Fazekas F, 1998, DEMENT GERIATR COGN, V9, P2, DOI 10.1159/000051182
   Fenelon G, 1995, MOVEMENT DISORD, V10, P754, DOI 10.1002/mds.870100609
   Fenelon G, 1998, REV NEUROL-FRANCE, V154, P291
   FISHER CM, 1965, NEUROLOGY, V15, P774, DOI 10.1212/WNL.15.8.774
   FISHER CM, 1982, NEUROLOGY, V32, P871, DOI 10.1212/WNL.32.8.871
   Gan R, 1997, NEUROLOGY, V48, P1204, DOI 10.1212/WNL.48.5.1204
   HACHINSKI V, 1994, DEMENTIA, V5, P130, DOI 10.1159/000106709
   HACHINSKI VC, 1993, NEUROLOGY, V43, P2159, DOI 10.1212/WNL.43.10.2159-a
   HACHINSKI VC, 1974, LANCET, V2, P207
   Henon H, 1996, ACTA NEUROL SCAND, V94, P137, DOI 10.1111/j.1600-0404.1996.tb07044.x
   Homeyer P, 1997, NEUROPHYSIOL CLIN, V27, P493, DOI 10.1016/S0987-7053(97)82021-7
   Homeyer P, 1996, J NEUROL NEUROSUR PS, V61, P200, DOI 10.1136/jnnp.61.2.200
   Ikeda K, 1996, EUR NEUROL, V36, P248, DOI 10.1159/000117266
   INZELBERG R, 1994, NEUROEPIDEMIOLOGY, V13, P108, DOI 10.1159/000110367
   Kukla C, 1998, ARCH NEUROL-CHICAGO, V55, P683, DOI 10.1001/archneur.55.5.683
   Lammie GA, 1997, STROKE, V28, P2222, DOI 10.1161/01.STR.28.11.2222
   LANDAU WM, 1989, NEUROLOGY, V39, P725, DOI 10.1212/WNL.39.5.725
   LOEB C, 1992, STROKE, V23, P1225, DOI 10.1161/01.STR.23.9.1225
   Longstreth WT, 1998, ARCH NEUROL-CHICAGO, V55, P1217, DOI 10.1001/archneur.55.9.1217
   Ma KC, 1997, CEREBROVASC DIS, V7, P324, DOI 10.1159/000108216
   Marie P., 1901, REV MED-PARIS, P281
   MILLIKAN C, 1990, STROKE, V21, P1251, DOI 10.1161/01.STR.21.9.1251
   MOUNIERVEHIER F, 1994, VASCULAR DEMENTIA, P111
   Nyenhuis DL, 1998, J AM GERIATR SOC, V46, P1437, DOI 10.1111/j.1532-5415.1998.tb06015.x
   OBRIEN MD, 1994, DEMENTIA, V5, P133, DOI 10.1159/000106710
   Oishi M, 1998, CAN J NEUROL SCI, V25, P70, DOI 10.1017/S0317167100033527
   ONO Y, 1994, NEUROSURGERY, V34, P726, DOI 10.1227/00006123-199404000-00023
   Pantoni L, 1997, STROKE, V28, P652, DOI 10.1161/01.STR.28.3.652
   Pardo PJM, 1998, J NEUROL, V245, P93, DOI 10.1007/s004150050184
   Pasquier F, 1998, J NEURAL TRANSM-SUPP, P117
   POIRIER J, 1984, CLIN NEUROPATHOL, V3, P266
   Poirier J, 1997, BRIT J NEUROSURG, V11, P87
   POIRIER J, 1983, REV NEUROL, V139, P349
   POIRIER J, 1985, REV NEUROL, V141, P3
   Poirier J, 1998, J NEUROL, V245, P813, DOI 10.1007/s004150050293
   Poirier J, 1998, NEUROLOGY, V50, P1194, DOI 10.1212/WNL.50.4.1194-a
   REIDERGROSWASSER I, 1995, EUR NEUROL, V35, P46, DOI 10.1159/000117089
   Salgado AV, 1996, STROKE, V27, P661, DOI 10.1161/01.STR.27.4.661
   Samuelsson M, 1996, STROKE, V27, P842, DOI 10.1161/01.STR.27.5.842
   Schmal M, 1998, CEREBROVASC DIS, V8, P14, DOI 10.1159/000015810
   Schmidt R, 1997, STROKE, V28, P951, DOI 10.1161/01.STR.28.5.951
   Schroeder HWS, 1996, BRIT J NEUROSURG, V10, P193, DOI 10.1080/02688699650040368
   Shintani S, 1998, ACTA NEUROL SCAND, V97, P251
   Spolveri S, 1998, CEREBROVASC DIS, V8, P152, DOI 10.1159/000015841
   Tatemichi TK, 1996, VASCULAR DEMENTIA, P41
   TOMLINSON BE, 1970, J NEUROL SCI, V11, P205, DOI 10.1016/0022-510X(70)90063-8
   van Gijn J, 1998, NEUROLOGY, V51, pS3, DOI 10.1212/WNL.51.3_Suppl_3.S3
   VANSWIETEN JC, 1991, BRAIN, V114, P761
   Vital C, 1997, NEUROLOGY, V48, P1310, DOI 10.1212/WNL.48.5.1310
   VONZAGTEN M, 1996, ARCH NEUROL-CHICAGO, V53, P650
   Wallin A, 1998, DEMENT GERIATR COGN, V9, P30, DOI 10.1159/000051187
   Wieringa GE, 1997, INT J GERIATR PSYCH, V12, P359, DOI 10.1002/(SICI)1099-1166(199703)12:3<359::AID-GPS506>3.0.CO;2-X
   WILKINS RH, 1988, J NEUROSURG, V68, P378, DOI 10.3171/jns.1988.68.3.0378
   ZIMMERMAN RD, 1986, AM J NEURORADIOL, V7, P13
NR 78
TC 13
Z9 14
U1 0
U2 0
PU MASSON EDITEUR
PI PARIS 06
PA 120 BLVD SAINT-GERMAIN, 75280 PARIS 06, FRANCE
SN 0035-3787
J9 REV NEUROL
JI Rev. Neurol.
PD OCT
PY 1999
VL 155
IS 10
BP 823
EP 831
PG 9
WC Clinical Neurology
WE Conference Proceedings Citation Index - Science (CPCI-S); Science Citation Index Expanded (SCI-EXPANDED)
SC Neurosciences & Neurology
GA 250AH
UT WOS:000083366500006
PM 10546297
DA 2022-10-31
ER

PT C
AU Gao, F
   Li, J
   Wu, T
   Chen, KW
   Liu, XN
   Baxter, L
   Caselli, RJ
AF Gao, Fei
   Li, Jing
   Wu, Teresa
   Chen, Kewei
   Liu, Xiaonan
   Baxter, Leslie
   Caselli, Richard J.
BE Zhang, J
   Chen, PH
TI Bi-threshold frequent subgraph mining for Alzheimer disease risk
   assessment
SO MEDICAL IMAGING 2018: IMAGING INFORMATICS FOR HEALTHCARE, RESEARCH, AND
   APPLICATIONS
SE Proceedings of SPIE
LA English
DT Proceedings Paper
CT Conference on Medical Imaging - Imaging Informatics for Healthcare,
   Research, and Applications
CY FEB 13-15, 2018
CL Houston, TX
SP SPIE, DECTRIS Ltd
DE AD; APOE; frequent subgraph mining; brain network
ID APOLIPOPROTEIN-E; TYPE-4 ALLELE; NETWORKS; DECLINE; AGE
AB An emerging trend in AD research is brain network development including graphic metrics and graph mining techniques. To construct a brain structural network, Diffusion Tensor Imaging (DTI) in conjunction with T1 weighted Magnetic Resonance Imaging (MRI) can be used to isolate brain regions as nodes, white matter tracts as the edge, and the density of the tracts as the weight to the edge. To study such network, its sub-network is often obtained by excluding unrelated nodes or edges. Existing research has heavily relied on domain knowledge or single-thresholding individual subject based network metrics to identify the sub network. In this research, we develop a bi-threshold frequent subgraph mining method (BT-FSG) to automatically filter out less important edges in responding to the clinical questions. Using this method, we are able to discover a subgraph of human brain network that can significantly reveal the difference between cognitively unimpaired APOE-4 carriers and noncarriers based on the correlations between the age vs. network local metric and age vs. network or global metric. This can potentially become a brain network marker for evaluating the AD risks for preclinical individuals.
C1 [Gao, Fei; Li, Jing; Wu, Teresa; Liu, Xiaonan] Arizona State Univ, Sch Comp Informat Decis & Syst Engn, Tempe, AZ 85287 USA.
   [Chen, Kewei] Banner Alzheimer Inst, Banner Hlth, Neuroimaging Res & Anal Lab, Phoenix, AZ USA.
   [Baxter, Leslie] St Josephs Hosp, Dign Hlth, Barrow Neurol Inst, Human Brain Imaging Lab, Phoenix, AZ USA.
   [Caselli, Richard J.] Mayo Clin Arizona, Dept Neurol, Phoenix, AZ USA.
RP Gao, F (通讯作者)，Arizona State Univ, Sch Comp Informat Decis & Syst Engn, Tempe, AZ 85287 USA.
OI Baxter, Leslie/0000-0002-3971-863X
CR Barrat A, 2004, P NATL ACAD SCI USA, V101, P3747, DOI 10.1073/pnas.0400087101
   Brown JA, 2011, P NATL ACAD SCI USA, V108, P20760, DOI 10.1073/pnas.1109038108
   Bullmore ET, 2009, NAT REV NEUROSCI, V10, P186, DOI 10.1038/nrn2575
   Caselli RJ, 2007, ARCH NEUROL-CHICAGO, V64, P1306, DOI 10.1001/archneur.64.9.1306
   Caselli RJ, 2009, NEW ENGL J MED, V361, P255, DOI 10.1056/NEJMoa0809437
   CORDER EH, 1993, SCIENCE, V261, P921, DOI 10.1126/science.8346443
   Cui ZX, 2013, FRONT HUM NEUROSCI, V7, DOI 10.3389/fnhum.2013.00042
   Farrer LA, 1997, JAMA-J AM MED ASSOC, V278, P1349, DOI 10.1001/jama.1997.03550160069041
   Geroldi C, 1999, NEUROLOGY, V53, P1825, DOI 10.1212/WNL.53.8.1825
   Kong X., 2014, ACM SIGKDD EXPLORATI, V15, P30, DOI [10.1145/2641190.2641196, DOI 10.1145/2641190.2641196]
   Kuramochi Michihiro, 2001, DAT MIN 2001 ICDM 20
   Reiman EM, 2005, P NATL ACAD SCI USA, V102, P8299, DOI 10.1073/pnas.0500579102
   Reiman EM, 2004, P NATL ACAD SCI USA, V101, P284, DOI 10.1073/pnas.2635903100
   Selkoe DJ, 1997, SCIENCE, V275, P630, DOI 10.1126/science.275.5300.630
   Seo EH, 2013, PLOS ONE, V8, DOI 10.1371/journal.pone.0083205
   Small Brent J., 2004, APOLIPOPROTEIN E COG, P592
   Stolerman I. P., 2010, ENCY PSYCHOPHARMACOL
   STRITTMATTER WJ, 1993, P NATL ACAD SCI USA, V90, P1977, DOI 10.1073/pnas.90.5.1977
NR 18
TC 1
Z9 1
U1 0
U2 3
PU SPIE-INT SOC OPTICAL ENGINEERING
PI BELLINGHAM
PA 1000 20TH ST, PO BOX 10, BELLINGHAM, WA 98227-0010 USA
SN 0277-786X
EI 1996-756X
BN 978-1-5106-1648-6
J9 PROC SPIE
PY 2018
VL 10579
AR UNSP 105790C
DI 10.1117/12.2293773
PG 11
WC Medical Informatics; Optics; Radiology, Nuclear Medicine & Medical
   Imaging
WE Conference Proceedings Citation Index - Science (CPCI-S)
SC Medical Informatics; Optics; Radiology, Nuclear Medicine & Medical
   Imaging
GA BK7RW
UT WOS:000442112200009
DA 2022-10-31
ER

PT C
AU Camp, JJ
   Hanson, DP
   Holmes, DR
   Kemp, BJ
   Senjem, ML
   Murray, ME
   Dickson, DW
   Parisi, JE
   Petersen, RC
   Lowe, VJ
   Robb, RA
AF Camp, Jon J.
   Hanson, Dennis P.
   Holmes, David R., III
   Kemp, Bradley J.
   Senjem, Matthew L.
   Murray, Melissa E.
   Dickson, Dennis W.
   Parisi, Joseph E.
   Petersen, Ronald C.
   Lowe, Val J.
   Robb, Richard A.
BE Aylward, S
   Hadjiiski, LM
TI Quantitative characterization of brain beta-amyloid using a joint
   PiB/FDG PET image histogram
SO MEDICAL IMAGING 2014: COMPUTER-AIDED DIAGNOSIS
SE Proceedings of SPIE
LA English
DT Proceedings Paper
CT Conference on Medical Imaging - Computer-Aided Diagnosis
CY FEB 18-20, 2014
CL San Diego, CA
SP SPIE, Modus Med Devices Inc, XIFIN, Inc, Ventana Med Syst Inc, Intrace Med
DE Alzheimer's disease; PET imaging; joint histogram; Lewy body disease;
   beta-amyloid plaques; PiB
ID ALZHEIMERS-DISEASE; PIB
AB A complex analysis performed by spatial registration of PiB and MRI patient images in order to localize the PiB signal to specific cortical brain regions has been proven effective in identifying imaging characteristics associated with underlying Alzheimer's Disease (AD) and Lewy Body Disease (LBD) pathology.
   This paper presents an original method of image analysis and stratification of amyloid-related brain disease based on the global spatial correlation of PiB PET images with F-18-FDG PET images (without MR images) to categorize the PiB signal arising from the cortex.
   Rigid registration of PiB and F-18-FDG images is relatively straightforward, and in registration the F-18-FDG signal serves to identify the cortical region in which the PiB signal is relevant. Cortical grey matter demonstrates the highest levels of amyloid accumulation and therefore the greatest PiB signal related to amyloid pathology. The highest intensity voxels in the F-18-FDG image are attributed to the cortical grey matter. The correlation of the highest intensity PiB voxels with the highest F-18-FDG values indicates the presence of beta-amyloid protein in the cortex in disease states, while correlation of the highest intensity PiB voxels with mid-range F-18-FDG values indicates only nonspecific binding in the white matter.
C1 [Camp, Jon J.; Hanson, Dennis P.; Holmes, David R., III; Robb, Richard A.] Mayo Clin, Biomed Imaging Resource, 200 1st St SW, Rochester, MN 55904 USA.
   [Parisi, Joseph E.] Mayo Clin, Dept Anat Pathol, Rochester, MN 55904 USA.
   [Petersen, Ronald C.] Mayo Clin, Dept Neurol, Rochester, MN 55904 USA.
   [Murray, Melissa E.; Dickson, Dennis W.] Mayo Clin, Dept Neuropathol, Jacksonville, FL 32224 USA.
   Mayo Clin, Dept Radiol, Rochester, MN 55904 USA.
RP Camp, JJ (通讯作者)，Mayo Clin, Biomed Imaging Resource, 200 1st St SW, Rochester, MN 55904 USA.
EM Camp.jon@mayo.edu
RI Camp, Jon J/A-8219-2011; Murray, Melissa E/C-2763-2015; Senjem, Matthew
   L/GRF-6799-2022
OI Murray, Melissa E/0000-0001-7379-2545; Senjem, Matthew
   L/0000-0001-9308-9275; Hanson, Dennis/0000-0002-6495-5477
FU NIH [P50 AG16574, U01 AG06786, R01 AG11378, RO1 AG041851, AG16976-15];
   Elsie and Marvin Dekelboum Family Foundation; Mayo Foundation
FX This work was supported by NIH grants P50 AG16574, U01 AG06786, R01
   AG11378, RO1 AG041851, AG16976- 15, the Elsie and Marvin Dekelboum
   Family Foundation and the Robert H. and Clarice Smith and Abigail Van
   Buren Alzheimer's Disease Research Program of the Mayo Foundation. J. J.
   Camp, D. P. Hanson, D. R. Holmes, R. A. Robb and Mayo Clinic have a
   financial interest in technology used in this research and have received
   royalties greater than the federal threshold for significant financial
   interest in the preceding 12 months from licensing this technology.
CR Alzheimer's Association, 2013, ALZH DIS FACTS FIG A, V9
   Camp J, 1999, PROC SPIE, V3661, P24, DOI 10.1117/12.348572
   Dodel R, 2013, LANCET NEUROL, V12, P233, DOI 10.1016/S1474-4422(13)70014-0
   Hebert L.E., 2013, NEUROLOGY
   Jack CR, 2009, BRAIN, V132, P1355, DOI 10.1093/brain/awp062
   Klunk WE, 2004, ANN NEUROL, V55, P306, DOI 10.1002/ana.20009
   Lowe VJ, 2009, J NUCL MED, V50, P878, DOI 10.2967/jnumed.108.058529
NR 7
TC 0
Z9 0
U1 0
U2 2
PU SPIE-INT SOC OPTICAL ENGINEERING
PI BELLINGHAM
PA 1000 20TH ST, PO BOX 10, BELLINGHAM, WA 98227-0010 USA
SN 0277-786X
EI 1996-756X
BN 978-0-8194-9828-1
J9 PROC SPIE
PY 2014
VL 9035
AR 90352A
DI 10.1117/12.2042880
PG 8
WC Engineering, Electrical & Electronic; Optics; Radiology, Nuclear
   Medicine & Medical Imaging
WE Conference Proceedings Citation Index - Science (CPCI-S)
SC Engineering; Optics; Radiology, Nuclear Medicine & Medical Imaging
GA BA7XB
UT WOS:000337842400077
DA 2022-10-31
ER

PT C
AU Kim, J
   Lee, JH
AF Kim, Junghoe
   Lee, Jong-Hwan
BE Molthen, RC
   Weaver, JB
TI Effects of non-neuronal components for functional connectivity analysis
   from resting-state functional MRI toward automated diagnosis of
   schizophrenia
SO MEDICAL IMAGING 2014: BIOMEDICAL APPLICATIONS IN MOLECULAR, STRUCTURAL,
   AND FUNCTIONAL IMAGING
SE Proceedings of SPIE
LA English
DT Proceedings Paper
CT Conference on Medical Imaging - Biomedical Applications in Molecular,
   Structural, and Functional Imaging
CY FEB 16-18, 2014
CL San Diego, CA
SP SPIE, Modus Med Devices Inc, XIFIN Inc, Ventana Med Syst Inc, Intrace Med
DE Resting state fMRI; functional connectivity; partial correlation
   coefficients; diagnosis; schizophrenia
ID MODE NETWORK ACTIVITY; ALZHEIMERS-DISEASE; GLOBAL SIGNAL;
   CLASSIFICATION; BRAIN
AB A functional connectivity (FC) analysis from resting-state functional MRI (rsfMRI) is gaining its popularity toward the clinical application such as diagnosis of neuropsychiatric disease. To delineate the brain networks from rsfMRI data, non-neuronal components including head motions and physiological artifacts mainly observed in cerebrospinal fluid (CSF), white matter (WM) along with a global brain signal have been regarded as nuisance variables in calculating the FC level. However, it is still unclear how the non-neuronal components can affect the performance toward diagnosis of neuropsychiatric disease. In this study, a systematic comparison of classification performance of schizophrenia patients was provided employing the partial correlation coefficients (CCs) as feature elements. Pair-wise partial CCs were calculated between brain regions, in which six combinatorial sets of nuisance variables were considered. The partial CCs were used as candidate feature elements followed by feature selection based on the statistical significance test between two groups in the training set. Once a linear support vector machine was trained using the selected features from the training set, the classification performance was evaluated using the features from the test set (i. e. leaveone- out cross validation scheme). From the results, the error rate using all non-neuronal components as nuisance variables (12.4%) was significantly lower than those using remaining combination of non-neuronal components as nuisance variables (13.8 similar to 20.0%). In conclusion, the non-neuronal components substantially degraded the automated diagnosis performance, which supports our hypothesis that the non-neuronal components are crucial in controlling the automated diagnosis performance of the neuropsychiatric disease using an fMRI modality.
C1 [Kim, Junghoe; Lee, Jong-Hwan] Korea Univ, Dept Brain & Cognit Engn, Seoul 136713, South Korea.
RP Kim, J (通讯作者)，Korea Univ, Dept Brain & Cognit Engn, Anam Dong 5ga, Seoul 136713, South Korea.
EM jonghwan_lee@korea.ac.kr
CR Chai XQJ, 2012, NEUROIMAGE, V59, P1420, DOI 10.1016/j.neuroimage.2011.08.048
   Chen YL, 2013, SCHIZOPHR RES
   Du W, 2012, FRONT HUM NEUROSCI, V6, DOI 10.3389/fnhum.2012.00145
   Fan Y, 2008, NEUROIMAGE, V41, P277, DOI 10.1016/j.neuroimage.2008.02.043
   Fox MD, 2009, J NEUROPHYSIOL, V101, P3270, DOI 10.1152/jn.90777.2008
   Greicius MD, 2004, P NATL ACAD SCI USA, V101, P4637, DOI 10.1073/pnas.0308627101
   Lazar C, 2012, IEEE ACM T COMPUT BI, V9, P1106, DOI 10.1109/TCBB.2012.33
   Mingoia G, 2012, SCHIZOPHR RES, V138, P143, DOI 10.1016/j.schres.2012.01.036
   Saad ZS, 2012, BRAIN CONNECT, V2, P25, DOI 10.1089/brain.2012.0080
   Tzourio-Mazoyer N, 2002, NEUROIMAGE, V15, P273, DOI 10.1006/nimg.2001.0978
NR 10
TC 0
Z9 0
U1 0
U2 5
PU SPIE-INT SOC OPTICAL ENGINEERING
PI BELLINGHAM
PA 1000 20TH ST, PO BOX 10, BELLINGHAM, WA 98227-0010 USA
SN 0277-786X
BN 978-0-8194-9831-1
J9 PROC SPIE
PY 2014
VL 9038
AR 903808
DI 10.1117/12.2042980
PG 6
WC Optics; Radiology, Nuclear Medicine & Medical Imaging
WE Conference Proceedings Citation Index - Science (CPCI-S)
SC Optics; Radiology, Nuclear Medicine & Medical Imaging
GA BA9HJ
UT WOS:000339390900008
DA 2022-10-31
ER

PT J
AU Nasrallah, IM
   Pajewski, NM
   Auchus, AP
   Chelune, G
   Cheung, AK
   Cleveland, ML
   Coker, LH
   Crowe, MG
   Cushman, WC
   Cutler, JA
   Davatzikos, C
   Desiderio, L
   Doshi, J
   Erus, G
   Fine, LJ
   Gaussoin, SA
   Harris, D
   Johnson, KC
   Kimmel, PL
   Tamura, MK
   Launer, LJ
   Lerner, AJ
   Lewis, CE
   Martindale-Adams, J
   Moy, CS
   Nichols, LO
   Oparil, S
   Ogrocki, PK
   Rahman, M
   Rapp, SR
   Reboussin, DM
   Rocco, MV
   Sachs, BC
   Sink, KM
   Still, CH
   Supiano, MA
   Snyder, JK
   Wadley, VG
   Walker, J
   Weiner, DE
   Whelton, PK
   Wilson, VM
   Woolard, N
   Wright, JT
   Wright, CB
   Williamson, JD
   Bryan, RN
AF Nasrallah, Ilya M.
   Pajewski, Nicholas M.
   Auchus, Alexander P.
   Chelune, Gordon
   Cheung, Alfred K.
   Cleveland, Maryjo L.
   Coker, Laura H.
   Crowe, Michael G.
   Cushman, William C.
   Cutler, Jeffrey A.
   Davatzikos, Christos
   Desiderio, Lisa
   Doshi, Jimit
   Erus, Guray
   Fine, Larry J.
   Gaussoin, Sarah A.
   Harris, Darrin
   Johnson, Karen C.
   Kimmel, Paul L.
   Tamura, Manjula Kurella
   Launer, Lenore J.
   Lerner, Alan J.
   Lewis, Cora E.
   Martindale-Adams, Jennifer
   Moy, Claudia S.
   Nichols, Linda O.
   Oparil, Suzanne
   Ogrocki, Paula K.
   Rahman, Mahboob
   Rapp, Stephen R.
   Reboussin, David M.
   Rocco, Michael V.
   Sachs, Bonnie C.
   Sink, Kaycee M.
   Still, Carolyn H.
   Supiano, Mark A.
   Snyder, Joni K.
   Wadley, Virginia G.
   Walker, Jennifer
   Weiner, Daniel E.
   Whelton, Paul K.
   Wilson, Valerie M.
   Woolard, Nancy
   Wright, Jackson T., Jr.
   Wright, Clinton B.
   Williamson, Jeff D.
   Bryan, R. Nick
CA SPRINT MIND Investigators SPRINT
TI Association of Intensive vs Standard Blood Pressure Control With
   Cerebral White Matter Lesions
SO JAMA-JOURNAL OF THE AMERICAN MEDICAL ASSOCIATION
LA English
DT Article; Proceedings Paper
CT Alzheimer's-Association International Conference
CY JUL 24, 2018
CL Chicago, IL
SP Alzheimers Assoc
ID BRAIN ATROPHY; ALZHEIMER-DISEASE; HYPERTENSION; PROGRESSION; STROKE;
   RISK; SEVERITY; DEMENTIA; TRIAL
AB IMPORTANCE The effect of intensive blood pressure lowering on brain health remains uncertain.
   OBJECTIVE To evaluate the association of intensive blood pressure treatment with cerebral white matter lesion and brain volumes.
   DESIGN, SETTING, AND PARTICIPANTS A substudy of a multicenter randomized clinical trial of hypertensive adults 50 years or older without a history of diabetes or stroke at 27 sites in the United States. Randomization began on November 8, 2010. The overall trial was stopped early because of benefit for its primary outcome (a composite of cardiovascular events) and all-cause mortality on August 20, 2015. Brain magnetic resonance imaging (MRI) was performed on a subset of participants at baseline (n = 670) and at 4 years of follow-up (n = 449); final follow-up date was July 1, 2016.
   INTERVENTIONS Participants were randomized to a systolic blood pressure (SBP) goal of either less than 120 mm Hg (intensive treatment, n = 355) or less than 140 mm Hg (standard treatment, n = 315).
   MAIN OUTCOMES AND MEASURES The primary outcome was change in total white matter lesion volume from baseline. Change in total brain volume was a secondary outcome.
   RESULTS Among 670 recruited patients who had baseline MRI (mean age, 67.3 [SD, 8.2] years; 40.4% women), 449 (67.0%) completed the follow-up MRI at a median of 3.97 years after randomization, after a median intervention period of 3.40 years. In the intensive treatment group, based on a robust linear mixed model, mean white matter lesion volume increased from 4.57 to 5.49 cm(3) (difference, 0.92 cm(3) [95% CI, 0.69 to 1.14]) vs an increase from 4.40 to 5.85 cm(3) (difference, 1.45 cm(3) [95% CI, 1.21 to 1.70]) in the standard treatment group (between-group difference in change, -0.54 cm(3) [95% CI, -0.87 to -0.20]). Mean total brain volume decreased from 1134.5 to 1104.0 cm(3) (difference, -30.6 cm(3) [95% CI, -32.3 to -28.8]) in the intensive treatment group vs a decrease from 1134.0 to 1107.1 cm(3) (difference, -26.9 cm(3) [95% CI, 24.8 to 28.8]) in the standard treatment group (between-group difference in change, -3.7 cm(3) [95% CI, -6.3 to -1.1]).
   CONCLUSIONS AND RELEVANCE Among hypertensive adults, targeting an SBP of less than 120 mm Hg, compared with less than 140 mm Hg, was significantly associated with a smaller increase in cerebral white matter lesion volume and a greater decrease in total brain volume, although the differences were small.
C1 [Nasrallah, Ilya M.; Davatzikos, Christos; Desiderio, Lisa; Doshi, Jimit; Erus, Guray; Bryan, R. Nick] Univ Penn, Dept Radiol, Philadelphia, PA 19104 USA.
   [Pajewski, Nicholas M.; Gaussoin, Sarah A.; Harris, Darrin; Reboussin, David M.] Wake Forest Sch Med, Dept Biostat & Data Sci, Winston Salem, NC USA.
   [Auchus, Alexander P.] Univ Mississippi, Med Ctr, Dept Neurol, Jackson, MS 39216 USA.
   [Chelune, Gordon] Univ Utah, Sch Med, Dept Neurol, Salt Lake City, UT USA.
   [Cheung, Alfred K.] Univ Utah, Sch Med, Div Nephrol & Hypertens, Salt Lake City, UT USA.
   [Cleveland, Maryjo L.; Sink, Kaycee M.; Walker, Jennifer; Wilson, Valerie M.; Woolard, Nancy; Williamson, Jeff D.] Wake Forest Sch Med, Dept Internal Med, Sect Gerontol & Geriatr Med, Winston Salem, NC USA.
   [Coker, Laura H.] Wake Forest Sch Med, Dept Social Sci & Hlth Policy, Winston Salem, NC USA.
   [Crowe, Michael G.] Univ Alabama Birmingham, Dept Psychol, Birmingham, AL 35294 USA.
   [Cushman, William C.; Nichols, Linda O.] Vet Affairs Med Ctr, Prevent Med Sect, Memphis, TN USA.
   [Cutler, Jeffrey A.; Snyder, Joni K.] NHLBI, Div Cardiovasc Sci, Bldg 10, Bethesda, MD 20892 USA.
   [Fine, Larry J.] NHLBI, Clin Applicat & Prevent Branch, Bldg 10, Bethesda, MD 20892 USA.
   [Johnson, Karen C.; Martindale-Adams, Jennifer] Univ Tennessee, Ctr Hlth Sci, Dept Prevent Med, Memphis, TN 38163 USA.
   [Kimmel, Paul L.] NIDDK, Div Kidney Urol & Hematol Dis, Bethesda, MD 20892 USA.
   [Tamura, Manjula Kurella] Stanford Univ, Sch Med, Div Nephrol, Palo Alto, CA 94304 USA.
   [Launer, Lenore J.] NIA, Neuroepidemiol Sect, Intramural Res Program, Bethesda, MD 20892 USA.
   [Lerner, Alan J.; Ogrocki, Paula K.] Case Western Reserve Univ, Sch Med, Dept Neurol, Cleveland, OH 44106 USA.
   [Lewis, Cora E.] Univ Alabama Birmingham, Dept Epidemiol, Birmingham, AL USA.
   [Moy, Claudia S.; Wright, Clinton B.] NINDS, Bldg 36,Rm 4D04, Bethesda, MD 20892 USA.
   [Oparil, Suzanne; Wadley, Virginia G.] Univ Alabama Birmingham, Dept Med, Birmingham, AL 35294 USA.
   [Rahman, Mahboob] Case Western Reserve Univ, Dept Med, Louis Stokes Cleveland Vet Affairs Med Ctr, Cleveland, OH 44106 USA.
   [Rapp, Stephen R.] Wake Forest Sch Med, Dept Psychiat & Behav Med, Winston Salem, NC USA.
   [Rocco, Michael V.] Wake Forest Sch Med, Dept Internal Med, Nephrol Sect, Winston Salem, NC USA.
   [Sachs, Bonnie C.] Wake Forest Sch Med, Dept Neurol, Winston Salem, NC USA.
   [Sink, Kaycee M.] Genentech Inc, San Francisco, CA 94080 USA.
   [Still, Carolyn H.] Case Western Reserve Univ, Frances Payne Bolton Sch Nursing, Cleveland, OH 44106 USA.
   [Supiano, Mark A.] Univ Utah, Sch Med, Div Geriatr, Salt Lake City, UT USA.
   [Weiner, Daniel E.] Tufts Med Ctr, Div Nephrol, Boston, MA 02111 USA.
   [Whelton, Paul K.] Tulane Univ, Sch Publ Hlth & Trop Med, Dept Epidemiol, New Orleans, LA USA.
   [Wright, Jackson T., Jr.] Case Western Reserve Univ, Dept Med, Div Nephrol & Hypertens, Cleveland, OH 44106 USA.
RP Bryan, RN (通讯作者)，Univ Texas Austin, Dell Med Sch, Dept Diagnost Med, 1701 Trinity St,Stop Z0300, Austin, TX 78712 USA.
EM nick.bryan@austin.utexas.edu
RI Still, Carolyn/AAB-8880-2019; Sink, Kaycee/AAY-5920-2020; Davatzikos,
   Christos/ABE-2057-2021; Pajewski, Nicholas/J-1096-2019; Kurella Tamura,
   Manjula/C-8284-2014
OI Still, Carolyn/0000-0002-7106-9246; Bryan, Robert
   Nick/0000-0002-2327-4579; Kurella Tamura, Manjula/0000-0001-5227-2479;
   Supiano, Mark/0000-0002-5438-5087; Sachs, Bonnie/0000-0002-9352-7033
FU NIH including the National Heart, Lung, and Blood Institute; NIH
   including National Institute of Diabetes and Digestive and Kidney
   Diseases; NIH including National Institute on Aging; NIH including
   National Institute of Neurological Disorders and Stroke
   [HHSN268200900040C, HHSN268200900046C, HHSN268200900047C,
   HHSN268200900048C, HHSN268200900049C, A-HL-13-002-001]; Takeda
   Pharmaceuticals International Inc.; National Center for Advancing
   Translational Sciences [UL1TR000439, UL1RR025755, UL1RR024134,
   UL1TR000003, UL1TR000093, UL1RR025771, UL1RR025752, UL1TR000073,
   UL1TR001064, UL1TR000050, UL1TR000005, 9U54TR000017-06, UL1TR000105-05,
   UL1 TR000445, UL1TR000075, UL1 TR000002, UL1 TR000064, UL1TR000433];
   National Institute of General Medical Sciences, Centers of Biomedical
   Research Excellence [NIGMS P30GM103337];  [1S10OD023495-01]; NATIONAL
   CENTER FOR ADVANCING TRANSLATIONAL SCIENCES [UL1TR000445, UL1TR002240,
   UL1TR000439, UL1TR000433, UL1TR002548, UL1TR002003, UL1TR001064] Funding
   Source: NIH RePORTER; NATIONAL INSTITUTE OF GENERAL MEDICAL SCIENCES
   [P30GM103337] Funding Source: NIH RePORTER; NATIONAL INSTITUTE ON AGING
   [RF1AG054409, P30AG049638] Funding Source: NIH RePORTER
FX The Systolic Blood Pressure Intervention Trial was funded by the NIH,
   including the National Heart, Lung, and Blood Institute, the National
   Institute of Diabetes and Digestive and Kidney Diseases, the National
   Institute on Aging, and the National Institute of Neurological Disorders
   and Stroke under contracts HHSN268200900040C, HHSN268200900046C,
   HHSN268200900047C, HHSN268200900048C, and HHSN268200900049C and
   interagency agreement A-HL-13-002-001. It was also supported in part
   with resources and use of facilities through the Department of Veterans
   Affairs. Azilsartan and chlorthalidone (combined with azilsartan) were
   provided by Takeda Pharmaceuticals International Inc. Computing
   resources were supported through 1S10OD023495-01, and additional support
   was provided through National Center for Advancing Translational
   Sciences clinical and translational science awards UL1TR000439 (awarded
   to Case Western Reserve University); UL1RR025755 (Ohio State
   University); UL1RR024134 and UL1TR000003 (University of Pennsylvania);
   UL1RR025771 (Boston University); UL1TR000093 (Stanford University);
   UL1RR025752, UL1TR000073, and UL1TR001064 (Tufts University);
   UL1TR000050 (University of Illinois); UL1TR000005 (University of
   Pittsburgh); 9U54TR000017-06 (University of Texas Southwestern Medical
   Center); UL1TR000105-05 (University of Utah); UL1 TR000445 (Vanderbilt
   University); UL1TR000075 (George Washington University); UL1 TR000002
   (University of California, Davis); UL1 TR000064 (University of Florida);
   and UL1TR000433 (University of Michigan) and by National Institute of
   General Medical Sciences, Centers of Biomedical Research Excellence
   award NIGMS P30GM103337 (Tulane University).
CR Ambrosius WT, 2014, CLIN TRIALS, V11, P532, DOI 10.1177/1740774514537404
   Attems J, 2014, BMC MED, V12, DOI 10.1186/s12916-014-0206-2
   Barnes DE, 2011, LANCET NEUROL, V10, P819, DOI 10.1016/S1474-4422(11)70072-2
   Basile AM, 2006, CEREBROVASC DIS, V21, P315, DOI 10.1159/000091536
   BURBIDGE JB, 1988, J AM STAT ASSOC, V83, P123, DOI 10.2307/2288929
   Carmichael O, 2010, ARCH NEUROL-CHICAGO, V67, P1370, DOI 10.1001/archneurol.2010.284
   de Leeuw FE, 2002, BRAIN, V125, P765, DOI 10.1093/brain/awf077
   Doshi J, 2016, NEUROIMAGE, V127, P186, DOI 10.1016/j.neuroimage.2015.11.073
   Doshi J, 2013, ACAD RADIOL, V20, P1566, DOI 10.1016/j.acra.2013.09.010
   Dufouil C, 2005, CIRCULATION, V112, P1644, DOI 10.1161/CIRCULATIONAHA.104.501163
   Duning T, 2005, NEUROLOGY, V64, P548, DOI 10.1212/01.WNL.0000150542.16969.CC
   Enzinger C, 2005, NEUROLOGY, V64, P1704, DOI 10.1212/01.WNL.0000161871.83614.BB
   Gorelick PB, 2011, STROKE, V42, P2672, DOI 10.1161/STR.0b013e3182299496
   Jack CR, 2004, NEUROLOGY, V62, P591, DOI 10.1212/01.WNL.0000110315.26026.EF
   Jochemsen HM, 2013, JAMA NEUROL, V70, P1046, DOI 10.1001/jamaneurol.2013.217
   Johnson KC, 2018, HYPERTENSION, V71, P848, DOI 10.1161/HYPERTENSIONAHA.117.10479
   Kalaria RN, 1999, ALZ DIS ASSOC DIS, V13, pS115, DOI 10.1097/00002093-199912003-00017
   Kalback W, 2004, NEUROL RES, V26, P525, DOI 10.1179/016164104225017668
   Koller M, 2016, J STAT SOFTW, V75, P1, DOI 10.18637/jss.v075.i06
   Liao DP, 1996, STROKE, V27, P2262, DOI 10.1161/01.STR.27.12.2262
   Murray AM, 2017, DIABETOLOGIA, V60, P69, DOI 10.1007/s00125-016-4118-x
   Ronneberger O, 2015, LECT NOTES COMPUT SC, V9351, P234, DOI 10.1007/978-3-319-24574-4_28
   Saper CB, 2015, ANN NEUROL, V78, P665, DOI 10.1002/ana.24530
   Sink KM, 2018, J AM GERIATR SOC, V66, P679, DOI 10.1111/jgs.15236
   Sled JG, 1998, IEEE T MED IMAGING, V17, P87, DOI 10.1109/42.668698
   SPRINT Research Group, 2015, N Engl J Med, V373, P2103, DOI 10.1056/NEJMoa1511939
   Szegedy C, 2017, AAAI CONF ARTIF INTE, P4278
   Verdelho A, 2007, J NEUROL NEUROSUR PS, V78, P1325, DOI 10.1136/jnnp.2006.110361
   Verhaaren BFJ, 2013, HYPERTENSION, V61, P1354, DOI 10.1161/HYPERTENSIONAHA.111.00430
   Vermeer SE, 2003, NEW ENGL J MED, V348, P1215, DOI 10.1056/NEJMoa022066
   Vlek ALM, 2009, AM J HYPERTENS, V22, P1183, DOI 10.1038/ajh.2009.166
   Williamson JD, 2019, JAMA-J AM MED ASSOC, V321, P553, DOI 10.1001/jama.2018.21442
   Williamson JD, 2016, JAMA-J AM MED ASSOC, V315, P2673, DOI 10.1001/jama.2016.7050
   Williamson JD, 2014, JAMA INTERN MED, V174, P324, DOI 10.1001/jamainternmed.2013.13656
NR 34
TC 165
Z9 166
U1 1
U2 19
PU AMER MEDICAL ASSOC
PI CHICAGO
PA 330 N WABASH AVE, STE 39300, CHICAGO, IL 60611-5885 USA
SN 0098-7484
EI 1538-3598
J9 JAMA-J AM MED ASSOC
JI JAMA-J. Am. Med. Assoc.
PD AUG 13
PY 2019
VL 322
IS 6
BP 524
EP 534
DI 10.1001/jama.2019.10551
PG 11
WC Medicine, General & Internal
WE Science Citation Index Expanded (SCI-EXPANDED); Conference Proceedings Citation Index - Science (CPCI-S)
SC General & Internal Medicine
GA IR9XG
UT WOS:000481799500017
PM 31408137
OA Green Published, Bronze
DA 2022-10-31
ER

PT C
AU Rachmadi, MF
   Valdes-Hernandez, MD
   Komura, T
AF Rachmadi, Muhammad Febrian
   Valdes-Hernandez, Maria del C.
   Komura, Taku
CA Alzheimers Dis Neuroimaging Initia
GP IEEE
TI Voxel-Based Irregularity Age Map (IAM) for Brain's White Matter
   Hyperintensities in MRI
SO 2017 INTERNATIONAL CONFERENCE ON ADVANCED COMPUTER SCIENCE AND
   INFORMATION SYSTEMS (ICACSIS)
SE International Conference on Advanced Computer Science and Information
   Systems
LA English
DT Proceedings Paper
CT 9th International Conference on Advanced Computer Science and
   Information Systems (ICACSIS)
CY OCT 28-29, 2017
CL Inst Pertanian, Dept Ilmu Komputer, Jakarta, INDONESIA
SP Univ Indonesia, Kantor Pengelolaan Produk Riset and Inovasi, Univ Indonesia, Fac Comp Sci, IEEE Indonesia Sect, Univ Negeri Surabaya, UB, Fakultas Ilmu Komputer
HO Inst Pertanian, Dept Ilmu Komputer
ID ALZHEIMERS-DISEASE RISK; LESIONS
AB In this paper, we propose a novel way to produce voxel-based irregularity age map (IAM) for brain magnetic resonance image (MRI) to identify white matter hyperintensities (WMH) on scans with mild vascular pathology. Age map is a term used in computer graphic field that reveals age/progression of defected areas in images' texture. In this work, age map is used to reveal the age of irregularity of brain tissue (i.e., hyperintensities). Age map of Will is useful because it shows not only the probability of voxels to be Will but also the scale in the progression of voxels to become Will. Our approach is fully automatic and unsupervised with little to none human interaction. We evaluated our approach using brain MRI data obtained from the Alzheimers Disease Neuroimaging Initiative (ADNI) database and visually compared the results with those obtained from the public toolbox Lesion Segmentation Toolbox (LST). We also evaluated our proposed approach on images from 10 different subjects using Dice similarity coefficient (DSC).
C1 [Rachmadi, Muhammad Febrian; Komura, Taku] Univ Edinburgh, Sch Informat, Edinburgh, Midlothian, Scotland.
   [Rachmadi, Muhammad Febrian; Valdes-Hernandez, Maria del C.] Univ Edinburgh, Ctr Clin Brain Sci, Edinburgh, Midlothian, Scotland.
RP Rachmadi, MF (通讯作者)，Univ Edinburgh, Sch Informat, Edinburgh, Midlothian, Scotland.; Rachmadi, MF (通讯作者)，Univ Edinburgh, Ctr Clin Brain Sci, Edinburgh, Midlothian, Scotland.
EM febrian.rachmadi@ed.ac.uk
FU Indonesia Endowment Fund for Education (LPDP) of Ministry of Finance,
   Republic of Indonesia; Row Fogo Charitable Trust (MCVH); Alzheimer's
   Disease Neuroimaging Initiative (ADNI) (National Institutes of Health)
   [UI01 A0024904]; DOD ADNI (Department of Defense) [W81XWH-12-2-0012];
   National Institute on Aging; National Institute of Biomedical Imaging
   and Bioengineering; Canadian Institutes of Health Research; AbbVie;
   Alzheimers Association; Alzheimers Drug Discovery Foundation; Araclon
   Biotech; BioCiinica, Inc; Biogen; Bristol-Myers Squibb Company;
   CereSpir, Inc.; Cogstate; Eisai Inc.; Elan Pharmaceuticals, Inc.; Eli
   Lilly and Company; Eurolmmun; F. Hoffmann-La Roche Ltd; Genentech, Inc.;
   Fujirebio; GE Healthcare; IXICO Ltd.; Janssen Alzheimer Immunotherapy
   Research and Development, LLC.; Johnson and Johnson Pharmaceutical
   Research and Development LLC.; Lumosity; Lundbeck; Merck and Co., Inc.;
   Meso Scale Diagnostics, LLC.; NeuroRx Research; Neurotrack Technologies;
   Novartis Pharmaceuticals Corporation; Pfizer Inc.; Piramal Imaging;
   Servier; Takeda Pharmaceutical Company; Transition Therapeutics
FX The first author would like to thank Indonesia Endowment Fund for
   Education (LPDP) of Ministry of Finance, Republic of Indonesia, for
   funding his study at School of Informatics, the University of Edinburgh.
   Funds from Row Fogo Charitable Trust (MCVH) are also gratefully
   acknowledged. Data collection and sharing for this project was funded by
   the Alzheimer's Disease Neuroimaging Initiative (ADNI) (National
   Institutes of Health Grant UI01 A0024904) and DOD ADNI (Department of
   Defense award number W81XWH-12-2-0012). ADNI is funded by the National
   Institute on Aging, the National Institute of Biomedical Imaging and
   Bioengineering, and through generous contributions from the following:
   AbbVie, Alzheimers Association; Alzheimers Drug Discovery Foundation;
   Araclon Biotech; BioCiinica, Inc-; Biogen; Bristol-Myers Squibb Company;
   CereSpir, Inc.; Cogstate; Eisai Inc.; Elan Pharmaceuticals, Inc.; Eli
   Lilly and Company; Eurolmmun; F. Hoffmann-La Roche Ltd and its
   affiliated company Genentech, Inc.; Fujirebio; GE Healthcare; IXICO
   Ltd.; Janssen Alzheimer Immunotherapy Research and Development, LLC.;
   Johnson and Johnson Pharmaceutical Research and Development LLC.;
   Lumosity; Lundbeck; Merck and Co., Inc.; Meso Scale Diagnostics, LLC.;
   NeuroRx Research; Neurotrack Technologies; Novartis Pharmaceuticals
   Corporation; Pfizer Inc.; Piramal Imaging; Servier; Takeda
   Pharmaceutical Company; and Transition Therapeutics. The Canadian
   Institutes of Health Research is providing funds to support ADNI
   clinical sites in Canada. Private sector contributions are facilitated
   by the Foundation for the National Institutes of Health (www. fnih.
   org). The grantee organization is the Northern California Institute for
   Research and Education, and the study is coordinated by the Alzheimers
   Therapeutic Research Institute at the University of Southern California.
   ADNI data are disseminated by the Laboratory for Neuro Imaging at the
   University of Southern California.
CR Bellini R, 2016, ACM T GRAPHIC, V35, DOI 10.1145/2897824.2925891
   Birdsill AC, 2014, NEUROBIOL AGING, V35, P769, DOI 10.1016/j.neurobiolaging.2013.10.072
   DICE LR, 1945, ECOLOGY, V26, P297, DOI 10.2307/1932409
   Ithapu V, 2014, HUM BRAIN MAPP, V35, P4219, DOI 10.1002/hbm.22472
   Kloppel S, 2011, NEUROIMAGE, V57, P416, DOI 10.1016/j.neuroimage.2011.04.053
   Rachmadi M., 2017, EVALUATION 4 SUPERVI, V4
   Schmidt P, 2012, NEUROIMAGE, V59, P3774, DOI 10.1016/j.neuroimage.2011.11.032
   Shiee N, 2010, NEUROIMAGE, V49, P1524, DOI 10.1016/j.neuroimage.2009.09.005
   Wardlaw JM, 2013, LANCET NEUROL, V12, P822, DOI 10.1016/S1474-4422(13)70124-8
NR 9
TC 3
Z9 3
U1 0
U2 0
PU IEEE
PI NEW YORK
PA 345 E 47TH ST, NEW YORK, NY 10017 USA
SN 2330-4588
BN 978-1-5386-3172-0
J9 INT C ADV COMP SCI I
PY 2017
BP 321
EP 326
PG 6
WC Computer Science, Information Systems
WE Conference Proceedings Citation Index - Science (CPCI-S)
SC Computer Science
GA BK3FW
UT WOS:000434955800050
OA Green Published
DA 2022-10-31
ER

PT J
AU Coker, LH
   Espeland, MA
   Rapp, SR
   Legault, C
   Resnick, SM
   Hogan, P
   Gaussoin, S
   Dailey, M
   Shumaker, SA
AF Coker, Laura H.
   Espeland, Mark A.
   Rapp, Stephen R.
   Legault, Claudine
   Resnick, Susan M.
   Hogan, Patricia
   Gaussoin, Sarah
   Dailey, Maggie
   Shumaker, Sally A.
TI Postmenopausal hormone therapy and cognitive outcomes: The Women's
   Health Initiative Memory Study (WHIMS)
SO JOURNAL OF STEROID BIOCHEMISTRY AND MOLECULAR BIOLOGY
LA English
DT Article; Proceedings Paper
CT 9th International Aromatase Conference
CY OCT 13-16, 2008
CL Shanghai, PEOPLES R CHINA
DE Hormone therapy; Cognition; Brain MRI; Cerebrovascular disease
ID ESTROGEN-REPLACEMENT THERAPY; CEREBRAL-BLOOD-FLOW; WHITE-MATTER
   HYPERINTENSITIES; CONJUGATED EQUINE ESTROGENS; ALZHEIMERS-DISEASE; PLUS
   PROGESTIN; OLDER WOMEN; RISK; BRAIN; LESIONS
AB This review discusses major findings from the Women's Health Initiative Memory Study (WHIMS). WHIMS reported hormone therapy (HT) - conjugated equine estrogen (CEE) with or without medroxyprogesterone acetate (MPA) - increased the risk for dementia (HR 1.76 [95% CI, 1.19-2.60]; P=0.005) and global cognitive decline, with a mean decrement relative to placebo of 0.21 points on the Modified Mini Mental State Examination (3MS) (P=0.006) in women age 65 and older.
   A subset of WHIMS participants joined the ancillary WHI Study of Cognitive Aging (WHISCA) trials, in which domain-specific cognitive tests and mood were measured annually. Compared with placebo, CEE+ MPA had a negative impact on verbal memory over time (P=0.01); and CEE-Alone was associated with lower spatial rotational ability (P <= 0.01) at the initial assessment, but the difference diminished over time.
   The ancillary WHIMS-MRI study measured subclinical cerebrovascular disease to possibly explain the negative cognitive findings reported by WHIMS and the increased clinical stroke in older women reported by the WHI. WHIMS-MRI reported that while CEE+ MPA and CEE-Alone were not associated with increased ischemic brain lesion volume relative to placebo; both CEE+ MPA and CEE-Alone were associated with lower mean brain volumes in the hippocampus (P=0.05); frontal lobe (P=0.004); and total brain (P=0.07). HT-associated reductions in hippocampal volumes were greatest in women with baseline 3MS scores <= 90. (C) 2009 Elsevier Ltd. All rights reserved.
C1 [Coker, Laura H.; Espeland, Mark A.; Legault, Claudine; Hogan, Patricia; Gaussoin, Sarah] Wake Forest Univ, Bowman Gray Sch Med, Div Publ Hlth Sci, Winston Salem, NC 27157 USA.
   [Coker, Laura H.; Dailey, Maggie; Shumaker, Sally A.] Wake Forest Univ, Bowman Gray Sch Med, Dept Social Sci & Hlth Policy, Winston Salem, NC 27157 USA.
   [Rapp, Stephen R.] Wake Forest Univ, Bowman Gray Sch Med, Dept Psychiat & Behav Sci, Winston Salem, NC 27157 USA.
   [Resnick, Susan M.] NIA, Lab Personal & Cognit, Biomed Res Ctr, Baltimore, MD 21224 USA.
RP Coker, LH (通讯作者)，Wake Forest Univ, Bowman Gray Sch Med, Div Publ Hlth Sci, Med Ctr Blvd, Winston Salem, NC 27157 USA.
EM lcoker@wfubmc.edu
FU Intramural NIH HHS [ZIA AG000190-02] Funding Source: Medline; NATIONAL
   INSTITUTE ON AGING [ZIAAG000190] Funding Source: NIH RePORTER
CR Anbeek P, 2004, MED IMAGE ANAL, V8, P205, DOI 10.1016/j.media.2004.06.019
   Anderson G, 1998, CONTROL CLIN TRIALS, V19, P61
   Anderson GL, 2003, ANN EPIDEMIOL, V13, pS5, DOI 10.1016/S1047-2797(03)00043-7
   Anderson GL, 2004, JAMA-J AM MED ASSOC, V291, P1701, DOI 10.1001/jama.291.14.1701
   Baldereschi M, 1998, NEUROLOGY, V50, P996, DOI 10.1212/WNL.50.4.996
   BARRETTCONNOR E, 1993, JAMA-J AM MED ASSOC, V269, P2637, DOI 10.1001/jama.269.20.2637
   Birge S J, 1997, Am J Med, V103, p1S, DOI 10.1016/S0002-9343(97)00263-5
   Birge SJ, 1996, J AM GERIATR SOC, V44, P865, DOI 10.1111/j.1532-5415.1996.tb03749.x
   BRENNER DE, 1994, AM J EPIDEMIOL, V140, P262, DOI 10.1093/oxfordjournals.aje.a117245
   Brinton RD, 2000, MATURITAS, V34, pS35, DOI 10.1016/S0378-5122(00)00107-9
   Bryan RN, 1999, AM J NEURORADIOL, V20, P1273
   BRYAN RN, 1994, AM J NEURORADIOL, V15, P1625
   CAULEY JA, 1990, AM J OBSTET GYNECOL, V163, P1438, DOI 10.1016/0002-9378(90)90602-4
   Chen JG, 2002, J NEUROPSYCH CLIN N, V14, P58, DOI 10.1176/appi.neuropsych.14.1.58
   Coker LH, 2009, NEUROLOGY, V72, P125, DOI 10.1212/01.wnl.0000339036.88842.9e
   de Groot JC, 2002, ANN NEUROL, V52, P335, DOI 10.1002/ana.10294
   Espeland MA, 2004, JAMA-J AM MED ASSOC, V291, P2959, DOI 10.1001/jama.291.24.2959
   Goldszal AF, 1998, J COMPUT ASSIST TOMO, V22, P827, DOI 10.1097/00004728-199809000-00030
   Hays J, 2003, ANN EPIDEMIOL, V13, pS18, DOI 10.1016/S1047-2797(03)00042-5
   Henderson VW, 2000, NEUROLOGY, V54, P295, DOI 10.1212/WNL.54.2.295
   HENDERSON VW, 1994, ARCH NEUROL-CHICAGO, V51, P896, DOI 10.1001/archneur.1994.00540210068014
   Hogervorst E, 2000, NEUROSCIENCE, V101, P485, DOI 10.1016/S0306-4522(00)00410-3
   Jacobs DM, 1998, NEUROLOGY, V50, P368, DOI 10.1212/WNL.50.2.368
   Jaramillo SA, 2007, ACAD RADIOL, V14, P603, DOI 10.1016/j.acra.2007.02.001
   KAMPEN DL, 1994, OBSTET GYNECOL, V83, P979, DOI 10.1097/00006250-199406000-00017
   Kawas C, 1997, NEUROLOGY, V48, P1517, DOI 10.1212/WNL.48.6.1517
   LeBlanc ES, 2001, JAMA-J AM MED ASSOC, V285, P1489, DOI 10.1001/jama.285.11.1489
   Maki PM, 2000, NEUROBIOL AGING, V21, P373, DOI 10.1016/S0197-4580(00)00123-8
   Mantyla R, 1997, STROKE, V28, P1614, DOI 10.1161/01.STR.28.8.1614
   Matthews K, 1999, J AM GERIATR SOC, V47, P518, DOI 10.1111/j.1532-5415.1999.tb02563.x
   MOODY DM, 1990, AM J NEURORADIOL, V11, P431
   MORRIS JC, 1989, NEUROLOGY, V39, P1159, DOI 10.1212/wnl.43.12.2457
   Mulnard RI, 2000, JAMA-J AM MED ASSOC, V283, P1007, DOI 10.1001/jama.283.8.1007
   PaganiniHill A, 1996, ARCH INTERN MED, V156, P2213, DOI 10.1001/archinte.156.19.2213
   PAGANINIHILL A, 1994, AM J EPIDEMIOL, V140, P256, DOI 10.1093/oxfordjournals.aje.a117244
   Pantoni L, 1997, STROKE, V28, P652, DOI 10.1161/01.STR.28.3.652
   PHILLIPS SM, 1992, PSYCHONEUROENDOCRINO, V17, P497, DOI 10.1016/0306-4530(92)90008-U
   PHILLIPS SM, 1992, PSYCHONEUROENDOCRINO, V17, P485, DOI 10.1016/0306-4530(92)90007-T
   Rapp SR, 2003, JAMA-J AM MED ASSOC, V289, P2663, DOI 10.1001/jama.289.20.2663
   Resnick SM, 2009, NEUROLOGY, V72, P135, DOI 10.1212/01.wnl.0000339037.76336.cf
   Resnick SM, 1998, HORM BEHAV, V34, P171, DOI 10.1006/hbeh.1998.1476
   Resnick SM, 2006, J CLIN ENDOCR METAB, V91, P1802, DOI 10.1210/jc.2005-2097
   Resnick Susan M, 2004, Clin Trials, V1, P440, DOI 10.1191/1740774504cn040oa
   Resnick SM, 2009, J CLIN ENDOCR METAB, V94, P4152, DOI 10.1210/jc.2009-1340
   Rossouw JE, 2002, JAMA-J AM MED ASSOC, V288, P321, DOI 10.1001/jama.288.3.321
   Shen DG, 2002, IEEE T MED IMAGING, V21, P1421, DOI 10.1109/TMI.2002.803111
   SHERWIN BB, 1988, PSYCHONEUROENDOCRINO, V13, P345, DOI 10.1016/0306-4530(88)90060-1
   Sherwin BB, 1996, J CLIN ENDOCR METAB, V81, P2545, DOI 10.1210/jc.81.7.2545
   Shumaker SA, 2004, JAMA-J AM MED ASSOC, V291, P2947, DOI 10.1001/jama.291.24.2947
   Shumaker SA, 1998, CONTROL CLIN TRIALS, V19, P604, DOI 10.1016/S0197-2456(98)00038-5
   Shumaker SA, 2003, JAMA-J AM MED ASSOC, V289, P2651, DOI 10.1001/jama.289.20.2651
   Tang MX, 1996, LANCET, V348, P429, DOI 10.1016/S0140-6736(96)03356-9
   TENG EL, 1987, J CLIN PSYCHIAT, V48, P314
   Wang PN, 2000, NEUROLOGY, V54, P2061, DOI 10.1212/WNL.54.11.2061
   Waring SC, 1999, NEUROLOGY, V52, P965, DOI 10.1212/WNL.52.5.965
   WASSERTHEILSMOL.S, 2002, JAMA-J AM MED ASSOC, V289, P2673
   WYSOWSKI DK, 1995, OBSTET GYNECOL, V85, P6, DOI 10.1016/0029-7844(94)00339-F
   Yoshita M, 2006, NEUROLOGY, V67, P2192, DOI 10.1212/01.wnl.0000249119.95747.1f
NR 58
TC 92
Z9 95
U1 0
U2 11
PU PERGAMON-ELSEVIER SCIENCE LTD
PI OXFORD
PA THE BOULEVARD, LANGFORD LANE, KIDLINGTON, OXFORD OX5 1GB, ENGLAND
SN 0960-0760
J9 J STEROID BIOCHEM
JI J. Steroid Biochem. Mol. Biol.
PD FEB 28
PY 2010
VL 118
IS 4-5
SI SI
BP 304
EP 310
DI 10.1016/j.jsbmb.2009.11.007
PG 7
WC Biochemistry & Molecular Biology; Endocrinology & Metabolism
WE Science Citation Index Expanded (SCI-EXPANDED); Conference Proceedings Citation Index - Science (CPCI-S)
SC Biochemistry & Molecular Biology; Endocrinology & Metabolism
GA 574QV
UT WOS:000276008300020
PM 19932751
OA Green Accepted
DA 2022-10-31
ER

PT J
AU Ray, KM
   Wang, HL
   Chu, Y
   Chen, YF
   Bert, A
   Hasso, AN
   Su, MY
AF Ray, Kimberly M.
   Wang, Huali
   Chu, Yong
   Chen, Ya-Fang
   bert, Alo Bert
   Hasso, Anton N.
   Su, Min-Ying
TI Mild cognitive impairment: Apparent diffusion coefficient in regional
   gray matter and white matter structures
SO RADIOLOGY
LA English
DT Article; Proceedings Paper
CT 90th Scientific Assembly and Annual Meeting of the
   Radiological-Society-of-North-America
CY NOV 28-DEC 03, 2004
CL Chicago, IL
SP Radiol Soc N Amer
ID ALZHEIMERS-DISEASE; DIAGNOSTIC UTILITY; CORPUS-CALLOSUM; TENSOR;
   HIPPOCAMPUS; DEMENTIA; ATROPHY; BRAIN; ATLAS; MRI
AB Purpose: To prospectively evaluate regional alterations in the apparent diffusion coefficient (ADC) of cortical gray and white matter and subcortical structures that are known to be involved in mild cognitive impairment (MCI).
   Materials and Methods: Magnetic resonance (MR) imaging was performed in 13 patients with MCI (nine men, four women; mean age, 74 years +/- 6 [standard deviation]) and 13 healthy elderly control subjects (seven men, six women; mean age, 75 years +/- 4). This study was approved by the institutional review board and was HIPAA compliant. Each subject gave informed consent. ADC was measured from manually drawn regions of interest (ROIs) of the hippocampus, parahippocampal gyrus, amygdala, corpus callosum, and anterior and posterior cingulate gyrus and from automatically defined frontal, parietal, occipital, and temporal lobes by using template masking. ROIs were outlined on anatomic images then mapped onto ADC maps by using coregistration transformation matrix. A skeleton-based region competition segmentation algorithm was used for segmentation of gray and white matter. The group difference in ADC values was assessed with independent-sample t tests. Pearson correlation analysis was used to examine the correlation of ADC values with age and memory test scores.
   Results: Higher ADCs were found in hippocampus, temporal lobe gray matter, and corpus callosum of patients with MCI compared with that of control subjects (P <.05). By pooling all subjects together, an elevated hippocampal ADC was significantly correlated with worse memory performance scores in 5-minute and 30-minute delayed word-list recall tasks (P <.05).
   Conclusion: ADCs from gray and white matter of different brain regions can be analyzed by applying an automated template-masking method in conjunction with a skeleton-based region competition segmentation algorithm.
C1 Univ Calif Irvine, Dept Radiol Sci, Irvine, CA 92697 USA.
   Univ Calif Irvine, Tu & Yuen Ctr Funct Onco Imaging, Irvine, CA 92697 USA.
   Univ Calif Irvine, Dept Elect Engn & Comp Sci, Irvine, CA 92697 USA.
   Peking Univ, Dept Geriatr Psychiat, Inst Mental Hlth, Beijing 100871, Peoples R China.
   Natl Taiwan Univ Hosp, Dept Med Imaging, Taipei, Taiwan.
   Mauriziano Hosp, Unit Radiol, Inst Canc Res & Treatment, Turin, Italy.
   ISI Fdn, Turin, Italy.
RP Su, MY (通讯作者)，Univ Calif Irvine, Dept Radiol Sci, 164 Irvine Hall, Irvine, CA 92697 USA.
EM msu@uci.edu
RI Wang, Huali/S-9848-2018
OI Su, Min-Ying/0000-0002-3069-0271; CHEN, YA-FANG/0000-0003-2995-9189;
   Bert, Alberto/0000-0001-8391-7508
FU NATIONAL CENTER FOR RESEARCH RESOURCES [M01RR000827] Funding Source: NIH
   RePORTER; NATIONAL INSTITUTE ON AGING [P50AG016573, R01AG019681,
   R01AG017066] Funding Source: NIH RePORTER; NCRR NIH HHS [M01 RR00827]
   Funding Source: Medline; NIA NIH HHS [P50 AG16573, AG-019681, R01
   AG17066] Funding Source: Medline
CR Bozzali M, 2001, NEUROLOGY, V57, P1135, DOI 10.1212/WNL.57.6.1135
   Chu Y, 2005, PROC SPIE, V5747, P1993, DOI 10.1117/12.594943
   Delacourte A, 1999, NEUROLOGY, V52, P1158, DOI 10.1212/WNL.52.6.1158
   Fellgiebel A, 2004, DEMENT GERIATR COGN, V18, P101, DOI 10.1159/000077817
   FOLSTEIN MF, 1975, J PSYCHIAT RES, V12, P189, DOI 10.1016/0022-3956(75)90026-6
   Hanyu H, 1998, J NEUROL SCI, V156, P195, DOI 10.1016/S0022-510X(98)00043-4
   Hanyu H, 1999, J NEUROL SCI, V167, P37, DOI 10.1016/S0022-510X(99)00135-5
   Jack CR, 1997, NEUROLOGY, V49, P786, DOI 10.1212/WNL.49.3.786
   Johnson KA, 1998, NEUROLOGY, V50, P1563, DOI 10.1212/WNL.50.6.1563
   Kantarci K, 2005, NEUROLOGY, V64, P902, DOI 10.1212/01.WNL.0000153076.46126.E9
   Kantarci K, 2003, NEUROIMAG CLIN N AM, V13, P197, DOI 10.1016/S1052-5149(03)00025-X
   Kantarci K, 2002, DEMENT GERIATR COGN, V14, P198, DOI 10.1159/000066021
   Kantarci K, 2001, RADIOLOGY, V219, P101, DOI 10.1148/radiology.219.1.r01ap14101
   LEBIHAN D, 1986, RADIOLOGY, V161, P401, DOI 10.1148/radiology.161.2.3763909
   LEHERICY S, 1994, AM J NEURORADIOL, V15, P929
   Maldjian JA, 2003, NEUROIMAGE, V19, P1233, DOI 10.1016/S1053-8119(03)00169-1
   Maldjian JA, 2004, NEUROIMAGE, V21, P450, DOI 10.1016/j.neuroimage.2003.09.032
   McGeer PL, 1998, ALZ DIS ASSOC DIS, V12, pS1
   Morris J C, 1997, Int Psychogeriatr, V9 Suppl 1, P173, DOI 10.1017/S1041610297004870
   MORRIS JC, 1989, NEUROLOGY, V39, P1159, DOI 10.1212/wnl.43.12.2457
   Petersen R C, 1997, Int Psychogeriatr, V9 Suppl 1, P65, DOI 10.1017/S1041610297004717
   Petersen RC, 1999, ARCH NEUROL-CHICAGO, V56, P303, DOI 10.1001/archneur.56.3.303
   Rose SE, 2000, J NEUROL NEUROSUR PS, V69, P528, DOI 10.1136/jnnp.69.4.528
   Sandson TA, 1999, DEMENT GERIATR COGN, V10, P166, DOI 10.1159/000017099
   Schaefer PW, 2000, RADIOLOGY, V217, P331, DOI 10.1148/radiology.217.2.r00nv24331
   Takahashi S, 2002, NEUROSCI LETT, V332, P45, DOI 10.1016/S0304-3940(02)00914-X
   Visser PJ, 1999, J NEUROL, V246, P477, DOI 10.1007/s004150050387
   Wang HL, 2004, ALZ DIS ASSOC DIS, V18, P163, DOI 10.1097/01.wad.0000137521.61487.68
   Wang HL, 2004, NEUROSCI LETT, V363, P150, DOI 10.1016/j.neulet.2004.03.061
   Wechsler D., 1987, MANUAL WECHSLER MEMO
   YAMANOUCHI H, 1989, J NEUROL, V236, P491, DOI 10.1007/BF00328517
NR 31
TC 51
Z9 52
U1 0
U2 3
PU RADIOLOGICAL SOC NORTH AMERICA
PI OAK BROOK
PA 820 JORIE BLVD, OAK BROOK, IL 60523 USA
SN 0033-8419
J9 RADIOLOGY
JI Radiology
PD OCT
PY 2006
VL 241
IS 1
BP 197
EP 205
DI 10.1148/radiol.2411051051
PG 9
WC Radiology, Nuclear Medicine & Medical Imaging
WE Science Citation Index Expanded (SCI-EXPANDED); Conference Proceedings Citation Index - Science (CPCI-S)
SC Radiology, Nuclear Medicine & Medical Imaging
GA 087TK
UT WOS:000240765100024
PM 16990677
DA 2022-10-31
ER

PT J
AU Hsu, YY
   Schuff, N
   Amend, DL
   Du, AT
   Norman, D
   Chui, HC
   Jagust, WJ
   Weiner, MW
AF Hsu, YY
   Schuff, N
   Amend, DL
   Du, AT
   Norman, D
   Chui, HC
   Jagust, WJ
   Weiner, MW
TI Quantitative magnetic resonance imaging differences between Alzheimer
   disease with and without subcortical lacunes
SO ALZHEIMER DISEASE & ASSOCIATED DISORDERS
LA English
DT Article; Proceedings Paper
CT 8th Annual Meeting of the
   International-Society-for-Magnetic-Resonance-in-Medicine (ISMRM)
CY APR 01-07, 2000
CL DENVER, CO
SP Int Soc Magnet Resonance Med
DE Alzheimer disease; cerebral infarcts; magnetic resonance imaging
ID WHITE-MATTER LESIONS; CEREBRAL BLOOD-FLOW; VASCULAR DEMENTIA;
   OXYGEN-METABOLISM; SENILE DEMENTIA; MRI; BRAIN; HYPERINTENSITIES;
   QUANTIFICATION; HIPPOCAMPAL
AB Previous reports showed that patients with Alzheimer disease (AD) frequently have coexisting vascular-related pathologies, such as cerebral infarcts and white matter lesions. The aim of this study was to determine the effects of subcortical lacunar infarcts on brain structure in patients with AD. Semi-automated tissue segmentation and volumetry of magnetic resonance imaging data were performed in 38 AD patients without lacunes (AD-L), 24 AD patients with subcortical lacunes (AD+L), and 40 age-matched cognitively healthy subjects without lacunes. The following tissue volumes were quantified, expressed as percentage of total intracranial volume: ventricular cerebrospinal fluid (CSF), sulcal CSF, cortical gray matter (GM), subcortical GM, white matter (WM), white matter signal hyperintensities (WMSH), lacunes, and hippocampus. There was no difference in the Mini-Mental State Examination between the two AD groups. AD+L patients compared with AD-L subjects had significantly greater volumes of WMSH and ventricular CSF spaces (as expected) but smaller sulcal CSF spaces and no significant increase in cortical GM atrophy (both unexpected). In the AD groups, ventricular CSF correlated inversely with cortical GM but not with WM; sulcal CSF correlated inversely with cortical GM and WM. Cognitive impairment was associated with sulcal CSF volume but not with volumes of WMSH or lacunes. In conclusion, the presence of subcortical lacunes in those with AD is associated with more WM lesions and ventriculomegaly but not with cortical atrophy.
C1 Dept Vet Affairs Med Ctr, Magnet Resonance Unit 114M, San Francisco, CA 94121 USA.
   Chang Gung Mem Hosp, Dept Radiol, Taipei 10591, Taiwan.
   Univ Calif San Francisco, Dept Radiol, San Francisco, CA 94143 USA.
   Univ Calif San Francisco, Dept Neurol, San Francisco, CA 94143 USA.
   Univ So Calif, Dept Neurol, Los Angeles, CA USA.
   Univ Calif Davis, Dept Neurol, Davis, CA USA.
RP Weiner, MW (通讯作者)，Dept Vet Affairs Med Ctr, Magnet Resonance Unit 114M, 4150 Clement St, San Francisco, CA 94121 USA.
EM mweiner@itsa.ucsf.edu
RI Jagust, William/ABE-6426-2020
FU NIA NIH HHS [P01 AG012435, R01 AG010897] Funding Source: Medline;
   NATIONAL INSTITUTE ON AGING [R01AG010897, P01AG012435] Funding Source:
   NIH RePORTER
CR BRUN A, 1986, ANN NEUROL, V19, P253, DOI 10.1002/ana.410190306
   CHARLETTA D, 1995, NEUROLOGY, V45, P1456, DOI 10.1212/WNL.45.8.1456
   Esiri MM, 1999, LANCET, V354, P919, DOI 10.1016/S0140-6736(99)02355-7
   FAZEKAS F, 1993, NEUROLOGY, V43, P1683, DOI 10.1212/WNL.43.9.1683
   FOLSTEIN MF, 1975, J PSYCHIAT RES, V12, P189, DOI 10.1016/0022-3956(75)90026-6
   Geula C, 1998, NEUROLOGY, V51, pS18, DOI 10.1212/WNL.51.1_Suppl_1.S18
   Giubilei F, 1997, J NEUROL, V244, P246, DOI 10.1007/s004150050079
   Gold G, 1998, EUR NEUROL, V40, P121, DOI 10.1159/000007968
   Goulding JMR, 1999, J NEUROL NEUROSUR PS, V67, P654, DOI 10.1136/jnnp.67.5.654
   Heyman A, 1998, NEUROLOGY, V51, P159, DOI 10.1212/WNL.51.1.159
   Holmes C, 1999, BRIT J PSYCHIAT, V174, P45, DOI 10.1192/bjp.174.1.45
   JANOTA I, 1989, ARCH NEUROL-CHICAGO, V46, P1124, DOI 10.1001/archneur.1989.00520460118023
   KESSLAK JP, 1991, NEUROLOGY, V41, P51, DOI 10.1212/WNL.41.1.51
   Kidron D, 1997, NEUROLOGY, V49, P1504, DOI 10.1212/WNL.49.6.1504
   LAAKSO MP, 1995, J NEURAL TRANSM-PARK, V9, P73, DOI 10.1007/BF02252964
   LOEB C, 1992, STROKE, V23, P1225, DOI 10.1161/01.STR.23.9.1225
   MARDER K, 1995, ARCH NEUROL-CHICAGO, V52, P146, DOI 10.1001/archneur.1995.00540260050015
   MCKHANN G, 1984, NEUROLOGY, V34, P939, DOI 10.1212/WNL.34.7.939
   Obara K, 1994, J Stroke Cerebrovasc Dis, V4, P121, DOI 10.1016/S1052-3057(10)80120-X
   Pantel J, 1998, DEMENT GERIATR COGN, V9, P309, DOI 10.1159/000017082
   PULLICINO PM, 1995, STROKE, V26, P1598, DOI 10.1161/01.STR.26.9.1598
   Sabri O, 1999, STROKE, V30, P556, DOI 10.1161/01.STR.30.3.556
   SCHELTENS P, 1992, BRAIN, V115, P735, DOI 10.1093/brain/115.3.735
   SCHELTENS P, 1995, NEUROLOGY, V45, P883, DOI 10.1212/WNL.45.5.883
   SCHMIDT R, 1992, EUR NEUROL, V32, P164, DOI 10.1159/000116816
   Snowdon DA, 1997, JAMA-J AM MED ASSOC, V277, P813, DOI 10.1001/jama.277.10.813
   Symonds LL, 1999, J NEUROIMAGING, V9, P201, DOI 10.1111/jon199994201
   Tanabe JL, 1997, AM J NEURORADIOL, V18, P115
   Tohgi H, 1998, NEURORADIOLOGY, V40, P131, DOI 10.1007/s002340050553
   WATSON C, 1992, NEUROLOGY, V42, P1743, DOI 10.1212/WNL.42.9.1743
   WIPPOLD FJ, 1991, RADIOLOGY, V179, P215, DOI 10.1148/radiology.179.1.2006279
   Yamaji S, 1997, J NUCL MED, V38, P1471
NR 32
TC 15
Z9 15
U1 0
U2 1
PU LIPPINCOTT WILLIAMS & WILKINS
PI PHILADELPHIA
PA TWO COMMERCE SQ, 2001 MARKET ST, PHILADELPHIA, PA 19103 USA
SN 0893-0341
J9 ALZ DIS ASSOC DIS
JI Alzheimer Dis. Assoc. Dis.
PD APR-JUN
PY 2002
VL 16
IS 2
BP 58
EP 64
DI 10.1097/00002093-200204000-00002
PG 7
WC Clinical Neurology; Pathology
WE Science Citation Index Expanded (SCI-EXPANDED); Conference Proceedings Citation Index - Science (CPCI-S)
SC Neurosciences & Neurology; Pathology
GA 574VU
UT WOS:000176910900001
PM 12040300
OA Green Accepted
DA 2022-10-31
ER

PT J
AU Moody, DM
   Thore, CR
   Anstrom, JA
   Challa, VR
   Langefeld, CD
   Brown, WR
AF Moody, DM
   Thore, CR
   Anstrom, JA
   Challa, VR
   Langefeld, CD
   Brown, WR
TI Quantification of afferent vessels shows reduced brain vascular density
   in subjects with leukoaraiosis
SO RADIOLOGY
LA English
DT Article; Proceedings Paper
CT 86th Scientific Assembly and Annual Meeting of the
   Radiological-Society-of-North-America (RSNA)
CY NOV 26-DEC 01, 2000
CL CHICAGO, IL
SP Radiol Soc N Amer
DE arteries, abnormalities; brain, diseases; brain, ischemia; brain, white
   matter
ID CEREBRAL WHITE-MATTER; ISCHEMIC LEUKOARAIOSIS; BLOOD-FLOW; ARTERIOLAR
   TORTUOSITY; ALKALINE-PHOSPHATASE; VENOUS COLLAGENOSIS;
   ALZHEIMERS-DISEASE; MRI; ARTERIOLOSCLEROSIS; MICROVASCULATURE
AB Purpose: To investigate vessel density changes with increasing age in three areas of the brain and to correlate these changes with leukoaraiosis (LA) on the basis of magnetic resonance (MR) images and location in deep white matter (WM).
   Materials and Methods: Internal review board approval or informed consent from next of kin was not required. Brains of 21 subjects (mean age, 72.5 years; 12 men, nine women) were evaluated at autopsy with MR imaging. The presence of LA was indicated by confluent or patchy areas of hyperintensity in deep WM. Microvascular density (percentage of vessel area divided by total area) in subjects with LA was measured with computerized morphometric analysis in LA lesions, healthy-appearing WM at MR imaging, and the cortex. These measurements were compared with each other and with measurements from corresponding areas in healthy subjects. Afferent vasculature was stained with alkaline phosphatase in celloidin sections. Hypotheses were tested with computation of a series of repeated-measures linear mixed models.
   Results: Autopsy brains from 12 subjects with LA (mean age, 72 years; six men, six women) and nine subjects without LA (mean age, 73 years; six men, three women) were studied. Afferent microvascular density +/- standard deviation in LA lesions in deep WM (2.56%+/-1.56) was significantly lower than that in corresponding deep WM of healthy subjects (3.20%+/-1.82) (P=.018). Subjects with LA demonstrated decreased afferent vascular density at early ages in all three areas of the brain when compared with healthy subjects of the same age.
   Conclusion: Findings of decreased afferent vascular density in the area of LA and outside the lesion indicate that LA is a generalized cerebrovascular disease process rather than one confined to deep WM. (C) RSNA, 2004.
C1 Wake Forest Univ, Sch Med, Dept Radiol, Winston Salem, NC 27157 USA.
   Wake Forest Univ, Sch Med, Dept Pathol, Winston Salem, NC 27157 USA.
   Wake Forest Univ, Sch Med, Dept Publ Hlth Sci, Winston Salem, NC 27157 USA.
RP Moody, DM (通讯作者)，Wake Forest Univ, Sch Med, Dept Radiol, Med Ctr Blvd, Winston Salem, NC 27157 USA.
EM dmmoody@wfubmc.edu
FU NINDS NIH HHS [NS 36780, NS 20618] Funding Source: Medline; NATIONAL
   INSTITUTE OF NEUROLOGICAL DISORDERS AND STROKE [R56NS020618,
   R01NS020618, R01NS036780] Funding Source: NIH RePORTER
CR Anstrom JA, 2002, PEDIATR RES, V52, P554, DOI 10.1203/01.PDR.0000030877.20888.F6
   Anstrom JA, 2002, J NEUROPATH EXP NEUR, V61, P76, DOI 10.1093/jnen/61.1.76
   AWAD IA, 1993, STROKE, V24, P1339, DOI 10.1161/01.STR.24.9.1339
   BELL MA, 1984, MICROVASC RES, V27, P189, DOI 10.1016/0026-2862(84)90053-0
   BELL MA, 1981, ACTA NEUROPATHOL, V53, P299, DOI 10.1007/BF00690372
   Briley DP, 2000, NEUROLOGY, V54, P90, DOI 10.1212/WNL.54.1.90
   Brown WR, 2002, J NEUROL SCI, V203, P159, DOI 10.1016/S0022-510X(02)00283-6
   BROWN WR, 1995, AM J NEURORADIOL, V16, P1446
   Brown WR, 2000, AM J NEURORADIOL, V21, P79
   Brown WR, 2000, ANN NY ACAD SCI, V903, P39, DOI 10.1111/j.1749-6632.2000.tb06348.x
   Chalela JA, 2001, NEUROLOGY, V56, P481, DOI 10.1212/WNL.56.4.481
   CHALLA VR, 1992, J NEUROPATH EXP NEUR, V51, P264, DOI 10.1097/00005072-199205000-00004
   Diggle P., 2002, ANAL LONGITUDINAL DA
   GhaziBirry HS, 1997, AM J NEURORADIOL, V18, P219
   Gomori G, 1941, J CELL COMPAR PHYSL, V17, P71, DOI 10.1002/jcp.1030170108
   HACHINSKI VC, 1986, CAN J NEUROL SCI, V13, P533
   HACHINSKI VC, 1987, ARCH NEUROL-CHICAGO, V44, P21, DOI 10.1001/archneur.1987.00520130013009
   JANOTA I, 1989, ARCH NEUROL-CHICAGO, V46, P1124, DOI 10.1001/archneur.1989.00520460118023
   JANOTA I, 1990, ARCH NEUROL-CHICAGO, V47, P281
   Jones DK, 1999, STROKE, V30, P393, DOI 10.1161/01.STR.30.2.393
   KOBARI M, 1990, AM J NEURORADIOL, V11, P273
   Kurumatani T, 1998, STROKE, V29, P1058, DOI 10.1161/01.STR.29.5.1058
   Markus HS, 2000, J NEUROL NEUROSUR PS, V69, P48, DOI 10.1136/jnnp.69.1.48
   MEGURO K, 1990, ANN NEUROL, V28, P378, DOI 10.1002/ana.410280313
   Miyawaki T, 1998, EARLY HUM DEV, V53, P65, DOI 10.1016/S0378-3782(98)00043-7
   MOODY DM, 1991, CLIN NEUR, V37, P372
   MOODY DM, 1988, AM J NEURORADIOL, V9, P1051
   Moody DM, 1997, ANN NY ACAD SCI, V826, P103, DOI 10.1111/j.1749-6632.1997.tb48464.x
   MOODY DM, 1995, ANN THORAC SURG, V59, P1304, DOI 10.1016/0003-4975(95)00057-R
   MOODY DM, 1995, RADIOLOGY, V194, P469, DOI 10.1148/radiology.194.2.7824728
   MOODY DM, 1990, AM J NEURORADIOL, V11, P431
   MUNOZ DG, 1993, ARCH NEUROL-CHICAGO, V50, P492, DOI 10.1001/archneur.1993.00540050044013
   NAGARA H, 1987, J NEUROL SCI, V81, P67, DOI 10.1016/0022-510X(87)90184-5
   NAKAMURA Y, 1994, J NEUROPATH EXP NEUR, V53, P582, DOI 10.1097/00005072-199411000-00005
   NORMAN MG, 1986, J NEUROPATH EXP NEUR, V45, P222
   O'Sullivan M, 2002, NEUROLOGY, V59, P321, DOI 10.1212/WNL.59.3.321
   Pantoni L, 1997, STROKE, V28, P652, DOI 10.1161/01.STR.28.3.652
   Pantoni L, 1997, ANN NY ACAD SCI, V826, P92, DOI 10.1111/j.1749-6632.1997.tb48463.x
   Pantoni L, 2002, CEREBROVASC DIS, V13, P7, DOI 10.1159/000049143
   PANTONI L, 1995, STROKE, V26, P1293, DOI 10.1161/01.STR.26.7.1293
   Pantoni L, 1996, STROKE, V27, P1641, DOI 10.1161/01.STR.27.9.1641
   PARKER JR, 1996, ALGORITHMS IMAGE PRO
   Russ J.C., 2006, IMAGE PROCESSING HDB
   SPANGLER KM, 1994, J NEUROPATH EXP NEUR, V53, P22, DOI 10.1097/00005072-199401000-00003
   TAKASHIMA S, 1978, ARCH NEUROL-CHICAGO, V35, P470, DOI 10.1001/archneur.1978.00500310072015
   van Gijn J, 1998, NEUROLOGY, V51, pS3, DOI 10.1212/WNL.51.3_Suppl_3.S3
   VANSWIETEN JC, 1991, BRAIN, V114, P761
   YAMAUCHI H, 1991, ARCH NEUROL-CHICAGO, V48, P1067, DOI 10.1001/archneur.1991.00530220089024
   Yamauchi H, 1999, NEUROLOGY, V53, P1833, DOI 10.1212/WNL.53.8.1833
NR 49
TC 108
Z9 113
U1 0
U2 2
PU RADIOLOGICAL SOC NORTH AMERICA
PI OAK BROOK
PA 820 JORIE BLVD, OAK BROOK, IL 60523 USA
SN 0033-8419
J9 RADIOLOGY
JI Radiology
PD DEC
PY 2004
VL 233
IS 3
BP 883
EP 890
DI 10.1148/radiol.2333020981
PG 8
WC Radiology, Nuclear Medicine & Medical Imaging
WE Conference Proceedings Citation Index - Science (CPCI-S); Science Citation Index Expanded (SCI-EXPANDED)
SC Radiology, Nuclear Medicine & Medical Imaging
GA 874HV
UT WOS:000225342400034
PM 15564412
DA 2022-10-31
ER

PT S
AU Cardenas, VA
   Studholme, C
AF Cardenas, VA
   Studholme, C
BE Barillot, C
   Haynor, DR
   Hellier, P
TI Co-analysis of maps of atrophy rate and atrophy state in
   neurodegeneration
SO MEDICAL IMAGE COMPUTING AND COMPUTER-ASSISTED INTERVENTION - MICCAI
   2004, PT 2, PROCEEDINGS
SE LECTURE NOTES IN COMPUTER SCIENCE
LA English
DT Article; Proceedings Paper
CT 7th International Conference on Medical Image Computing and
   Computer-Assisted Intervention (MICCAI 2004)
CY SEP 26-29, 2004
CL St Malo, FRANCE
SP IRISA, CNRS, Univ Rennes
ID VOXEL-BASED MORPHOMETRY; ALZHEIMERS-DISEASE; ANATOMICAL MRI; BRAIN
   ATROPHY; DEFORMATION; VALIDATION; VOLUMETRY; DEMENTIA; AD
AB The variability in atrophy rate in patients with neurodegenerative disease can be partially explained by disease stage. Since atrophy state (baseline scan tissue volume) correlates with cognitive impairment and disease stage, we use local atrophy state as a covariate in the analysis of local atrophy rate. A general linear model with a spatially varying dependent variable was employed to study the effects of disease over the brain. An efficient method of solving this spatially varying model was developed, implemented, and applied to maps of atrophy state and rate derived from serial MRI data of 13 Semantic Dementia (SD) and 13 control subjects. Our results demonstrate that group differences in atrophy rate are affected by the inclusion of atrophy state in the model. Specifically, estimated contrasts in atrophy rate between controls and SD in the left temporal lobe white matter increased when the local rate was covaried for atrophy state.
C1 Univ Calif San Francisco, Dept Radiol, San Francisco, CA 94143 USA.
   San Francisco VA Med Ctr, San Francisco, CA USA.
RP Cardenas, VA (通讯作者)，Univ Calif San Francisco, Dept Radiol, San Francisco, CA 94143 USA.
CR Ashburner J, 2000, NEUROIMAGE, V11, P805, DOI 10.1006/nimg.2000.0582
   Cardenas VA, 2003, NEUROBIOL AGING, V24, P537, DOI 10.1016/S0197-4580(02)00130-6
   Chan D, 2003, LANCET, V362, P1121, DOI 10.1016/S0140-6736(03)14469-8
   Davatzikos C, 2001, NEUROIMAGE, V14, P1361, DOI 10.1006/nimg.2001.0937
   Fox NC, 1999, NEUROLOGY, V52, P1687, DOI 10.1212/WNL.52.8.1687
   Fox NC, 1997, J MAGN RESON IMAGING, V7, P1069, DOI 10.1002/jmri.1880070620
   Friston K., 1994, HUM BRAIN MAPP, V2, P189, DOI 10.1002/hbm.460020402
   Gaser C, 2001, NEUROIMAGE, V13, P1140, DOI 10.1006/nimg.2001.0771
   Jack CR, 2000, NEUROLOGY, V55, P484, DOI 10.1212/WNL.55.4.484
   JACK CR, 1992, NEUROLOGY, V42, P183, DOI 10.1212/WNL.42.1.183
   Pettey DJ, 2001, PROC SPIE, V4322, P1636, DOI 10.1117/12.431049
   Rombouts SARB, 2000, NEUROSCI LETT, V285, P231, DOI 10.1016/S0304-3940(00)01067-3
   Smith CD, 1999, J NEUROIMAGING, V9, P2, DOI 10.1111/jon1999912
   Studholme C, 2000, IEEE T MED IMAGING, V19, P1115, DOI 10.1109/42.896788
   Studholme C, 2001, NEUROIMAGE, V13, P561, DOI 10.1006/nimg.2000.0692
   Studholme C, 2004, NEUROIMAGE, V21, P1387, DOI 10.1016/j.neuroimage.2003.12.009
   Studholme C, 2003, NEUROIMAGE, V19, P1638, DOI 10.1016/S1053-8119(03)00183-6
   STUDHOLME C, 2001, P ISMRM
   Tanabe JL, 1997, AM J NEURORADIOL, V18, P115
   Worsley KJ, 1992, J CEREB BLOOD FLOW M, V12, P1040
NR 20
TC 0
Z9 0
U1 0
U2 1
PU SPRINGER-VERLAG BERLIN
PI BERLIN
PA HEIDELBERGER PLATZ 3, D-14197 BERLIN, GERMANY
SN 0302-9743
BN 3-540-22977-9
J9 LECT NOTES COMPUT SC
PY 2004
VL 3217
BP 680
EP 687
PN 2
PG 8
WC Computer Science, Interdisciplinary Applications; Computer Science,
   Theory & Methods; Imaging Science & Photographic Technology; Radiology,
   Nuclear Medicine & Medical Imaging
WE Conference Proceedings Citation Index - Science (CPCI-S); Science Citation Index Expanded (SCI-EXPANDED)
SC Computer Science; Imaging Science & Photographic Technology; Radiology,
   Nuclear Medicine & Medical Imaging
GA BAZ67
UT WOS:000224322400083
DA 2022-10-31
ER

PT C
AU Biju, KS
   Alfa, SS
   Lal, K
   Antony, A
   Kurup, AM
AF Biju, K. S.
   Alfa, S. S.
   Lal, Kavya
   Antony, Alvia
   Kurup, Akhil M.
BE Gahegan, M
   Mulerikkal, JP
TI Alzheimer's Detection Based on Segmentation of MRI Image
SO 7TH INTERNATIONAL CONFERENCE ON ADVANCES IN COMPUTING & COMMUNICATIONS
   (ICACC-2017)
SE Procedia Computer Science
LA English
DT Proceedings Paper
CT 7th International Conference on Advances in Computing and Communications
   (ICACC)
CY AUG 22-24, 2017
CL Kochin, INDIA
SP IEEE
DE Alzheimer disease; Magnetization Resonance image; Wavelet Transform; 3D
   brain model
AB In recent years, digital medical imaging technology has opened its door to the community. In this paper we provide a software solution for detecting the brain abnormalities for detection of Alzheimer's disease. The proposed algorithm is to produce a 3D representation of the brain from the MRI slices. This method is more accurate and reliable. MRI slices undergo different processes such as de-noising, segmentation, slice-o-matic (3D construction), and calculation of residual volume of brain parts. It uses the grey to white matter ratio for determining if the person is affected by Alzheimer's disease. (C) 2017 The Authors. Published by Elsevier B.V. Peer-review under responsibility of the scientific committee of the 7th International Conference on Advances in Computing & Communications.
C1 [Biju, K. S.; Alfa, S. S.; Lal, Kavya; Antony, Alvia; Kurup, Akhil M.] Govt Engn Coll, Dept Elect & Commun Engn, Thiruvananthapuram 695035, Kerala, India.
RP Biju, KS (通讯作者)，Govt Engn Coll, Dept Elect & Commun Engn, Thiruvananthapuram 695035, Kerala, India.
EM bijukarunnya@gmail.com; alfasstvm@gmail.com; kavyalal95@gmail.com
RI Biju, K S/AAA-2432-2020
CR Anwar A., 2013, INT J IMAGE PROCESSI, V7, P51
   BROWN LG, 1992, COMPUT SURV, V24, P325, DOI 10.1145/146370.146374
   Dessouky MM, 2016, AM J ALZHEIMERS DIS, V31, P282, DOI 10.1177/1533317515603957
   Gunawardena KANNP, 2016, INT CONF ADV ICT, P324, DOI 10.1109/ICTER.2016.7829940
   Holia M. S., 2012, 2012 International Conference on Audio, Language and Image Processing (ICALIP 2012). Proceedings, P78, DOI 10.1109/ICALIP.2012.6376590
   Huang A, 2009, IEEE T BIO-MED ENG, V56, P1838, DOI 10.1109/TBME.2009.2017509
   Kaewaramsri Y., 2016, INF TECHN EL ENG ICI, P1
   Kostelec P.J., 2003, MODERN SIGNAL PROCES, V46, P161
   Lahmiri S, 2013, I IEEE EMBS C NEUR E, P1505, DOI 10.1109/NER.2013.6696231
   Matsuda H, 2016, AGEING RES REV, V30, P17, DOI 10.1016/j.arr.2016.01.003
   Nayaki K. Sankara, 2014, 2014 International Conference on Data Science & Engineering (ICDSE), P224, DOI 10.1109/ICDSE.2014.6974642
   Sarwinda D, 2016, IEEE IJCNN, P5051, DOI 10.1109/IJCNN.2016.7727865
   Wenlu Yang, 2010, Proceedings 2010 Sixth International Conference on Natural Computation (ICNC 2010), P1261, DOI 10.1109/ICNC.2010.5583621
NR 13
TC 6
Z9 6
U1 0
U2 1
PU ELSEVIER SCIENCE BV
PI AMSTERDAM
PA SARA BURGERHARTSTRAAT 25, PO BOX 211, 1000 AE AMSTERDAM, NETHERLANDS
SN 1877-0509
J9 PROCEDIA COMPUT SCI
PY 2017
VL 115
BP 474
EP 481
DI 10.1016/j.procs.2017.09.088
PG 8
WC Computer Science, Artificial Intelligence; Computer Science, Hardware &
   Architecture; Mathematical & Computational Biology; Linguistics; Social
   Sciences, Mathematical Methods; Imaging Science & Photographic
   Technology; Telecommunications
WE Conference Proceedings Citation Index - Science (CPCI-S)
SC Computer Science; Mathematical & Computational Biology; Linguistics;
   Mathematical Methods In Social Sciences; Imaging Science & Photographic
   Technology; Telecommunications
GA BJ6AH
UT WOS:000426436900058
OA gold
DA 2022-10-31
ER

PT C
AU Chitradevi, D
   Prabha, S
   Sankaran, KS
AF Chitradevi, D.
   Prabha, S.
   Sankaran, K. Sakthidasan
GP IEEE
TI Brain Hemisphere Analysis using Genetic Algorithm and Fuzzy Clustering
   in Alzheimer Disease
SO PROCEEDINGS OF THE 2018 IEEE INTERNATIONAL CONFERENCE ON COMMUNICATION
   AND SIGNAL PROCESSING (ICCSP)
LA English
DT Proceedings Paper
CT 7th IEEE International Conference on Communication and Signal Processing
   (IEEE ICCSP)
CY APR 03-05, 2018
CL Adhiparasakthi Engn Coll, Melmaruvathur, INDIA
SP IEEE, IEEE MAS Sect, APEC
HO Adhiparasakthi Engn Coll
DE Fuzzy C Means; Genetic algorithm; Gray Level Co-occurrence; Magnetic
   Resonance Imaging
ID MILD COGNITIVE IMPAIRMENT
AB Magnetic Resonance Imaging (MRI) is an accurate method for disease detection of a whole body. It plays a main role in the clinical and surgical environment to diagnose many diseases such as tumors, dementias, bone injuries, spinal injuries, stroke etc. Alzheimer is the one type of dementia for older adults which gives brain disorder. It is a common neurodegenerative dementia. MR Images provide benefits for identifying Alzheimer. In MR images, brain asymmetry identification is a hectic process because the normal human brain is not symmetrical nature. Proposed method defines asymmetry analysis of brain hemispheres with the help of genetic algorithm. In this work, whole brain analysis is carried out for brain MR Alzheimer images. Proposed system uses Fuzzy C Means (FCM) clustering technique is used to segment gray matter and white matter. Gray Level Co-occurrence Matrix (GLCM) is extracted from the segmented white and gray matter tissues. The same pipeline is adopted for asymmetry of the brain hemispheres. The results show that, asymmetry analysis of brain hemispheres is found to be very effective for differentiation of normal and abnormal tissues compared to whole brain analysis. This work proved is that, it has a difference between white and gray matter in which the gray matter gives better result than white matter. The quantification of this brain hemispheric change leads to improved diagnosis and better assessment of the neuroprotectic effect of a therapy. Hence this study is prominent for diagnosing Alzheimer disease.
C1 [Chitradevi, D.] Hindustan Inst Technol & Sci, Dept Comp Sci & Engn, Chennai 603103, Tamil Nadu, India.
   [Prabha, S.; Sankaran, K. Sakthidasan] Hindustan Inst Technol & Sci, Dept Elect & Commun Engn, Chennai 603103, Tamil Nadu, India.
RP Chitradevi, D (通讯作者)，Hindustan Inst Technol & Sci, Dept Comp Sci & Engn, Chennai 603103, Tamil Nadu, India.
EM dcdevi@hindustanuniv.ac.in; harprabha@gmail.com;
   k.sakthidasan.1983@ieee.org
RI Sankaran, K./AAA-2986-2020; Sathees, Prabha/AAG-3009-2021; Sankaran,
   Sakthidasan/D-7185-2019
OI Sathees, Prabha/0000-0003-2573-8493; Sankaran,
   Sakthidasan/0000-0002-5905-0809
CR Chitradevi D., 2017, 3 INT C BIOS IM INST, P1
   Jain S., 2013, INT J COMPUT SCI ENG, V4, P966
   Kalavathi P, 2017, TECHNOLOGIES, V5, DOI 10.3390/technologies5020016
   Khotanlou H, 2009, FUZZY SET SYST, V160, P1457, DOI 10.1016/j.fss.2008.11.016
   Liu SX, 2009, J BIOMED INFORM, V42, P1056, DOI 10.1016/j.jbi.2009.07.003
   Long XJ, 2013, HUM BRAIN MAPP, V34, P3400, DOI 10.1002/hbm.22157
   Medina D, 2006, NEUROBIOL AGING, V27, P663, DOI 10.1016/j.neurobiolaging.2005.03.026
   Milosevic M, 2014, EXCLI J, V13, P1204
   Park HJ, 2004, NEUROIMAGE, V23, P213, DOI 10.1016/j.neuroimage.2004.04.036
   Puthiyedth N, 2016, PLOS ONE, V11, DOI 10.1371/journal.pone.0152342
   Tuzikov Alexander V, 2009, PATTERN RECOGN, V24, P2219
   Yang XF, 2012, MED PHYS, V39, P5732, DOI 10.1118/1.4747526
   Zulpe N., 2012, INT J COMPUTER SCI I, V9, P354
NR 13
TC 2
Z9 2
U1 0
U2 0
PU IEEE
PI NEW YORK
PA 345 E 47TH ST, NEW YORK, NY 10017 USA
BN 978-1-5386-3521-6
PY 2018
BP 901
EP 905
PG 5
WC Engineering, Electrical & Electronic; Telecommunications
WE Conference Proceedings Citation Index - Science (CPCI-S)
SC Engineering; Telecommunications
GA BM3FY
UT WOS:000462057000185
DA 2022-10-31
ER

PT C
AU Kalaria, RN
   Cookson, NJ
   Mizuno, T
   Oakley, A
   Singleton, AB
   Morris, CM
   Coulthard, A
   Blank, SC
   Bushby, KMD
   Nicoll, J
   De Lange, RPJ
   Burn, DJ
   St Clair, D
AF Kalaria, RN
   Cookson, NJ
   Mizuno, T
   Oakley, A
   Singleton, AB
   Morris, CM
   Coulthard, A
   Blank, SC
   Bushby, KMD
   Nicoll, J
   De Lange, RPJ
   Burn, DJ
   St Clair, D
BE Fukuuchi, Y
   Tomita, M
   Koto, A
TI Microvascular pathology in familial multiinfarct dementia or CADASIL:
   Implications for cerebral blood flow
SO ISCHEMIC BLOOD FLOW IN THE BRAIN
SE KEIO UNIVERSITY SYMPOSIA FOR LIFE SCIENCE AND MEDICINE
LA English
DT Proceedings Paper
CT 6th Keio-University International Symposium for Life Science and
   Medicine
CY 1999
CL TOKYO, JAPAN
SP Keio Univ Med Sci Fund
DE CADASIL; cerebrovascular disease; dementia; notch; vascular pathology;
   white matter
ID AUTOSOMAL-DOMINANT ARTERIOPATHY; SUBCORTICAL INFARCTS;
   LEUKOENCEPHALOPATHY CADASIL; ALZHEIMERS-DISEASE; CAENORHABDITIS-ELEGANS;
   SIGNALING PATHWAY; NOTCH3 MUTATIONS; MRI LESIONS; BRAIN; PRESENILIN
AB Recent reports suggest the existence of several forms of hereditary cerebrovascular disease leading to multiinfarct dementia or vascular dementia. The most common form of familial vascular dementia appears to be cerebral autosomal dominant arteriopathy with subcortical infarcts and leukoencephalopathy (CADASIL), which has also been called a familial form of Binswanger's disease. CADASIL is a disease of the arteries that has been linked to single missense mutations in the NOTCH 3 gene on chromosome 19. The pathogenesis of the disorder or how the mutations lead to brain infarcts and dementia is not known. Elucidation of the microvascular pathology associated with such genetic disorders not necessarily involving physiological risk factors for cardiovascular disease or stroke can bear much light on the primary vascular mechanisms that lead to ischemic blood flow and neuronal vulnerability. The investigation of vascular changes found in CADASIL may be one way of delineating direct gene effects in brain vascular and neuronal cells from peripheral influences.
C1 Newcastle Gen Hosp, CBV Grp, Wolfson Res Ctr, Inst Hlth Elderly, Newcastle Upon Tyne NE4 6BE, Tyne & Wear, England.
RP Kalaria, RN (通讯作者)，Newcastle Gen Hosp, CBV Grp, Wolfson Res Ctr, Inst Hlth Elderly, Westgate Rd, Newcastle Upon Tyne NE4 6BE, Tyne & Wear, England.
RI Coulthard, Alan/C-3649-2011; St Clair, David/AAN-2412-2021; Singleton,
   Andrew B/C-3010-2009; Kalaria, Raj/AAX-2630-2020
OI Coulthard, Alan/0000-0003-1110-9207; 
CR Artavanis-Tsakonas S, 1999, SCIENCE, V284, P770, DOI 10.1126/science.284.5415.770
   Axelrod JD, 1996, SCIENCE, V271, P1826, DOI 10.1126/science.271.5257.1826
   Bergmann M, 1996, ACTA NEUROPATHOL, V92, P341, DOI 10.1007/s004010050528
   BLANK C, 2000, IN PRESS BRAIN
   Blaumueller CM, 1997, PERSPECT DEV NEUROBI, V4, P325
   Caronti B, 1998, ACTA NEUROL SCAND, V98, P259, DOI 10.1111/j.1600-0404.1998.tb07306.x
   Chabriat H, 1998, NEUROLOGY, V51, P452, DOI 10.1212/WNL.51.2.452
   CHABRIAT H, 1995, LANCET, V346, P934, DOI 10.1016/S0140-6736(95)91557-5
   Coulthard A, 2000, BRIT J RADIOL, V73, P256, DOI 10.1259/bjr.73.867.10817040
   Dale TC, 1998, BIOCHEM J, V329, P209
   De Lange RPJ, 2000, J MED GENET, V37, P224, DOI 10.1136/jmg.37.3.224
   Desmond DW, 1999, STROKE, V30, P1230, DOI 10.1161/01.STR.30.6.1230
   Desmond DW, 1998, NEUROLOGY, V51, P844, DOI 10.1212/WNL.51.3.844
   Dichgans M, 1999, NEUROLOGY, V52, P1361, DOI 10.1212/WNL.52.7.1361
   Dichgans M, 1998, ANN NEUROL, V44, P731, DOI 10.1002/ana.410440506
   Filley CM, 1999, J NEUROL SCI, V163, P163, DOI 10.1016/S0022-510X(99)00038-6
   Fukutake T, 1999, Rinsho Shinkeigaku, V39, P50
   Hedera P, 1997, J NEUROL SCI, V146, P27, DOI 10.1016/S0022-510X(96)00272-9
   Jen J, 1997, NEUROLOGY, V49, P1322, DOI 10.1212/WNL.49.5.1322
   Joutel A, 1997, LANCET, V350, P1511, DOI 10.1016/S0140-6736(97)08083-5
   Joutel A, 1998, SEMIN CELL DEV BIOL, V9, P619, DOI 10.1006/scdb.1998.0261
   Joutel A, 1996, NATURE, V383, P707, DOI 10.1038/383707a0
   Kalaria RN, 1998, MOL BRAIN RES, V62, P101, DOI 10.1016/S0169-328X(98)00190-9
   KALARIA RN, 1992, CEREBROVAS BRAIN MET, V4, P226
   Kalaria RN, 1996, PHARMACOL THERAPEUT, V72, P193, DOI 10.1016/S0163-7258(96)00116-7
   KALARIA RN, 1999, IN PRESS J CEREB BLO
   Kalimo H, 1999, NEUROPATH APPL NEURO, V25, P257
   Kamimura K, 1999, ALZ DIS ASSOC DIS, V13, P222, DOI 10.1097/00002093-199910000-00008
   Kimble J, 1997, ANNU REV CELL DEV BI, V13, P333, DOI 10.1146/annurev.cellbio.13.1.333
   LAMMIE GA, 1995, CLIN NEUROPATHOL, V14, P201
   Levitan D, 1996, P NATL ACAD SCI USA, V93, P14940, DOI 10.1073/pnas.93.25.14940
   LEVITAN D, 1995, NATURE, V377, P351, DOI 10.1038/377351a0
   Malandrini A, 1997, NEUROLOGY, V48, P1200, DOI 10.1212/WNL.48.5.1200
   Mellies JK, 1998, NEUROLOGY, V50, P1715, DOI 10.1212/WNL.50.6.1715
   Oberstein SAJL, 1999, NEUROLOGY, V52, P1913, DOI 10.1212/WNL.52.9.1913
   Premkumar DRD, 1996, AM J PATHOL, V148, P2083
   Ray WJ, 1999, P NATL ACAD SCI USA, V96, P3263, DOI 10.1073/pnas.96.6.3263
   ROMAN GC, 1999, ARCH NEUROL-CHICAGO, V56, P10561
   Rubio A, 1997, ACTA NEUROPATHOL, V94, P247, DOI 10.1007/s004010050700
   Ruchoux MM, 1998, NEUROPATH APPL NEURO, V24, P60
   RUCHOUX MM, 1994, STROKE, V25, P2291, DOI 10.1161/01.STR.25.11.2291
   Ruchoux MM, 1997, J NEUROPATH EXP NEUR, V56, P947, DOI 10.1097/00005072-199709000-00001
   Salloway S, 1998, J GERIATR PSYCH NEUR, V11, P71, DOI 10.1177/089198879801100205
   SOURANDER P, 1977, ACTA NEUROPATHOL, V39, P247, DOI 10.1007/BF00691704
   Struhl G, 1999, NATURE, V398, P522, DOI 10.1038/19091
   TOURNIERLASSERVE E, 1993, NAT GENET, V3, P256, DOI 10.1038/ng0393-256
   Trojano L, 1998, J NEUROL, V245, P217, DOI 10.1007/s004150050208
   Unlu M, 2000, NEUROSCI LETT, V282, P149, DOI 10.1016/S0304-3940(00)00875-2
   Utatsu Y, 1997, J NEUROL SCI, V147, P55, DOI 10.1016/S0022-510X(96)05310-5
   Weinmaster G, 1997, MOL CELL NEUROSCI, V9, P91, DOI 10.1006/mcne.1997.0612
   Wong PC, 1997, NATURE, V387, P288, DOI 10.1038/387288a0
   Yousry TA, 1999, AM J NEURORADIOL, V20, P91
   ZHANG WW, 1994, ACTA NEUROPATHOL, V87, P317
NR 53
TC 1
Z9 1
U1 0
U2 3
PU SPRINGER-VERLAG TOKYO
PI TOKYO
PA 37-3, HONGO 3-CHOME BONKYO-KU, TOKYO, 113, JAPAN
BN 4-431-70292-X
J9 KEIO UNIV SYMP LIFE
PY 2001
VL 6
BP 431
EP 442
PG 12
WC Neurosciences
WE Conference Proceedings Citation Index - Science (CPCI-S)
SC Neurosciences & Neurology
GA BS15A
UT WOS:000168851000053
DA 2022-10-31
ER

PT J
AU Fellgiebel, A
   Albrecht, J
   Dellani, PR
   Schermuly, I
   Stoeter, P
   Muller, MJ
AF Fellgiebel, Andreas
   Albrecht, Juliane
   Dellani, Paulo R.
   Schermuly, Ingrid
   Stoeter, Peter
   Mueller, Matthias J.
TI Quantification of brain tissue alterations in Fabry disease using
   diffusion-tensor imaging
SO ACTA PAEDIATRICA
LA English
DT Article; Proceedings Paper
CT 6th International Symposium on Lysosmal Storage Diseases
CY APR, 2006
CL Stockholm, SWEDEN
DE diffusion-tensor imaging; Fabry disease; ROI-based; structural imaging;
   voxel-based; white matter lesions
ID WHITE-MATTER LESIONS; MILD COGNITIVE IMPAIRMENT; ALPHA-GALACTOSIDASE;
   ALZHEIMERS-DISEASE; MANIFESTATIONS; COMPLICATIONS; PULVINAR; MRI
AB Central nervous system involvement is a major burden in Fabry disease. Conventional cranial magnetic resonance imaging (MRI) shows micro- and macroangiopathic changes such as severe and progressive white matter lesions (WMLs) at an early age on T2- and fluid-attenuated inversion recovery-weighted images, increased signal intensity in the pulvinar on T1-weighted MRI, as well as tortuosity and dilatation of the larger vessels (dolicho-ectasia). Using diffusion tensor imaging (DTI), a new structural MRI-technique that measures water diffusion characteristics, we showed marked brain tissue alterations in Fabry disease predominantly in the periventricular white matter. Even patients with few WMLs had significantly elevated brain tissue diffusivity.
   Conclusion: DTI is more sensitive in detecting brain tissue changes in Fabry disease than conventional MRI. DTI measurements could provide appropriate surrogate parameters with which to monitor the natural history of structural brain involvement and potential effects of therapy (such as enzyme replacement) in Fabry disease.
C1 Univ Hosp Mainz, Dept Psychiat, Mainz, Germany.
   Univ Hosp Mainz, Inst Neuroradiol, Mainz, Germany.
RP Fellgiebel, A (通讯作者)，Univ Mainz, Dept Psychiat, Untere Zahlbacher Str 8, D-55131 Mainz, Germany.
EM fellgiebel@psychiatrie.klinik.uni-mainz.de
RI Fellgiebel, Andreas/F-4428-2012; Müller, Matthias J/A-2613-2015
OI Müller, Matthias J/0000-0002-7577-2748; Dellani, Paulo
   Roberto/0000-0003-2210-281X
CR Altarescu G, 2005, NEUROLOGY, V64, P2148, DOI 10.1212/01.WNL.0000166000.24321.4F
   BASSER PJ, 1994, J MAGN RESON SER B, V103, P247, DOI 10.1006/jmrb.1994.1037
   Bozzali M, 2002, J NEUROL NEUROSUR PS, V72, P742, DOI 10.1136/jnnp.72.6.742
   Cabrera-Salazar MA, 2005, J PEDIATR-US, V147, P102, DOI 10.1016/j.jpeds.2005.03.004
   Crutchfield KE, 1998, NEUROLOGY, V50, P1746, DOI 10.1212/WNL.50.6.1746
   Cruz L Celso Hygino Jr, 2006, Magn Reson Imaging Clin N Am, V14, P183, DOI 10.1016/j.mric.2006.06.003
   de Leeuw FE, 2001, J NEUROL NEUROSUR PS, V70, P9, DOI 10.1136/jnnp.70.1.9
   Fellgiebel A, 2004, DEMENT GERIATR COGN, V18, P101, DOI 10.1159/000077817
   Fellgiebel A, 2006, LANCET NEUROL, V5, P791, DOI 10.1016/S1474-4422(06)70548-8
   Fellgiebel A, 2006, J NEUROL, V253, P780, DOI 10.1007/s00415-006-0118-y
   Garman SC, 2004, J MOL BIOL, V337, P319, DOI 10.1016/j.jmb.2004.01.035
   Garzuly F, 2005, BRAIN, V128, P2078, DOI 10.1093/brain/awh546
   Hughes DA, 2005, ACTA PAEDIATR, V94, P28, DOI 10.1080/08035320510028760
   Jensen FE, 2006, EPILEPSY RES, V68, P28, DOI 10.1016/j.eplepsyres.2005.09.013
   Kantarci K, 2001, RADIOLOGY, V219, P101, DOI 10.1148/radiology.219.1.r01ap14101
   Le Bihan D, 2001, J MAGN RESON IMAGING, V13, P534, DOI 10.1002/jmri.1076
   Mehta A, 2004, EUR J CLIN INVEST, V34, P236, DOI 10.1111/j.1365-2362.2004.01309.x
   Mitsias P, 1996, ANN NEUROL, V40, P8, DOI 10.1002/ana.410400105
   Moore DF, 2003, BRAIN RES BULL, V62, P231, DOI 10.1016/j.brainresbull.2003.09.021
   Moore DF, 2003, AM J NEURORADIOL, V24, P1096
   Pantoni L, 1997, STROKE, V28, P652, DOI 10.1161/01.STR.28.3.652
   Pfefferbaum A, 2005, NEUROPSYCHOPHARMACOL, V30, P423, DOI 10.1038/sj.npp.1300623
   Politei JM, 2006, NEUROLOGIST, V12, P103, DOI 10.1097/01.nrl.0000187495.16824.a6
   Prins ND, 2004, NEUROLOGY, V62, P1533, DOI 10.1212/01.WNL.0000123264.40498.B6
   Rovaris M, 2005, NEUROLOGY, V65, P1526, DOI 10.1212/01.wnl.0000184471.83948.e0
   Takanashi J, 2003, AM J NEURORADIOL, V24, P916
   Taylor WD, 2004, BIOL PSYCHIAT, V55, P201, DOI 10.1016/j.biopsych.2003.07.001
   Tropine A, 2004, J MAGN RESON IMAGING, V20, P905, DOI 10.1002/jmri.20217
   Yoshiura T, 2002, NEUROREPORT, V13, P2299, DOI 10.1097/00001756-200212030-00026
NR 29
TC 16
Z9 20
U1 0
U2 0
PU BLACKWELL PUBLISHING
PI OXFORD
PA 9600 GARSINGTON RD, OXFORD OX4 2DQ, OXON, ENGLAND
SN 0803-5253
J9 ACTA PAEDIATR
JI Acta Paediatr.
PD APR
PY 2007
VL 96
SU 455
BP 33
EP 36
DI 10.1111/j.1651-2227.2007.00203.x
PG 4
WC Pediatrics
WE Conference Proceedings Citation Index - Science (CPCI-S); Science Citation Index Expanded (SCI-EXPANDED)
SC Pediatrics
GA 149WP
UT WOS:000245177900007
PM 17391437
DA 2022-10-31
ER

PT C
AU Fiorina, E
AF Fiorina, E.
BE Jorge, RMN
   Tavares, JMRS
   Barbosa, MP
   Slade, AP
TI White matter segmentation in simulated MRI images using the Channeler
   Ant Model
SO TECHNOLOGY AND MEDICAL SCIENCES - TMSI 2010
LA English
DT Proceedings Paper
CT 6th International Conference on Technology and Medical Sciences (TMSi)
CY OCT 21-23, 2010
CL Fac Engn Univ Porto, Porto, PORTUGAL
SP Fundacao Ciencia Tecnologia, Polo FEUP, Inst Engn Mecanica, Inst Engn Mecanica & Gestao Ind, Assoc Brasileira Engn & Ciencias Mecanicas, Grupo Publindustria
HO Fac Engn Univ Porto
ID COLONIES
AB The Channeler Ant Model (CAM) is an algorithm that makes use of virtual ant colonies and exploits their natural capabilities to modify the environment by pheromone deposition and communicate with each other. The CAM is able to segment 3D structures with different shapes, intensity and background. Its performance has been validated with 3D artificial objects segmentation and its use has already started for the detection of lung nodules in CT scans. The incidence increase of Alzheimers Disease (AD) and other neurodegenerative diseases, related to the life expectancy increasing, demands more and more efforts for its early diagnosis. Therefore, it is required to analyze increasing amounts of neuroimages obtained by Magnetic Resonance (MRI) or Positron Emission Tomography (PET). The evaluation of the atrophy degree of some interesting anatomical structures and the study of the connections between different brain regions can provide lots of useful information. The CAM is a good candidate to segment the different tissues present in the brain and could help researchers, for example, to determine the degree of atrophy in the hyppocampal region, an acknowledged index of AD presence and progression.
C1 [Fiorina, E.] Univ Turin, Dipartimento Fis Sperimentale, Turin, Italy.
   [Fiorina, E.] Ist Nazl Fis Nucl, Sez Torino, Turin, Italy.
RP Fiorina, E (通讯作者)，Univ Turin, Dipartimento Fis Sperimentale, Turin, Italy.
RI Fiorina, Elisa/AAA-9905-2021
OI Fiorina, Elisa/0000-0002-8172-4283
CR Cerello P, 2010, PATTERN RECOGN, V43, P1476, DOI 10.1016/j.patcog.2009.10.007
   Huang P, 2008, COMPUT METH PROG BIO, V92, P267, DOI 10.1016/j.cmpb.2008.06.012
NR 2
TC 1
Z9 1
U1 0
U2 0
PU CRC PRESS-TAYLOR & FRANCIS GROUP
PI BOCA RATON
PA 6000 BROKEN SOUND PARKWAY NW, STE 300, BOCA RATON, FL 33487-2742 USA
BN 978-0-203-81659-2; 978-0-415-66822-4
PY 2011
BP 301
EP 304
PG 4
WC Engineering, Biomedical
WE Conference Proceedings Citation Index - Science (CPCI-S)
SC Engineering
GA BG7UT
UT WOS:000391804700055
DA 2022-10-31
ER

PT J
AU Fazekas, F
   Schmidt, R
   Kleinert, R
   Kapeller, P
   Roob, G
   Flooh, E
AF Fazekas, F
   Schmidt, R
   Kleinert, R
   Kapeller, P
   Roob, G
   Flooh, E
TI The spectrum of age-associated brain abnormalities: their measurement
   and histopathological correlates
SO JOURNAL OF NEURAL TRANSMISSION-SUPPLEMENT
LA English
DT Article; Proceedings Paper
CT 5th International Symposium of the Research Initiative EBEWE
CY OCT 17-19, 1997
CL GRAZ, AUSTRIA
ID WHITE-MATTER HYPERINTENSITIES; MAGNETIC-RESONANCE; LEUKO-ARAIOSIS;
   ALZHEIMERS-DISEASE; VASCULAR DEMENTIA; RISK-FACTORS; LESIONS; MRI;
   LUCENCIES; CRITERIA
AB Magnetic resonance imaging (MRI) has dramatically increased our ability to detect morphological abnormalities in relation to aging of the brain. Among those changes are alterations of the white matter which display high signal intensity on both proton density and T2-weighted images. They may be seen in the deep and subcortical white matter or in a periventricular location. In clinically asymptomatic individuals the reported prevalence ranges from 20% to 60% for deep and subcortical white matter hyperintensities and from 15% to 94% for periventricular changes. Besides different characteristics of the populations examined these wide ranges are a consequence of quite diverse rating schemes and measurement approaches. Inadequate grading of MRI hyperintensities may also explain some of the inconsistencies in the reported associations of white matter damage with cerebrovascular risk factors or cognitive functions. Therefore development of a commonly accepted rating scheme would be desirable. Histopathologic observations could lay the basis. Hyperintense periventricular capping of the frontal horns and a smooth halo of periventricular hyperintensity have been linked to disruption of the ependymal lining, subependymal gliosis and concomitant loss of myelin. Punctate lesions in the deep and subcortical white matter corresponded to minor perivascular reduction in myelin content possibly because of a lower permeability of thickened arteriolar walls. Larger patchy and confluent hyperintensities, however, appear to indicate more extensive ischemic damage consistent with advanced microangiopathy. In parallel, newer MRI techniques may also contribute to the delineation and separation of these various types of tissue alteration.
C1 Graz Univ, Dept Neurol, A-8036 Graz, Austria.
   Graz Univ, MR Inst, A-8036 Graz, Austria.
   Graz Univ, Inst Pathol, A-8036 Graz, Austria.
RP Fazekas, F (通讯作者)，Graz Univ, Dept Neurol, Auenbruggerpl 22, A-8036 Graz, Austria.
CR AWAD IA, 1986, STROKE, V17, P1090, DOI 10.1161/01.STR.17.6.1090
   AWAD IA, 1986, STROKE, V17, P1084, DOI 10.1161/01.STR.17.6.1084
   Bokura H, 1998, J NEUROL, V245, P116, DOI 10.1007/s004150050189
   BRANTZAWADZKI M, 1985, AM J NEURORADIOL, V6, P675
   CHUI HC, 1992, NEUROLOGY, V42, P473, DOI 10.1212/WNL.42.3.473
   Easton JD, 1997, CEREBROVASC DIS, V7, P129, DOI 10.1159/000108178
   FAZEKAS F, 1991, AM J NEURORADIOL, V12, P915
   FAZEKAS F, 1993, NEUROLOGY, V43, P1683, DOI 10.1212/WNL.43.9.1683
   FAZEKAS F, 1987, AM J NEURORADIOL, V8, P421
   FAZEKAS F, 1998, IN PRESS EUR NEUROL
   Fazekas G, 1996, NEUROLOGY, V46, P2138
   GEORGE AE, 1986, AM J NEURORADIOL, V7, P561
   GRAFTON ST, 1991, ARCH NEUROL-CHICAGO, V48, P293, DOI 10.1001/archneur.1991.00530150061019
   HACHINSKI VC, 1987, ARCH NEUROL-CHICAGO, V44, P21, DOI 10.1001/archneur.1987.00520130013009
   INZITARI D, 1987, ARCH NEUROL-CHICAGO, V44, P42, DOI 10.1001/archneur.1987.00520130034014
   JERNIGAN TL, 1990, ARCH NEUROL-CHICAGO, V47, P27, DOI 10.1001/archneur.1990.00530010035015
   KAPELLER P, 1998, IN PRESS MATTER WHIT
   Kidron D, 1997, NEUROLOGY, V49, P1504, DOI 10.1212/WNL.49.6.1504
   KIRKPATRICK JB, 1987, RADIOLOGY, V162, P509, DOI 10.1148/radiology.162.2.3797666
   LEIFER D, 1990, NEUROLOGY, V40, P911, DOI 10.1212/WNL.40.6.911
   Mantyla R, 1997, STROKE, V28, P1614, DOI 10.1161/01.STR.28.8.1614
   MUNOZ DG, 1993, ARCH NEUROL-CHICAGO, V50, P492, DOI 10.1001/archneur.1993.00540050044013
   PANTONI L, 1995, STROKE, V26, P1293, DOI 10.1161/01.STR.26.7.1293
   REZEK DL, 1987, NEUROLOGY, V37, P1365, DOI 10.1212/WNL.37.8.1365
   ROMAN GC, 1993, NEUROLOGY, V43, P250, DOI 10.1212/WNL.43.2.250
   SCARPELLI M, 1994, NEURORADIOLOGY, V36, P393, DOI 10.1007/BF00612126
   Scheltens P, 1998, EUR NEUROL, V39, P80, DOI 10.1159/000007921
   SCHELTENS P, 1995, NEUROLOGY, V45, P883, DOI 10.1212/WNL.45.5.883
   SCHMIDT R, 1993, NEUROLOGY, V43, P2490, DOI 10.1212/WNL.43.12.2490
   SCHMIDT R, 1998, IN PRESS NEUROIMAGIN
   SCHMIDT R, 1998, IN PRESS STROKE ALZH
   STEINGART A, 1987, ARCH NEUROL-CHICAGO, V44, P32, DOI 10.1001/archneur.1987.00520130024012
   Stout JC, 1996, ARCH NEUROL-CHICAGO, V53, P742, DOI 10.1001/archneur.1996.00550080056013
   SZE G, 1986, AM J NEURORADIOL, V7, P381
   ZIMMERMAN RD, 1986, AM J NEURORADIOL, V7, P13
NR 35
TC 82
Z9 86
U1 0
U2 2
PU SPRINGER
PI NEW YORK
PA 233 SPRING ST, NEW YORK, NY 10013 USA
SN 0303-6995
J9 J NEURAL TRANSM-SUPP
JI J. Neural Transm.-Suppl.
PY 1998
IS 53
BP 31
EP 39
PG 9
WC Neurosciences
WE Science Citation Index Expanded (SCI-EXPANDED); Conference Proceedings Citation Index - Science (CPCI-S)
SC Neurosciences & Neurology
GA 101TE
UT WOS:000074883600005
PM 9700644
DA 2022-10-31
ER

PT J
AU Grinberg, LT
   Amaro, E
   da Silva, AV
   da Silva, RE
   Sato, JR
   dos Santos, DD
   Pacheco, SD
   Ferretti, RED
   Leite, REP
   Pasqualucci, CA
   Teipel, SJ
   Flatz, WH
   Heinsen, H
AF Grinberg, Lea Tenenholz
   Amaro Junior, Edson
   da Silva, Alexandre Valotta
   da Silva, Rafael Emidio
   Sato, Joao Ricardo
   dos Santos, Denis Dionizio
   Pacheco, Silmara de Paula
   de Lucena Ferretti, Renata Eloah
   Paraizo Leite, Renata Elaine
   Pasqualucci, Carlos Augusto
   Teipel, Stefan J.
   Flatz, Wilhelm H.
   Heinsen, Helmut
CA Brazilian Aging Brain Study Grp
TI Improved detection of incipient vascular changes by a biotechnological
   platform combining post mortem MRI in situ with neuropathology
SO JOURNAL OF THE NEUROLOGICAL SCIENCES
LA English
DT Article; Proceedings Paper
CT 5th International Congress on Vascular Dementia
CY NOV 08-11, 2007
CL Budapest, HUNGARY
DE Neuroimaging; MRI; Neuropathology; Autopsy; Correlation; Methods; 3D
   reconstruction; White matter hyperintensities; Leukoaraiosis
ID WHITE-MATTER CHANGES; RISK-FACTORS; PATHOLOGICAL CORRELATION; LACUNAR
   INFARCTION; ALZHEIMERS-DISEASE; COGNITIVE FUNCTION; BRAIN MR; LESIONS;
   HYPERINTENSITIES; HISTOPATHOLOGY
AB The histopathological counterpart of white matter hyperintensities is a matter of debate. Methodological and ethical limitations have prevented this question to be elucidated.
   We want to introduce a protocol applying state-of-the-art methods in order to solve fundamental questions regarding the neuroimaging-neuropathological uncertainties comprising the most common white matter hyperintensities [WMHs] seen in aging. By this protocol, the correlation between signal features in in situ, post mortem MRI-derived methods, including DTI and MTR and quantitative and qualitative histopathology can be investigated. We are mainly interested in determining the precise neuroanatomical substrate of incipient WMHs. A major issue in this protocol is the exact co-registration of small lesion in a tridimensional coordinate system that compensates tissue deformations after histological processing.
   The protocol is based on four principles: post mortem MRI in situ performed in a short post mortem interval, minimal brain deformation during processing, thick serial histological sections and computer-assisted 3D reconstruction of the histological sections.
   This protocol will greatly facilitate a systematic study of the location, pathogenesis, clinical impact, prognosis and prevention of WMHs. (C) 2009 Elsevier B.V. All rights reserved.
C1 [Grinberg, Lea Tenenholz; Heinsen, Helmut] Univ Wurzburg, Morphol Brain Res Unit, Psychiat Clin, D-97080 Wurzburg, Germany.
   [Grinberg, Lea Tenenholz; da Silva, Rafael Emidio; dos Santos, Denis Dionizio; Pacheco, Silmara de Paula; de Lucena Ferretti, Renata Eloah; Paraizo Leite, Renata Elaine; Pasqualucci, Carlos Augusto] Univ Sao Paulo, Sch Med, Dept Pathol, Aging Brain Project, BR-01246903 Sao Paulo, Brazil.
   [Grinberg, Lea Tenenholz; da Silva, Rafael Emidio] Inst Israelita Ensino & Pesquisa Albert Einstein, BR-05651901 Sao Paulo, Brazil.
   [Amaro Junior, Edson] Univ Sao Paulo, Sch Med, Dept Radiol, BR-05403001 Sao Paulo, Brazil.
   [da Silva, Alexandre Valotta] Univ Fed Sao Paulo, Dept Biosci, BR-11060001 Santos, Brazil.
   [Sato, Joao Ricardo] Fed Univ ABC, Ctr Math Computat & Cognit, Santo Andre, SP, Brazil.
   [Pasqualucci, Carlos Augusto] Univ Sao Paulo, Autopsy Serv Sao Paulo City, BR-05403000 Sao Paulo, Brazil.
   [Pasqualucci, Carlos Augusto] Univ Sao Paulo, Sch Med, Dept Pathol, BR-01246903 Sao Paulo, Brazil.
   [Flatz, Wilhelm H.] Univ Rostock, Dept Psychiat & Psychotherapy, D-18147 Rostock, Germany.
   [Teipel, Stefan J.] Univ Munich, D-81377 Munich, Germany.
RP Grinberg, LT (通讯作者)，Univ Wurzburg, Morphol Brain Res Unit, Psychiat Clin, Oberduerrbacher Str 6, D-97080 Wurzburg, Germany.
EM leagrinberg@usp.br
RI de Lucena Ferretti-Rebustini, Renata Eloah/ABF-5144-2020; Amaro,
   Edson/B-6653-2009; de Lucena Ferretti-Rebustini, Renata
   Eloah/C-8126-2012; amaro, edson/GLR-7735-2022; Silva, Alexandre
   V/A-2634-2011
OI de Lucena Ferretti-Rebustini, Renata Eloah/0000-0002-6159-5787; Amaro,
   Edson/0000-0002-5889-1382; de Lucena Ferretti-Rebustini, Renata
   Eloah/0000-0002-6159-5787; amaro, edson/0000-0002-5889-1382; Silva,
   Alexandre V/0000-0001-7107-0864; Sato, Joao Ricardo/0000-0002-7503-9781;
   grinberg, lea/0000-0002-6809-0618
CR Amunts K, 1999, J COMP NEUROL, V412, P319, DOI 10.1002/(SICI)1096-9861(19990920)412:2<319::AID-CNE10>3.0.CO;2-7
   AWAD IA, 1986, STROKE, V17, P1090, DOI 10.1161/01.STR.17.6.1090
   Axer H, 2000, MICROSC RES TECHNIQ, V51, P481, DOI 10.1002/1097-0029(20001201)51:5<481::AID-JEMT11>3.0.CO;2-N
   Bendersky M, 2003, J NEUROL SCI, V211, P75, DOI 10.1016/S0022-510X(03)00086-8
   BOYKO OB, 1994, ARCH PATHOL LAB MED, V118, P219
   BRAFFMAN BH, 1988, AM J ROENTGENOL, V151, P551, DOI 10.2214/ajr.151.3.551
   BRAFFMAN BH, 1988, AM J ROENTGENOL, V151, P559, DOI 10.2214/ajr.151.3.559
   BRETELER MMB, 1994, NEUROLOGY, V44, P1246, DOI 10.1212/WNL.44.7.1246
   Bronge L, 2002, DEMENT GERIATR COGN, V13, P205, DOI 10.1159/000057698
   Burgel U, 2006, NEUROIMAGE, V29, P1092, DOI 10.1016/j.neuroimage.2005.08.040
   CHIMOWITZ MI, 1992, ARCH NEUROL-CHICAGO, V49, P747, DOI 10.1001/archneur.1992.00530310095018
   D'Arceuil H, 2007, NEUROIMAGE, V36, P64, DOI 10.1016/j.neuroimage.2007.02.039
   Dashner RA, 2003, AM J NEURORADIOL, V24, P1881
   de Leeuw FE, 2000, J NEUROL, V247, P291, DOI 10.1007/s004150050586
   FAZEKAS F, 1993, NEUROLOGY, V43, P1683, DOI 10.1212/WNL.43.9.1683
   Gold G, 2007, J NEUROL SCI, V257, P17, DOI 10.1016/j.jns.2007.01.020
   GRAFTON ST, 1991, ARCH NEUROL-CHICAGO, V48, P293, DOI 10.1001/archneur.1991.00530150061019
   Grinberg LT, 2008, CELL TISSUE BANK, V9, P195, DOI 10.1007/s10561-008-9080-5
   Grinberg Lea Tenenholz, 2007, Cell and Tissue Banking, V8, P151, DOI 10.1007/s10561-006-9022-z
   GRINBERG LT, 2007, DEMENT NEUROPSYCHOL, V2, P140
   Hassan A, 2003, BRAIN, V126, P424, DOI 10.1093/brain/awg040
   Heinsen H, 2000, J CHEM NEUROANAT, V20, P49, DOI 10.1016/S0891-0618(00)00067-3
   Heinsen H, 2006, BRAIN, V129, DOI 10.1093/brain/awl026
   Heinsen H, 2004, ACTA NEUROPATHOL, V108, P374
   Inzitari D, 2000, ANN NEUROL, V47, P141
   Kalaria RN, 2004, J NEUROL SCI, V226, P75, DOI 10.1016/j.jns.2004.09.019
   Kreczmanski P, 2005, ACTA NEUROPATHOL, V109, P510, DOI 10.1007/s00401-005-1003-y
   KRETSCHMANN HJ, 1982, MICROSC ACTA, V86, P13
   Lazarus R, 2005, INT J GERIATR PSYCH, V20, P274, DOI 10.1002/gps.1283
   Ljindgren A, 1994, STROKE, V25, P929
   Longstreth WT, 1996, STROKE, V27, P1274, DOI 10.1161/01.STR.27.8.1274
   MARSHALL VG, 1988, RADIOLOGY, V167, P517, DOI 10.1148/radiology.167.2.3357964
   Matsusue Eiji, 2006, Magn Reson Med Sci, V5, P99, DOI 10.2463/mrms.5.99
   Moody DM, 2004, RADIOLOGY, V233, P883, DOI 10.1148/radiol.2333020981
   Munoz DG, 2003, INT PSYCHOGERIATR, V15, P67, DOI 10.1017/S1041610203008986
   Munoz DG, 2003, ANN NEUROL, V54, pS24, DOI 10.1002/ana.10571
   Murray AD, 2005, RADIOLOGY, V237, P251, DOI 10.1148/radiol.2371041496
   O'Sullivan M, 2001, NEUROLOGY, V57, P632, DOI 10.1212/WNL.57.4.632
   Pantoni L, 1997, STROKE, V28, P652, DOI 10.1161/01.STR.28.3.652
   PANTONI L, 1995, STROKE, V26, P1293, DOI 10.1161/01.STR.26.7.1293
   Pfefferbaum A, 2004, NEUROIMAGE, V21, P1585, DOI 10.1016/j.neuroimage.2003.11.024
   Sachdev P, 2007, NEUROLOGY, V68, P214, DOI 10.1212/01.wnl.0000251302.55202.73
   SCARPELLI M, 1994, NEURORADIOLOGY, V36, P393, DOI 10.1007/BF00612126
   SCHELTENS P, 1995, NEUROLOGY, V45, P883, DOI 10.1212/WNL.45.5.883
   SCHMIDT R, 1993, NEUROLOGY, V43, P2490, DOI 10.1212/WNL.43.12.2490
   Schmidt R, 2007, STROKE, V38, P2619, DOI 10.1161/STROKEAHA.107.489112
   SZE G, 1986, AM J ROENTGENOL, V147, P331, DOI 10.2214/ajr.147.2.331
   Takao M, 1999, NEUROLOGY, V52, P666, DOI 10.1212/WNL.52.3.666
   Teipel SJ, 2005, BRAIN, V128, P2626, DOI 10.1093/brain/awh589
   Tomimoto H, 2007, EUR J NEUROL, V14, P95, DOI 10.1111/j.1468-1331.2006.01567.x
   TOVI M, 1992, ACTA RADIOL, V33, P400
   van der Flier WM, 2005, STROKE, V36, P2116, DOI 10.1161/01.STR.0000179092.59909.42
   VANSWIETEN JC, 1991, BRAIN, V114, P761
   YLIKOSKI R, 1993, ARCH NEUROL-CHICAGO, V50, P818, DOI 10.1001/archneur.1993.00540080029009
NR 54
TC 23
Z9 23
U1 0
U2 4
PU ELSEVIER
PI AMSTERDAM
PA RADARWEG 29, 1043 NX AMSTERDAM, NETHERLANDS
SN 0022-510X
EI 1878-5883
J9 J NEUROL SCI
JI J. Neurol. Sci.
PD AUG 15
PY 2009
VL 283
IS 1-2
SI 1
BP 2
EP 8
DI 10.1016/j.jns.2009.02.327
PG 7
WC Clinical Neurology; Neurosciences
WE Science Citation Index Expanded (SCI-EXPANDED); Conference Proceedings Citation Index - Science (CPCI-S)
SC Neurosciences & Neurology
GA 478SU
UT WOS:000268609400002
PM 19289241
DA 2022-10-31
ER

PT J
AU Mosley, TH
   Knopman, DS
   Catellier, DJ
   Bryan, N
   Hutchinson, RG
   Grothues, CA
   Folsom, AR
   Cooper, LS
   Burke, GL
   Liao, D
   Szklo, M
AF Mosley, TH
   Knopman, DS
   Catellier, DJ
   Bryan, N
   Hutchinson, RG
   Grothues, CA
   Folsom, AR
   Cooper, LS
   Burke, GL
   Liao, D
   Szklo, M
TI Cerebral MRI findings and cognitive functioning - The atherosclerosis
   risk in communities study
SO NEUROLOGY
LA English
DT Article; Proceedings Paper
CT 53rd Annual Meeting of the American-Academy-of-Neurology
CY APR 05-12, 2001
CL PHILADELPHIA, PA
SP Amer Acad Neurol
ID WHITE-MATTER LESIONS; MIDDLE-AGED ADULTS; CARDIOVASCULAR HEALTH;
   ALZHEIMERS-DISEASE; ELDERLY-PEOPLE; OLDER-ADULTS; BRAIN; ROTTERDAM;
   ABNORMALITIES; PREVALENCE
AB Objective: To examine the association between prevalent cerebral abnormalities identified on MRI and cognitive functioning in a predominantly middle-aged, population-based study cohort. Methods: Cerebral MRI was performed on 1,538 individuals (aged 55 to 72) from the Atherosclerosis Risk in Communities (ARIC) cohort, with no history of stroke or TIA, at study sites in Forsyth County, NC, and Jackson, MS. White matter hyperintensities (WMHs), ventricular size, and sulcal size were graded by trained neuroradiologists on a semiquantitative, 10-point scale. Cognitive functioning was assessed using the Delayed Word Recall Test (DWRT), Digit Symbol Substitution Test (DSST), and Word Fluency Test (WFT). Results: High ventricular grade was independently associated with significantly lower scores on the DWRT and DSST and greater risk (odds ratio [OR] 2.32, 95% confidence interval [CI] 1.51 to 3.56) of impaired scores (i.e., <= 10th percentile) on the DWRT. High sulcal grade was associated with a modest decrement in scores on the DWRT. The presence of coexisting high grade WMHs and silent infarcts was independently associated with lower scores on all cognitive tests and greater risk of impaired functioning on the DSST (OR 2.91, 95% CI: 1.23 to 6.89) and WFT (OR 2.28, 95% CI 1.03 to 5.08). The presence of two or more high-grade abnormalities was associated with increased risk of impaired functioning on all cognitive tests (DWRT: OR 2.23, 95% CI 1.40 to 3.55; DSST: OR 2.06, 95% CI 1.13 to 3.76; WFT: OR 2.07, 95% CI 1.23 to 3.49) independent of multiple covariates and silent infarcts. Conclusion: Common changes in brain morphology are associated with diminished cognitive functioning in middle-aged and young-elderly individuals.
C1 Univ Mississippi, Med Ctr, Dept Med, Jackson, MS 39216 USA.
   Mayo Clin, Dept Neurol, Rochester, MN USA.
   Univ N Carolina, Dept Biostat, Chapel Hill, NC 27515 USA.
   Hosp Univ Penn, Dept Radiol, Philadelphia, PA 19104 USA.
   Univ Minnesota, Sch Publ Hlth, Div Epidemiol, Minneapolis, MN 55455 USA.
   NHLBI, Bethesda, MD 20892 USA.
   Wake Forest Univ, Sch Med, Dept Publ Hlth Sci, Winston Salem, NC 27109 USA.
   Penn State Univ, Milton S Hershey Med Ctr, University Pk, PA 16802 USA.
   Johns Hopkins Med Inst, Sch Hyg & Publ Hlth, Baltimore, MD 21205 USA.
RP Mosley, TH (通讯作者)，Univ Mississippi, Med Ctr, Dept Geriatr Med, 2500 N State St, Jackson, MS 39216 USA.
EM tmosley@medicine.umsmed.edu
RI Catellier, Diane/AAN-2219-2021
OI Szklo, Moyses/0000-0001-9433-6266
FU NHLBI NIH HHS [N01-HC-55022, N01-HC-55021, N01-HC-55015, N01-HC-55016,
   N01-HC-55017, N01-HC-55018, N01-HC-55019, N01-HC-55020] Funding Source:
   Medline; DIVISION OF EPIDEMIOLOGY AND CLINICAL APPLICATIONS
   [N01HC055020, N01HC055022, N01HC055018, N01HC055019, N01HC055016,
   N01HC055015, N01HC055017, N01HC055021] Funding Source: NIH RePORTER
CR Benton A.I., 1989, MULTILINGUAL APHASIA
   BRETELER MMB, 1994, STROKE, V25, P1109, DOI 10.1161/01.STR.25.6.1109
   BRETELER MMB, 1994, NEUROLOGY, V44, P1246, DOI 10.1212/WNL.44.7.1246
   Bryan RN, 1999, AM J NEURORADIOL, V20, P1273
   BRYAN RN, 1994, AM J NEURORADIOL, V15, P1625
   Carmelli D, 1999, NEUROLOGY, V52, P1119, DOI 10.1212/WNL.52.6.1119
   Cerhan JR, 1998, GERONTOLOGY, V44, P95, DOI 10.1159/000021991
   de Groot JC, 2000, ANN NEUROL, V47, P145
   Dufouil C, 2003, NEUROLOGY, V60, P831, DOI 10.1212/01.WNL.0000049456.33231.96
   Graves AB, 1996, BRIT J PSYCHIAT, V169, P86, DOI 10.1192/bjp.169.1.86
   Guttmann CRG, 1998, NEUROLOGY, V50, P972, DOI 10.1212/WNL.50.4.972
   KATZMAN R, 1988, ANN NEUROL, V23, P138, DOI 10.1002/ana.410230206
   Knopman D, 2001, NEUROLOGY, V56, P42, DOI 10.1212/WNL.56.1.42
   KNOPMAN DS, 1989, ARCH NEUROL-CHICAGO, V46, P141, DOI 10.1001/archneur.1989.00520380041011
   Kuller LH, 1998, STROKE, V29, P388, DOI 10.1161/01.STR.29.2.388
   LEZAK MD, 1983, NEUROPSYCHOLOGICAL A
   Liao DP, 1997, NEUROEPIDEMIOLOGY, V16, P149, DOI 10.1159/000368814
   Longstreth WT, 1996, STROKE, V27, P1274, DOI 10.1161/01.STR.27.8.1274
   Longstreth WT, 2000, NEUROEPIDEMIOLOGY, V19, P30, DOI 10.1159/000026235
   Manolio TA, 1999, ARTERIOSCL THROM VAS, V19, P356, DOI 10.1161/01.ATV.19.2.356
   MANOLIO TA, 1994, STROKE, V25, P318, DOI 10.1161/01.STR.25.2.318
   Mungas D, 2002, NEUROLOGY, V59, P867, DOI 10.1212/WNL.59.6.867
   Pantoni L, 1997, STROKE, V28, P652, DOI 10.1161/01.STR.28.3.652
   PANTONI L, 1995, STROKE, V26, P1293, DOI 10.1161/01.STR.26.7.1293
   RUSSELL EW, 1972, J CONSULT CLIN PSYCH, V39, P133, DOI 10.1037/h0033212
   Silbert LC, 2003, NEUROLOGY, V61, P487, DOI 10.1212/01.WNL.0000079053.77227.14
   Spreen O., 1998, COMPENDIUM NEUROPSYC
   TERRY RD, 1987, ANN NEUROL, V21, P530, DOI 10.1002/ana.410210603
   Wechsler D., 1987, MANUAL WECHSLER MEMO
   WILLIAMS OD, 1989, AM J EPIDEMIOL, V129, P687, DOI 10.1093/oxfordjournals.aje.a115184
   Wong TY, 2003, NEUROLOGY, V61, P806, DOI 10.1212/01.WNL.0000086372.05488.8D
   Yue NC, 1997, RADIOLOGY, V202, P33, DOI 10.1148/radiology.202.1.8988189
NR 32
TC 122
Z9 126
U1 0
U2 2
PU LIPPINCOTT WILLIAMS & WILKINS
PI PHILADELPHIA
PA 530 WALNUT ST, PHILADELPHIA, PA 19106-3621 USA
SN 0028-3878
J9 NEUROLOGY
JI Neurology
PD JUN 28
PY 2005
VL 64
IS 12
BP 2056
EP 2062
DI 10.1212/01.WNL.0000165985.97397.88
PG 7
WC Clinical Neurology
WE Conference Proceedings Citation Index - Science (CPCI-S); Science Citation Index Expanded (SCI-EXPANDED)
SC Neurosciences & Neurology
GA 939ZI
UT WOS:000230112300012
PM 15985571
DA 2022-10-31
ER

PT J
AU Schmidt, R
   Fazekas, F
   Kapeller, P
   Schmidt, H
   Hartung, HP
AF Schmidt, R
   Fazekas, F
   Kapeller, P
   Schmidt, H
   Hartung, HP
TI MRI white matter hyperintensities - Three-year follow-up of the Austrian
   stroke prevention study
SO NEUROLOGY
LA English
DT Article; Proceedings Paper
CT 50th Annual Meeting of the American-Academy-of-Neurology
CY APR 25-MAY 02, 1998
CL MINNEAPOLIS, MN
SP Amer Acad Neurol
ID HEALTHY ELDERLY SUBJECTS; VASCULAR RISK-FACTORS; SIGNAL
   HYPERINTENSITIES; ALZHEIMERS-DISEASE; NORMAL VOLUNTEERS; LEUKO-ARAIOSIS;
   LESIONS; BRAIN; ABNORMALITIES; POPULATION
AB Objective: To determine the rate, clinical predictors, and cognitive consequences of MRI white matter hyperintensity evolution over 3 years. Methods: In the setting of the Austrian Stroke Prevention Study, 1.5-T MRI was performed at baseline and at a 3-year follow-up in 273 community-dwelling elderly (mean age, 60 +/- 6.1 years) without neuropsychiatric disease. At each visit individuals underwent a structured clinical interview and examination, EKG, echocardiography, extensive laboratory workup, and demanding neuropsychological testing. MR images were read by three independent raters, and the change of white matter hyperintensities from baseline was assessed by direct image comparison. The change was graded as absent, minor, or marked. Minor change was defined as a. difference of no more than one to four punctate lesions between both scans. A change was considered to be marked if there was a difference of more than four abnormalities or a transition to early-confluent and confluent lesions. Results: Combined ratings indicated lesion progression in 49 individuals (17.9%). Lesion progression was minor in 27 participants (9.9%) and was marked in 22 (8.1%). Regression of white matter hyperintensities did not occur. Diastolic blood pressure (odds ratio, 1.07/mm Hg) and early-confluent or confluent white matter hyperintensities at baseline (odds ratio, 2.62) were the only significant predictors of white matter hyperintensity progression. Lesion progression had no influence on the course of neuropsychological test performance over the observational period. Conclusions: White matter hyperintensities progress in elderly normal subjects. Our data may be used as a reference for future observational and interventional studies on white matter hyperintensity progression in various CNS diseases. The lack, of an association between lesion progression and cognitive functioning needs to be explored further.
C1 Graz Univ, Dept Neurol, A-8036 Graz, Austria.
   Graz Univ, Inst Med Biochem, A-8036 Graz, Austria.
RP Schmidt, R (通讯作者)，Graz Univ, Dept Neurol, Auenbruggerpl 22, A-8036 Graz, Austria.
EM reinhold.schmidt@kfunigraz.ac.at
CR [Anonymous], 1991, WIENER REAKTIONSGERA
   AUSTROM MG, 1990, J AM GERIATR SOC, V38, P1133, DOI 10.1111/j.1532-5415.1990.tb01377.x
   AWAD IA, 1986, STROKE, V17, P1090, DOI 10.1161/01.STR.17.6.1090
   Baumler G, 1974, LERN UND GED CHTNIST
   BLACKBURN H, 1960, CIRCULATION, V21, P1160, DOI 10.1161/01.CIR.21.6.1160
   BOONE KB, 1992, ARCH NEUROL-CHICAGO, V49, P549, DOI 10.1001/archneur.1992.00530290141024
   BOTS ML, 1993, LANCET, V341, P1232, DOI 10.1016/0140-6736(93)91144-B
   BRADLEY WG, 1984, NONINVASIVE MED IMAG, V1, P35
   BRAFFMAN BH, 1988, AM J NEURORADIOL, V9, P621
   BRETELER MMB, 1994, NEUROLOGY, V44, P1246, DOI 10.1212/WNL.44.7.1246
   ERKINJUNTTI T, 1994, ARCH NEUROL-CHICAGO, V51, P260, DOI 10.1001/archneur.1994.00540150054016
   FAZEKAS F, 1991, AM J NEURORADIOL, V12, P915
   FAZEKAS F, 1993, NEUROLOGY, V43, P1683, DOI 10.1212/WNL.43.9.1683
   FAZEKAS F, 1988, STROKE, V19, P1285, DOI 10.1161/01.STR.19.10.1285
   FLEISS JL, 1971, PSYCHOL BULL, V76, P378, DOI 10.1037/h0031619
   Gatterer G., 1990, ALTERS KONZENTRATION
   Heaton, 1981, WISCONSIN CARD SORTI
   INZITARI D, 1987, ARCH NEUROL-CHICAGO, V44, P42, DOI 10.1001/archneur.1987.00520130034014
   JUNQUE C, 1990, ARCH NEUROL-CHICAGO, V47, P151, DOI 10.1001/archneur.1990.00530020047013
   KITTNER SJ, 1990, NEUROLOGY, V40, P281, DOI 10.1212/WNL.40.2.281
   Longstreth WT, 1996, STROKE, V27, P1274, DOI 10.1161/01.STR.27.8.1274
   Martin C., 1997, J NEUROL S3, V244, pS23
   MILNER B, 1963, ARCH NEUROL-CHICAGO, V9, P90, DOI 10.1001/archneur.1963.00460070100010
   MIRSEN TR, 1991, ARCH NEUROL-CHICAGO, V48, P1015, DOI 10.1001/archneur.1991.00530220031015
   PANTONI L, 1995, STROKE, V26, P1293, DOI 10.1161/01.STR.26.7.1293
   ROSE GA, 1962, B WORLD HEALTH ORGAN, V27, P645
   SARPEL G, 1987, ARCH NEUROL-CHICAGO, V44, P725, DOI 10.1001/archneur.1987.00520190035014
   SCHELTENS P, 1995, NEUROLOGY, V45, P883, DOI 10.1212/WNL.45.5.883
   SCHMIDT R, 1993, NEUROLOGY, V43, P2490, DOI 10.1212/WNL.43.12.2490
   SCHMIDT R, 1992, ARCH NEUROL-CHICAGO, V49, P825, DOI 10.1001/archneur.1992.00530320049011
   SZE G, 1986, AM J ROENTGENOL, V147, P331, DOI 10.2214/ajr.147.2.331
   Tewes U, 1991, HAMBURG WECHSLER INT
   Tiffin J, 1948, J APPL PSYCHOL, V32, P234, DOI 10.1037/h0061266
   TUPLER LA, 1992, ARCH NEUROL-CHICAGO, V49, P1248, DOI 10.1001/archneur.1992.00530360046016
   United States War Department, 1944, ARM IND TEST BATT MA
   VANSWIETEN JC, 1991, BRAIN, V114, P761
   Veldink JH, 1998, NEUROLOGY, V51, P319, DOI 10.1212/WNL.51.1.319
   YLIKOSKI R, 1993, ARCH NEUROL-CHICAGO, V50, P818, DOI 10.1001/archneur.1993.00540080029009
NR 38
TC 274
Z9 281
U1 0
U2 5
PU LIPPINCOTT WILLIAMS & WILKINS
PI PHILADELPHIA
PA TWO COMMERCE SQ, 2001 MARKET ST, PHILADELPHIA, PA 19103 USA
SN 0028-3878
EI 1526-632X
J9 NEUROLOGY
JI Neurology
PD JUL 13
PY 1999
VL 53
IS 1
BP 132
EP 139
DI 10.1212/WNL.53.1.132
PG 8
WC Clinical Neurology
WE Science Citation Index Expanded (SCI-EXPANDED); Conference Proceedings Citation Index - Science (CPCI-S)
SC Neurosciences & Neurology
GA 214XZ
UT WOS:000081354000026
PM 10408549
DA 2022-10-31
ER

PT J
AU Ropele, S
   Langkammer, C
AF Ropele, Stefan
   Langkammer, Christian
TI Iron quantification with susceptibility
SO NMR IN BIOMEDICINE
LA English
DT Article; Proceedings Paper
CT 4th International Workshop on MRI Phase Contrast and Quantitative
   Susceptibility Mapping (QSM)
CY SEP 26-28, 2016
CL Univ Graz, Graz, AUSTRIA
HO Univ Graz
DE Iron; Cellular distribution; Ferritin; Quantitative susceptibility
   mapping
ID MAGNETIC-RESONANCE; HUMAN BRAIN; MULTIPLE-SCLEROSIS; WHITE-MATTER;
   MAPPING QSM; TRANSVERSE RELAXATION; ALZHEIMERS-DISEASE; SERUM FERRITIN;
   CARDIAC IRON; MRI PHASE
AB Iron is an essential trace element involved in a variety of biological mechanisms in the human body. Disturbances of iron homeostasis have been observed in several inflammatory and degenerative diseases, which have raised strong interest in non-invasive iron mapping techniques. Numerous MRI techniques have been proposed so far, mostly based on the field changes induced by the magnetic properties of iron. Each of these approaches has a specific sensitivity for iron and its microstructural environment. Quantitative susceptibility mapping is the latest development and provides a direct measure of bulk susceptibility. However, field changes induced by iron are not always directly related to the concentration of iron, but rather reflect the structure of iron compounds and its cellular distribution. This review provides an overview of the most relevant iron compounds in the human body, their magnetic properties and their cellular distribution. In addition, MRI methods based on direct or indirect susceptibility changes are presented and discussed with respect to technical aspects and clinical applicability. Copyright (C) 2016 John Wiley & Sons, Ltd.
C1 [Ropele, Stefan; Langkammer, Christian] Med Univ Graz, Dept Neurol, A-8036 Graz, Austria.
RP Ropele, S (通讯作者)，Med Univ Graz, Dept Neurol, A-8036 Graz, Austria.
EM stefan.ropele@medunigraz.at
RI Langkammer, Christian/AAC-9044-2020
OI Langkammer, Christian/0000-0002-7097-9707
FU Austrian Science Fund FWF [KLI 523] Funding Source: Medline
CR Andrews NC, 2008, BLOOD, V112, P219, DOI 10.1182/blood-2007-12-077388
   Andrews NC, 1999, NEW ENGL J MED, V341, P1986, DOI 10.1056/NEJM199912233412607
   ARRIGHINI GP, 1968, J CHEM PHYS, V49, P882, DOI 10.1063/1.1670155
   BARTZOKIS G, 1993, MAGN RESON MED, V29, P459, DOI 10.1002/mrm.1910290406
   Beinert H, 2000, J BIOL INORG CHEM, V5, P2, DOI 10.1007/s007750050002
   Bender B, 2010, NMR BIOMED, V23, P1071, DOI 10.1002/nbm.1534
   Berg Daniela, 2006, Top Magn Reson Imaging, V17, P5, DOI 10.1097/01.rmr.0000245461.90406.ad
   Bilgic B, 2016, NEUROIMAGE, V125, P1131, DOI 10.1016/j.neuroimage.2015.08.015
   Birkl C, 2015, MAGN RESON MED, V73, P1282, DOI 10.1002/mrm.25236
   Brooks RA, 1998, MAGN RESON MED, V40, P227, DOI 10.1002/mrm.1910400208
   Carpenter JP, 2011, CIRCULATION, V123, P1519, DOI 10.1161/CIRCULATIONAHA.110.007641
   Cherubini A, 2009, NEUROIMAGE, V48, P29, DOI 10.1016/j.neuroimage.2009.06.035
   Chua-Anusorn W., 2006, BIOMINERALIZATION ME, P219
   de Rochefort L, 2008, MAGN RESON MED, V60, P1003, DOI 10.1002/mrm.21710
   Deistung A, 2013, NEUROIMAGE, V65, P299, DOI 10.1016/j.neuroimage.2012.09.055
   Denk C, 2011, NMR BIOMED, V24, P246, DOI 10.1002/nbm.1581
   Dibb R, 2015, J CARDIOVASC MAGN R, V17, DOI 10.1186/s12968-015-0159-4
   Dusek P, 2013, INT REV NEUROBIOL, V110, P195, DOI 10.1016/B978-0-12-410502-7.00010-7
   Fan AP, 2014, MAGN RESON MED, V72, P149, DOI 10.1002/mrm.24918
   Fleming RE, 2012, NEW ENGL J MED, V366, P348, DOI 10.1056/NEJMra1004967
   Gutierrez L, 2015, PLOS ONE, V10, DOI 10.1371/journal.pone.0139220
   Gutierrez L, 2012, BBA-MOL BASIS DIS, V1822, P1147, DOI 10.1016/j.bbadis.2012.03.008
   Haacke EM, 2007, J MAGN RESON IMAGING, V26, P256, DOI 10.1002/jmri.22987
   Haacke EM, 2015, MAGN RESON IMAGING, V33, P1, DOI 10.1016/j.mri.2014.09.004
   Haacke EM, 2005, MAGN RESON IMAGING, V23, P1, DOI 10.1016/j.mri.2004.10.001
   HALLGREN B, 1958, J NEUROCHEM, V3, P41, DOI 10.1111/j.1471-4159.1958.tb12607.x
   HALLGREN BO, 1954, ACTA SOC MED UPSALIENSIS, V59, P79
   Harrison PM, 1996, BBA-BIOENERGETICS, V1275, P161, DOI 10.1016/0005-2728(96)00022-9
   HOPPEE JI, 1972, J CHEM EDUC, V49, P505, DOI 10.1021/ed049p505
   Kikuchi G, 2005, BIOCHEM BIOPH RES CO, V338, P558, DOI 10.1016/j.bbrc.2005.08.020
   KILCOYNE SH, 1995, J MAGN MAGN MATER, V140, P1466, DOI 10.1016/0304-8853(94)00626-1
   Kolnagou A, 2006, HEMOGLOBIN, V30, P219, DOI 10.1080/03630260600642542
   Krebs N, 2014, J TRACE ELEM MED BIO, V28, P1, DOI 10.1016/j.jtemb.2013.09.006
   KWONG KK, 1992, P NATL ACAD SCI USA, V89, P5675, DOI 10.1073/pnas.89.12.5675
   Langkammer C, 2015, NEUROIMAGE, V111, P622, DOI 10.1016/j.neuroimage.2015.02.041
   Langkammer C, 2014, NEURODEGENER DIS, V13, P189, DOI 10.1159/000353756
   Langkammer C, 2013, RADIOLOGY, V267, P551, DOI 10.1148/radiol.12120707
   Langkammer C, 2012, NEUROIMAGE, V62, P1593, DOI 10.1016/j.neuroimage.2012.05.049
   Langkammer C, 2012, NEUROIMAGE, V59, P1413, DOI 10.1016/j.neuroimage.2011.08.045
   Langkammer C, 2010, RADIOLOGY, V257, P455, DOI 10.1148/radiol.10100495
   Langkammer C, 2010, J MAGN RESON IMAGING, V31, P1339, DOI 10.1002/jmri.22185
   Li W, 2014, HUM BRAIN MAPP, V35, P2698, DOI 10.1002/hbm.22360
   Lim IAL, 2014, NEUROIMAGE, V86, P265, DOI 10.1016/j.neuroimage.2013.09.072
   Liu CL, 2015, J MAGN RESON IMAGING, V42, P23, DOI [10.1002/jmri.24768, 10.3969/j.issn.1001-2400.2015.01.004]
   Liu CL, 2012, NEUROIMAGE, V59, P1290, DOI 10.1016/j.neuroimage.2011.07.096
   Liu CL, 2011, NEUROIMAGE, V56, P930, DOI 10.1016/j.neuroimage.2011.02.024
   Liu CL, 2010, MAGN RESON MED, V63, P1471, DOI 10.1002/mrm.22482
   Liu T, 2011, NMR BIOMED, V24, P1129, DOI 10.1002/nbm.1670
   Liu T, 2009, MAGN RESON MED, V61, P196, DOI 10.1002/mrm.21828
   Luo J, 2010, J MAGN RESON, V202, P102, DOI 10.1016/j.jmr.2009.10.005
   Martelli A, 2014, FRONT PHARMACOL, V5, DOI 10.3389/fphar.2014.00130
   Meguro R, 2008, ARCH HISTOL CYTOL, V71, P205, DOI 10.1679/aohc.71.205
   Mitsumori F, 2012, MAGN RESON MED, V68, P947, DOI 10.1002/mrm.23301
   MOOS T, 1993, HISTOCHEMISTRY, V99, P471
   Oh SH, 2013, NEUROIMAGE, V73, P71, DOI 10.1016/j.neuroimage.2013.01.051
   Barbosa JHO, 2015, MAGN RESON IMAGING, V33, P559, DOI 10.1016/j.mri.2015.02.021
   Pershina AG, 2015, PARASITE VECTOR, V8, DOI 10.1186/s13071-015-1061-5
   Priftis KN, 2006, PEDIATR PULM, V41, P972, DOI 10.1002/ppul.20479
   Quintana C, 2006, J STRUCT BIOL, V153, P42, DOI 10.1016/j.jsb.2005.11.001
   Quintana C, 2004, J STRUCT BIOL, V147, P166, DOI 10.1016/j.jsb.2004.03.001
   Quintana C, 2010, BBA-GEN SUBJECTS, V1800, P770, DOI 10.1016/j.bbagen.2010.04.012
   Raz E, 2011, AM J NEURORADIOL, V32, P1851, DOI 10.3174/ajnr.A2637
   Reichenbach JR, 1997, JMRI-J MAGN RESON IM, V7, P266, DOI 10.1002/jmri.1880070203
   Reichenbach JR, 2001, NMR BIOMED, V14, P453, DOI 10.1002/nbm.722
   Resnick D, 2004, J APPL PHYS, V95, P7127, DOI 10.1063/1.1669211
   Ropele S, 2013, MAGN RESON MED, P1
   Sati P, 2013, NEUROIMAGE, V77, P268, DOI 10.1016/j.neuroimage.2013.03.005
   Schenck JF, 1996, MED PHYS, V23, P815, DOI 10.1118/1.597854
   Schenck John F, 2006, Top Magn Reson Imaging, V17, P41, DOI 10.1097/01.rmr.0000245455.59912.40
   Schweser F, 2011, NEUROIMAGE, V54, P2789, DOI 10.1016/j.neuroimage.2010.10.070
   Schweser F, 2010, MED PHYS, V37, P5165, DOI 10.1118/1.3481505
   Sharma SD, 2015, MAGN RESON MED, V74, P673, DOI 10.1002/mrm.25448
   Shmueli K, 2011, MAGN RESON MED, V65, P35, DOI 10.1002/mrm.22604
   Shmueli K, 2009, MAGN RESON MED, V62, P1510, DOI 10.1002/mrm.22135
   Siegelman ES, 1996, RADIOLOGY, V199, P13, DOI 10.1148/radiology.199.1.8633135
   Spatz H, 1922, Z GESAMTE NEUROL PSY, V77, P261, DOI 10.1007/BF02865844
   Sun HF, 2015, NEUROIMAGE, V105, P486, DOI 10.1016/j.neuroimage.2014.11.010
   Taher A, 2008, HAEMATOL-HEMATOL J, V93, P1584, DOI 10.3324/haematol.13098
   Uddin MN, 2016, MAGN RESON IMAGING, V34, P51, DOI 10.1016/j.mri.2015.09.002
   Ulla M, 2013, PLOS ONE, V8, DOI 10.1371/journal.pone.0057904
   Vavasour IM, 1998, MAGNET RESON MED, V40, P763, DOI 10.1002/mrm.1910400518
   Vymazal J, 2000, CELL MOL BIOL, V46, P835
   Walsh AJ, 2014, RADIOLOGY, V270, P186, DOI 10.1148/radiol.13130474
   Walsh AJ, 2011, NEUROIMAGE, V57, P452, DOI 10.1016/j.neuroimage.2011.04.017
   Wang Y, 2015, MAGN RESON MED, V73, P82, DOI 10.1002/mrm.25358
   Wharton S, 2015, MAGN RESON MED, V73, P1258, DOI 10.1002/mrm.25189
   Wood JC, 2009, CIRCULATION, V120, P1937, DOI 10.1161/CIRCULATIONAHA.109.907196
   Xie LK, 2013, NMR BIOMED, V26, P1853, DOI 10.1002/nbm.3039
   Yablonskiy DA, 1998, MAGNET RESON MED, V39, P417, DOI 10.1002/mrm.1910390312
   Yao B, 2009, NEUROIMAGE, V44, P1259, DOI 10.1016/j.neuroimage.2008.10.029
   Zecca L, 2004, NAT REV NEUROSCI, V5, P863, DOI 10.1038/nrn1537
NR 91
TC 22
Z9 22
U1 2
U2 17
PU WILEY
PI HOBOKEN
PA 111 RIVER ST, HOBOKEN 07030-5774, NJ USA
SN 0952-3480
EI 1099-1492
J9 NMR BIOMED
JI NMR Biomed.
PD APR
PY 2017
VL 30
IS 4
SI SI
AR e3534
DI 10.1002/nbm.3534
PG 9
WC Biophysics; Radiology, Nuclear Medicine & Medical Imaging; Spectroscopy
WE Science Citation Index Expanded (SCI-EXPANDED); Conference Proceedings Citation Index - Science (CPCI-S)
SC Biophysics; Radiology, Nuclear Medicine & Medical Imaging; Spectroscopy
GA EQ5CY
UT WOS:000398100400009
PM 27119601
DA 2022-10-31
ER

PT J
AU Brown, WR
   Moody, DM
   Thore, CR
   Challa, VR
   Anstrom, JA
AF Brown, William R.
   Moody, Dixon M.
   Thore, Clara R.
   Challa, Venkata R.
   Anstrom, John A.
TI Vascular dementia in leukoaraiosis may be a consequence of capillary
   loss not only in the lesions, but in normal-appearing white matter and
   cortex as well
SO JOURNAL OF THE NEUROLOGICAL SCIENCES
LA English
DT Article; Proceedings Paper
CT 4th International Congress on Vascular Dementia
CY OCT 20-23, 2005
CL Oporto, PORTUGAL
DE leukoaraiosis; capillary loss; vascular dementia; aging changes;
   alkaline phosphatase staining; stereology; vessel density
ID ARTERIOLAR TORTUOSITY; VENOUS COLLAGENOSIS; ALZHEIMERS-DISEASE;
   BLOOD-FLOW
AB We investigated capillary density in 12 subjects with leukoaraiosis (LA), in 9 age-matched normal subjects, in 7 cases of Alzheimer's disease (AD), and 4 after whole-brain irradiation for brain tumors. In the LA study (which as been published), autopsy brains were evaluated by MRI. The presence of LA was indicated by confluent or patchy areas of hyperintensity in the deep white matter. We employed a stereology method using computerized image processing and analysis to determine microvascular density. Afferent vessels (arterioles and capillaries, but not veins or venules) were stained for alkaline phosphatase in 100 pm thick celloidin sections. Microvascular density in LA lesions in the deep white matter (2.56%) was significantly lower than in the corresponding deep white matter of normal subjects (3.20%, p=0.01 80). LA subjects demonstrated decreased vascular density at early ages (55-65 years) when compared to normal subjects. Our findings indicate that LA affects the brain globally, with capillary loss, although the parenchymal damage is found primarily in the deep white matter. In ongoing studies of the deep white matter in AD brains, we found a pattern of decreased vascular density compared to normal, as well as an age-related decline. In the four irradiated brains, we found very low vessel densities, similar to those found in LA, without an additional age-related decline. (c) 2007 Elsevier B. V. All rights reserved.
C1 Wake Forest Univ, Sch Med, Dept Radiol, Winston Salem, NC 27157 USA.
   Wake Forest Univ, Sch Med, Dept Pathol, Winston Salem, NC 27157 USA.
RP Brown, WR (通讯作者)，Wake Forest Univ, Sch Med, Dept Radiol, Med Ctr Blvd, Winston Salem, NC 27157 USA.
EM wibrown@wfubmc.edu
RI Brown, William/GXN-2777-2022
FU NCI NIH HHS [CA113321, R01 CA113321-03, R01 CA113321] Funding Source:
   Medline; NINDS NIH HHS [NS20618, R56 NS020618, R01 NS020618-23, R01
   NS020618] Funding Source: Medline; NATIONAL CANCER INSTITUTE
   [R01CA113321] Funding Source: NIH RePORTER; NATIONAL INSTITUTE OF
   NEUROLOGICAL DISORDERS AND STROKE [R56NS020618, R01NS020618] Funding
   Source: NIH RePORTER
CR Brown WR, 2002, J NEUROL SCI, V203, P159, DOI 10.1016/S0022-510X(02)00283-6
   Brown WR, 2000, AM J NEURORADIOL, V21, P79
   Brown WR, 2000, ANN NY ACAD SCI, V903, P39, DOI 10.1111/j.1749-6632.2000.tb06348.x
   HACHINSKI VC, 1987, ARCH NEUROL-CHICAGO, V44, P21, DOI 10.1001/archneur.1987.00520130013009
   KOBARI M, 1990, AM J NEURORADIOL, V11, P273
   MEGURO K, 1990, ANN NEUROL, V28, P378, DOI 10.1002/ana.410280313
   MOODY DM, 1991, CLIN NEUR, V37, P372
   Moody DM, 2004, RADIOLOGY, V233, P883, DOI 10.1148/radiol.2333020981
   Moody DM, 1997, ANN NY ACAD SCI, V826, P103, DOI 10.1111/j.1749-6632.1997.tb48464.x
   MOODY DM, 1995, RADIOLOGY, V194, P469, DOI 10.1148/radiology.194.2.7824728
   MOODY DM, 1990, AM J NEURORADIOL, V11, P431
   MUNOZ DG, 1993, ARCH NEUROL-CHICAGO, V50, P492, DOI 10.1001/archneur.1993.00540050044013
   O'Sullivan M, 2002, NEUROLOGY, V59, P321, DOI 10.1212/WNL.59.3.321
   Pantoni L, 1997, STROKE, V28, P652, DOI 10.1161/01.STR.28.3.652
   Pantoni L, 2002, CEREBROVASC DIS, V13, P7, DOI 10.1159/000049143
   PANTONI L, 1995, STROKE, V26, P1293, DOI 10.1161/01.STR.26.7.1293
   SPANGLER KM, 1994, J NEUROPATH EXP NEUR, V53, P22, DOI 10.1097/00005072-199401000-00003
   YAMAUCHI H, 1991, ARCH NEUROL-CHICAGO, V48, P1067, DOI 10.1001/archneur.1991.00530220089024
   Yamauchi H, 1999, NEUROLOGY, V53, P1833, DOI 10.1212/WNL.53.8.1833
NR 19
TC 108
Z9 114
U1 1
U2 14
PU ELSEVIER SCIENCE BV
PI AMSTERDAM
PA PO BOX 211, 1000 AE AMSTERDAM, NETHERLANDS
SN 0022-510X
J9 J NEUROL SCI
JI J. Neurol. Sci.
PD JUN 15
PY 2007
VL 257
IS 1-2
BP 62
EP 66
DI 10.1016/j.jns.2007.01.015
PG 5
WC Clinical Neurology; Neurosciences
WE Conference Proceedings Citation Index - Science (CPCI-S); Science Citation Index Expanded (SCI-EXPANDED)
SC Neurosciences & Neurology
GA 184MV
UT WOS:000247646700012
PM 17320909
OA Green Accepted
DA 2022-10-31
ER

PT J
AU Gold, G
   Kovari, E
   Hof, PR
   Bouras, C
   Giannakopoulos, P
AF Gold, Gabriel
   Kovari, Enikoe
   Hof, Patrick R.
   Bouras, Constantin
   Giannakopoulos, Panteleimon
TI Sorting out the clinical consequences of ischemic lesions in brain
   aging: A clinicopathological approach
SO JOURNAL OF THE NEUROLOGICAL SCIENCES
LA English
DT Article; Proceedings Paper
CT 4th International Congress on Vascular Dementia
CY OCT 20-23, 2005
CL Oporto, PORTUGAL
DE brain ischemia; Lacunes; cognition; aging; vascular dementia
ID WHITE-MATTER HYPERINTENSITIES; BETA-PROTEIN DEPOSITION; SMALL VESSEL
   DISEASE; POSTSTROKE DEMENTIA; ALZHEIMERS-DISEASE; VASCULAR-LESIONS; MRI;
   VALIDITY; CRITERIA; DECLINE
AB Background: Vascular lesions are particularly common in the aged brain. However, it is still unclear whether all such lesions affect cognition.
   Objectives: To better explore relationships between specific characteristics of vascular lesions (type, size and location) and cognitive status.
   Methods: We performed a review of currently available neurointaging and post-mortem studies taking into account several recent clinicopathological reports in elderly individuals with varying levels of cognitive impairment.
   Results: New data reveals the significant impact of cortical microinfarcts on intellectual function, in contrast to focal cortical and white matter gliosis which are not significantly associated with cognitive status. Structural neuroimaging studies show inconsistent data regarding the cognitive consequences of WML. Neuropathological analyses reveal that both periventricular and subcortical demyelination are associated with cognitive status in the absence of macrovascular pathology. When lacunes are present, these microvascular lesions have no independent effect on intellectual impairment. The relationship between lacunes and cognition is highly dependent on localization. Basal ganglia and thalamic lacunes correlate with cognitive decline but not lacunes in the frontal, temporal and parietal deep white matter.
   Conclusion: Recent studies suggest that some cases of dementia might be misclassified: 1. Cases with typical Alzheimer course and moderate lacunes in subcortical white matter should probably be considered pure Alzheimer's disease. 2. The presence of microscopic infarcts can markedly impact cognition but is not detectable by currently available neuroimaging techniques and the vascular component of such mixed cases may go undiagnosed. The development of urgently needed new criteria for vascular dementia should take into account the relative contribution of various types of vascular lesions that can impact cognitive function. (c) 2007 Published by Elsevier B.V.
C1 Univ Geneva, Sch Med, Dept Geriatr, Serv Internal Med & Rehabil, CH-1226 Geneva, Switzerland.
   Univ Geneva, Sch Med, Dept Psychiat, Geneva, Switzerland.
   Univ Lausanne, Sch Med, Serv Old Age Psychiat, Lausanne, Switzerland.
   Mt Sinai Sch Med, Fishberg Res Ctr Neurobiol & Kastor Neurobiol Agi, New York, NY USA.
   Mt Sinai Sch Med, Dept Geriatr, New York, NY USA.
   Mt Sinai Sch Med, Dept Adult Dev & Ophthalmol, New York, NY USA.
RP Gold, G (通讯作者)，Univ Geneva, Sch Med, Dept Geriatr, Serv Internal Med & Rehabil, CH-1226 Geneva, Switzerland.
EM gabriel.gold@hcuge.ch
OI Giannakopoulos, Panteleimon/0000-0003-4624-7386
CR ALZHEIMER A, 1895, ALLG Z PSYCHIAT, V51, P1809
   Bowler JV, 1999, ALZ DIS ASSOC DIS, V13, pS30, DOI 10.1097/00002093-199912003-00006
   BRAAK H, 1991, ACTA NEUROPATHOL, V82, P239, DOI 10.1007/BF00308809
   BRACCO L, 1993, J NEUROL SCI, V120, P131, DOI 10.1016/0022-510X(93)90263-X
   Bracco L, 2005, DEMENT GERIATR COGN, V20, P358, DOI 10.1159/000088562
   Desmond DW, 2002, STROKE, V33, P2254, DOI 10.1161/01.STR.0000028235.91778.95
   Erkinjuntti T, 2002, CEREBROVASC DIS, V13, P58, DOI 10.1159/000049152
   Esiri MM, 2000, ANN NY ACAD SCI, V903, P239, DOI 10.1111/j.1749-6632.2000.tb06373.x
   Esiri MM, 2001, LANCET, V357, P169
   Garde E, 2000, LANCET, V356, P628, DOI 10.1016/S0140-6736(00)02604-0
   Giannakopoulos P, 2003, NEUROLOGY, V60, P1495, DOI 10.1212/01.WNL.0000063311.58879.01
   Gold G, 2001, J NEUROPATH EXP NEUR, V60, P946, DOI 10.1093/jnen/60.10.946
   Gold G, 2005, STROKE, V36, P1184, DOI 10.1161/01.STR.0000166052.89772.b5
   Gold G, 2000, ACTA NEUROPATHOL, V99, P579, DOI 10.1007/s004010051163
   Gold G, 1997, NEUROLOGY, V49, P690, DOI 10.1212/WNL.49.3.690
   Gold G, 2002, AM J PSYCHIAT, V159, P82, DOI 10.1176/appi.ajp.159.1.82
   GOLD G, 2001, FUNCTIONAL NEUROBIOL, P131
   HACHINSKI V, 1994, DEMENTIA, V5, P130, DOI 10.1159/000106709
   HACHINSKI VC, 1974, LANCET, V2, P207
   HUGHES CP, 1982, BRIT J PSYCHIAT, V140, P566, DOI 10.1192/bjp.140.6.566
   Jellinger KA, 2003, ACTA NEUROPATHOL, V105, P14, DOI 10.1007/s00401-002-0634-5
   Kovari E, 2004, STROKE, V35, P410, DOI 10.1161/01.STR.0000110791.51378.4E
   Lee JH, 2000, ARCH NEUROL-CHICAGO, V57, P1474, DOI 10.1001/archneur.57.10.1474
   Loeb C, 1995, J Hist Neurosci, V4, P121
   Longstreth WT, 1996, STROKE, V27, P1274, DOI 10.1161/01.STR.27.8.1274
   Mackowiak-Cordoliani MA, 2005, DRUG AGING, V22, P483, DOI 10.2165/00002512-200522060-00003
   MORRIS JC, 1993, NEUROLOGY, V43, P2412, DOI 10.1212/WNL.43.11.2412-a
   O'Brien JT, 2003, LANCET NEUROL, V2, P89, DOI 10.1016/S1474-4422(03)00305-3
   Roman GC, 2002, LANCET NEUROL, V1, P426, DOI 10.1016/S1474-4422(02)00190-4
   Roman GC, 1999, ALZ DIS ASSOC DIS, V13, pS69, DOI 10.1097/00002093-199912001-00012
   Schmidt R, 2002, CEREBROVASC DIS, V13, P16, DOI 10.1159/000049145
   Schmidtke K, 2005, J NEUROL SCI, V229, P13, DOI 10.1016/j.jns.2004.11.048
   Snowdon DA, 1997, JAMA-J AM MED ASSOC, V277, P813, DOI 10.1001/jama.277.10.813
   Tang WK, 2004, STROKE, V35, P930, DOI 10.1161/01.STR.0000119752.74880.5B
   TATEMICHI TK, 1994, NEUROLOGY, V44, P1885, DOI 10.1212/WNL.44.10.1885
   Thal DR, 2000, J NEUROPATH EXP NEUR, V59, P733, DOI 10.1093/jnen/59.8.733
   TOMLINSON BE, 1970, J NEUROL SCI, V11, P205, DOI 10.1016/0022-510X(70)90063-8
   TOMLINSON BE, 1968, J NEUROL SCI, V7, P331, DOI 10.1016/0022-510X(68)90154-8
   Udaka F, 2002, ANN NY ACAD SCI, V977, P411, DOI 10.1111/j.1749-6632.2002.tb04845.x
   van der Flier WM, 2005, STROKE, V36, P2116, DOI 10.1161/01.STR.0000179092.59909.42
   Vermeer SE, 2003, NEW ENGL J MED, V348, P1215, DOI 10.1056/NEJMoa022066
   Wallin A, 1996, ACTA NEUROL SCAND, V93, P51
   Wen HM, 2004, STROKE, V35, P1826, DOI 10.1161/01.STR.0000133686.29320.58
   YLIKOSKI A, 1995, STROKE, V26, P1171, DOI 10.1161/01.STR.26.7.1171
NR 44
TC 27
Z9 28
U1 0
U2 3
PU ELSEVIER
PI AMSTERDAM
PA RADARWEG 29, 1043 NX AMSTERDAM, NETHERLANDS
SN 0022-510X
EI 1878-5883
J9 J NEUROL SCI
JI J. Neurol. Sci.
PD JUN 15
PY 2007
VL 257
IS 1-2
BP 17
EP 22
DI 10.1016/j.jns.2007.01.020
PG 6
WC Clinical Neurology; Neurosciences
WE Science Citation Index Expanded (SCI-EXPANDED); Conference Proceedings Citation Index - Science (CPCI-S)
SC Neurosciences & Neurology
GA 184MV
UT WOS:000247646700005
PM 17321551
DA 2022-10-31
ER

PT J
AU Mayzel-Oreg, O
   Assaf, Y
   Gigi, A
   Ben-Bashat, D
   Verchovsky, R
   Mordohovitch, M
   Graif, M
   Hendler, T
   Korczyn, A
   Cohen, Y
AF Mayzel-Oreg, Orna
   Assaf, Yaniv
   Gigi, Ariela
   Ben-Bashat, Daftia
   Verchovsky, Ruth
   Mordohovitch, M.
   Graif, M.
   Hendler, Talma
   Korczyn, Amos
   Cohen, Yoram
TI High b-value diffusion imaging of dementia: Application to vascular
   dementia and Alzheimer disease
SO JOURNAL OF THE NEUROLOGICAL SCIENCES
LA English
DT Article; Proceedings Paper
CT 4th International Congress on Vascular Dementia
CY OCT 20-23, 2005
CL Oporto, PORTUGAL
DE MRI; Alzheimer's disease; vascular dementia; dementia; DTI; diffusion
   MRI; DWI; q-space; high-b
ID WHITE-MATTER CHANGES; MILD COGNITIVE IMPAIRMENT; MINI-MENTAL-STATE; RAT
   SPINAL-CORD; TENSOR MRI; ISCHEMIC LEUKOARAIOSIS; WEIGHTED MRI;
   BRAIN-TISSUE; MULTIPLE-SCLEROSIS; CEREBRAL-ISCHEMIA
AB Alzheimer's disease (AD) and Vascular Dementia (VaD) are the most common types of dementia and are progressive diseases affecting millions of people. Despite the high sensitivity of MRI to neurological disorders it has not thus far been found to be specific for the detection of either of these pathologies. In the present study high b-value q-space diffusion-weighted MRI (DWI) was applied to VaD and AD. Controls (N = 4), VaD patients (N=8) and AD patients (N=6) were scanned with high b-value DWI, which emphasizes the water component which exhibits restricted diffusion. VaD patients were found to present major WM loss while, in AD, the major pathology found was GM changes, as expected. Also, WM changes in VaD and AD were of a different pattern, more specific to frontal and temporal areas in AD and more widespread in VaD. This pattern of WM changes may be utilized as a diagnosis criterion. Conventional diffusion tensor imaging did not show significant changes between either of the groups and controls. These results demonstrate the potential of high h-value DWI in the diagnosis of dementia. (c) 2007 Elsevier B.V. All rights reserved.
C1 Tel Aviv Univ, Sackler Fac Exact Sci, Sch Chem, IL-69978 Tel Aviv, Israel.
   Tel Aviv Sourasky Med Ctr, Wohl Inst Adv Imaging, IL-64239 Tel Aviv, Israel.
   Tel Aviv Univ, Sourasky Med Ctr, Dept Neurol, IL-64239 Tel Aviv, Israel.
   Tel Aviv Univ, Sackler Fac Med, IL-69978 Tel Aviv, Israel.
RP Cohen, Y (通讯作者)，Tel Aviv Univ, Sackler Fac Exact Sci, Sch Chem, IL-69978 Tel Aviv, Israel.
EM ycohen@post.tau.ac.il
RI Korczyn, Amos D/C-3461-2017
OI Korczyn, Amos D/0000-0003-0125-2579; Ben Bashat,
   Dafna/0000-0001-8396-1031; Assaf, Yaniv/0000-0001-6828-7595
CR Assaf Y, 1998, J MAGN RESON, V131, P69, DOI 10.1006/jmre.1997.1313
   Assaf Y, 2000, MAGNET RESON MED, V43, P191, DOI 10.1002/(SICI)1522-2594(200002)43:2<191::AID-MRM5>3.0.CO;2-B
   Assaf Y, 1996, J MAGN RESON SER B, V112, P151, DOI 10.1006/jmrb.1996.0125
   Assaf Y, 2000, MAGNET RESON MED, V44, P713, DOI 10.1002/1522-2594(200011)44:5<713::AID-MRM9>3.0.CO;2-6
   Assaf Y, 2005, MAGN RESON IMAGING, V23, P703, DOI 10.1016/j.mri.2005.04.008
   Assaf Y, 2003, EXP NEUROL, V184, P726, DOI 10.1016/S0014-4886(03)00274-7
   Assaf Y, 2002, J NEUROL SCI, V203, P235, DOI 10.1016/S0022-510X(02)00297-6
   Assaf Y, 2002, MAGNET RESON MED, V47, P115, DOI 10.1002/mrm.10040
   ASSAF Y, 1999, P INT SOC MAGN RES M, V7, P555
   Basser PJ, 1998, MAGNET RESON MED, V39, P928, DOI 10.1002/mrm.1910390610
   Biton IE, 2005, EXP NEUROL, V195, P437, DOI 10.1016/j.expneurol.2005.06.011
   BOWEN BC, 1990, AM J NEURORADIOL, V11, P283
   Bozzali M, 2002, J NEUROL NEUROSUR PS, V72, P742, DOI 10.1136/jnnp.72.6.742
   Bronge L, 2003, PSYCHIAT RES-NEUROIM, V122, P199, DOI 10.1016/S0925-4927(03)00005-2
   Bronge L, 2002, DEMENT GERIATR COGN, V13, P205, DOI 10.1159/000057698
   CALLAGHAN PT, 1991, PRINCIPLES NUCL MAGN
   Choi SH, 2000, NEUROLOGY, V54, P83, DOI 10.1212/WNL.54.1.83
   Cohen Y, 2002, NMR BIOMED, V15, P516, DOI 10.1002/nbm.778
   CORY DG, 1990, MAGNET RESON MED, V14, P435, DOI 10.1002/mrm.1910140303
   FOLSTEIN MF, 1975, J PSYCHIAT RES, V12, P189, DOI 10.1016/0022-3956(75)90026-6
   HoehnBerlage M, 1995, NMR BIOMED, V8, P345, DOI 10.1002/nbm.1940080708
   Horsfield MA, 2002, NMR BIOMED, V15, P570, DOI 10.1002/nbm.787
   Jones DK, 1999, STROKE, V30, P393, DOI 10.1161/01.STR.30.2.393
   Kantarci K, 2002, DEMENT GERIATR COGN, V14, P198, DOI 10.1159/000066021
   Le Bihan D, 1991, Magn Reson Q, V7, P1
   Le Bihan D, 2002, NMR BIOMED, V15, P431, DOI 10.1002/nbm.798
   McDowell I, 1997, J CLIN EPIDEMIOL, V50, P377, DOI 10.1016/S0895-4356(97)00060-7
   Meyer JS, 2002, STROKE, V33, P1981, DOI 10.1161/01.STR.0000024432.34557.10
   MOSELEY ME, 1990, MAGN RESON MED, V14, P330, DOI 10.1002/mrm.1910140218
   Mulkern RV, 1999, NMR BIOMED, V12, P51, DOI 10.1002/(SICI)1099-1492(199902)12:1<51::AID-NBM546>3.0.CO;2-E
   Niendorf T, 1996, MAGN RESON MED, V36, P847, DOI 10.1002/mrm.1910360607
   Nossin-Manor R, 2002, MAGN RESON IMAGING, V20, P231, DOI 10.1016/S0730-725X(02)00470-8
   O'Sullivan M, 2004, J NEUROL NEUROSUR PS, V75, P441, DOI 10.1136/jnnp.2003.014910
   O'Sullivan M, 2001, NEUROLOGY, V57, P2307, DOI 10.1212/WNL.57.12.2307
   Rose SE, 2000, J NEUROL NEUROSUR PS, V69, P528, DOI 10.1136/jnnp.69.4.528
   Sandson TA, 1999, DEMENT GERIATR COGN, V10, P166, DOI 10.1159/000017099
   Savoiardo M, 2001, EUR RADIOL, V11, P484, DOI 10.1007/s003300000608
   Simard M, 1998, CANADIAN ALZHEIMER D
   Smith CD, 2000, NEUROLOGY, V54, P838, DOI 10.1212/WNL.54.4.838
   STARK DD, 1999, MAGNETIC RESONANCE I, P1255
   Takahashi S, 2002, NEUROSCI LETT, V332, P45, DOI 10.1016/S0304-3940(02)00914-X
   Tuch DS, 2002, MAGNET RESON MED, V48, P577, DOI 10.1002/mrm.10268
   Varma AR, 2002, ACTA NEUROL SCAND, V105, P261, DOI 10.1034/j.1600-0404.2002.1o148.x
   Yoshiura T, 2003, NEUROIMAGE, V20, P413, DOI 10.1016/S1053-8119(03)00342-2
NR 44
TC 23
Z9 24
U1 1
U2 4
PU ELSEVIER SCIENCE BV
PI AMSTERDAM
PA PO BOX 211, 1000 AE AMSTERDAM, NETHERLANDS
SN 0022-510X
J9 J NEUROL SCI
JI J. Neurol. Sci.
PD JUN 15
PY 2007
VL 257
IS 1-2
BP 105
EP 113
DI 10.1016/j.jns.2007.01.048
PG 9
WC Clinical Neurology; Neurosciences
WE Conference Proceedings Citation Index - Science (CPCI-S); Science Citation Index Expanded (SCI-EXPANDED)
SC Neurosciences & Neurology
GA 184MV
UT WOS:000247646700018
PM 17360001
DA 2022-10-31
ER

PT J
AU Camicioli, R
   Moore, MM
   Sexton, G
   Howieson, DB
   Kaye, JA
AF Camicioli, R
   Moore, MM
   Sexton, G
   Howieson, DB
   Kaye, JA
TI Age-related brain changes associated with motor function in healthy
   older people
SO JOURNAL OF THE AMERICAN GERIATRICS SOCIETY
LA English
DT Article; Proceedings Paper
CT 49th Annual Meeting of the American-Academy-of-Neurology
CY APR 12-19, 1997
CL BOSTON, MA
SP Amer Acad Neurol
DE aging; motor; magnetic resonance imaging; gait
ID WHITE-MATTER LESIONS; ALZHEIMERS-DISEASE; COMMUNITY POPULATION;
   CARDIOVASCULAR HEALTH; GERIATRIC DEPRESSION; GAIT DISTURBANCE; DEMENTIA;
   SIGNS; ADULTS; MRI
AB OBJECTIVE: To identify the MRI imaging findings associated with motor changes in healthy older people,
   DESIGN: A cross-sectional study.
   SETTING: A study of neurologic function in very healthy older people, the Oregon Brain Aging Study.
   PARTICIPANTS: Clinical and MRI data were examined in 50 very healthy older subjects (mean age = 85.1, SD = 7.2 years).
   MEASUREMENTS: Clinical measures (finger tapping, hand opening and closing, steps and time to walk 30 feet and timed standing an one foot) were dependent variables in multiple regression analyses using age and the following MRI measures as independent variables: total brain volume (TBV)/intracranial volume; ventricular volume/TBV; periventricular high signal/TBV; deep high signal/TBV.
   RESULTS: The number of steps and the time to walk 30 feet were each associated with periventricular high signal (steps: r = .58, P < .001; time: r = .60, P < .001) and ventricular volume (steps: r = .54, P < .001; time: r = .58, P < .001). These associations remained significant after adjusting for age. None of the other clinical variables was associated with the MRI volumes.
   CONCLUSIONS: Gait measures were associated significantly with periventricular high signal and ventricular volume. These CNS changes contribute to the cause of these important markers of aging.
C1 Oregon Hlth & Sci Univ, Dept Neurol, Portland, OR 97201 USA.
   Oregon Hlth & Sci Univ, Vet Affairs Med Ctr, Portland, OR 97201 USA.
RP Camicioli, R (通讯作者)，Oregon Hlth & Sci Univ, Dept Neurol, L226,3181 SW Sam Jackson Pk Rd, Portland, OR 97201 USA.
OI Camicioli, Richard/0000-0003-2977-8660; Kaye,
   Jeffrey/0000-0002-9971-3478
FU NIA NIH HHS [AG08017] Funding Source: Medline; NATIONAL INSTITUTE ON
   AGING [P30AG008017] Funding Source: NIH RePORTER
CR Alexander NB, 1996, J AM GERIATR SOC, V44, P434, DOI 10.1111/j.1532-5415.1996.tb06417.x
   ALEXANDER NB, 1995, NEUROLOGY, V45, P908, DOI 10.1212/WNL.45.5.908
   BALOH RW, 1995, ARCH NEUROL-CHICAGO, V52, P975, DOI 10.1001/archneur.1995.00540340067014
   BALOH RW, 1995, ARCH NEUROL-CHICAGO, V52, P970, DOI 10.1001/archneur.1995.00540340062013
   Bennett DA, 1996, NEW ENGL J MED, V334, P71, DOI 10.1056/NEJM199601113340202
   BENNETT DA, 1994, DEMENTIA, V5, P148, DOI 10.1159/000106713
   BIRREN JE, 1995, ANNU REV PSYCHOL, V46, P329, DOI 10.1146/annurev.ps.46.020195.001553
   BRETELER MMB, 1994, STROKE, V25, P1109, DOI 10.1161/01.STR.25.6.1109
   Briley DP, 1997, J AM GERIATR SOC, V45, P1434, DOI 10.1111/j.1532-5415.1997.tb03192.x
   Camicioli R, 1998, NEUROLOGY, V50, P1496, DOI 10.1212/WNL.50.5.1496
   CURRAN T, 1994, MOVEMENT DISORD, V9, P508, DOI 10.1002/mds.870090503
   DECARLI C, 1995, NEUROLOGY, V45, P2077, DOI 10.1212/WNL.45.11.2077
   Double KL, 1996, NEUROBIOL AGING, V17, P513
   ELBLE RJ, 1992, J NEUROL, V239, P71, DOI 10.1007/BF00862975
   Ellis RJ, 1996, ALZ DIS ASSOC DIS, V10, P103, DOI 10.1097/00002093-199601020-00008
   EVANS DA, 1989, JAMA-J AM MED ASSOC, V262, P2551, DOI 10.1001/jama.262.18.2551
   FAZEKAS F, 1993, NEUROLOGY, V43, P1683, DOI 10.1212/WNL.43.9.1683
   Fillenbaum G.G., 1988, MULTIDIMENSIONAL FUN, DOI 10.4324/9780203771563
   FOLSTEIN MF, 1975, J PSYCHIAT RES, V12, P189, DOI 10.1016/0022-3956(75)90026-6
   Forstl H, 1995, BRIT J PSYCHIAT, V167, P739, DOI 10.1192/bjp.167.6.739
   GRAFFRADFORD N, 1997, GAIT DISORDERS AGING, P245
   HEBERT LE, 1995, JAMA-J AM MED ASSOC, V273, P1354, DOI 10.1001/jama.273.17.1354
   HEIER LA, 1989, AM J NEURORADIOL, V10, P929
   HENNERICI MG, 1994, DEMENTIA, V5, P197, DOI 10.1159/000106723
   HOWIESON DB, 1993, NEUROLOGY, V43, P1882, DOI 10.1212/WNL.43.10.1882
   Kaye JA, 1997, NEUROLOGY, V48, P1297, DOI 10.1212/WNL.48.5.1297
   KAYE JA, 1994, ARCH NEUROL-CHICAGO, V51, P1205, DOI 10.1001/archneur.1994.00540240049015
   KAYE JA, 1992, J AM GERIATR SOC, V40, P225, DOI 10.1111/j.1532-5415.1992.tb02073.x
   Kemper T., 1994, CLIN NEUROLOGY AGING, P3
   Krauss JK, 1996, NEUROSURGERY, V39, P292, DOI 10.1097/00006123-199608000-00011
   Longstreth WT, 1996, STROKE, V27, P1274, DOI 10.1161/01.STR.27.8.1274
   MASDEU JC, 1989, ARCH NEUROL-CHICAGO, V46, P1292, DOI 10.1001/archneur.1989.00520480034016
   MASDEU JC, 1997, GAIT DISORDERS AGING, P221
   MORRIS JC, 1993, NEUROLOGY, V43, P2412, DOI 10.1212/WNL.43.11.2412-a
   MUNOZ DG, 1993, ARCH NEUROL-CHICAGO, V50, P492, DOI 10.1001/archneur.1993.00540050044013
   NEBES RD, 1992, J GERONTOL, V47, pP331, DOI 10.1093/geronj/47.5.P331
   NUTT JG, 1993, NEUROLOGY, V43, P268, DOI 10.1212/WNL.43.2.268
   OKeefe ST, 1996, AGE AGEING, V25, P313, DOI 10.1093/ageing/25.4.313
   PANTONI L, 1995, STROKE, V26, P1293, DOI 10.1161/01.STR.26.7.1293
   Price TR, 1997, STROKE, V28, P1158, DOI 10.1161/01.STR.28.6.1158
   RICHARDS M, 1995, NEUROLOGY, V45, P1942, DOI 10.1212/WNL.45.10.1942
   SATTIN RW, 1992, ANNU REV PUBL HEALTH, V13, P489, DOI 10.1146/annurev.pu.13.050192.002421
   SCARPELLI M, 1994, NEURORADIOLOGY, V36, P393, DOI 10.1007/BF00612126
   SCHELTENS P, 1995, NEUROLOGY, V45, P883, DOI 10.1212/WNL.45.5.883
   Tell GS, 1998, ARCH NEUROL-CHICAGO, V55, P73, DOI 10.1001/archneur.55.1.73
   VANSWIETEN JC, 1991, BRAIN, V114, P761
   Wahlund LO, 1996, ACTA NEUROL SCAND, V94, P50, DOI 10.1111/j.1600-0404.1996.tb00373.x
   Waite LM, 1996, ARCH NEUROL-CHICAGO, V53, P498, DOI 10.1001/archneur.1996.00550060040013
   YESAVAGE JA, 1983, J PSYCHIATR RES, V17, P37, DOI 10.1016/0022-3956(82)90033-4
NR 49
TC 88
Z9 88
U1 3
U2 10
PU WILEY
PI HOBOKEN
PA 111 RIVER ST, HOBOKEN 07030-5774, NJ USA
SN 0002-8614
EI 1532-5415
J9 J AM GERIATR SOC
JI J. Am. Geriatr. Soc.
PD MAR
PY 1999
VL 47
IS 3
BP 330
EP 334
DI 10.1111/j.1532-5415.1999.tb02997.x
PG 5
WC Geriatrics & Gerontology; Gerontology
WE Science Citation Index Expanded (SCI-EXPANDED); Social Science Citation Index (SSCI); Conference Proceedings Citation Index - Science (CPCI-S); Conference Proceedings Citation Index - Social Science &amp; Humanities (CPCI-SSH)
SC Geriatrics & Gerontology
GA 173BR
UT WOS:000078961500010
PM 10078896
DA 2022-10-31
ER

PT J
AU Pomara, N
   Doraiswamy, PM
   Willoughby, LM
   Roth, AE
   Mulsant, BH
   Sidtis, JJ
   Mehta, PD
   Reynolds, CF
   Pollock, BG
AF Pomara, Nunzio
   Doraiswamy, P. Murali
   Willoughby, Lisa M.
   Roth, Amy E.
   Mulsant, Benoit H.
   Sidtis, John J.
   Mehta, Pankaj D.
   Reynolds, Charles F., III
   Pollock, Bruce G.
TI Elevation in plasma abeta42 in geriatric depression: A pilot study
SO NEUROCHEMICAL RESEARCH
LA English
DT Article; Proceedings Paper
CT 43rd Annual Meeting of the American-College-of-Neuropsychopharmacology
CY DEC 12-16, 2004
CL San Juan, PR
SP Vanderbilt Univ, Sch Med, Dept Psychiat, Amer Coll Neuropsychopharmacol
DE plasma amyloid beta; depression; elderly; antidepressants; platelet
   activation
ID AMYLOID BETA-PEPTIDE; ALZHEIMERS-DISEASE; COGNITIVE DECLINE; MAJOR
   DEPRESSION; WHITE-MATTER; PLATELET ACTIVATION; APOLIPOPROTEIN-E;
   IN-VIVO; DEMENTIA; PROTEIN
AB Elevated plasma amyloid beta 1-42 (A beta 42) level has been linked to increased risk for incident AD in cognitively-intact elderly. However, plasma A beta levels in individuals with late-life depression (LLMD), especially those with a late age of onset of first depressive episode, who are at a particularly increased risk for Alzheimer's disease, have not been studied. We compared plasma A beta in 47 elderly with LLMD with 35 controls and examined its relationships to age of onset of first depressive episode, antidepressant treatment (paroxetine or nortriptyline), and indices of platelet activation (platelet factor 4 and beta-thromboglobulin) and brain abnormalities. Results indicated that plasma A beta 42 levels and the A beta 42/40 ratio were elevated in the LLMD group relative to controls in the overall group analyses and in the age- and gender-matched groups. MRI data indicated that higher A beta 42/40 ratio was associated with greater severity of total white matter hyperintensity burden in LLMD. Plasma A beta levels in LLMD were not influenced by age of onset of first depressive episode or antidepressant treatment and were not related to indices of platelet activation. Our preliminary results suggest that increased plasma A beta 42 and A beta 42/40 ratio are present in geriatric depression, and future studies should be done to confirm these findings and to determine their relationship to cognitive decline and brain abnormalities associated with LLMD.
C1 Nathan S Kline Inst Psychiat Res, Geriatr Psychiat Program, Orangeburg, NY USA.
   NYU, Sch Med, Dept Psychiat, New York, NY USA.
   Duke Univ, Ctr Med, Dept Psychiat, Durham, NC USA.
   Univ Pittsburgh, Sch Med, Dept Psychiat, Intervent Res Ctr Study Late Life Mood Disorders, Pittsburgh, PA USA.
   Inst Basic Res Dev Disabil, Dept Immunol, Staten Isl, NY USA.
RP Pomara, N (通讯作者)，Nathan S Kline Inst Psychiat Res, Geriatr Psychiat Program, Orangeburg, NY USA.
EM pomara@nki.rfmh.org
OI Pomara, Nunzio/0000-0003-2204-0102
FU NATIONAL INSTITUTE OF MENTAL HEALTH [P30MH052247, K24MH065416] Funding
   Source: NIH RePORTER; NIMH NIH HHS [MH52247, MH65416] Funding Source:
   Medline
CR Alexopoulos GS, 1997, ARCH GEN PSYCHIAT, V54, P915
   Alexopoulos GS, 2003, J CLIN PSYCHIAT, V64, P18
   Borchelt DR, 1996, NEURON, V17, P1005, DOI 10.1016/S0896-6273(00)80230-5
   Butters MA, 2004, ARCH GEN PSYCHIAT, V61, P587, DOI 10.1001/archpsyc.61.6.587
   CHEN M, 1995, BIOCHEM BIOPH RES CO, V213, P96, DOI 10.1006/bbrc.1995.2103
   Cleary JP, 2005, NAT NEUROSCI, V8, P79, DOI 10.1038/nn1372
   Devanand DP, 1996, ARCH GEN PSYCHIAT, V53, P175
   FOLSTEIN MF, 1975, J PSYCHIAT RES, V12, P189, DOI 10.1016/0022-3956(75)90026-6
   Galvin JE, 2005, ARCH NEUROL-CHICAGO, V62, P758, DOI 10.1001/archneur.62.5.758
   Greenberg SA, 2004, STROKE, V35, P2616, DOI 10.1161/01.str.0000143224.36527.44
   Hock C, 1998, EUR NEUROL, V39, P111, DOI 10.1159/000007917
   Jankowsky JL, 2004, HUM MOL GENET, V13, P159, DOI 10.1093/hmg/ddh019
   Jhoo JH, 2004, BEHAV BRAIN RES, V155, P185, DOI 10.1016/j.bbr.2004.04.012
   Jorm AF, 2001, AUST NZ J PSYCHIAT, V35, P776, DOI 10.1046/j.1440-1614.2001.00967.x
   Kalayam B, 1999, ARCH GEN PSYCHIAT, V56, P713, DOI 10.1001/archpsyc.56.8.713
   Krishnan KRR, 2004, BIOL PSYCHIAT, V55, P390, DOI 10.1016/j.biopsych.2003.08.014
   Kumar A, 2004, PSYCHIAT RES-NEUROIM, V130, P131, DOI 10.1016/j.pscychresns.2003.12.002
   Kung MP, 2003, J MOL NEUROSCI, V20, P15, DOI 10.1385/JMN:20:1:15
   LaghrissiThode F, 1997, BIOL PSYCHIAT, V42, P290, DOI 10.1016/S0006-3223(96)00345-9
   Lewczuk P, 2004, NEUROBIOL AGING, V25, P273, DOI 10.1016/S0197-4580(03)00086-1
   LI QX, 1994, BLOOD, V84, P133, DOI 10.1182/blood.V84.1.133.133
   Markovitz JH, 2000, AM J PSYCHIAT, V157, P1006, DOI 10.1176/appi.ajp.157.6.1006
   Mayeux R, 2003, NEUROLOGY, V61, P1185, DOI 10.1212/01.WNL.0000091890.32140.8F
   Mayeux R, 1999, ANN NEUROL, V46, P412, DOI 10.1002/1531-8249(199909)46:3<412::AID-ANA19>3.0.CO;2-A
   Mehta PD, 1998, NEUROSCI LETT, V241, P13, DOI 10.1016/S0304-3940(97)00966-X
   MELTZER CC, 2005, ALZH ASS INT C PREV
   Mulsant BH, 1999, J CLIN PSYCHIAT, V60, P16
   Musselman DL, 1996, AM J PSYCHIAT, V153, P1313
   Olsson A, 2003, DEMENT GERIATR COGN, V16, P93, DOI 10.1159/000070681
   Paterniti S, 2002, BRIT J PSYCHIAT, V181, P406, DOI 10.1192/bjp.181.5.406
   Piletz JE, 2000, J PSYCHIATR RES, V34, P397, DOI 10.1016/S0022-3956(00)00034-0
   Pollock BG, 2000, J CLIN PSYCHOPHARM, V20, P137, DOI 10.1097/00004714-200004000-00004
   Pomara N, 2005, AM J GERIAT PSYCHIAT, V13, P914
   Pomara N, 2005, ARCH GEN PSYCHIAT, V62, P209, DOI 10.1001/archpsyc.62.2.209
   Scheuner D, 1996, NAT MED, V2, P864, DOI 10.1038/nm0896-864
   Schupf N, 2001, NEUROSCI LETT, V301, P199, DOI 10.1016/S0304-3940(01)01657-3
   Sweet RA, 2004, NEUROPSYCHOPHARMACOL, V29, P2242, DOI 10.1038/sj.npp.1300554
   Tanzi RE, 2004, NEURON, V43, P605, DOI 10.1016/j.neuron.2004.08.024
   Thomas AJ, 2002, ARCH GEN PSYCHIAT, V59, P785, DOI 10.1001/archpsyc.59.9.785
   van Dijk EJ, 2004, ANN NEUROL, V55, P570, DOI 10.1002/ana.20050
   Walsh DM, 2004, PROTEIN PEPTIDE LETT, V11, P213, DOI 10.2174/0929866043407174
   Wilson RS, 2002, NEUROLOGY, V59, P364, DOI 10.1212/WNL.59.3.364
   Yaffe K, 1999, ARCH GEN PSYCHIAT, V56, P425, DOI 10.1001/archpsyc.56.5.425
NR 43
TC 60
Z9 60
U1 0
U2 5
PU SPRINGER/PLENUM PUBLISHERS
PI NEW YORK
PA 233 SPRING ST, NEW YORK, NY 10013 USA
SN 0364-3190
EI 1573-6903
J9 NEUROCHEM RES
JI Neurochem. Res.
PD MAR
PY 2006
VL 31
IS 3
BP 341
EP 349
DI 10.1007/s11064-005-9029-z
PG 9
WC Biochemistry & Molecular Biology; Neurosciences
WE Science Citation Index Expanded (SCI-EXPANDED); Conference Proceedings Citation Index - Science (CPCI-S)
SC Biochemistry & Molecular Biology; Neurosciences & Neurology
GA 048UC
UT WOS:000237971000005
PM 16583267
DA 2022-10-31
ER

PT J
AU Pfefferbaum, A
   Sullivan, EV
   Adalsteinsson, E
   Garrick, T
   Harper, C
AF Pfefferbaum, A
   Sullivan, EV
   Adalsteinsson, E
   Garrick, T
   Harper, C
TI Postmortem MR imaging of formalin-fixed human brain
SO NEUROIMAGE
LA English
DT Article; Proceedings Paper
CT 41st Annual Meeting of the American-College-of-Neuropsychopharmacology
CY DEC 08-12, 2002
CL SAN JUAN, PR
SP Amer Coll Neuropsychopharmacol
DE brain damage; autopsy; neuropathology; neuroimaging; MRI; diffusion
   imaging
ID WHITE-MATTER; ALZHEIMERS-DISEASE; CHRONIC-ALCOHOLICS; NEUROPATHOLOGY;
   ANISOTROPY; HISTOPATHOLOGY; VOLUME; AIDS
AB High-resolution postmortem neuroimaging of the brain can play a role in research programs by providing archival and reslicable images of brain specimens before permanent sectioning. These images can supplement evidence attained from both traditional neuropathological observations and in vivo neuroimaging. Differential brain tissue conspicuity, detectable with MRI, is determined by the density and mobility of water protons. Water content is about 70% in white matter, 80% in gray matter, and 99% in cerebrospinal fluid (CSF). To the extent that brain tissue contrast is determined by the number and microenvironment of water protons, timing parameters of MR image acquisition can interrogate this environment. Because the chemical environment of protons is different in living from dead tissue, optimal temporal imaging parameters, for example, for spin-echo imaging, commonly used for in vivo clinical and research study are different from those best for postmortem imaging. Here, we present a series of observations to identify relaxation times and optimal parameters for high-resolution structural imaging of formalin-fixed postmortem brain tissue using commercially available clinical scanners and protocols. Examples of high-resolution images and results from attempts at diffusion imaging are presented. (C) 2004 Elsevier Inc. All rights reserved.
C1 SRI Int, Neurosci Program, Menlo Pk, CA 94025 USA.
   Stanford Univ, Sch Med, Dept Psychiat & Behav Sci, Stanford, CA 94305 USA.
   Stanford Univ, Sch Med, Dept Radiol, Stanford, CA 94305 USA.
   Univ Sydney, Sydney, NSW 2006, Australia.
   Royal Prince Alfred Hosp, Sydney, NSW, Australia.
RP Pfefferbaum, A (通讯作者)，SRI Int, Neurosci Program, 333 Ravenswood Ave, Menlo Pk, CA 94025 USA.
EM dolf@synapse.sri.com
RI Sullivan, Edith V/ABD-5684-2021; Adalsteinsson, Elfar/F-2477-2010;
   Jovicich, Jorge/D-2293-2010
OI Sullivan, Edith V/0000-0001-6739-3716; 
FU NATIONAL INSTITUTE ON ALCOHOL ABUSE AND ALCOHOLISM [R28AA012725,
   R37AA005965, R24AA012725, R01AA005965, R01AA012725, R01AA010723,
   R37AA010723, R01AA012388] Funding Source: NIH RePORTER; NIAAA NIH HHS
   [AA12388, AA12725, AA10723, AA13999, R01 AA012388, AA05965] Funding
   Source: Medline
CR Baker KG, 1999, NEUROSCIENCE, V91, P429, DOI 10.1016/S0306-4522(98)90664-9
   Basser PJ, 1996, J MAGN RESON SER B, V111, P209, DOI 10.1016/j.jmr.2011.09.022
   Blamire AM, 1999, ACTA RADIOL, V40, P593, DOI 10.3109/02841859909175593
   Bobinski M, 2000, NEUROSCIENCE, V95, P721
   BOYKO OB, 1994, ARCH PATHOL LAB MED, V118, P219
   BRAFFMAN BH, 1988, AM J NEURORADIOL, V9, P629
   Bronge L, 2002, DEMENT GERIATR COGN, V13, P205, DOI 10.1159/000057698
   Double KL, 1996, NEUROBIOL AGING, V17, P513
   Everall IP, 1997, J NEUROL NEUROSUR PS, V62, P92, DOI 10.1136/jnnp.62.1.92
   GRAFE MR, 1990, AM J NEURORADIOL, V11, P905
   GRAFE MR, 1990, AM J NEURORADIOL, V11, P912
   GRAFTON ST, 1991, ARCH NEUROL-CHICAGO, V48, P293, DOI 10.1001/archneur.1991.00530150061019
   Harper C, 1998, J NEUROPATH EXP NEUR, V57, P101, DOI 10.1097/00005072-199802000-00001
   Harper C, 2003, ALCOHOL CLIN EXP RES, V27, P310, DOI 10.1097/01.ALC.0000052585.81056.CA
   Jack CR, 2002, NEUROLOGY, V58, P750, DOI 10.1212/WNL.58.5.750
   MEIERRUGE W, 1992, ANN NY ACAD SCI, V673, P260, DOI 10.1111/j.1749-6632.1992.tb27462.x
   PEARLSON GD, 2002, POSTMORTEM BRAIN PSY, P277
   Pfefferbaum A, 2000, MAGNET RESON MED, V44, P259, DOI 10.1002/1522-2594(200008)44:2<259::AID-MRM13>3.0.CO;2-6
   Pfefferbaum A, 2003, MAGNET RESON MED, V49, P953, DOI 10.1002/mrm.10452
   PFEFFERBAUM A, 1994, ARCH NEUROL-CHICAGO, V51, P874, DOI 10.1001/archneur.1994.00540210046012
   PFEFFERBAUM A, 1992, ALCOHOL CLIN EXP RES, V16, P1078, DOI 10.1111/j.1530-0277.1992.tb00702.x
   PIERPAOLI C, 2002, P INT SOC MAGN RES M, V10, P721
   Schumann CM, 2001, J AUTISM DEV DISORD, V31, P561, DOI 10.1023/A:1013294927413
   Sullivan EV, 2003, EUR J RADIOL, V45, P244, DOI 10.1016/S0720-048X(02)00313-3
   Sun SW, 2003, MAGN RESON MED, V50, P743, DOI 10.1002/mrm.10605
   Toga AW, 1997, COMPUT MED IMAG GRAP, V21, P131, DOI 10.1016/S0895-6111(96)00072-9
   TOVI M, 1992, ACTA RADIOL, V33, P400
   Zhang JY, 2002, NEUROIMAGE, V15, P892, DOI 10.1006/nimg.2001.1012
NR 28
TC 138
Z9 140
U1 0
U2 8
PU ACADEMIC PRESS INC ELSEVIER SCIENCE
PI SAN DIEGO
PA 525 B ST, STE 1900, SAN DIEGO, CA 92101-4495 USA
SN 1053-8119
EI 1095-9572
J9 NEUROIMAGE
JI Neuroimage
PD APR
PY 2004
VL 21
IS 4
BP 1585
EP 1595
DI 10.1016/j.neuroimage.2003.11.024
PG 11
WC Neurosciences; Neuroimaging; Radiology, Nuclear Medicine & Medical
   Imaging
WE Science Citation Index Expanded (SCI-EXPANDED); Conference Proceedings Citation Index - Science (CPCI-S)
SC Neurosciences & Neurology; Radiology, Nuclear Medicine & Medical Imaging
GA 810SL
UT WOS:000220723900036
PM 15050582
DA 2022-10-31
ER

PT S
AU Thomas, AJ
   Perry, R
   Barber, R
   Kalaria, RN
   O'Brien, JT
AF Thomas, AJ
   Perry, R
   Barber, R
   Kalaria, RN
   O'Brien, JT
BE DeLaTorre, JC
   Kalaria, R
   Nakajima, K
   Nagata, K
TI Pathologies and pathological mechanisms for white matter
   hyperintensities in depression
SO ALZHEIMER'S DISEASE: VASCULAR ETIOLOGY AND PATHOLOGY
SE Annals of the New York Academy of Sciences
LA English
DT Article; Proceedings Paper
CT 3rd World Congress on Vascular Factors in Alzheimers Disease
CY APR 07-10, 2002
CL KYOTO, JAPAN
SP Banyu Pharmaceut, Commemorat Assoc Japan World Exposit, Esisai Pharmaceut Co Ltd, Janssen-Kyowa Co, Japan Arteriosclerosis Prevent Fund
DE white matter hyperintensities (WMH); depression; dementia; ischemia;
   lesion
ID LATE-LIFE DEPRESSION; ALZHEIMERS-DISEASE; SIGNAL HYPERINTENSITIES;
   RISK-FACTORS; LESIONS; DEMENTIA; MICROGLIA; SYMPTOMS
AB Signal hyperintensities on magnetic resonance imaging (MRI) are increased in the white matter (WMH) and deep gray matter in dementia and depression and may have similar pathologies. However, no previous study has examined WMH in subjects with major depression. We carried out in vitro MRI on brain tissue from elderly subjects who had suffered major depression and elderly control subjects to identify and rate WMH. The tissue was subsequently prepared for histopathological analysis using a number of conventional and immunohistochemical stains, and the WMH were examined to identify their underlying pathological causes. Cerebral microvessels were also assessed and the findings compared with assessments of atheromatous disease in these subjects. PVH were found to be due to one of three causes: dilated perivascular spaces (with and without ischemia in the perivascular area), oligemic demyelination, and ischemic demyelination. DWMH also showed three types of causes: dilated perivascular spaces (with and without ischemia in the perivascular area), oligemic demyelination, and ischemic demyelination. Cerebral microvascular disease only contributed to a few of the lesions and atheromatous disease did not show associations with WMH in these subjects. These findings are similar to previous reports in other diseases and demonstrate WMH in elderly depression to be a manifestation of cerebrovascular disease. However, since large vessel and small vessel disease were not associated with WMH, our findings suggest hypotensive disease might be an important and unrecognized mechanism underlying WMH in late-life depression.
C1 Newcastle Univ, Dept Psychiat, Newcastle Upon Tyne NE1 7RU, Tyne & Wear, England.
   Newcastle Univ, Inst Ageing & Hlth, Newcastle Upon Tyne NE1 7RU, Tyne & Wear, England.
   Newcastle Gen Hosp, Dept Pathol, Newcastle Upon Tyne NE4 6BE, Tyne & Wear, England.
RP Thomas, AJ (通讯作者)，Newcastle Gen Hosp, Inst Ageing & Hlth, Wolfson Res Ctr, Newcastle Upon Tyne NE4 6BE, Tyne & Wear, England.
EM a.j.thomas@ncl.ac.uk
RI Thomas, Alan J/G-4807-2011; Kalaria, Raj/AAX-2630-2020
OI O'Brien, John/0000-0002-0837-5080; Thomas, Alan/0000-0002-6667-9533
CR AWAD IA, 1986, STROKE, V17, P1090, DOI 10.1161/01.STR.17.6.1090
   Baldwin RC, 1999, BRIT MED J, V318, P738
   Ballard C, 2000, ANN NY ACAD SCI, V903, P442, DOI 10.1111/j.1749-6632.2000.tb06396.x
   Barber R, 1999, J NEUROL NEUROSUR PS, V67, P66, DOI 10.1136/jnnp.67.1.66
   Berry M, 1997, GREENFIELDS NEUROPAT, P63
   BRETELER MMB, 1994, NEUROLOGY, V44, P1246, DOI 10.1212/WNL.44.7.1246
   BURNS A, 1991, PSYCHOL MED, V21, P363, DOI 10.1017/S0033291700020468
   de Groot JC, 2000, ARCH GEN PSYCHIAT, V57, P1071, DOI 10.1001/archpsyc.57.11.1071
   FAZEKAS F, 1993, NEUROLOGY, V43, P1683, DOI 10.1212/WNL.43.9.1683
   Hickie I, 1997, BIOL PSYCHIAT, V42, P367, DOI 10.1016/S0006-3223(96)00363-0
   HICKIE I, 1995, BIOL PSYCHIAT, V37, P151, DOI 10.1016/0006-3223(94)00174-2
   Kalaria R N, 1999, Curr Opin Hematol, V6, P15, DOI 10.1097/00062752-199901000-00004
   KENNY RA, 1998, GERIATRIC MED GERONT, P455
   Kreutzberg GW, 1996, TRENDS NEUROSCI, V19, P312, DOI 10.1016/0166-2236(96)10049-7
   LEES GJ, 1993, J NEUROL SCI, V114, P119, DOI 10.1016/0022-510X(93)90285-7
   Liao DP, 1997, NEUROEPIDEMIOLOGY, V16, P149, DOI 10.1159/000368814
   O'Brien J, 1998, BMJ-BRIT MED J, V317, P982, DOI 10.1136/bmj.317.7164.982
   O'Brien J, 2000, ANN NY ACAD SCI, V903, P482, DOI 10.1111/j.1749-6632.2000.tb06403.x
   OBrien J, 1996, BRIT J PSYCHIAT, V168, P477, DOI 10.1192/bjp.168.4.477
   OBrien JT, 1996, INT J GERIATR PSYCH, V11, P681
   OBRIEN JT, 2001, CONTROLLED CLIN TRIA
   Pant A, 1997, J DRUG ISSUES, V27, P9, DOI 10.1177/002204269702700102
   Pantoni L, 1997, STROKE, V28, P652, DOI 10.1161/01.STR.28.3.652
   Ritchie K, 1998, INT J GERIATR PSYCH, V13, P459, DOI 10.1002/(SICI)1099-1166(199807)13:7<459::AID-GPS796>3.3.CO;2-N
   SCHELTENS P, 1993, J NEUROL SCI, V114, P7, DOI 10.1016/0022-510X(93)90041-V
   Simpson S, 1998, PSYCHOL MED, V28, P1015, DOI 10.1017/S003329179800693X
   Simpson S W, 1997, Int Psychogeriatr, V9, P257, DOI 10.1017/S1041610297004432
   Stoll G, 1998, PROG NEUROBIOL, V56, P149, DOI 10.1016/S0301-0082(98)00034-3
   SZE G, 1986, AM J ROENTGENOL, V147, P331, DOI 10.2214/ajr.147.2.331
   Thomas AJ, 2001, J NEUROL NEUROSUR PS, V70, P83, DOI 10.1136/jnnp.70.1.83
   VANSWIETEN JC, 1991, BRAIN, V114, P761
NR 31
TC 93
Z9 96
U1 0
U2 13
PU NEW YORK ACAD SCIENCES
PI NEW YORK
PA 2 EAST 63RD ST, NEW YORK, NY 10021 USA
SN 0077-8923
BN 1-57331-441-2; 1-57331-440-4
J9 ANN NY ACAD SCI
JI Ann.NY Acad.Sci.
PY 2002
VL 977
BP 333
EP 339
DI 10.1111/j.1749-6632.2002.tb04835.x
PG 7
WC Genetics & Heredity; Multidisciplinary Sciences; Clinical Neurology;
   Neuroimaging; Pathology
WE Conference Proceedings Citation Index - Science (CPCI-S); Science Citation Index Expanded (SCI-EXPANDED)
SC Genetics & Heredity; Science & Technology - Other Topics; Neurosciences
   & Neurology; Pathology
GA BV68J
UT WOS:000179767000043
PM 12480770
DA 2022-10-31
ER

PT J
AU Du, AT
   Schuff, N
   Chao, LL
   Kornak, J
   Ezekiel, F
   Jagust, WJ
   Kramer, JH
   Reed, BR
   Miller, BL
   Norman, D
   Chui, HC
   Weiner, MW
AF Du, AT
   Schuff, N
   Chao, LL
   Kornak, J
   Ezekiel, F
   Jagust, WJ
   Kramer, JH
   Reed, BR
   Miller, BL
   Norman, D
   Chui, HC
   Weiner, MW
TI White matter lesions are associated with cortical atrophy more than
   entorhinal and hippocampal atrophy
SO NEUROBIOLOGY OF AGING
LA English
DT Article; Proceedings Paper
CT 3rd International Congress on Vascular Dementia
CY OCT 23-26, 2003
CL Prague, CZECH REPUBLIC
DE subcortical vascular disease; white matter hyperintensities; subcortical
   lacunes; Alzheimer's disease; the cortex; the entorhinal cortex; the
   hippocampus
ID ISCHEMIC VASCULAR DEMENTIA; ALZHEIMERS-DISEASE; COGNITIVE DECLINE;
   ROTTERDAM-SCAN; BRAIN; CORTEX; DYSFUNCTION; INFARCTION; DIAGNOSIS; AD
AB The goal of this study was to examine the relationship between subcortical vascular disease and brain atrophy in patients with Alzheimer's disease (AD) and mixed dementia (i.e., AD and subcortical vascular disease together). MRI was performed on 77 cognitively normal (CN) subjects, 50 AD and 13 mixed dementia patients. Subcortical vascular disease was determined by white matter hyperintensities (WMH) volume and presence of subcortical lacunes. Brain atrophy was measured using total brain cortical gray matter (CGM), entorhinal cortex (ERC) and hippocampal volumes. CGM volume, but not ERC or hippocampal volume was inversely related to WMH volume ill patients and controls. In contrast, no relationship was detected between CGM, ERC, or hippocampal volumes and subcortical lacunes. Furthermore, no interaction was found between WMH and diagnosis on cortical atrophy, implying that WMH affect cortical atrophy indifferently of group. These results suggest that subcortical vascular disease, manifested as WMH, may affect cortical atrophy more than ERC and hippocampal atrophy. Further, AD pathology and subcortical vascular disease may independently affect cortical atrophy. (C) 2004 Elsevier Inc. All rights reserved.
C1 Dept Vet Affairs Med Ctr, Magnet Resonance Unit, San Francisco, CA 94121 USA.
   Univ Calif San Francisco, Dept Radiol, San Francisco, CA 94143 USA.
   Univ Calif San Francisco, Dept Psychiat, San Francisco, CA 94143 USA.
   Univ Calif San Francisco, Dept Neurol, San Francisco, CA 94143 USA.
   Univ Calif San Francisco, Dept Med, San Francisco, CA 94143 USA.
   Univ Calif Davis, Dept Neurol, Davis, CA 95616 USA.
   Univ So Calif, Dept Neurol, Los Angeles, CA USA.
RP Weiner, MW (通讯作者)，Dept Vet Affairs Med Ctr, Magnet Resonance Unit, 4150 Clement St, San Francisco, CA 94121 USA.
EM mweiner@itsa.ucsf.edu
RI Jagust, William/ABE-6426-2020
OI Chao, Linda/0000-0002-8593-2434
FU NIA NIH HHS [P01 AG019724-050002, P50 AG023501, AG10897, AG12435]
   Funding Source: Medline; NATIONAL INSTITUTE ON AGING [P50AG023501,
   P01AG012435, R01AG010897, P01AG019724] Funding Source: NIH RePORTER
CR Behrens TEJ, 2003, NAT NEUROSCI, V6, P750, DOI 10.1038/nn1075
   BRUN A, 1986, ANN NEUROL, V19, P253, DOI 10.1002/ana.410190306
   Cardenas VA, 2001, PSYCHIAT RES-NEUROIM, V106, P193, DOI 10.1016/S0925-4927(01)00075-0
   CERVOSNAVARRO J, 1991, CRIT REV NEUROBIOL, V6, P149
   CHUI HC, 1992, NEUROLOGY, V42, P473, DOI 10.1212/WNL.42.3.473
   CORBETT A, 1994, ARCH NEUROL-CHICAGO, V51, P999, DOI 10.1001/archneur.1994.00540220045013
   de Groot JC, 2002, ANN NEUROL, V52, P335, DOI 10.1002/ana.10294
   de Groot JC, 2001, NEUROLOGY, V56, P1539, DOI 10.1212/WNL.56.11.1539
   de Leeuw FE, 2001, J NEUROL NEUROSUR PS, V70, P9, DOI 10.1136/jnnp.70.1.9
   DECARLI C, 1995, NEUROLOGY, V45, P2077, DOI 10.1212/WNL.45.11.2077
   DeJong GI, 1997, ANN NY ACAD SCI, V826, P56
   Du AT, 2001, J NEUROL NEUROSUR PS, V71, P441, DOI 10.1136/jnnp.71.4.441
   Du AT, 2002, NEUROLOGY, V58, P1635, DOI 10.1212/WNL.58.11.1635
   Esiri MM, 1999, LANCET, V354, P919, DOI 10.1016/S0140-6736(99)02355-7
   Fein G, 2000, NEUROLOGY, V55, P1626, DOI 10.1212/WNL.55.11.1626
   FISHER CM, 1982, NEUROLOGY, V32, P871, DOI 10.1212/WNL.32.8.871
   FOLSTEIN MF, 1975, J PSYCHIAT RES, V12, P189, DOI 10.1016/0022-3956(75)90026-6
   Garde E, 2000, LANCET, V356, P628, DOI 10.1016/S0140-6736(00)02604-0
   Insausti R, 1998, AM J NEURORADIOL, V19, P659
   JACK CR, 1992, NEUROLOGY, V42, P183, DOI 10.1212/WNL.42.1.183
   Jellinger KA, 2003, J NEUROL, V250, P1050, DOI 10.1007/s00415-003-0142-0
   Jellinger KA, 2002, J NEURAL TRANSM, V109, P813, DOI 10.1007/s007020200068
   Juottonen K, 1998, NEUROBIOL AGING, V19, P15, DOI 10.1016/S0197-4580(98)00007-4
   KESSLAK JP, 1991, NEUROLOGY, V41, P51, DOI 10.1212/WNL.41.1.51
   Kramer JH, 2002, J NEUROL NEUROSUR PS, V72, P217, DOI 10.1136/jnnp.72.2.217
   Lee JH, 2000, ARCH NEUROL-CHICAGO, V57, P1474, DOI 10.1001/archneur.57.10.1474
   LEYS D, 1991, J NEUROL NEUROSUR PS, V54, P46, DOI 10.1136/jnnp.54.1.46
   LOEB C, 1992, STROKE, V23, P1225, DOI 10.1161/01.STR.23.9.1225
   MCKHANN G, 1984, NEUROLOGY, V34, P939, DOI 10.1212/WNL.34.7.939
   Mungas D, 2001, NEUROLOGY, V57, P2229, DOI 10.1212/WNL.57.12.2229
   Nagata K, 2000, ANN NY ACAD SCI, V903, P252, DOI 10.1111/j.1749-6632.2000.tb06375.x
   Nagy Z, 1997, J NEUROPATH EXP NEUR, V56, P165, DOI 10.1097/00005072-199702000-00007
   PULSINELLI WA, 1982, ANN NEUROL, V11, P491, DOI 10.1002/ana.410110509
   Schuff N, 2003, NEUROLOGY, V61, P358, DOI 10.1212/01.WNL.0000078942.63360.22
   Snowdon DA, 1997, JAMA-J AM MED ASSOC, V277, P813, DOI 10.1001/jama.277.10.813
   Vermeer SE, 2003, NEW ENGL J MED, V348, P1215, DOI 10.1056/NEJMoa022066
   WATSON C, 1992, NEUROLOGY, V42, P1743, DOI 10.1212/WNL.42.9.1743
   Xu Y, 2000, NEUROLOGY, V54, P1760, DOI 10.1212/WNL.54.9.1760
   Zekry D, 2003, NEUROBIOL AGING, V24, P213, DOI 10.1016/S0197-4580(02)00066-0
   Zekry D, 2002, ACTA NEUROPATHOL, V103, P481, DOI 10.1007/s00401-001-0493-5
NR 40
TC 95
Z9 96
U1 0
U2 10
PU ELSEVIER SCIENCE INC
PI NEW YORK
PA 360 PARK AVE SOUTH, NEW YORK, NY 10010-1710 USA
SN 0197-4580
EI 1558-1497
J9 NEUROBIOL AGING
JI Neurobiol. Aging
PD APR
PY 2005
VL 26
IS 4
BP 553
EP 559
DI 10.1016/j.neurobiolaging.2004.05.002
PG 7
WC Geriatrics & Gerontology; Neurosciences
WE Science Citation Index Expanded (SCI-EXPANDED); Conference Proceedings Citation Index - Science (CPCI-S)
SC Geriatrics & Gerontology; Neurosciences & Neurology
GA 893FZ
UT WOS:000226706000017
PM 15653183
OA Green Submitted
DA 2022-10-31
ER

PT J
AU Kalvach, P
   Gregova, D
AF Kalvach, P
   Gregova, D
TI Cerebral microangiopathy in the mosaic of new discoveries
SO JOURNAL OF THE NEUROLOGICAL SCIENCES
LA English
DT Article; Proceedings Paper
CT 3rd International Congress on Vascular Dementia
CY OCT 23-26, 2003
CL Prague, CZECH REPUBLIC
DE cerebral microangiopathy; vascular dementia; lacunes; leukoaraiosis;
   cerebral blood flow
ID WHITE-MATTER LESIONS; APPARENT DIFFUSION-COEFFICIENT; TRANSIENT ISCHEMIC
   ATTACKS; VASCULAR DEMENTIA; CLINICAL DETERMINANTS; ALZHEIMERS-DISEASE;
   BRAIN ISCHEMIA; WEIGHTED MRI; PREVALENCE; REPERFUSION
AB After a short historical note on the diversion of the vascular concept of dementia from that of primary degeneration, this review describes cerebral deterioration on vascular grounds in three levels. Occlusions of big vessels with a single major infarct, middle calibre vasculopathy with multiple lacunes and finally microangiopathy causing leukoaraiosis-all these three entities produce cognitive disorders. Changes in the vessel wall, in cerebral blood flow velocity, the territorial and inter-territorial rules for the location of malacia or lacunes are reviewed using neuroradiologic aspects revealed by ultrasound, by CT and MRI. Alterations in diffusion and their measurements by MRI are discussed in regard to ultrastructural reactions to ischaemia. Thresholds for tissue deterioration are shown in association with ATP depletion and with pathologic compounds in the interstitium. (c) 2004 Elsevier B.V. All rights reserved.
C1 Charles Univ, FNKV, Dept Neurol, Prague 10000 10, Czech Republic.
RP Kalvach, P (通讯作者)，Charles Univ, FNKV, Dept Neurol, Srobarova 50, Prague 10000 10, Czech Republic.
CR ALZHEIMER A, 1895, ALLG Z PSYCHIAT, V52, P809
   Ay H, 2002, CEREBROVASC DIS, V14, P177, DOI 10.1159/000065682
   Barkhof F, 2002, CEREBROVASC DIS, V13, P21, DOI 10.1159/000049146
   BELL MA, 1992, VASCULAR DEMENTIA NE, P121
   BINSWANGER O, 1908, DEUT MED WOCHENSCHR, V50, P2199
   Bisschops RHC, 2002, STROKE, V33, P110, DOI 10.1161/hs0102.100879
   BOWLER J, 1996, VASCULAR DEMENTIA, P1
   Dechambre A., 1838, GAZ MED PARIS, V6, P305
   Desmond DW, 2000, NEUROLOGY, V54, P1124, DOI 10.1212/WNL.54.5.1124
   Desmond DW, 2002, CEREBROVASC DIS, V13, P53, DOI 10.1159/000049151
   Enblad P, 2001, STROKE, V32, P1574, DOI 10.1161/01.STR.32.7.1574
   Fazekas F, 2002, CEREBROVASC DIS, V13, P31, DOI 10.1159/000049147
   FRATIGLIONI L, 1991, NEUROLOGY, V41, P1886, DOI 10.1212/WNL.41.12.1886
   Greenberg SM, 1997, STROKE, V28, P1418, DOI 10.1161/01.STR.28.7.1418
   GREGOVA D, 2003, 3 INT C VASC DEM PRA
   HACHINSKI VC, 1974, LANCET, V2, P207
   Helenius J, 2002, STROKE, V33, P45, DOI 10.1161/hs0102.101228
   Hirono N, 2000, STROKE, V31, P2182, DOI 10.1161/01.STR.31.9.2182
   Hu BR, 2001, J CEREBR BLOOD F MET, V21, P865, DOI 10.1097/00004647-200107000-00012
   JORM AF, 1987, ACTA PSYCHIAT SCAND, V76, P465, DOI 10.1111/j.1600-0447.1987.tb02906.x
   Kalaria RN, 2002, CEREBROVASC DIS, V13, P48, DOI 10.1159/000049150
   Kalvach P, 1989, Cas Lek Cesk, V128, P1224
   KATZMAN R, 1988, AGING BRAIN, P17
   Kidwell CS, 1999, STROKE, V30, P1174, DOI 10.1161/01.STR.30.6.1174
   LI G, 1989, ACTA PSYCHIAT SCAND, V79, P557, DOI 10.1111/j.1600-0447.1989.tb10303.x
   Liu KF, 2001, STROKE, V32, P1897, DOI 10.1161/01.STR.32.8.1897
   Longstreth WT, 1996, STROKE, V27, P1274, DOI 10.1161/01.STR.27.8.1274
   MOODY DM, 1992, VASCULAR DEMENTIA NE, P133
   Nabavi DG, 2001, STROKE, V32, P175, DOI 10.1161/01.STR.32.1.175
   Naslund J, 2000, JAMA-J AM MED ASSOC, V283, P1571, DOI 10.1001/jama.283.12.1571
   Neumann-Haefelin T, 2000, STROKE, V31, P1965, DOI 10.1161/01.STR.31.8.1965
   OBRIEN MD, 1994, DEMENTIA, V5, P133, DOI 10.1159/000106710
   OBRIEN MD, 1988, ARCH NEUROL-CHICAGO, V45, P797, DOI 10.1001/archneur.1988.00520310115025
   Olah L, 2001, J CEREBR BLOOD F MET, V21, P430, DOI 10.1097/00004647-200104000-00012
   Oppenheim C, 2001, STROKE, V32, P2486, DOI 10.1161/hs1101.098331
   Parsons MW, 2001, STROKE, V32, P1581, DOI 10.1161/01.STR.32.7.1581
   Pohjasvaara T, 1998, STROKE, V29, P75, DOI 10.1161/01.STR.29.1.75
   Roman GC, 2002, CEREBROVASC DIS, V13, P1, DOI 10.1159/000049142
   SCHOENBERG BS, 1985, ARCH NEUROL-CHICAGO, V42, P740, DOI 10.1001/archneur.1985.04210090004002
   Sykova E, 1998, EXP GERONTOL, V33, P837, DOI 10.1016/S0531-5565(98)00038-2
   SYKOVSA E, PROGR BRAIN RES, V132, P339
   TATEMICHI TK, 1995, ARZNEIMITTEL-FORSCH, V45-1, P371
   Tatemichi TK, 1996, VASCULAR DEMENTIA, P41
   UEDA K, 1992, STROKE, V23, P798, DOI 10.1161/01.STR.23.6.798
   YAMAGUCHI T, 1992, VASCULAR DEMENTIA NE, P100
NR 45
TC 4
Z9 4
U1 0
U2 1
PU ELSEVIER SCIENCE BV
PI AMSTERDAM
PA PO BOX 211, 1000 AE AMSTERDAM, NETHERLANDS
SN 0022-510X
J9 J NEUROL SCI
JI J. Neurol. Sci.
PD MAR 15
PY 2005
VL 229
SI SI
BP 7
EP 12
DI 10.1016/j.jns.2004.11.013
PG 6
WC Clinical Neurology; Neurosciences
WE Conference Proceedings Citation Index - Science (CPCI-S); Science Citation Index Expanded (SCI-EXPANDED)
SC Neurosciences & Neurology
GA 911IK
UT WOS:000227995600003
PM 15760613
DA 2022-10-31
ER

PT J
AU Korczyn, AD
AF Korczyn, AD
TI The underdiagnosis of the vascular contribution to dementia
SO JOURNAL OF THE NEUROLOGICAL SCIENCES
LA English
DT Article; Proceedings Paper
CT 3rd International Congress on Vascular Dementia
CY OCT 23-26, 2003
CL Prague, CZECH REPUBLIC
DE vascular dementia; diagnosis; Alzheimer's disease; pathogenesis; mixed
   dementia; epidemiology; prevention
ID ALZHEIMERS-DISEASE; NEUROPATHOLOGY; CRITERIA; STROKE; MRI
AB The existence of vascular dementia (VaD) was first identified by Marie, who described the etat lacunaire, and by Binswanger, who identified white matter lesions in the brain subcortical areas. Alois Alzheimer, when defining the disease now bearing his name, did so in a patient with a presenile onset. The majority of demented elderly people were then believed to have cerebral arteriosclerosis underlying their cognitive decline. The role of cortical vascular lesions, while clear to clinicians, was highlighted only later, by the pathological studies of Tomlinson et al. and the clinical demonstrations of Hachinski et al. who have defined multi-infarct dementia. Lately, the emphasis shifted to pathogenic mechanisms for vascular brain disease with the identification of a multitude of processes, such as lipohyalmosis, cardiac dysfunction and genetic causes, to name only a few. Epidemiologic studies have demonstrated the high frequency of vascular lesions in brains of demented individuals, as well as the fact that vascular factors can contribute to Alzheimer's disease (AD). Moreover, many factors, which were identified as contributing to cerebrovascular disease in general and VaD in particular, are frequently suspected as predisposing to AD as well. All these considerations converge to the realization that vascular components are extremely important in the pathogenesis of old-age dementia and that prevention and perhaps treatment of dementia are within reach. These surprising findings highlight the importance of mixed vascular-degenerative dementia as a disorder that has to be properly defined. (c) 2004 Published by Elsevier B.V.
C1 Tel Aviv Univ, Sch Med, Sieratzki Chair Neurol, IL-69978 Ramat Aviv, Israel.
RP Korczyn, AD (通讯作者)，Tel Aviv Univ, Sch Med, Sieratzki Chair Neurol, IL-69978 Ramat Aviv, Israel.
EM neurol3@post.tau.ac.il
RI Korczyn, Amos D/C-3461-2017
OI Korczyn, Amos D/0000-0003-0125-2579
CR American Psychiatric Association, 1980, PSYCHIAT RES, V3, DOI DOI 10.1016/j.psychres.2011.06.006
   Barber PA, 1998, NEUROLOGY, V51, P418, DOI 10.1212/WNL.51.2.418
   BRUN A, 1986, PROG NEURO-PSYCHOPH, V10, P297, DOI 10.1016/0278-5846(86)90009-6
   CHIU HC, 1992, NEUROLOGY, V42, P473
   DELATORRE JC, 2002, STROKE, V33, P1
   Esiri MM, 1999, LANCET, V354, P919, DOI 10.1016/S0140-6736(99)02355-7
   GOTTFRIES CG, 1994, DEMENTIA, V5, P163, DOI 10.1159/000106715
   HACHINSKI VC, 1974, LANCET, V2, P207
   JELLINGER K, 1990, J NEUROL SCI, V95, P239, DOI 10.1016/0022-510X(90)90072-U
   KORCZYN AD, 1999, MENTAL DYSFUNCTION P, V2, P209
   McKahnn G., 1984, NEUROLOGY, V34, P939
   Mega Michael S., 2000, Int J Neuropsychopharmacol, V3, P3, DOI 10.1017/S1461145700001942
   Mirra SS, 1999, HUM PATHOL, V30, P1125, DOI 10.1016/S0046-8177(99)90026-6
   Mungas D, 2001, NEUROLOGY, V57, P2229, DOI 10.1212/WNL.57.12.2229
   NUSSBAUM M, 1992, ALZ DIS ASSOC DIS, V6, P111, DOI 10.1097/00002093-199206020-00006
   NUSSBAUM M, ADV BEHAV BIOL, V2, P133
   PASSMORE P, 2005, J NEUROL SCI
   REZEK DL, 1987, NEUROLOGY, V37, P1365, DOI 10.1212/WNL.37.8.1365
   ROCKWOOD K, 1994, CAN J PSYCHIAT, V39, P253, DOI 10.1177/070674379403900503
   ROMAN GC, 1993, NEUROLOGY, V43, P250, DOI 10.1212/WNL.43.2.250
   Snowdon DA, 1997, JAMA-J AM MED ASSOC, V277, P813, DOI 10.1001/jama.277.10.813
   TOHGI H, 1990, Tohoku Journal of Experimental Medicine, V161, P39
   Treves TA, 1997, CEREBROVASC DIS, V7, P48, DOI 10.1159/000108163
   WALLIN A, 1989, ACTA NEUROL SCAND, V79, P397, DOI 10.1111/j.1600-0404.1989.tb03807.x
   Zekry D, 2002, J NEUROL, V249, P1529, DOI 10.1007/s00415-002-0883-1
NR 25
TC 40
Z9 40
U1 0
U2 3
PU ELSEVIER SCIENCE BV
PI AMSTERDAM
PA PO BOX 211, 1000 AE AMSTERDAM, NETHERLANDS
SN 0022-510X
EI 1878-5883
J9 J NEUROL SCI
JI J. Neurol. Sci.
PD MAR 15
PY 2005
VL 229
SI SI
BP 3
EP 6
DI 10.1016/j.jns.2004.11.011
PG 4
WC Clinical Neurology; Neurosciences
WE Science Citation Index Expanded (SCI-EXPANDED); Conference Proceedings Citation Index - Science (CPCI-S)
SC Neurosciences & Neurology
GA 911IK
UT WOS:000227995600002
PM 15760612
DA 2022-10-31
ER

PT C
AU Schuff, N
   Matsumoto, S
   Kmiecik, J
   Studholme, C
   Du, AT
   Miller, BL
   Kramer, JH
   Jagust, WJ
   Chui, HC
   Ezekiel, F
   Weiner, MW
AF Schuff, N
   Matsumoto, S
   Kmiecik, J
   Studholme, C
   Du, AT
   Miller, BL
   Kramer, JH
   Jagust, WJ
   Chui, HC
   Ezekiel, F
   Weiner, MW
BE Korczyn, AD
TI Cerebral perfusion in AD and subcortical ischemic vascular dementia
   using arterial spin labeled MRI
SO THIRD INTERNATIONAL CONGRESS ON VASCULAR DEMENTIA
LA English
DT Proceedings Paper
CT 3rd International Congress on Vascular Dementia
CY OCT 23-26, 2003
CL Prague, CZECH REPUBLIC
ID BLOOD-FLOW; ALZHEIMERS-DISEASE
AB The goals of this study were: 1) To compare the effects of Alzheimer's disease (AD) and subcortical ischemic vascular dementia (SIVD) on brain perfusion and 2) to determine the relationship between cortical hypoperfusion and subcortical vascular disease, measured as white matter lesions (WML). Eight mildly demented patients with SIVD (77 +/- 8 years, 26 +/- 3 MMSE) and 14 patients with AD of comparable age and dementia severity were compared to 18 cognitively normal elderly. All subjects had perfusion measured using multiplanar arterial spin labeled MRI, which does not require injection of a contrast agent. Both, AD and SIVD showed marked hypoperfusion primarily in frontal (p < 0.001) and parietal (p < 0.001) lobe gray matter, independent of atrophy. Further, WML were associated with hypoperfusion in frontal (p < 0.02) and parietal (p < 0.002) lobe gray matter, independent of diagnosis. In conclusion, hypoperfusion implies that function of remaining brain tissue is reduced in SIVD and AD and subcortical vascular disease can contribute either primary or secondary to cortical dysfunction.
C1 Dept Vet Affairs Med Ctr, Magnet Resonance Unit, San Francisco, CA USA.
RP Schuff, N (通讯作者)，Dept Vet Affairs Med Ctr, Magnet Resonance Unit, San Francisco, CA USA.
CR Alsop DC, 2000, ANN NEUROL, V47, P93, DOI 10.1002/1531-8249(200001)47:1<93::AID-ANA15>3.0.CO;2-8
   DEUTSCH G, 1987, NEUROLOGY, V37, P431, DOI 10.1212/WNL.37.3.431
   Edelman RR, 1998, MAGNET RESON MED, V40, P800, DOI 10.1002/mrm.1910400603
   Kogure D, 2000, J NUCL MED, V41, P1155
   Riley KP, 2002, ANN NEUROL, V51, P567, DOI 10.1002/ana.10161
   Schuff N, 2001, MAGN RESON MED, V45, P899, DOI 10.1002/mrm.1119
   SCHUFF N, 2002, P INT SOC MAGN RES M, P168
   Vinters HV, 2000, J NEUROPATH EXP NEUR, V59, P931, DOI 10.1093/jnen/59.11.931
   Wong EC, 1997, NMR BIOMED, V10, P237, DOI 10.1002/(SICI)1099-1492(199706/08)10:4/5<237::AID-NBM475>3.0.CO;2-X
NR 9
TC 0
Z9 0
U1 0
U2 3
PU MEDIMOND S R L
PI 40128 BOLOGNA
PA VIA MASERATI 5, 40128 BOLOGNA, 00000, ITALY
BN 88-323-3163-2
PY 2003
BP 255
EP 260
PG 6
WC Clinical Neurology; Peripheral Vascular Disease
WE Conference Proceedings Citation Index - Science (CPCI-S)
SC Neurosciences & Neurology; Cardiovascular System & Cardiology
GA BY68M
UT WOS:000189438400040
DA 2022-10-31
ER

PT J
AU Scott, TM
   Tucker, KL
   Bbadelia, A
   Benjamin, B
   Patz, S
   Bbadelia, R
   Liebson, E
   Price, LL
   Griffith, J
   Rosenberg, I
   Folstein, MF
AF Scott, TM
   Tucker, KL
   Bbadelia, A
   Benjamin, B
   Patz, S
   Bbadelia, R
   Liebson, E
   Price, LL
   Griffith, J
   Rosenberg, I
   Folstein, MF
TI Homocysteine and B vitamins relate to brain volume and white-matter
   changes in geriatric patients with psychiatric disorders
SO AMERICAN JOURNAL OF GERIATRIC PSYCHIATRY
LA English
DT Article; Proceedings Paper
CT 3rd International Conference on Homocysteine Metabolism
CY JUL 02-05, 2001
CL SORRENTO, ITALY
ID CHRONIC DISEASE PREVENTION; CAROTID-ARTERY STENOSIS; PLASMA
   HOMOCYSTEINE; ELDERLY POPULATION; ALZHEIMER-DISEASE; COGNITIVE
   PERFORMANCE; COBALAMIN DEFICIENCY; NUTRITIONAL-STATUS; NUTRIENT INTAKE;
   FOLATE STATUS
AB Objective: There is a growing literature on the relationship between low serum B-vitamins, elevated homocysteine, and cognitive impairment; however, few studies have examined radiological markers of associated neuropathology in geropsycbiatry inpatients. The authors examined the relationship of homocysteine, folate, and vitamin B-12 With magnetic resonance imaging (MRI) markers of neuropathology. Methods: In this archival study, authors reviewed the MRIs and medical records of 34 inpatients in a geriatric psychiatry unit. Patients were selected if folate, B-12, and/or homocysteine levels had been assessed and if the appropriate clinical MRIs were performed (19 men; mean age, 75 years). Patients with schizophrenia or current substance dependence were excluded. The relationships between MRI volume measures, white-matter hyperintensity (WMH) grade, and serum concentrations of folate, B-12, and homocysteine were analyzed, using age-adjusted Pearson correlations. Results: Homocysteine was related to WMH grade, but not brain-volume measures. Folate was associated with hippocampus and amygdala, and negatively associated with WMH. B-12 level was not statistically associated with any brain measure. Conclusions: Elevated homocysteine and low folate were associated with radiological markers of neuropathology. Since no patient bad clinically deficient folate, it may be important to rethink what defines functionally significant micronutrient deficiency and explore what this means in different age- and health-status groups. Larger samples will be needed to assess interactions between homocysteine, micronutrients, and other neuropatbology risk factors.
C1 Tufts New England Med Ctr, Dept Psychiat, Boston, MA 02446 USA.
   Tufts Univ, Sch Med, Dept Radiol, Medford, MA 02155 USA.
   Tufts Univ, Sch Med, Jean Mayer Human Nutr Res Ctr Aging, Medford, MA 02155 USA.
   Tufts Univ, Sch Med, Biostat Res Ctr, Medford, MA 02155 USA.
RP Scott, TM (通讯作者)，Tufts New England Med Ctr, Dept Psychiat, 1007,750 Washington St, Boston, MA 02446 USA.
EM tscott@tufts-nemc.org
RI anand, amit/A-7222-2009; Tucker, Katherine L/A-4545-2010; Patz,
   Samuel/I-2879-2012
OI Patz, Samuel/0000-0002-4500-1918; Tucker, Katherine/0000-0001-7640-662X
CR Allen William P., 1996, Current Opinion in Pediatrics, V8, P630, DOI 10.1097/00008480-199612000-00015
   ALPERT JE, 1997, MEDSCAPE MENTAL HLTH, P2
   Bailey LB, 1999, J NUTR, V129, P779, DOI 10.1093/jn/129.4.779
   BEAL MF, 1990, NEUROSCI LETT, V108, P36
   BEAL MF, 1991, J NEUROSCI, V11, P147
   Bell I R, 1990, J Geriatr Psychiatry Neurol, V3, P98, DOI 10.1177/089198879000300208
   BELL IR, 1990, BIOL PSYCHIAT, V27, P125, DOI 10.1016/0006-3223(90)90642-F
   Bellamy MF, 1997, J INHERIT METAB DIS, V20, P307, DOI 10.1023/A:1005377310872
   Bostom AG, 1996, KIDNEY INT, V49, P147, DOI 10.1038/ki.1996.19
   BOTTIGLIERI T, 1995, FOLATE HLTH DIS, P435
   Bryan RN, 1997, RADIOLOGY, V202, P47, DOI 10.1148/radiology.202.1.8988191
   Budge M, 2000, ANN NY ACAD SCI, V903, P407, DOI 10.1111/j.1749-6632.2000.tb06392.x
   BUTCHER KS, 1995, AM J PHYSIOL-REG I, V268, pR214, DOI 10.1152/ajpregu.1995.268.1.R214
   Butters N, 1981, Curr Alcohol, V8, P205
   Chambers JC, 1999, CIRCULATION, V99, P1156, DOI 10.1161/01.CIR.99.9.1156
   Clarke R, 1998, ARCH NEUROL-CHICAGO, V55, P1449, DOI 10.1001/archneur.55.11.1449
   Dardik R, 2000, THROMB HAEMOSTASIS, V83, P338
   DECARLI C, 1992, J COMPUT ASSIST TOMO, V16, P274, DOI 10.1097/00004728-199203000-00018
   DEGROOT PG, 1983, EUR J CLIN INVEST, V13, P405, DOI 10.1111/j.1365-2362.1983.tb00121.x
   Duthie SJ, 2002, AM J CLIN NUTR, V75, P908, DOI 10.1093/ajcn/75.5.908
   Ebly EM, 1998, AGE AGEING, V27, P485, DOI 10.1093/ageing/27.4.485
   Fairfield KM, 2002, JAMA-J AM MED ASSOC, V287, P3116, DOI 10.1001/jama.287.23.3116
   Fassbender K, 1999, LANCET, V353, P1586
   Fassbender K, 1999, STROKE, V30, P1647, DOI 10.1161/01.STR.30.8.1647
   Fletcher RH, 2002, JAMA-J AM MED ASSOC, V287, P3127, DOI 10.1001/jama.287.23.3127
   GOODWIN JS, 1983, JAMA-J AM MED ASSOC, V249, P2917, DOI 10.1001/jama.249.21.2917
   HECTOR M, 1988, J AM GERIATR SOC, V36, P1105, DOI 10.1111/j.1532-5415.1988.tb04397.x
   Hogervorst E, 2002, ARCH NEUROL-CHICAGO, V59, P787, DOI 10.1001/archneur.59.5.787
   Jack CR, 1997, NEUROLOGY, V49, P786, DOI 10.1212/WNL.49.3.786
   Jacques PF, 1999, AM J CLIN NUTR, V69, P482
   Joosten E, 1977, J GERONTOL, V52, P76
   Kruman II, 2002, J NEUROSCI, V22, P1752, DOI 10.1523/JNEUROSCI.22-05-01752.2002
   LaRue A, 1997, AM J CLIN NUTR, V65, P20, DOI 10.1093/ajcn/65.1.20
   LEHERICY S, 1994, AM J NEURORADIOL, V15, P929
   Lentz SR, 1997, LIFE SCI, V61, P1205, DOI 10.1016/S0024-3205(97)00392-5
   Lindeman RD, 2000, J AM COLL NUTR, V19, P68, DOI 10.1080/07315724.2000.10718916
   LINDENBAUM J, 1994, AM J CLIN NUTR, V60, P2, DOI 10.1093/ajcn/60.1.2
   Lipton SA, 1997, P NATL ACAD SCI USA, V94, P5923, DOI 10.1073/pnas.94.11.5923
   Matsui T, 2001, STROKE, V32, P1116, DOI 10.1161/01.STR.32.5.1116
   MAYER J, 1966, POSTGRAD MED, V39, pA127
   McCaddon A, 2001, DEMENT GERIATR COGN, V12, P309, DOI 10.1159/000051275
   McCaddon A, 1998, INT J GERIATR PSYCH, V13, P235, DOI 10.1002/(SICI)1099-1166(199804)13:4<235::AID-GPS761>3.0.CO;2-8
   MCCULLY KS, 1992, NUTR REV, V50, P7, DOI 10.1111/j.1753-4887.1992.tb02454.x
   Ortega RM, 1997, AM J CLIN NUTR, V66, P803
   Parnetti L, 1997, AGING-CLIN EXP RES, V9, P241, DOI 10.1007/BF03341827
   POSNER BEM, 1987, J AM DIET ASSOC, V87, P452
   Riggs KM, 1996, AM J CLIN NUTR, V63, P306, DOI 10.1093/ajcn/63.3.306
   ROSENBERG IH, 1992, AM J CLIN NUTR, V55, P1237
   Selhub J, 1999, ANNU REV NUTR, V19, P217, DOI 10.1146/annurev.nutr.19.1.217
   Selhub J, 1996, J NUTR, V126, pS1258, DOI 10.1093/jn/126.suppl_4.1258S
   SELHUB J, 1993, JAMA-J AM MED ASSOC, V270, P2693, DOI 10.1001/jama.270.22.2693
   SELHUB J, 1995, NEW ENGL J MED, V332, P286, DOI 10.1056/NEJM199502023320502
   Seshadri S, 2002, NEW ENGL J MED, V346, P476, DOI 10.1056/NEJMoa011613
   Snowdon DA, 2000, AM J CLIN NUTR, V71, P993
   STEVENS DA, 1992, J AM DIET ASSOC, V92, P714
   Tucker KL, 2000, AM J CLIN NUTR, V71, P514
   TUCKER KL, 1999, GERONTOLOGIST, V39, P149
   Ubbink JB, 1995, NUTR REV, V53, P323, DOI 10.1111/j.1753-4887.1995.tb01486.x
   van Asselt DZB, 1998, AM J CLIN NUTR, V68, P328, DOI 10.1093/ajcn/68.2.328
   Vermeer SE, 2002, ANN NEUROL, V51, P285, DOI 10.1002/ana.10111
   Yoo JH, 1998, STROKE, V29, P2478, DOI 10.1161/01.STR.29.12.2478
NR 61
TC 66
Z9 70
U1 0
U2 8
PU AMER PSYCHIATRIC PUBLISHING, INC
PI ARLINGTON
PA 1000 WILSON BOULEVARD, STE 1825, ARLINGTON, VA 22209-3901 USA
SN 1064-7481
J9 AM J GERIAT PSYCHIAT
JI Am. J. Geriatr. Psychiatr.
PD NOV-DEC
PY 2004
VL 12
IS 6
BP 631
EP 638
DI 10.1176/appi.ajgp.12.6.631
PG 8
WC Geriatrics & Gerontology; Gerontology; Psychiatry
WE Conference Proceedings Citation Index - Science (CPCI-S); Conference Proceedings Citation Index - Social Science &amp; Humanities (CPCI-SSH); Science Citation Index Expanded (SCI-EXPANDED); Social Science Citation Index (SSCI)
SC Geriatrics & Gerontology; Psychiatry
GA 870UR
UT WOS:000225084600009
PM 15545331
DA 2022-10-31
ER

PT J
AU Lamar, M
   Catani, M
   Price, CC
   Heilman, KM
   Libon, DJ
AF Lamar, Melissa
   Catani, Marco
   Price, Catherine C.
   Heilman, Kenneth M.
   Libon, David J.
TI The impact of region-specific leukoaraiosis on working memory deficits
   in dementia
SO NEUROPSYCHOLOGIA
LA English
DT Article; Proceedings Paper
CT 3rd Congress of the
   International-Society-for-Vascular-Behavioral-and-Cognitive-Disorders
   (Vas-Cog 2007)
CY JUL 11-14, 2007
CL San Antonio, TX
SP Int Soc Vasc Behav & Cognit Disorders
DE leukoaraiosis; executive functioning; working memory; MRI white matter
   alterations; executive control; mental manipulation
ID WHITE-MATTER LESIONS; ISCHEMIC-VASCULAR DEMENTIA; SHORT-TERM-MEMORY;
   ALZHEIMERS-DISEASE; LACUNAR INFARCTION; COGNITIVE DECLINE; HUMAN BRAIN;
   HYPERINTENSITIES; DIAGNOSIS; TASK
AB MRI leukoaraiosis (LA) is less likely to interfere with simple compared to more complex working memory (WM) skills. We hypothesize that LA within the left hemisphere negatively impacts higher-level WM processes in dementia. Participants with dementia (n = 64; MMSE = 22.0 +/- 3.4) performed a Backward Digit Task measuring simple storage/rehearsal (ANY-ORDER) and complex disengagement/temporal re-ordering (SERIAL-ORDER) recall. A visual rating scale categorized MRI-LA in five regions per hemisphere: frontal and parietal centrum semiovale, white matter around the frontal horns, body of the lateral ventricles and posterior horns. Amidst equivalent hemispheric LA scores [t(62) = -1.12, p > 0.05], correlations revealed an association between left-sided LA and SERIAL-ORDER recall (r = -0.31, p = 0.007) with LA around the posterior horn (rho = -0.30, p = 0.008) and frontal centrum semiovale (rho = -0.29, p = 0.01) showing the greatest association. Regression modeling confirmed the left posterior horn contribution to SERIAL-ORDER performance variance. Results suggest involvement of anterior (fronto-striatal) and more posterior (inferior parietal) white matter tracts in higher order WM deficits in dementia. (C) 2008 Elsevier Ltd. All rights reserved.
C1 [Lamar, Melissa] Kings Coll London, Inst Psychiat, Dept Psychol, Sect Brain Maturat,MRC Ctr, London SE5 5AH, England.
   [Catani, Marco] Kings Coll London, Inst Psychiat, Dept Psychol Med, Ctr Neuroimaging Sci, London SE5 5AH, England.
   [Price, Catherine C.] Univ Florida, Dept Clin & Hlth Psychol, Gainesville, FL 32611 USA.
   [Heilman, Kenneth M.] Univ Florida, Dept Neurol, Gainesville, FL 32611 USA.
   [Heilman, Kenneth M.] VAMC, Gainesville, FL 32611 USA.
   [Libon, David J.] Drexel Univ, Coll Med, Dept Neurol, Philadelphia, PA 19104 USA.
RP Lamar, M (通讯作者)，Kings Coll London, Inst Psychiat, Dept Psychol, Sect Brain Maturat,MRC Ctr, M6-01,P050 De Crespigny Pk, London SE5 5AH, England.
EM m.lamar@iop.kcl.ac.uk
RI Catani, Marco/AFK-2769-2022; Kennedy, Kristen M/B-4699-2008; Catani,
   Marco/AAG-1094-2022; Catani, Marco/H-7801-2012
OI Catani, Marco/0000-0002-5488-6463; Kennedy, Kristen
   M/0000-0001-5373-9026; Catani, Marco/0000-0002-5488-6463; Catani,
   Marco/0000-0002-5488-6463; Price, Catherine/0000-0001-5994-0644
FU NINDS NIH HHS [K23 NS060660, R01 NS082386] Funding Source: Medline;
   NATIONAL INSTITUTE OF NEUROLOGICAL DISORDERS AND STROKE [R01NS082386,
   K23NS060660] Funding Source: NIH RePORTER
CR Burns JM, 2005, ARCH NEUROL-CHICAGO, V62, P1870, DOI 10.1001/archneur.62.12.1870
   Catani M, 2003, BRAIN, V126, P2093, DOI 10.1093/brain/awg203
   Catani M, 2002, NEUROIMAGE, V17, P77, DOI 10.1006/nimg.2002.1136
   Charlton RA, 2008, NEUROBIOL AGING, V29, P1547, DOI 10.1016/j.neurobiolaging.2007.03.017
   Charlton RA, 2006, NEUROLOGY, V66, P217, DOI 10.1212/01.wnl.0000194256.15247.83
   CHUI HC, 1992, NEUROLOGY, V42, P473, DOI 10.1212/WNL.42.3.473
   Collette F, 2001, MEMORY, V9, P249, DOI 10.1080/09658210143000056
   D'Esposito M, 1998, COGNITIVE BRAIN RES, V7, P1, DOI 10.1016/S0926-6410(98)00004-4
   de Groot JC, 2000, ANN NEUROL, V47, P145
   de Groot JC, 2002, ANN NEUROL, V52, P335, DOI 10.1002/ana.10294
   Fernaeus SE, 2001, DEMENT GERIATR COGN, V12, P52, DOI 10.1159/000051235
   FUSTER JM, 1971, SCIENCE, V173, P652, DOI 10.1126/science.173.3997.652
   Gootjes L, 2004, DEMENT GERIATR COGN, V18, P180, DOI 10.1159/000079199
   Grau-Olivares M, 2007, J NEUROL SCI, V257, P160, DOI 10.1016/j.jns.2007.01.022
   Grau-Olivares M, 2007, CEREBROVASC DIS, V23, P353, DOI 10.1159/000099134
   HACHINSKI VC, 1987, ARCH NEUROL-CHICAGO, V44, P21, DOI 10.1001/archneur.1987.00520130013009
   Hoshi Y, 2000, COGNITIVE BRAIN RES, V9, P339, DOI 10.1016/S0926-6410(00)00006-9
   Hubbard EM, 2005, NAT REV NEUROSCI, V6, P435, DOI 10.1038/nrn1684
   Jacobsen C, 1936, COMP PSYCHOL MONOGR, V13, P1, DOI DOI 10.3389/fncir.2018.00031
   Jellinger KA, 2002, J NEUROL SCI, V203, P153, DOI 10.1016/S0022-510X(02)00282-4
   Jokinen H, 2005, J NEUROL NEUROSUR PS, V76, P1229, DOI 10.1136/jnnp.2004.055657
   JUNQUE C, 1990, ARCH NEUROL-CHICAGO, V47, P151, DOI 10.1001/archneur.1990.00530020047013
   Lamar M, 2007, NEUROPSYCHOLOGIA, V45, P245, DOI 10.1016/j.neuropsychologia.2006.07.009
   Luchsinger JA, 2005, NEUROLOGY, V65, P545, DOI 10.1212/01.wnl.0000172914.08967.dc
   MCKHANN G, 1984, NEUROLOGY, V34, P939, DOI 10.1212/WNL.34.7.939
   O'Brien JT, 2002, ANN NY ACAD SCI, V977, P436, DOI 10.1111/j.1749-6632.2002.tb04849.x
   O'Sullivan M, 2004, J NEUROL NEUROSUR PS, V75, P441, DOI 10.1136/jnnp.2003.014910
   PAULESU E, 1993, NATURE, V362, P342, DOI 10.1038/362342a0
   Price CC, 2005, NEUROLOGY, V65, P376, DOI 10.1212/01.WNL.0000168877.06011.15
   Skoog I, 1996, ACTA NEUROL SCAND, V93, P142, DOI 10.1111/j.1600-0404.1996.tb00190.x
   Smith EE, 1998, P NATL ACAD SCI USA, V95, P876, DOI 10.1073/pnas.95.3.876
   Tsukiura T, 2001, COGNITIVE BRAIN RES, V11, P13, DOI 10.1016/S0926-6410(00)00059-8
NR 32
TC 36
Z9 39
U1 0
U2 1
PU PERGAMON-ELSEVIER SCIENCE LTD
PI OXFORD
PA THE BOULEVARD, LANGFORD LANE, KIDLINGTON, OXFORD OX5 1GB, ENGLAND
SN 0028-3932
EI 1873-3514
J9 NEUROPSYCHOLOGIA
JI Neuropsychologia
PD AUG
PY 2008
VL 46
IS 10
BP 2597
EP 2601
DI 10.1016/j.neuropsychologia.2008.04.007
PG 5
WC Behavioral Sciences; Neurosciences; Psychology, Experimental
WE Science Citation Index Expanded (SCI-EXPANDED); Social Science Citation Index (SSCI); Conference Proceedings Citation Index - Social Science &amp; Humanities (CPCI-SSH)
SC Behavioral Sciences; Neurosciences & Neurology; Psychology
GA 326SL
UT WOS:000257679100016
PM 18501390
DA 2022-10-31
ER

PT J
AU Kuller, LH
AF Kuller, LH
TI Risk factors for dementia in the cardiovascular health study cognition
   study
SO REVISTA DE NEUROLOGIA
LA Spanish
DT Article; Proceedings Paper
CT 3rd Barcelona-Pittsburgh Conference on Dementia at the Present Time
CY 2002
CL BARCELONA, SPAIN
DE Alzheimer's disease; apolipoprotein E; dementia; MRI; risk factors
ID ALZHEIMERS-DISEASE; AFRICAN-AMERICANS; VASCULAR DEMENTIA;
   APOLIPOPROTEIN-E; ELDERLY PERSONS; BLOOD-PRESSURE; POPULATION; DECLINE;
   PEOPLE; AD
AB Several predispocitional and genetic factors are thought to be involved in the etiology of Alzheimer's disease (AD). Except for age, there is no consensus among researchers about the factors that can best predict AD. Some studies have found that, older women, cerebrovascular risk factors (hypertension, ischemic heart disease, diabetes mellitus), and the presence of the apolipoprotein E (APOE) 4 allele to be associated with the development of dementia and AD. However, there are a few large scale studies that have entered magnetic resonance imaging (MRI)findings in the analysis of risk factors for AD. The Cardiovascular Health Study Cognition Study evaluated the determinants of the risk of dementia, diagnosed in 1998-99, among 3608 participants >65 years of age who had MRI of the brain in 1991 through 1994. In this cohort, there were 480 incident dementia cases, and 330 were diagnosed as AD. The CHS found that age, Modified Mini-Mental State Examination scores, cerebral ventricular size, severity of white matter lesions, number of MRI-identified infarcts, and the presence of the APOE-4 allele were predictors of dementia. This study showed the importance of controlling for neuroimaging findings the study of risk factors for dementia. Scores of global cognitive measures, the presence of the APOE-4 allele, and MRI of the brain were strong predictors of dementia and AD.
C1 Univ Pittsburgh, Grad Sch Publ Hlth, Dept Epidemiol, Pittsburgh, PA 15261 USA.
CR Backman L, 2001, BRAIN, V124, P96, DOI 10.1093/brain/124.1.96
   Chen P, 2000, NEUROLOGY, V55, P1847, DOI 10.1212/WNL.55.12.1847
   DEVENAND DP, 1996, ARCH GEN PSYCHIAT, V53, P175
   Fratiglioni L, 1997, NEUROLOGY, V48, P132, DOI 10.1212/WNL.48.1.132
   Fried Linda P., 1991, Annals of Epidemiology, V1, P263
   GALLO JJ, 1995, PSYCHOL MED, V25, P1211, DOI 10.1017/S0033291700033183
   Geerlings MI, 2000, J AM GERIATR SOC, V48, P1092, DOI 10.1111/j.1532-5415.2000.tb04785.x
   Haan MN, 1999, JAMA-J AM MED ASSOC, V282, P40, DOI 10.1001/jama.282.1.40
   Hofman A, 1997, LANCET, V349, P151, DOI 10.1016/S0140-6736(96)09328-2
   JORM AF, 1989, PSYCHOL MED, V19, P1015, DOI 10.1017/S0033291700005742
   KATZMAN R, 1993, NEUROLOGY, V43, P13, DOI 10.1212/WNL.43.1_Part_1.13
   Kivipelto M, 2001, NEUROLOGY, V56, P1683, DOI 10.1212/WNL.56.12.1683
   Kuller LH, 1998, STROKE, V29, P388, DOI 10.1161/01.STR.29.2.388
   KULLER LH, RISK FACTORS DEMENTI
   Longstreth WT, 1996, STROKE, V27, P1274, DOI 10.1161/01.STR.27.8.1274
   Lopez OL, 2003, NEUROEPIDEMIOLOGY, V22, P1, DOI 10.1159/000067110
   MASUR DM, 1994, NEUROLOGY, V44, P1427, DOI 10.1212/WNL.44.8.1427
   Meyer JS, 2000, NEUROBIOL AGING, V21, P161, DOI 10.1016/S0197-4580(00)00136-6
   Myers RH, 1996, NEUROLOGY, V46, P673, DOI 10.1212/WNL.46.3.673
   Newman AB, 2001, J GERONTOL A-BIOL, V56, pM158, DOI 10.1093/gerona/56.3.M158
   Posner HB, 2002, NEUROLOGY, V58, P1175, DOI 10.1212/WNL.58.8.1175
   RADLOFF L S, 1986, Clinical Gerontologist, V5, P119
   Sato R, 1999, AM J EPIDEMIOL, V150, P919
   Seshadri S, 1997, NEUROLOGY, V49, P1498, DOI 10.1212/WNL.49.6.1498
   Skoog I, 1996, LANCET, V347, P1141, DOI 10.1016/S0140-6736(96)90608-X
   SMALL GW, 1995, AM J PSYCHIAT, V152, P1757
   Tang MX, 1998, JAMA-J AM MED ASSOC, V279, P751, DOI 10.1001/jama.279.10.751
   Tang MX, 2001, NEUROLOGY, V56, P49, DOI 10.1212/WNL.56.1.49
   TATEMICHI TK, 1992, NEUROLOGY, V42, P1185, DOI 10.1212/WNL.42.6.1185
   TENG EL, 1987, J CLIN PSYCHIAT, V48, P314
   Wechsler D., 1997, WAIS 4 ADM SCORING M
   YOSHITAKE T, 1995, NEUROLOGY, V45, P1161, DOI 10.1212/WNL.45.6.1161
   Yue NC, 1997, RADIOLOGY, V202, P33, DOI 10.1148/radiology.202.1.8988189
   Zhu L, 1998, J CLIN EPIDEMIOL, V51, P385, DOI 10.1016/S0895-4356(98)00003-1
NR 34
TC 13
Z9 15
U1 0
U2 1
PU REVISTA DE NEUROLOGIA
PI BARCELONA
PA C/O CESAR VIGUERA, EDITOR, APDO 94121, 08080 BARCELONA, SPAIN
SN 0210-0010
J9 REV NEUROLOGIA
JI Rev. Neurologia
PD JUL 16
PY 2003
VL 37
IS 2
BP 122
EP 126
DI 10.33588/rn.3702.2002445
PG 5
WC Clinical Neurology
WE Conference Proceedings Citation Index - Science (CPCI-S); Science Citation Index Expanded (SCI-EXPANDED); Social Science Citation Index (SSCI)
SC Neurosciences & Neurology
GA 705DD
UT WOS:000184379700005
PM 12938070
DA 2022-10-31
ER

PT J
AU Resnick, SM
   Goldszal, AF
   Davatzikos, C
   Golski, S
   Kraut, MA
   Metter, EJ
   Bryan, RN
   Zonderman, AB
AF Resnick, SM
   Goldszal, AF
   Davatzikos, C
   Golski, S
   Kraut, MA
   Metter, EJ
   Bryan, RN
   Zonderman, AB
TI One-year age changes in MRI brain volumes in older adults
SO CEREBRAL CORTEX
LA English
DT Article; Proceedings Paper
CT 36th Annual Meeting of the American-College-of-Neuropsychopharmacology
CY DEC 06-12, 1997
CL WAIKOLOA, HAWAII
SP Amer Coll Neuropsychopharmacol
ID VISUAL-RETENTION TEST; HUMAN CEREBRAL-CORTEX; WHITE-MATTER CHANGES;
   ALZHEIMERS-DISEASE; SEX-DIFFERENCES; TEMPORAL-LOBE; CARDIOVASCULAR
   HEALTH; LONGITUDINAL CT; AGING BRAIN; GRAY-MATTER
AB Longitudinal studies indicate that declines in cognition and memory accelerate after age 70 years. The neuroanatomic and neurophysiologic underpinnings of cognitive change are unclear, as there is little information on longitudinal brain changes. We are conducting a longitudinal neuroimaging study of nondemented older participants in the Baltimore Longitudinal Study of Aging. This report focuses on age and sex differences in brain structure measured by magnetic resonance imaging during the first two annual evaluations. Cross sectional results from 116 participants aged 59-85 years reveal significantly larger ventricular volumes and smaller gray and white matter volumes in older compared with younger participants and in men compared with women. Regional brain volumes show that the effects of age and sex are not uniform across brain regions. Age differences are greatest for the parietal region. Sex differences tend to be larger for frontal and temporal than parietal and occipital regions. Longitudinal analysis demonstrates an increase of 1526 mm(3) in ventricular volume over 1 year, but no detectable change in total or regional brain volumes. Definition of the pattern and rate of longitudinal brain changes will facilitate the detection of pathological brain changes, which may be predictors of dementia.
C1 NIA, Lab Personal & Cognit, Baltimore, MD 21224 USA.
   Johns Hopkins Univ, Dept Radiol, Baltimore, MD USA.
RP Resnick, SM (通讯作者)，NIA, Lab Personal & Cognit, Box 03,5600 Nathan Shock Dr, Baltimore, MD 21224 USA.
RI Bryan, R. Nick/P-1661-2014; Zonderman, Alan B/A-5807-2013; Davatzikos,
   Christos/ABE-2057-2021; Kennedy, Kristen M/B-4699-2008
OI Zonderman, Alan B/0000-0003-3530-2319; Kennedy, Kristen
   M/0000-0001-5373-9026; Davatzikos, Christos/0000-0002-1025-8561;
   Zonderman, Alan B/0000-0002-6523-4778
FU NATIONAL INSTITUTE ON AGING [ZIAAG000191, Z01AG000191] Funding Source:
   NIH RePORTER
CR Andreasen NC, 1996, J COMPUT ASSIST TOMO, V20, P98, DOI 10.1097/00004728-199601000-00018
   ARENBERG D, 1978, J GERONTOL, V33, P534, DOI 10.1093/geronj/33.4.534
   BLATTER DD, 1995, AM J NEURORADIOL, V16, P241
   COFFEY CE, 1992, NEUROLOGY, V42, P527, DOI 10.1212/WNL.42.3.527
   Coffey CE, 1998, ARCH NEUROL-CHICAGO, V55, P169, DOI 10.1001/archneur.55.2.169
   COLEMAN PD, 1987, NEUROBIOL AGING, V8, P521, DOI 10.1016/0197-4580(87)90127-8
   Collins DL, 1995, HUM BRAIN MAPP, V3, P190, DOI 10.1002/hbm.460030304
   Convit A, 1997, NEUROBIOL AGING, V18, P131, DOI 10.1016/S0197-4580(97)00001-8
   COWELL PE, 1994, J NEUROSCI, V14, P4748
   Davatzikos C, 1996, J COMPUT ASSIST TOMO, V20, P656, DOI 10.1097/00004728-199607000-00031
   DECARLI C, 1992, NEUROLOGY, V42, P2029
   deLeon MJ, 1997, NEUROBIOL AGING, V18, P1, DOI 10.1016/S0197-4580(96)00213-8
   DELEON MJ, 1989, AM J ROENTGENOL, V152, P1257, DOI 10.2214/ajr.152.6.1257
   DIGGLE PJ, 1996, ANAL LONGITUDINAL DA
   Fox NC, 1996, LANCET, V348, P94, DOI 10.1016/S0140-6736(96)05228-2
   Goldszal AF, 1998, J COMPUT ASSIST TOMO, V22, P827, DOI 10.1097/00004728-199809000-00030
   Golomb J, 1996, NEUROLOGY, V47, P810, DOI 10.1212/WNL.47.3.810
   GRANT R, 1987, MAGN RESON IMAGING, V5, P465, DOI 10.1016/0730-725X(87)90380-8
   GUR RC, 1991, P NATL ACAD SCI USA, V88, P2845, DOI 10.1073/pnas.88.7.2845
   Guttmann CRG, 1998, NEUROLOGY, V50, P972, DOI 10.1212/WNL.50.4.972
   JACK CR, 1992, NEUROLOGY, V42, P183, DOI 10.1212/WNL.42.1.183
   JERNIGAN TL, 1991, BIOL PSYCHIAT, V29, P55, DOI 10.1016/0006-3223(91)90210-D
   JOBST KA, 1994, LANCET, V343, P829, DOI 10.1016/S0140-6736(94)92028-1
   Kaye JA, 1997, NEUROLOGY, V48, P1297, DOI 10.1212/WNL.48.5.1297
   KAYE JA, 1992, J AM GERIATR SOC, V40, P225, DOI 10.1111/j.1532-5415.1992.tb02073.x
   MANOLIO TA, 1994, STROKE, V25, P318, DOI 10.1161/01.STR.25.2.318
   MILLER AKH, 1977, ANN HUM BIOL, V4, P253, DOI 10.1080/03014467700007142
   Morrell CH, 1997, AM STAT, V51, P338, DOI 10.2307/2685902
   Morrison JH, 1997, SCIENCE, V278, P412, DOI 10.1126/science.278.5337.412
   Mueller EA, 1998, NEUROLOGY, V51, P1555, DOI 10.1212/WNL.51.6.1555
   Murphy DGM, 1996, ARCH GEN PSYCHIAT, V53, P585
   PFEFFERBAUM A, 1994, ARCH NEUROL-CHICAGO, V51, P874, DOI 10.1001/archneur.1994.00540210046012
   Raz N, 1997, CEREB CORTEX, V7, P268, DOI 10.1093/cercor/7.3.268
   RAZ N, 1993, PSYCHOBIOLOGY, V21, P151
   RESNICK SM, 1995, J GERONTOL B-PSYCHOL, V50, pP171, DOI 10.1093/geronb/50B.3.P171
   SHEAR PK, 1995, ARCH NEUROL-CHICAGO, V52, P392, DOI 10.1001/archneur.1995.00540280078021
   Shock NW, 1984, NORMAL HUMAN AGING B
   SPITZER R, 1987, DIAGNOSTIC STAT MANU
   SULLIVAN EV, 1995, NEUROBIOL AGING, V16, P591, DOI 10.1016/0197-4580(95)00074-O
   TAKEDA S, 1985, J GERONTOL, V40, P159, DOI 10.1093/geronj/40.2.159
   Talairach J., 1988, COPLANAR STEREOTAXIC
   WIPPOLD FJ, 1991, RADIOLOGY, V179, P215, DOI 10.1148/radiology.179.1.2006279
   Yue NC, 1997, RADIOLOGY, V202, P33, DOI 10.1148/radiology.202.1.8988189
   [No title captured]
NR 44
TC 407
Z9 412
U1 1
U2 18
PU OXFORD UNIV PRESS INC
PI CARY
PA JOURNALS DEPT, 2001 EVANS RD, CARY, NC 27513 USA
SN 1047-3211
J9 CEREB CORTEX
JI Cereb. Cortex
PD MAY
PY 2000
VL 10
IS 5
BP 464
EP 472
DI 10.1093/cercor/10.5.464
PG 9
WC Neurosciences
WE Conference Proceedings Citation Index - Science (CPCI-S); Science Citation Index Expanded (SCI-EXPANDED)
SC Neurosciences & Neurology
GA 310AG
UT WOS:000086802700003
PM 10847596
OA Bronze
DA 2022-10-31
ER

PT C
AU Preti, MG
   Lagana, MM
   Baglio, F
   Griffanti, L
   Nemni, R
   Cecconi, P
   Baselli, G
AF Preti, Maria Giulia
   Lagana, Maria Marcella
   Baglio, Francesca
   Griffanti, Ludovica
   Nemni, Raffaello
   Cecconi, Pietro
   Baselli, Giuseppe
GP IEEE
TI Comparison between skeleton-based and atlas-based approach in the
   assessment of corpus callosum damages in Mild Cognitive Impairment and
   Alzheimer Disease
SO 2011 ANNUAL INTERNATIONAL CONFERENCE OF THE IEEE ENGINEERING IN MEDICINE
   AND BIOLOGY SOCIETY (EMBC)
SE IEEE Engineering in Medicine and Biology Society Conference Proceedings
LA English
DT Proceedings Paper
CT 33rd Annual International Conference of the IEEE
   Engineering-in-Medicine-and-Biology-Society (EMBS)
CY AUG 30-SEP 03, 2011
CL Boston, MA
SP IEEE, Engn Med & Biol Soc (EMBS)
ID WHITE-MATTER INTEGRITY; SPATIAL STATISTICS; DIFFUSION; TRACTOGRAPHY;
   MRI; DIAGNOSIS
AB The damage of specific bundles in the brain white matter (WM) is currently assessed in Alzheimer Disease (AD) and amnestic Mild Cognitive Impairment (aMCI) by tractography based on diffusion tensor imaging (DTI) and the consequent evaluation of diffusion parameters in reconstructed tracts. Controversial results may be due to the use of different techniques. This work aims at comparing an atlas-based technique to compute fractional anisotropy (FA) in specific tracts with the voxelwise approach of Tract-Based Spatial Statistics (TBSS). FA was evaluated in 7 portions of the corpus callosum (CC) of 10 elderly healthy controls (HC), 10 aMCI and 10 mild AD patients with both approaches. Atlas-based tractography revealed concordant results with TBSS, displaying the same significant differences between AD and HC and no significant difference between aMCI and HC. However, as regards the AD to aMCI contrast only the atlas-based method was able to find significantly lowered FA in AD in frontal and parietal CC portions. This finding shows that a proper analysis which considers a higher number of voxels, not restricting the observation to the skeleton in the assessment of CC damages, could be useful for AD to aMCI differential diagnosis and prognosis.
C1 [Preti, Maria Giulia; Baselli, Giuseppe] Politecn Milan, Dipartimento Bioingn, I-20133 Milan, Italy.
   [Preti, Maria Giulia; Lagana, Maria Marcella; Baglio, Francesca; Griffanti, Ludovica; Nemni, Raffaello; Cecconi, Pietro] Fondazione Don Carlo Gnocchi, I-20133 Milan, Italy.
   [Nemni, Raffaello] Univ Milan, Milan, Italy.
   [Baselli, Giuseppe] Politecn Milan, Dipartimento Bioingegneria, Milan, Italy.
RP Preti, MG (通讯作者)，Politecn Milan, Dipartimento Bioingn, I-20133 Milan, Italy.
EM gpreti@dongnocchi.it
RI Griffanti, Ludovica/ABA-4218-2020; Preti, Maria Giulia/X-9430-2019;
   Lagana, Maria Marcella/L-8050-2016; baglio, francesca/AAX-6298-2020;
   Baglio, Francesca/K-2808-2016
OI Griffanti, Ludovica/0000-0002-0540-9353; Preti, Maria
   Giulia/0000-0002-5323-5327; Lagana, Maria Marcella/0000-0001-7848-1711;
   baglio, francesca/0000-0002-6145-5274; Baglio,
   Francesca/0000-0002-6145-5274
CR Chen TF, 2009, PSYCHIAT RES-NEUROIM, V173, P15, DOI 10.1016/j.pscychresns.2008.09.002
   Damoiseaux JS, 2009, HUM BRAIN MAPP, V30, P1051, DOI 10.1002/hbm.20563
   Di Paola M, 2010, J ALZHEIMERS DIS, V20, P67, DOI 10.3233/JAD-2010-1370
   Lebel C, 2010, NEUROIMAGE, V52, P20, DOI 10.1016/j.neuroimage.2010.03.072
   Liu Y., 2009, NEUROBIOL AGING  NOV
   MCKHANN G, 1984, NEUROLOGY, V34, P939, DOI 10.1212/WNL.34.7.939
   Medina D, 2006, NEUROBIOL AGING, V27, P663, DOI 10.1016/j.neurobiolaging.2005.03.026
   Mori S, 2006, NEURON, V51, P527, DOI 10.1016/j.neuron.2006.08.012
   Morikawa M, 2010, PSYCHOGERIATRICS, V10, P15, DOI 10.1111/j.1479-8301.2010.00312.x
   Nakata Y, 2008, RADIAT MED, V26, P466, DOI 10.1007/s11604-008-0258-3
   Parente DB, 2008, AM J ROENTGENOL, V190, P1369, DOI 10.2214/AJR.07.2617
   Peng HL, 2009, NEUROIMAGE, V46, P967, DOI 10.1016/j.neuroimage.2009.03.046
   Petersen RC, 2004, J INTERN MED, V256, P183, DOI 10.1111/j.1365-2796.2004.01388.x
   Pierpaoli C, 1996, MAGNET RESON MED, V36, P893, DOI 10.1002/mrm.1910360612
   Pievani M, 2010, HUM BRAIN MAPP, V31, P1862, DOI 10.1002/hbm.20978
   Reich DS, 2010, NEUROIMAGE, V49, P3047, DOI 10.1016/j.neuroimage.2009.11.043
   Rogalski EJ, 2009, BEHAV NEUROL, V21, P51, DOI [10.3233/BEN-2009-0235, 10.1155/2009/408037]
   Rose SE, 2006, J NEUROL NEUROSUR PS, V77, P1122, DOI 10.1136/jnnp.2005.074336
   Serra L, 2010, J ALZHEIMERS DIS, V19, P147, DOI 10.3233/JAD-2010-1223
   Smith SM, 2006, NEUROIMAGE, V31, P1487, DOI 10.1016/j.neuroimage.2006.02.024
   Stahl R, 2007, RADIOLOGY, V243, P483, DOI 10.1148/radiol.2432051714
   Stricker NH, 2009, NEUROIMAGE, V45, P10, DOI 10.1016/j.neuroimage.2008.11.027
   Taoka T, 2009, AM J NEURORADIOL, V30, P1700, DOI 10.3174/ajnr.A1698
   Zhang Y, 2009, BRAIN, V132, P2579, DOI 10.1093/brain/awp071
   Zhuang L, 2010, NEUROIMAGE, V53, P16, DOI 10.1016/j.neuroimage.2010.05.068
NR 25
TC 8
Z9 8
U1 0
U2 4
PU IEEE
PI NEW YORK
PA 345 E 47TH ST, NEW YORK, NY 10017 USA
SN 1557-170X
EI 1558-4615
BN 978-1-4244-4122-8
J9 IEEE ENG MED BIO
PY 2011
BP 7808
EP 7811
PG 4
WC Engineering, Biomedical; Engineering, Electrical & Electronic
WE Conference Proceedings Citation Index - Science (CPCI-S)
SC Engineering
GA BYH52
UT WOS:000298810005327
PM 22256149
DA 2022-10-31
ER

PT J
AU De Stefano, N
   Mortilla, M
   Fedrico, A
AF De Stefano, N
   Mortilla, M
   Fedrico, A
TI Proton magnetic resonance spectroscopy of the brain in dementia
SO ITALIAN JOURNAL OF NEUROLOGICAL SCIENCES
LA English
DT Article; Proceedings Paper
CT 31st National Congress of the Italian-Neurological-Society
CY OCT 02-06, 1999
CL VERONA, ITALY
SP Italian Neurolog Soc
ID MATTER SIGNAL HYPERINTENSITY; ISCHEMIC VASCULAR DEMENTIA;
   ALZHEIMERS-DISEASE; MR SPECTROSCOPY; MULTIPLE-SCLEROSIS; CHEMICAL
   PATHOLOGY; PARKINSONS-DISEASE; H-1; LESIONS; ABNORMALITIES
AB Proton magnetic resonance spectroscopy (MRS) allows accurate and noninvasive biochemical assay of living tissues. In vivo measurements provided by MRS have greatly enhanced our understanding of the pathophysiology of dementia. Increases in choline and myo-inositol (markers of membrane turnover) have been demonstrated in several studies on patients with Alzheimer's disease (AD), suggesting the presence of a significant cellular membrane (and glial) pathology in this disorder. Large decreases in brain N-acetylaspartate (NAA) (a marker of neuroaxonal integrity) are commonly seen in AD as well as in other forms of dementia in cerebral gray and white matter, indicating the presence of significant axonal damage. Since greater NAA decreases have been demonstrated in brains of patients with clinically more severe disease, NAA could provide an index relevant to patients' clinical status. Brain metabolic changes can be independent of abnormalities detected by conventional magnetic resonance imaging (MRI), since proton MRS may show a normal metabolic pattern in patients with mild neurological impairment and severe MRI abnormalities. However, quantitative measurements of regional brain volumes can be useful in the diagnosis of dementia. Thus, proton MRS, alone or combined with new quantitative magnetic resonance techniques, can provide sensitive indices able to monitor disease progression or effects of drug therapy.
C1 Univ Siena, Inst Neurol Sci, Neurometab Unit, I-53100 Siena, Italy.
   Univ Siena, NMR Ctr, I-53100 Siena, Italy.
RP De Stefano, N (通讯作者)，Univ Siena, Inst Neurol Sci, Neurometab Unit, Viale Bracci 2, I-53100 Siena, Italy.
RI Mortilla, Marzia/AAV-5525-2020
OI De Stefano, Nicola/0000-0003-4930-7639; federico,
   antonio/0000-0002-5246-1621
CR Arnold DL, 1996, MR SPECTROSCOPY CLIN, P139
   Behar KL, 1998, MAGN RESON IMAGING, V16, P963, DOI 10.1016/S0730-725X(98)00109-X
   CHONG WK, 1993, RADIOLOGY, V188, P119, DOI 10.1148/radiology.188.1.8099750
   Constans JM, 1995, NEURORADIOLOGY, V37, P615
   Davie C, 1998, MOVEMENT DISORD, V13, P2, DOI 10.1002/mds.870130104
   Davie CA, 1995, BRAIN, V118, P1583, DOI 10.1093/brain/118.6.1583
   De Stefano N, 1998, BRAIN, V121, P1469, DOI 10.1093/brain/121.8.1469
   De Stefano N, 1998, NEUROLOGY, V50, pA108
   De Stefano Nicola, 1999, European Journal of Clinical Investigation, V29, P71
   DeStefano N, 1995, ANN NEUROL, V38, P901, DOI 10.1002/ana.410380610
   Doraiswamy PM, 1998, LANCET, V352, P1678, DOI 10.1016/S0140-6736(05)61449-3
   FAZEKAS F, 1987, AM J ROENTGENOL, V149, P351, DOI 10.2214/ajr.149.2.351
   Federico A, 1997, ITAL J NEUROL SCI, V18, P319, DOI 10.1007/BF02048234
   Federico F, 1997, MOVEMENT DISORD, V12, P903, DOI 10.1002/mds.870120611
   Federico F, 1998, ARCH NEUROL-CHICAGO, V55, P489, DOI 10.1001/archneur.55.4.489
   Fox NC, 1999, NEUROLOGY, V52, P1687, DOI 10.1212/WNL.52.8.1687
   Fox NC, 1998, BRAIN, V121, P1631, DOI 10.1093/brain/121.9.1631
   HACHINSKI V, 1992, LANCET, V340, P645
   HERSHEY LA, 1987, NEUROLOGY, V37, P29, DOI 10.1212/WNL.37.1.29
   Hu MTM, 1999, J NEUROL NEUROSUR PS, V67, P20, DOI 10.1136/jnnp.67.1.20
   HUNT AL, 1989, NEUROLOGY, V39, P1470, DOI 10.1212/WNL.39.11.1470
   Kattapong VJ, 1996, ARCH NEUROL-CHICAGO, V53, P678, DOI 10.1001/archneur.1996.00550070116019
   KLUNK WE, 1992, NEUROLOGY, V42, P1578, DOI 10.1212/WNL.42.8.1578
   KWOONYUEN PF, 1994, BRAIN RES, V667, P167, DOI 10.1016/0006-8993(94)91494-X
   LIU CK, 1992, NEUROLOGY, V42, P138, DOI 10.1212/WNL.42.1.138
   MacKay S, 1996, RADIOLOGY, V198, P537, DOI 10.1148/radiology.198.2.8596863
   MacKay S, 1996, ARCH NEUROL-CHICAGO, V53, P167, DOI 10.1001/archneur.1996.00550020079018
   MENON DK, 1990, J COMPUT ASSIST TOMO, V14, P882, DOI 10.1097/00004728-199011000-00003
   MEYER JS, 1992, J NEUROL SCI, V110, P1
   MEYERHOFF DJ, 1994, ANN NEUROL, V36, P40
   PANTONI L, 1995, STROKE, V26, P1293, DOI 10.1161/01.STR.26.7.1293
   Rai GS, 1999, LANCET, V353, P1063, DOI 10.1016/S0140-6736(98)03759-3
   ROSS B, 1992, EUR J RADIOL, V14, P128, DOI 10.1016/0720-048X(92)90226-Y
   Ross BD, 1998, NEUROIMAG CLIN N AM, V8, P809
   Ross BD, 1997, BIOPHYS CHEM, V68, P161, DOI 10.1016/S0301-4622(97)00032-X
   ROSS BD, 1991, NMR BIOMED, V4, P59, DOI 10.1002/nbm.1940040205
   Schmidt R, 1996, STROKE, V27, P2043, DOI 10.1161/01.STR.27.11.2043
   Schuff N, 1997, NEUROLOGY, V49, P1513, DOI 10.1212/WNL.49.6.1513
   Schuff N, 1998, RADIOLOGY, V207, P91, DOI 10.1148/radiology.207.1.9530304
   SHIINO A, 1993, SURG NEUROL, V39, P143, DOI 10.1016/0090-3019(93)90093-G
   SHONK TK, 1995, RADIOLOGY, V195, P65, DOI 10.1148/radiology.195.1.7892497
   SMITH R R, 1992, Comprehensive Therapy, V18, P7
   Tanabe JL, 1997, AM J NEURORADIOL, V18, P115
   Tanabe JT, 1997, RADIOLOGY, V204, P570, DOI 10.1148/radiology.204.2.9240555
   Tedeschi G, 1996, NEUROLOGY, V47, P696, DOI 10.1212/WNL.47.3.696
   Tedeschi G, 1997, BRAIN, V120, P1541, DOI 10.1093/brain/120.9.1541
   Tracey I, 1996, NEUROLOGY, V46, P783, DOI 10.1212/WNL.46.3.783
   VIONDURY J, 1995, LANCET, V345, P60, DOI 10.1016/S0140-6736(95)91184-7
   WAHLUND LO, 1994, DEMENTIA, V5, P193, DOI 10.1159/000106722
NR 49
TC 4
Z9 4
U1 0
U2 1
PU SPRINGER VERLAG
PI NEW YORK
PA 175 FIFTH AVE, NEW YORK, NY 10010 USA
SN 0392-0461
J9 ITAL J NEUROL SCI
JI Ital. J. Neurol. Sci.
PD OCT
PY 1999
VL 20
IS 5
SU S
BP S258
EP S264
DI 10.1007/s100729970008
PG 7
WC Clinical Neurology; Neurosciences
WE Conference Proceedings Citation Index - Science (CPCI-S); Science Citation Index Expanded (SCI-EXPANDED)
SC Neurosciences & Neurology
GA 305LW
UT WOS:000086542400008
PM 10662965
DA 2022-10-31
ER

PT J
AU Pantano, P
   Caramia, F
   Pierallini, A
AF Pantano, P
   Caramia, F
   Pierallini, A
TI The role of MRI in dementia
SO ITALIAN JOURNAL OF NEUROLOGICAL SCIENCES
LA English
DT Article; Proceedings Paper
CT 31st National Congress of the Italian-Neurological-Society
CY OCT 02-06, 1999
CL VERONA, ITALY
SP Italian Neurolog Soc
ID WHITE-MATTER; SIGNAL ABNORMALITIES; POSTSTROKE DEMENTIA;
   ALZHEIMERS-DISEASE; VASCULAR DEMENTIA; STROKE; DETERMINANTS; DISORDER
AB Neuroimaging techniques aimed at studying structural changes of the brain may provide useful information for the diagnosis and the clinical management of patients with dementia. Magnetic resonance imaging (MRI) may show abnormalities amenable to surgical treatment in a significant percentage of patients with cognitive impairment. MRI may also assist the differential diagnosis in dementia associated with metabolic or inflammatory diseases.
   MRI has the potential to detect focal signal abnormalities which may assist the clinical differentiation between Alzheimer's disease (AD) and vascular dementia (VaD). Severe temporal atrophy, hyperintensities involving the hippocampal or insular cortex, and gyral hyperntense bands are more frequently noted in AD. Basal ganglionic/thalamic hyperintense foci, thromboembolic infarctions, confluent white matter and irregular periventricular hyperintensities are more common in VaD.
   The high sensitivity of MRI in detecting T2 hyperintense lesions and the low specificity of white matter lesions have resulted in a poor correlation between MRI findings and both neuropathological and clinical manifestations. In particular, MRI has disclosed a series of white matter focal changes in the elderly population, which are not necessarily associated with cognitive dysfunction.
   The recent advent of a new MRI method sensitive to the microstructural changes of white matter, the so-called diffusion tensor imaging, may be helpful in correlating clinical manifestations with white matter abnormalities.
C1 Univ Rome La Sapienza, Dept Neurosci, I-00185 Rome, Italy.
RP Pantano, P (通讯作者)，Univ Rome La Sapienza, Dept Neurosci, Viale Univ 30, I-00185 Rome, Italy.
RI Pierallini, Alberto/AAB-3271-2021; Patrizia, Pantano/C-8214-2009
OI Patrizia, Pantano/0000-0001-9659-8294; CARAMIA,
   Francesca/0000-0002-8396-1282
CR BOWEN BC, 1990, AM J NEURORADIOL, V11, P283
   BRUN A, 1986, ANN NEUROL, V19, P253, DOI 10.1002/ana.410190306
   Chui H, 1997, NEUROLOGY, V49, P925, DOI 10.1212/WNL.49.4.925
   DRAYER BP, 1988, RADIOLOGY, V166, P797, DOI 10.1148/radiology.166.3.3277248
   FAZEKAS F, 1987, AM J NEURORADIOL, V8, P421
   Ferracci F, 1999, ARCH NEUROL-CHICAGO, V56, P107, DOI 10.1001/archneur.56.1.107
   Fox NC, 1999, NEUROLOGY, V52, P1687, DOI 10.1212/WNL.52.8.1687
   FUKUDA H, 1990, STROKE, V21, P1143, DOI 10.1161/01.STR.21.8.1143
   Golebiowski M, 1999, DEMENT GERIATR COGN, V10, P284, DOI 10.1159/000017133
   HACHINSKI VC, 1987, ARCH NEUROL-CHICAGO, V44, P21, DOI 10.1001/archneur.1987.00520130013009
   Inzitari D, 1998, STROKE, V29, P2087, DOI 10.1161/01.STR.29.10.2087
   ISHII N, 1986, NEUROLOGY, V36, P340, DOI 10.1212/WNL.36.3.340
   Jack CR, 1998, NEUROLOGY, V51, P993, DOI 10.1212/WNL.51.4.993
   Jones DK, 1999, STROKE, V30, P393, DOI 10.1161/01.STR.30.2.393
   Juottonen K, 1999, AM J NEURORADIOL, V20, P139
   KRUGER H, 1990, EUR NEUROL, V30, P115, DOI 10.1159/000117324
   Longstreth WT, 1996, STROKE, V27, P1274, DOI 10.1161/01.STR.27.8.1274
   MILTON WJ, 1991, ANN NEUROL, V29, P438, DOI 10.1002/ana.410290417
   Pantel J, 1998, DEMENT GERIATR COGN, V9, P309, DOI 10.1159/000017082
   Pohjasvaara T, 1998, STROKE, V29, P75, DOI 10.1161/01.STR.29.1.75
   Prencipe M, 1997, STROKE, V28, P531, DOI 10.1161/01.STR.28.3.531
   TATEMICHI TK, 1992, NEUROLOGY, V42, P1185, DOI 10.1212/WNL.42.6.1185
NR 22
TC 5
Z9 6
U1 0
U2 2
PU SPRINGER VERLAG
PI NEW YORK
PA 175 FIFTH AVE, NEW YORK, NY 10010 USA
SN 0392-0461
J9 ITAL J NEUROL SCI
JI Ital. J. Neurol. Sci.
PD OCT
PY 1999
VL 20
IS 5
SU S
BP S250
EP S253
DI 10.1007/s100729970006
PG 4
WC Clinical Neurology; Neurosciences
WE Conference Proceedings Citation Index - Science (CPCI-S); Science Citation Index Expanded (SCI-EXPANDED)
SC Neurosciences & Neurology
GA 305LW
UT WOS:000086542400006
PM 10662960
DA 2022-10-31
ER

PT J
AU Guermazi, A
   Miaux, Y
   Rovira-Canellas, A
   Suhy, J
   Pauls, J
   Lopez, R
   Posner, H
AF Guermazi, Ali
   Miaux, Yves
   Rovira-Canellas, Alex
   Suhy, Joyce
   Pauls, Jon
   Lopez, Ria
   Posner, Holly
TI Neuroradiological findings in vascular dementia
SO NEURORADIOLOGY
LA English
DT Article; Proceedings Paper
CT 30th Congress of the European-Society-of-Neuroradiology
CY SEP 15-18, 2005
CL Barcelona, SPAIN
SP European Soc Neuroradiol
DE neuroimaging; CT; MRI; vascular dementia; NINDS-AIREN criteria
ID WHITE-MATTER CHANGES; VIRCHOW-ROBIN SPACES; NINDS-AIREN CRITERIA; VISUAL
   RATING-SCALES; CEREBRAL-BLOOD-FLOW; CLINICAL-CRITERIA; COGNITIVE
   IMPAIRMENT; POSTSTROKE DEMENTIA; AMYLOID ANGIOPATHY; ALZHEIMERS-DISEASE
AB Introduction There are multiple diagnostic criteria for vascular dementia (VaD) that may define different populations. Utilizing the criteria of the National Institute of Neurological Disorders and Stroke and Association Internationale pour la Recherche et l'Enseignement en Neurosciences (NINDS-AIREN) has provided improved consistency in the diagnosis of VaD. The criteria include a table listing brain imaging lesions associated with VaD.
   Methods The different neuroradiological aspects of the criteria are reviewed based on the imaging data from an ongoing large-scale clinical trial testing a new treatment for VaD. The NINDS-AIREN criteria were applied by a centralized imaging rater to determine eligibility for enrollment in 1,202 patients using brain CT or MRI.
   Results Based on the above data set, the neuroradiological features that are associated with VaD and that can result from cerebral small-vessel disease with extensive leukoencephalopathy or lacunae (basal ganglia or frontal white matter), or may be the consequence of single strategically located infarcts or multiple infarcts in large-vessel territories, are illustrated. These features may also be the consequence of global cerebral hypoperfusion, intracerebral hemorrhage, or other mechanisms such as genetically determined arteriopathies.
   Conclusion Neuroimaging confirmation of cerebrovascular disease in VaD provides information about the topography and severity of vascular lesions. Neuroimaging may also assist with the differential diagnosis of dementia associated with normal pressure hydrocephalus, chronic subdural hematoma, arteriovenous malformation or tumoral diseases.
C1 Synarc Inc, Dept Radiol Serv, San Francisco, CA 94105 USA.
   Hosp Gen Univ Vall dHebron, Unita Resonancia Magnet, Barcelona, Spain.
   Eisai Inc, Teaneck, NJ USA.
RP Guermazi, A (通讯作者)，Synarc Inc, Dept Radiol Serv, 575 Market St,17th Floor, San Francisco, CA 94105 USA.
EM ali.guermazi@synarc.com
CR Adachi M, 1998, NEURORADIOLOGY, V40, P27, DOI 10.1007/s002340050533
   Auer DP, 2001, RADIOLOGY, V218, P443, DOI 10.1148/radiology.218.2.r01fe24443
   Barber R, 1999, J NEUROL NEUROSUR PS, V67, P66, DOI 10.1136/jnnp.67.1.66
   Bokura H, 1998, J NEUROL, V245, P116, DOI 10.1007/s004150050189
   BOONE KB, 1992, ARCH NEUROL-CHICAGO, V49, P549, DOI 10.1001/archneur.1992.00530290141024
   BOTS GTAM, 1992, CLIN NEUROL NEUROSUR, V94, pS52
   Chawda SJ, 2000, NEURORADIOLOGY, V42, P249, DOI 10.1007/s002340050880
   de Groot JC, 2001, NEUROLOGY, V56, P1539, DOI 10.1212/WNL.56.11.1539
   Derdeyn CP, 2001, RADIOLOGY, V220, P195, DOI 10.1148/radiology.220.1.r01jl09195
   Desmond DW, 2002, STROKE, V33, P2254, DOI 10.1161/01.STR.0000028235.91778.95
   Dettmers C, 1997, AM J NEURORADIOL, V18, P335
   Erkinjuntti T, 1997, Int Psychogeriatr, V9 Suppl 1, P51, DOI 10.1017/S1041610297004699
   ERKINJUNTTI T, 1994, DEMENTIA, V5, P189, DOI 10.1159/000106721
   Erkinjuntti T, 2002, ACTA NEUROL SCAND, V106, P15, DOI 10.1034/j.1600-0404.106.s178.4.x
   Erkinjuntti T, 2002, J NEUROL SCI, V203, P125, DOI 10.1016/S0022-510X(02)00267-8
   Erkinjuntti T, 2002, J NEURAL TRANSM-SUPP, P91
   Erkinjuntti T, 2002, LANCET, V359, P1283, DOI 10.1016/S0140-6736(02)08267-3
   Erkinjuntti T, 2000, J NEURAL TRANSM-SUPP, P23
   Erkinjuntti Timo, 2003, Semin Clin Neuropsychiatry, V8, P37, DOI 10.1053/scnp.2003.50004
   Fein G, 2000, NEUROLOGY, V55, P1626, DOI 10.1212/WNL.55.11.1626
   Frisoni GB, 2003, J NEUROL NEUROSUR PS, V74, P1371, DOI 10.1136/jnnp.74.10.1371
   Gass A, 1998, NEURORADIOLOGY, V40, P503, DOI 10.1007/s002340050633
   Giubilei F, 1997, J NEUROL, V244, P246, DOI 10.1007/s004150050079
   Gold G, 1998, ANN MED INTERNE, V149, P202
   Gold G, 1997, NEUROLOGY, V49, P690, DOI 10.1212/WNL.49.3.690
   Good CD, 1998, NEURORADIOLOGY, V40, P308, DOI 10.1007/s002340050590
   Guttmann CRG, 2000, NEUROLOGY, V54, P1277, DOI 10.1212/WNL.54.6.1277
   HENDRICKS HT, 1990, NEUROLOGY, V40, P1308, DOI 10.1212/WNL.40.8.1308
   Kalangos A, 1999, ANN VASC SURG, V13, P115, DOI 10.1007/s100169900229
   KERTESZ A, 1988, ARCH NEUROL-CHICAGO, V45, P404, DOI 10.1001/archneur.1988.00520280050015
   Knopman DS, 2001, NEUROLOGY, V56, P1143, DOI 10.1212/WNL.56.9.1143
   Krapf H, 1998, AM J NEURORADIOL, V19, P1479
   Leite AJB, 2004, STROKE, V35, P415, DOI 10.1161/01.STR.0000109226.67085.5A
   Leys D, 1998, DEMENT GERIATR COGN, V9, P25, DOI 10.1159/000051186
   LEYS D, 1995, J MAL VASCUL, V20, P194
   Leys D, 1999, REV NEUROL-FRANCE, V155, P743
   Leys D, 1999, ALZ DIS ASSOC DIS, V13, pS38, DOI 10.1097/00002093-199912003-00007
   Leys D, 1998, HAEMOSTASIS, V28, P134
   Longstreth WT, 1998, ARCH NEUROL-CHICAGO, V55, P1217, DOI 10.1001/archneur.55.9.1217
   Longstreth WT, 1996, STROKE, V27, P1274, DOI 10.1161/01.STR.27.8.1274
   LOPEZ OL, 1994, NEUROLOGY, V44, P1240, DOI 10.1212/WNL.44.7.1240
   Mantyla R, 1999, NEURORADIOLOGY, V41, P657, DOI 10.1007/s002340050820
   Mantyla R, 1997, STROKE, V28, P1614, DOI 10.1161/01.STR.28.8.1614
   Mantyla R, 2000, STROKE, V31, P695, DOI 10.1161/01.STR.31.3.695
   Mascalchi M, 1999, J NEUROSURG, V91, P669, DOI 10.3171/jns.1999.91.4.0669
   MEYER JS, 1995, STROKE, V26, P735, DOI 10.1161/01.STR.26.5.735
   Nyenhuis DL, 1998, J AM GERIATR SOC, V46, P1437, DOI 10.1111/j.1532-5415.1998.tb06015.x
   O'Brien JT, 2001, NEUROLOGY, V56, P1386, DOI 10.1212/WNL.56.10.1386
   Olsson Y, 1996, ACTA NEUROL SCAND, V94, P31, DOI 10.1111/j.1600-0404.1996.tb00370.x
   Orgogozo JM, 2002, STROKE, V33, P1834, DOI 10.1161/01.STR.0000020094.08790.49
   Pantoni L, 1999, ALZ DIS ASSOC DIS, V13, pS49, DOI 10.1097/00002093-199912001-00008
   Pasquier F, 1999, REV NEUROL, V155, P749
   Pohjasvaara T, 2000, STROKE, V31, P2952, DOI 10.1161/01.STR.31.12.2952
   Pohjasvaara T, 2000, ARCH NEUROL-CHICAGO, V57, P1295, DOI 10.1001/archneur.57.9.1295
   Poirier J, 1998, J NEUROL, V245, P813, DOI 10.1007/s004150050293
   PULLICINO PM, 1995, STROKE, V26, P1598, DOI 10.1161/01.STR.26.9.1598
   Roman G, 2001, INT J CLIN PRACT, P9
   Roman GC, 1999, ARCH NEUROL-CHICAGO, V56, P1061, DOI 10.1001/archneur.56.9.1061
   Roman GC, 2003, J AM GERIATR SOC, V51, pS296, DOI 10.1046/j.1532-5415.5155.x
   Roman GC, 2002, LANCET NEUROL, V1, P426, DOI 10.1016/S1474-4422(02)00190-4
   ROMAN GC, 1993, NEUROLOGY, V43, P250, DOI 10.1212/WNL.43.2.250
   Roman GC, 2002, MED CLIN N AM, V86, P477, DOI 10.1016/S0025-7125(02)00008-1
   Salonen O, 1997, NEURORADIOLOGY, V39, P537, DOI 10.1007/s002340050463
   Scheltens P, 1998, EUR NEUROL, V39, P80, DOI 10.1159/000007921
   SCHELTENS P, 1993, J NEUROL SCI, V114, P7, DOI 10.1016/0022-510X(93)90041-V
   Scheltens P, 2002, LANCET NEUROL, V1, P13, DOI 10.1016/S1474-4422(02)00002-9
   Schmidt R, 2000, J NEUROL, V247, P81, DOI 10.1007/s004150050021
   Small GW, 2002, ACTA NEUROL SCAND, V106, P10, DOI 10.1034/j.1600-0404.106.s178.3.x
   Song CJ, 2000, RADIOLOGY, V214, P671, DOI 10.1148/radiology.214.3.r00mr17671
   Thacker NA, 2002, RADIOLOGY, V224, P278, DOI 10.1148/radiol.2241010419
   Tohgi H, 1998, NEURORADIOLOGY, V40, P131, DOI 10.1007/s002340050553
   Uggetti C, 2001, CEREBROVASC DIS, V12, P287, DOI 10.1159/000047722
   Van der Werf YD, 1999, J NEUROL NEUROSUR PS, V66, P36
   Van der Werf YD, 2003, NEUROPSYCHOLOGIA, V41, P1330, DOI 10.1016/S0028-3932(03)00059-9
   van Straaten ECW, 2003, STROKE, V34, P1907, DOI 10.1161/01.STR.0000083050.44441.10
   Vital C, 1997, NEUROLOGY, V48, P1310, DOI 10.1212/WNL.48.5.1310
   Vital C, 2000, J NEUROSURG, V93, P155
   Wahlund LO, 2001, STROKE, V32, P1318, DOI 10.1161/01.STR.32.6.1318
   Waldman AD, 2003, NEURORADIOLOGY, V45, P507, DOI 10.1007/s00234-003-1040-y
   Weller RO, 2001, ADV EXP MED BIOL, V487, P111
   Wong EH, 2001, STROKE, V32, P2272, DOI 10.1161/hs1001.096622
   Yamauchi H, 2000, STROKE, V31, P1515, DOI 10.1161/01.STR.31.7.1515
NR 82
TC 31
Z9 38
U1 0
U2 10
PU SPRINGER
PI NEW YORK
PA 233 SPRING ST, NEW YORK, NY 10013 USA
SN 0028-3940
EI 1432-1920
J9 NEURORADIOLOGY
JI Neuroradiology
PD JAN
PY 2007
VL 49
IS 1
BP 1
EP 22
DI 10.1007/s00234-006-0156-2
PG 22
WC Clinical Neurology; Neuroimaging; Radiology, Nuclear Medicine & Medical
   Imaging
WE Science Citation Index Expanded (SCI-EXPANDED); Conference Proceedings Citation Index - Science (CPCI-S)
SC Neurosciences & Neurology; Radiology, Nuclear Medicine & Medical Imaging
GA 123VY
UT WOS:000243325500001
PM 17115204
DA 2022-10-31
ER

PT J
AU Fazekas, F
   Schmidt, R
   Scheltens, P
AF Fazekas, F
   Schmidt, R
   Scheltens, P
TI Pathophysiologic mechanisms in the development of age-related white
   matter changes of the brain
SO DEMENTIA AND GERIATRIC COGNITIVE DISORDERS
LA English
DT Article; Proceedings Paper
CT 2nd Symposium of the
   European-Task-Force-on-Age-Related-White-Matter-Disorders
CY MAY 28, 1997
CL AMSTERDAM, NETHERLANDS
SP European Task Force Age Related White Matter Disorders
DE magnetic resonance imaging; white matter changes; pathophysiologic
   mechanisms
ID MAGNETIC-RESONANCE; ALZHEIMERS-DISEASE; PERIVENTRICULAR HYPERINTENSITY;
   SIGNAL HYPERINTENSITIES; LESIONS; MR; FEATURES
AB Magnetic resonance imaging (MRI) has dramatically enhanced our capability of detecting age-related changes of the brain even before they become clinically apparent. Among those are preferentially alterations of the white matter in periventricular, deep and subcortical locations which display high signal intensity on both proton density- and T-2-weighted images. Correlative histopathologic findings show hyperintense periventricular capping of the frontal horns to reflect predominantly a specific anatomic situation characterized by loosely arranged fine-fiber tracts with low myelin and high extracellular fluid content. A smooth halo of periventricular hyperintensity has been linked to disruption of the ependymal lining with subependymal gliosis and concomitant loss of myelin. In contrast, punctate, early confluent and confluent hyperintensities in the deep and subcortical white matter as well as irregular periventricular hyperintensity appear to be of vascular origin. Punctate lesions tend to correspond to a perivascular reduction in myelin content with atrophy of the neuropil and seem to constitute a negligeable extent of tissue damage from low permeability through thickened arteriolar walls. Early confluent and confluent hyperintensities, however, indicate more extensive ischemic damage consistent with advanced microangiopathy.
C1 Karl Franzens Univ Graz, Dept Neurol, A-8036 Graz, Austria.
   Karl Franzens Univ Graz, MRI Inst, A-8036 Graz, Austria.
   Vrije Univ Amsterdam, Acad Ziekenhuis, Dept Neurol, Amsterdam, Netherlands.
RP Fazekas, F (通讯作者)，Karl Franzens Univ Graz, Dept Neurol, Auenbruggerpl 22, A-8036 Graz, Austria.
EM franz.fazekas@kfunigraz.ac.at
RI Scheltens, Philip/AAL-9631-2020
OI Scheltens, Philip/0000-0002-1046-6408
CR AWAD IA, 1986, STROKE, V17, P1090, DOI 10.1161/01.STR.17.6.1090
   BRAFFMAN BH, 1988, AM J NEURORADIOL, V9, P629
   BRETELER MMB, 1994, NEUROLOGY, V44, P1246, DOI 10.1212/WNL.44.7.1246
   BRUN A, 1992, CEREBROVASC DIS, V2, P87, DOI 10.1159/000109064
   CAPLAN LR, 1995, NEUROLOGY, V45, P626, DOI 10.1212/WNL.45.4.626
   DEREUCK J, 1971, EUR NEUROL, V5, P321
   Easton JD, 1997, CEREBROVASC DIS, V7, P129, DOI 10.1159/000108178
   FARACI FM, 1990, CIRC RES, V66, P8, DOI 10.1161/01.RES.66.1.8
   Fazekas F, 1996, J NEUROL SCI, V142, P121, DOI 10.1016/0022-510X(96)00169-4
   FAZEKAS F, 1991, AM J NEURORADIOL, V12, P915
   FAZEKAS F, 1993, NEUROLOGY, V43, P1683, DOI 10.1212/WNL.43.9.1683
   FAZEKAS F, 1998, NEUROIMAGING NORMAL, P27
   FEIGIN I, 1963, J NEUROPATH EXP NEUR, V22, P500, DOI 10.1097/00005072-196307000-00011
   Fukuda H, 1996, STROKE, V27, P645, DOI 10.1161/01.STR.27.4.645
   KAPELLER P, 1998, IN PRESS MATTER WHIT
   KIRKPATRICK JB, 1987, RADIOLOGY, V162, P509, DOI 10.1148/radiology.162.2.3797666
   LEIFER D, 1990, NEUROLOGY, V40, P911, DOI 10.1212/WNL.40.6.911
   Ma KC, 1997, CEREBROVASC DIS, V7, P324, DOI 10.1159/000108216
   Mantyla R, 1997, STROKE, V28, P1614, DOI 10.1161/01.STR.28.8.1614
   MARSHALL VG, 1988, RADIOLOGY, V167, P517, DOI 10.1148/radiology.167.2.3357964
   MATSUSHITA K, 1994, HYPERTENSION, V23, P565, DOI 10.1161/01.HYP.23.5.565
   MOODY DM, 1995, RADIOLOGY, V194, P469, DOI 10.1148/radiology.194.2.7824728
   MOODY DM, 1990, AM J NEURORADIOL, V11, P431
   Padovani A, 1997, EUR J NEUROL, V4, P15, DOI 10.1111/j.1468-1331.1997.tb00295.x
   Pantoni L, 1997, STROKE, V28, P652, DOI 10.1161/01.STR.28.3.652
   PANTONI L, 1995, STROKE, V26, P1293, DOI 10.1161/01.STR.26.7.1293
   SCHELTENS P, 1995, NEUROLOGY, V45, P883, DOI 10.1212/WNL.45.5.883
   SCHMIDT R, 1992, EUR NEUROL, V32, P164, DOI 10.1159/000116816
   Schmidt R, 1996, STROKE, V27, P2043, DOI 10.1161/01.STR.27.11.2043
   SCHMIDT R, 1991, STROKE, V22, P195, DOI 10.1161/01.STR.22.2.195
   Schmidt R, 1997, STROKE, V28, P951, DOI 10.1161/01.STR.28.5.951
   SCHMIDT R, 1998, NEUROIMAGING NORMAL, P11
   SZE G, 1986, AM J NEURORADIOL, V7, P381
   VANSWIETEN JC, 1991, BRAIN, V114, P761
   ZIMMERMAN RD, 1986, AM J NEURORADIOL, V7, P13
NR 35
TC 140
Z9 149
U1 0
U2 5
PU KARGER
PI BASEL
PA ALLSCHWILERSTRASSE 10, CH-4009 BASEL, SWITZERLAND
SN 1420-8008
EI 1421-9824
J9 DEMENT GERIATR COGN
JI Dement. Geriatr. Cogn. Disord.
PD JUL
PY 1998
VL 9
SU 1
BP 2
EP 5
DI 10.1159/000051182
PG 4
WC Geriatrics & Gerontology; Clinical Neurology; Psychiatry
WE Science Citation Index Expanded (SCI-EXPANDED); Conference Proceedings Citation Index - Science (CPCI-S)
SC Geriatrics & Gerontology; Neurosciences & Neurology; Psychiatry
GA 104TE
UT WOS:000075030800002
PM 9716237
DA 2022-10-31
ER

PT C
AU Maurer, K
   Prvulovic, D
   Zanella, FE
   Linden, DEJ
AF Maurer, K
   Prvulovic, D
   Zanella, FE
   Linden, DEJ
BE Watanabe, K
TI Functional neuroimaging in psychiatry
SO DEVELOPMENTS IN NEUROSCIENCE, PROCEEDINGS
SE INTERNATIONAL CONGRESS SERIES
LA English
DT Proceedings Paper
CT 2nd International Symposium for Neuroscience
CY OCT 27, 2001
CL MT BANDAI, JAPAN
DE functional neuroimaging; magnetic resonance imaging; clinical
   psychiatry; schizophrenia; dementia
ID MAGNETIC-RESONANCE-SPECTROSCOPY; CEREBRAL GLUCOSE-METABOLISM;
   WORKING-MEMORY TASK; AUDITORY HALLUCINATIONS; ALZHEIMERS-DISEASE; BRAIN
   ACTIVATION; METHODOLOGICAL ISSUES; PREFRONTAL CORTEX; NATURAL-HISTORY;
   VERBAL FLUENCY
AB The visualization of brain structure through computed tomography (CT) and magnetic resonance imaging (MRI) has greatly advanced our knowledge of psychiatric and neuropsychiatric diseases. Further and more refined information about structural and developmental abnormalities in psychiatric disorders can be expected from recent advances in structural MRI such as diffusion-weighted imaging (DWI) and magnetization transfer imaging (MTI), which have already been applied to the investigation of white matter defects in, for example, Alzheimer's disease (AD) [38,39] and schizophrenia [34]. The metabolic changes that underlie or accompany neuropsychiatric diseases, on the other hand, can be probed with the traditional radiotracer methods and with magnetic resonance spectroscopy (MRS), a technique that allows the non-invasive study of in vivo neurochemistry and has already gained a place in the differential diagnosis and the monitoring of the metabolic effects of drug treatment in a number of diseases [14,35,48,81,83]. However, if we want to find out how these changes bring about the respective neuropsychiatric diseases, we need to integrate the clinical pictures and structural and metabolic brain imaging with information about deficits in brain function that can, at present, only be obtained through the methods of nuclear medicine and non-invasive neurophysiology and neuroimaging [75]. The large bodies of studies of abnormal brain function with radiotracer methods (for review see, e.g., [24,81,88]) or non-invasive electrophysiology (for review see, e.g., [45]) in psychiatric patients fall outside the scope of this paper. They do, however, provide the background for the more recent attempts to visualize normal brain function and functional abnormalities using functional MRI (fMRI) based on the blood oxygenation-dependent (BOLD) effect [29], and most neuropsychiatric fMRI presuppose the findings of earlier radiotracer or electroencephalographic studies. While BOLD fMRI is a particularly promising tool for the study of mental illness, because it can be applied and repeated easily, is widely available, and lends itself to the study of individual functional anatomy [22], many groups working in the field of psychiatric neuroimaging apply more than one technique, and multimodal neuroimaging, combining fMRI with other functional, metabolic, and structural techniques, will be required for a true understanding of the way morphological and neurochemical abnormalities shape the clinical picture of neuropsychiatric disorders [59]. In this paper, we will present the state of fMRI research into the two most widespread neuropsychiatric disorders, schizophrenia and Alzheimer's disease. These disorders have, owing to their multi-faceted neurobiology, so far eluded any attempts at defining unequivocal aetiologies and pathomechanisms. At the same time, they present major public health and socioeconomic issues. It is therefore not surprising that they have attracted the attention of the neuroimaging community in a particular manner. (C) 2002 Elsevier Science B.V. All rights reserved.
C1 Goethe Univ Frankfurt, Dept Psychiat, DE-60528 Frankfurt, Germany.
RP Maurer, K (通讯作者)，Goethe Univ Frankfurt, Dept Psychiat, Heinrich Hoffmann Str 10, DE-60528 Frankfurt, Germany.
EM konrad.maurer@em.uni-frankfurt.de
RI Fu, Cynthia H.Y./A-4165-2012; Linden, David/S-9948-2019; anand,
   amit/A-7222-2009
OI Fu, Cynthia H.Y./0000-0003-4313-3500; Linden, David/0000-0002-5638-9292;
   
CR Almkvist O, 1996, ACTA NEUROL SCAND, V93, P63
   Almkvist O, 1999, EUR ARCH PSY CLIN N, V249, P3
   American Psychiatric Association, 1980, PSYCHIAT RES, V3, DOI DOI 10.1016/j.psychres.2011.06.006
   ANDERSON SW, 1994, J CLIN EXP NEUROPSYC, V16, P651, DOI 10.1080/01688639408402678
   Andreasen NC, 1999, ARCH GEN PSYCHIAT, V56, P781, DOI 10.1001/archpsyc.56.9.781
   Andreasen NC, 1997, LANCET, V349, P1730, DOI 10.1016/S0140-6736(96)08258-X
   Arnulf I, 2000, NEUROLOGY, V55, P281, DOI 10.1212/WNL.55.2.281
   Backman L, 1999, NEUROLOGY, V52, P1861, DOI 10.1212/WNL.52.9.1861
   Baker CA, 1998, PSYCHOL MED, V28, P1199, DOI 10.1017/S0033291798007314
   Becker JT, 1996, NEUROLOGY, V46, P692, DOI 10.1212/WNL.46.3.692
   BENTALL RP, 1991, BRIT J CLIN PSYCHOL, V30, P213, DOI 10.1111/j.2044-8260.1991.tb00939.x
   BLAKEMORE SJ, 2000, BRAIN MAPPING DISORD, P523
   Bleuler E., 1911, DEMENTIA PRAECOX GRU
   Bonavita S, 1999, EUR J RADIOL, V30, P125, DOI 10.1016/S0720-048X(99)00051-0
   Bookheimer SY, 2000, NEW ENGL J MED, V343, P450, DOI 10.1056/NEJM200008173430701
   Braak H, 1997, NEUROBIOL AGING, V18, P351, DOI 10.1016/S0197-4580(97)00056-0
   BRAAK H, 1991, ACTA NEUROPATHOL, V82, P239, DOI 10.1007/BF00308809
   Brebion G, 2000, PSYCHIAT RES, V95, P119, DOI 10.1016/S0165-1781(00)00174-8
   Bromet EJ, 1999, BIOL PSYCHIAT, V46, P871, DOI 10.1016/S0006-3223(99)00153-5
   Buchanan RW, 1998, AM J PSYCHIAT, V155, P1049, DOI 10.1176/ajp.155.8.1049
   Buck BH, 1997, BRAIN, V120, P1229, DOI 10.1093/brain/120.7.1229
   Callicott JH, 1999, EUR J RADIOL, V30, P95, DOI 10.1016/S0720-048X(99)00048-0
   Costa DC, 1999, LANCET, V354, P1107, DOI 10.1016/S0140-6736(99)06095-X
   Curtis VA, 1998, AM J PSYCHIAT, V155, P1056, DOI 10.1176/ajp.155.8.1056
   David AS, 1996, NEUROREPORT, V7, P932, DOI 10.1097/00001756-199603220-00021
   David AS, 1999, ACTA PSYCHIAT SCAND, V99, P95, DOI 10.1111/j.1600-0447.1999.tb05988.x
   DEKOSKY ST, 1990, ANN NEUROL, V27, P457, DOI 10.1002/ana.410270502
   Di Salle F, 1999, EUR J RADIOL, V30, P84, DOI 10.1016/S0720-048X(99)00047-9
   Dierks T, 1999, NEURON, V22, P615, DOI 10.1016/S0896-6273(00)80715-1
   DUARA R, 1986, NEUROLOGY, V36, P879, DOI 10.1212/WNL.36.7.879
   EVANS DA, 1989, JAMA-J AM MED ASSOC, V262, P2551, DOI 10.1001/jama.262.18.2551
   Fletcher P, 1999, NEUROIMAGE, V9, P337, DOI 10.1006/nimg.1998.0411
   Foong J, 2000, J NEUROL NEUROSUR PS, V68, P70, DOI 10.1136/jnnp.68.1.70
   Frangou S, 1996, BRIT MED BULL, V52, P474
   Fujimori M, 2000, NEUROPSYCHOLOGIA, V38, P1356, DOI 10.1016/S0028-3932(00)00060-9
   Halligan PW, 2001, NAT REV NEUROSCI, V2, P209, DOI 10.1038/35058586
   Hanyu H, 1998, J NEUROL SCI, V156, P195, DOI 10.1016/S0022-510X(98)00043-4
   Hanyu H, 1999, J NEUROL SCI, V167, P37, DOI 10.1016/S0022-510X(99)00135-5
   HAXBY JV, 1985, J CEREBR BLOOD F MET, V5, P193, DOI 10.1038/jcbfm.1985.25
   Henkin RI, 2000, J COMPUT ASSIST TOMO, V24, P106, DOI 10.1097/00004728-200001000-00022
   HOF PR, 1989, BRAIN RES, V493, P368, DOI 10.1016/0006-8993(89)91173-6
   Hoffman RE, 1999, BIOL PSYCHIAT, V46, P130, DOI 10.1016/S0006-3223(98)00358-8
   Honey GD, 1999, P NATL ACAD SCI USA, V96, P13432, DOI 10.1073/pnas.96.23.13432
   Hughes JR, 1999, J NEUROPSYCH CLIN N, V11, P190, DOI 10.1176/jnp.11.2.190
   INGVAR DH, 1974, LANCET, V2, P1484, DOI 10.1016/S0140-6736(74)90221-9
   Jorm AF, 1998, NEUROLOGY, V51, P728, DOI 10.1212/WNL.51.3.728
   Keshavan MS, 2000, BIOL PSYCHIAT, V48, P369, DOI 10.1016/S0006-3223(00)00940-9
   Kondo M, 1999, NEUROREPORT, V10, P1481, DOI 10.1097/00001756-199905140-00016
   Kosslyn S.M., 1994, IMAGE BRAIN
   KUMAR A, 1991, NEUROPSYCHOPHARMACOL, V4, P35
   Lennox BR, 2000, PSYCHIAT RES-NEUROIM, V100, P13, DOI 10.1016/S0925-4927(00)00068-8
   Lewis DA, 2000, NEURON, V28, P325, DOI 10.1016/S0896-6273(00)00111-2
   Lieberman JA, 1999, J CLIN PSYCHIAT, V60, P9
   LINDEN DEJ, 2000, EUR J NEUROSCI S11, V12, pC86
   Manford M, 1998, BRAIN, V121, P1819, DOI 10.1093/brain/121.10.1819
   Manoach DS, 1999, BIOL PSYCHIAT, V45, P1128, DOI 10.1016/S0006-3223(98)00318-7
   Marenco S, 2000, DEV PSYCHOPATHOL, V12, P501, DOI 10.1017/S0954579400003138
   MAZZIOTTA JC, 2000, BRAIN MAPPING DISORD
   MCDOWELL I, 1994, CAN MED ASSOC J, V150, P899
   McGuire PK, 1996, BRIT J PSYCHIAT, V169, P148, DOI 10.1192/bjp.169.2.148
   MCGUIRE PK, 1993, LANCET, V342, P703, DOI 10.1016/0140-6736(93)91707-S
   Meek PD, 1998, PHARMACOTHERAPY, V18, P68
   Mellet E, 1998, NEUROIMAGE, V8, P129, DOI 10.1006/nimg.1998.0355
   Meltzer HY, 1999, SCHIZOPHRENIA BULL, V25, P233, DOI 10.1093/oxfordjournals.schbul.a033376
   Mendez MF, 1996, PERCEPT MOTOR SKILL, V83, P987, DOI 10.2466/pms.1996.83.3.987
   MENDEZ MF, 1990, J CLIN NEURO-OPHTHAL, V10, P62
   Mitchell RLC, 2001, TRENDS COGN SCI, V5, P71, DOI 10.1016/S1364-6613(00)01599-0
   MOORE V, 1984, PSYCHOL MED, V14, P97, DOI 10.1017/S003329170000310X
   Nayani TH, 1996, PSYCHOL MED, V26, P177, DOI 10.1017/S003329170003381X
   OBER BA, 1991, J CLIN EXP NEUROPSYC, V13, P752, DOI 10.1080/01688639108401088
   Pietrini P, 1999, AM J PSYCHIAT, V156, P470
   Ramachandran VS, 2000, ARCH NEUROL-CHICAGO, V57, P317, DOI 10.1001/archneur.57.3.317
   Reiman EM, 1996, NEW ENGL J MED, V334, P752, DOI 10.1056/NEJM199603213341202
   SCHULTZ G, 1991, PERCEPTION, V20, P809, DOI 10.1068/p200809
   SHARMA T, 2000, BRAIN IMAGING SCHIZO
   Shergill SS, 2000, ARCH GEN PSYCHIAT, V57, P1033, DOI 10.1001/archpsyc.57.11.1033
   Silbersweig D, 1996, MOL PSYCHIATR, V1, P367
   SILBERSWEIG DA, 1995, NATURE, V378, P176, DOI 10.1038/378176a0
   Small SA, 1999, ANN NEUROL, V45, P466, DOI 10.1002/1531-8249(199904)45:4<466::AID-ANA8>3.0.CO;2-Q
   Smith CD, 1999, NEUROLOGY, V53, P1391, DOI 10.1212/WNL.53.7.1391
   Soares JC, 1999, BIOL PSYCHIAT, V46, P600, DOI 10.1016/S0006-3223(99)00015-3
   Spence SA, 2000, BRIT J PSYCHIAT, V176, P52, DOI 10.1192/bjp.176.1.52
   Stanley JA, 2000, BIOL PSYCHIAT, V48, P357, DOI 10.1016/S0006-3223(00)00949-5
   Stevens AA, 1998, ARCH GEN PSYCHIAT, V55, P1097, DOI 10.1001/archpsyc.55.12.1097
   Tetewsky SJ, 1999, NEUROLOGY, V52, P958, DOI 10.1212/WNL.52.5.958
   Tononi G, 1998, SCIENCE, V282, P1846, DOI 10.1126/science.282.5395.1846
   Trojano L, 2000, CEREB CORTEX, V10, P473, DOI 10.1093/cercor/10.5.473
   Verhoeff NPLG, 1999, PSYCHOPHARMACOLOGY, V147, P217, DOI 10.1007/s002130051163
   Volz HP, 1997, PSYCHIAT RES-NEUROIM, V75, P145, DOI 10.1016/S0925-4927(97)00053-X
   Webster R, 2000, PSYCHOSOMATICS, V41, P519, DOI 10.1176/appi.psy.41.6.519
   Weiss AP, 1999, PSYCHIAT RES-NEUROIM, V92, P61, DOI 10.1016/S0925-4927(99)00041-4
   Wilson RS, 2000, J NEUROL NEUROSUR PS, V69, P172, DOI 10.1136/jnnp.69.2.172
   Winawer MR, 2000, NEUROLOGY, V54, P2173, DOI 10.1212/WNL.54.11.2173
   Woodard JL, 1998, NEUROPSYCHOLOGY, V12, P491, DOI 10.1037/0894-4105.12.4.491
   Woodruff PWR, 1997, AM J PSYCHIAT, V154, P1676, DOI 10.1176/ajp.154.12.1676
NR 95
TC 0
Z9 0
U1 0
U2 6
PU ELSEVIER SCIENCE BV
PI AMSTERDAM
PA SARA BURGERHARTSTRAAT 25, PO BOX 211, 1000 AE AMSTERDAM, NETHERLANDS
SN 0531-5131
BN 0-444-51238-1
J9 INT CONGR SER
JI Int. Congr. Ser.
PY 2002
VL 1247
BP 651
EP 661
AR PII S0531-5131(02)01106-8
DI 10.1016/S0531-5131(02)01106-8
PG 11
WC Neurosciences
WE Conference Proceedings Citation Index - Science (CPCI-S)
SC Neurosciences & Neurology
GA BW25M
UT WOS:000181346500063
DA 2022-10-31
ER

PT J
AU Catani, M
   Cherubini, A
   Tarducci, R
   Polidori, MC
   Piccirilli, M
   Gobbi, G
   Pelliccioli, GP
   Senin, U
   Mecocci, P
AF Catani, M
   Cherubini, A
   Tarducci, R
   Polidori, MC
   Piccirilli, M
   Gobbi, G
   Pelliccioli, GP
   Senin, U
   Mecocci, P
TI The brain of the elderly between normality and pathology: Techniques and
   technologies for the evaluation
SO ARCHIVES OF GERONTOLOGY AND GERIATRICS
LA English
DT Article; Proceedings Paper
CT 2nd International Meeting on Cognitive, Affective and Behavior Disorders
   in the Elderly
CY JUN 22-24, 2000
CL BOLOGNA, ITALY
SP S Orsola Malpighi Univ Hosp
DE H-1-MRS; mild cognitive impairment; Alzheimer's disease; myo-inositol
ID MILD COGNITIVE IMPAIRMENT; ALZHEIMERS-DISEASE; SPECTROSCOPY; DECLINE
AB Increasing attention has been devoted in recent years to elderly subjects suffering from a cognitive impairment which is greater than that expected with normal aging but still insufficient to fulfil the diagnostic criteria for dementia. Mild cognitive decline (MCI) is the term most widely used to define these subjects from the clinical point of view. Among the different approaches that have been undertaken to recognize MCI and to characterize its progression or stability, interesting results are emerging from neuroimaging studies, both morphological (computerized tomography: CT, magnetic resonance imaging: MRI) and functional (positron emission tomography: PET, single photon emission computed tomography: SPECT proton magnetic resonance spectroscopy: H-1-MRS). Using H-1-MRS we demonstrated that MCI subjects have a white matter biochemical pattern similar to those of early Alzheimer disease (AD) patients, but different from healthy elderly subjects. These results provide additional evidence that MCI does not belong to the normal aging of the brain.
C1 Univ Perugia, Inst Gerontol & Geriatr, I-06122 Perugia, Italy.
   Monteluce Hosp, Dept Phys, I-06100 Perugia, Italy.
   Univ Perugia, Sect Clin Psychol & Psychiat, I-06100 Perugia, Italy.
   Silvestrini Hosp, Dept Neuroradiol, I-06100 Perugia, Italy.
RP Mecocci, P (通讯作者)，Univ Perugia, Inst Gerontol & Geriatr, Via Eugubina 42, I-06122 Perugia, Italy.
RI Cherubini, Antonio/AAL-4632-2020; Mecocci, Patrizia/W-2116-2019; Catani,
   Marco/AAG-1094-2022; Catani, Marco/AFK-2769-2022; Catani,
   Marco/H-7801-2012
OI Mecocci, Patrizia/0000-0003-0729-5246; Catani,
[truncated: 4,332,614 more chars]
