# Supplementary material for: Magnetic resonance imaging of white matter in Alzheimer's disease: a global bibliometric analysis from 1990 to 2022
Source: Front Neurosci. 2023 May 25;17:1163809. doi: 10.3389/fnins.2023.1163809 (PMC10248146; doi:10.3389/fnins.2023.1163809)
Supplement: Supplementary file 1 [file Data_Sheet_1.zip › Original data/Data_2.txt]

FN Clarivate Analytics Web of Science
VR 1.0
PT J
AU Andica, C
   Kamagata, K
   Hatano, T
   Saito, Y
   Ogaki, K
   Hattori, N
   Aoki, S
AF Andica, Christina
   Kamagata, Koji
   Hatano, Taku
   Saito, Yuya
   Ogaki, Kotaro
   Hattori, Nobutaka
   Aoki, Shigeki
TI MR biomarkers of degenerative brain disorders derived from diffusion
   imaging
SO JOURNAL OF MAGNETIC RESONANCE IMAGING
LA English
DT Review
DE bi-tensor diffusion tensor imaging; single-tensor diffusion tensor
   imaging; diffusion kurtosis imaging; neurite orientation dispersion and
   density imaging; neurodegenerative diseases
ID MILD COGNITIVE IMPAIRMENT; NEURITE ORIENTATION DISPERSION; MATTER
   MICROSTRUCTURAL ABNORMALITIES; AMYOTROPHIC-LATERAL-SCLEROSIS; GAUSSIAN
   WATER DIFFUSION; WHITE-MATTER; PARKINSONS-DISEASE; ALZHEIMERS-DISEASE;
   SUBSTANTIA-NIGRA; HUNTINGTONS-DISEASE
AB The incidence of neurodegenerative diseases has shown an increasing trend. These conditions typically cause progressive functional disability. Identification of robust biomarkers of neurodegenerative diseases is a key imperative to facilitate early identification of the pathological features and to foster a better understanding of the pathogenetic mechanisms of individual diseases. Diffusion tensor imaging (DTI) is the most widely used diffusion MRI technique for assessment of neurodegenerative diseases. The DTI parameters are promising biomarkers for evaluation of microstructural changes; however, some limitations of DTI restrict its wider clinical use. New diffusion MRI techniques, such as diffusion kurtosis imaging (DKI), bi-tensor DTI, and neurite orientation density and dispersion imaging (NODDI) have been demonstrated to provide value addition to DTI for evaluation of neurodegenerative diseases. In this review article, we summarize the key technical aspects and provide an overview of the current state of knowledge regarding the role of DKI, bi-tensor DTI, and NODDI as biomarkers of microstructural changes in representative neurodegenerative diseases including Alzheimer's disease, Parkinson's disease, amyotrophic lateral sclerosis, and Huntington's disease. Technical Efficacy Stage: 2 J. Magn. Reson. Imaging 2019.
C1 [Andica, Christina; Kamagata, Koji; Saito, Yuya; Aoki, Shigeki] Juntendo Univ, Grad Sch Med, Dept Radiol, Tokyo, Japan.
   [Hatano, Taku; Ogaki, Kotaro; Hattori, Nobutaka] Juntendo Univ, Sch Med, Dept Neurol, Tokyo, Japan.
   [Saito, Yuya] Tokyo Metropolitan Univ, Grad Sch Human Hlth Sci, Dept Radiol Sci, Tokyo, Japan.
RP Andica, C (通讯作者)，2-1-1 Hongo,Bunkyoku, Tokyo 1138421, Japan.
EM christina@juntendo.ac.jp
RI Hatano, Taku/ABG-9854-2020; Hattori, Nobutaka/ACR-0069-2022; Andica,
   Christina/AAV-1398-2020
OI Hatano, Taku/0000-0002-6808-0444; Kamagata, Koji/0000-0001-5028-218X;
   Andica, Christina/0000-0002-9339-6950; Aoki, Shigeki/0000-0002-8491-0698
FU Brain/MINDS Beyond program from the Japan Agency for Medical Research
   and Development (AMED) [JP19dm0307024, JP19dm0307101]; JSPS KAKENHI
   [JP16H06280, JP19K17244]; MEXT-Supported Program for the Private
   University Research Branding Project
FX Contract grant sponsor: Brain/MINDS Beyond program from the Japan Agency
   for Medical Research and Development (AMED); Contract grant numbers:
   JP19dm0307024 and JP19dm0307101; Contract grant sponsor: JSPS KAKENHI;
   Contract grant numbers: JP16H06280 and JP19K17244; Contract grant
   sponsor: MEXT-Supported Program for the Private University Research
   Branding Project.
CR Aisen PS, 2017, ALZHEIMERS RES THER, V9, DOI 10.1186/s13195-017-0283-5
   Albi A, 2017, HUM BRAIN MAPP, V38, P12, DOI 10.1002/hbm.23350
   Alexander AL, 2007, NEUROTHERAPEUTICS, V4, P316, DOI 10.1016/j.nurt.2007.05.011
   Andica C, 2019, CELLS-BASEL, V8, DOI 10.3390/cells8080839
   Andica C, 2018, PARKINSONISM RELAT D, V51, P55, DOI 10.1016/j.parkreldis.2018.02.046
   Assaf Y, 2008, BIOESSAYS, V30, P1235, DOI 10.1002/bies.20851
   Assaf Y, 2008, J MOL NEUROSCI, V34, P51, DOI 10.1007/s12031-007-0029-0
   Atkinson-Clement C, 2017, NEUROIMAGE-CLIN, V16, P98, DOI 10.1016/j.nicl.2017.07.011
   Aylward EH, 2011, J NEUROL NEUROSUR PS, V82, P405, DOI 10.1136/jnnp.2010.208264
   BASSER PJ, 1994, J MAGN RESON SER B, V103, P247, DOI 10.1006/jmrb.1994.1037
   Beaulieu C, 2002, NMR BIOMED, V15, P435, DOI 10.1002/nbm.782
   Blockx I, 2012, NEUROIMAGE, V63, P653, DOI 10.1016/j.neuroimage.2012.06.032
   Blockx I, 2012, NEUROIMAGE, V59, P957, DOI 10.1016/j.neuroimage.2011.08.062
   Braak H, 2003, NEUROBIOL AGING, V24, P197, DOI 10.1016/S0197-4580(02)00065-9
   BRAAK H, 1991, ACTA NEUROPATHOL, V82, P239, DOI 10.1007/BF00308809
   Broad RJ, 2019, J NEUROL NEUROSUR PS, V90, P404, DOI 10.1136/jnnp-2018-318830
   Burciu RG, 2017, BRAIN, V140, P2183, DOI 10.1093/brain/awx146
   Chen YY, 2017, PSYCHIAT RES-NEUROIM, V264, P35, DOI 10.1016/j.pscychresns.2017.04.004
   Cheng HC, 2010, ANN NEUROL, V67, P715, DOI 10.1002/ana.21995
   Chung AW, 2016, HUM BRAIN MAPP, V37, P4550, DOI 10.1002/hbm.23328
   Clerx L, 2012, J ALZHEIMERS DIS, V29, P405, DOI 10.3233/JAD-2011-110797
   Cochrane CJ, 2013, NEUROLOGY, V80, P857, DOI 10.1212/WNL.0b013e318284070c
   Cummings J, 2017, TRANSL NEURODEGENER, V6, DOI 10.1186/s40035-017-0096-2
   Dumont M, 2019, FREE WATER WHITE MAT
   Falangola MF, 2013, MAGN RESON IMAGING, V31, P840, DOI 10.1016/j.mri.2013.02.008
   FEARNLEY JM, 1991, BRAIN, V114, P2283, DOI 10.1093/brain/114.5.2283
   Filippini N, 2010, NEUROLOGY, V75, P1645, DOI 10.1212/WNL.0b013e3181fb84d1
   Foerster BR, 2013, NAT REV NEUROL, V9, P513, DOI 10.1038/nrneurol.2013.153
   Foerster BR, 2012, ACAD RADIOL, V19, P1075, DOI 10.1016/j.acra.2012.04.012
   Franceschi C, 2018, FRONT MED-LAUSANNE, V5, DOI 10.3389/fmed.2018.00061
   Fukutomi H, 2018, NEUROIMAGE, V182, P488, DOI 10.1016/j.neuroimage.2018.02.017
   Glass CK, 2010, CELL, V140, P918, DOI 10.1016/j.cell.2010.02.016
   Gong NJ, 2017, HUM BRAIN MAPP, V38, P2495, DOI 10.1002/hbm.23535
   Goveas J, 2015, MAGN RESON IMAGING, V33, P853, DOI 10.1016/j.mri.2015.04.006
   Gregory S, 2015, J HUNTINGTONS DIS, V4, P333, DOI 10.3233/JHD-150173
   Grussu F, 2017, ANN CLIN TRANSL NEUR, V4, P663, DOI 10.1002/acn3.445
   Guimaraes RP, 2018, FRONT NEUROL, V9, DOI 10.3389/fneur.2018.00626
   Guttuso T, 2018, AM J NEURORADIOL, V39, P479, DOI 10.3174/ajnr.A5545
   Hoy AR, 2017, PLOS ONE, V12, DOI 10.1371/journal.pone.0173982
   Hui ES, 2008, NEUROIMAGE, V42, P122, DOI 10.1016/j.neuroimage.2008.04.237
   Jelescu IO, 2017, FRONT PHYS, V28
   Jensen JH, 2010, NMR BIOMED, V23, P698, DOI 10.1002/nbm.1518
   Jensen JH, 2005, MAGNET RESON MED, V53, P1432, DOI 10.1002/mrm.20508
   Ji F, 2019, SCI REP-UK, V9, DOI 10.1038/s41598-019-41363-2
   Ji F, 2017, ALZHEIMERS RES THER, V9, DOI 10.1186/s13195-017-0292-4
   Kamagata K, 2017, HUM BRAIN MAPP, V38, P3704, DOI 10.1002/hbm.23628
   Kamagata K, 2016, EUR RADIOL, V26, P2567, DOI 10.1007/s00330-015-4066-8
   Kamagata K, 2016, EXPERT REV NEUROTHER, V16, P241, DOI 10.1586/14737175.2016.1142876
   Kamagata K, 2014, NEURORADIOLOGY, V56, P251, DOI 10.1007/s00234-014-1327-1
   Kamagata K, 2013, MAGN RESON IMAGING, V31, P1501, DOI 10.1016/j.mri.2013.06.009
   Kamagata K, 2013, EUR RADIOL, V23, P1946, DOI 10.1007/s00330-013-2775-4
   Kraguljac NV, 2019, NEUROPSYCHOPHARMACOL
   Huang L, 2020, J MAGN RESON IMAGING, V51, P492, DOI 10.1002/jmri.26869
   Li JP, 2012, NEUROBIOL AGING, V33, P1833, DOI 10.1016/j.neurobiolaging.2011.04.007
   Liu WL, 2016, PARKINSONISM RELAT D, V32, P94, DOI 10.1016/j.parkreldis.2016.09.005
   Lu HZ, 2006, NMR BIOMED, V19, P236, DOI 10.1002/nbm.1020
   Lyon M, 2019, NEUROIMAGE-CLIN, V21, DOI 10.1016/j.nicl.2019.101668
   Meadowcroft MD, 2015, J MAGN RESON IMAGING, V41, P665, DOI 10.1002/jmri.24582
   Metzler-Baddeley C, 2012, NEUROIMAGE, V59, P1394, DOI 10.1016/j.neuroimage.2011.08.043
   Mori S, 2006, NEURON, V51, P527, DOI 10.1016/j.neuron.2006.08.012
   Oestreich LKL, 2017, SCHIZOPHR RES, V189, P153, DOI 10.1016/j.schres.2017.02.006
   Ofori E, 2019, NEUROIMAGE-CLIN, V24, DOI 10.1016/j.nicl.2019.101985
   Ofori E, 2017, MOVEMENT DISORD, V32, P1457, DOI 10.1002/mds.27100
   Ofori E, 2015, NEUROBIOL AGING, V36, P1097, DOI 10.1016/j.neurobiolaging.2014.10.029
   Oskarsson B, 2018, MAYO CLIN PROC, V93, P1617, DOI 10.1016/j.mayocp.2018.04.007
   Parente DB, 2008, AM J ROENTGENOL, V190, P1369, DOI 10.2214/AJR.07.2617
   Parker TD, 2018, HUM BRAIN MAPP, V39, P3005, DOI 10.1002/hbm.24056
   Pasternak O, 2009, MAGN RESON MED, V62, P717, DOI 10.1002/mrm.22055
   Paulsen JS, 2008, J NEUROL NEUROSUR PS, V79, P874, DOI 10.1136/jnnp.2007.128728
   Petersen RC, 2004, J INTERN MED, V256, P183, DOI 10.1111/j.1365-2796.2004.01388.x
   Planetta PJ, 2016, BRAIN, V139, P495, DOI 10.1093/brain/awv361
   Reid BE, 2019, ISMRM 27 ANN M EXH M
   Schmand B, 2010, PSYCHOL MED, V40, P135, DOI 10.1017/S0033291709991516
   Sexton CE, 2011, NEUROBIOL AGING, V32, DOI 10.1016/j.neurobiolaging.2010.05.019
   Shahim P, 2017, SCI REP-UK, V7, DOI 10.1038/s41598-017-11747-3
   Slattery CF, 2017, NEUROBIOL AGING, V57, P8, DOI 10.1016/j.neurobiolaging.2017.04.021
   Song GP, 2019, NEURAL REGEN RES, V14, P2141, DOI 10.4103/1673-5374.262594
   Steven AJ, 2014, AM J ROENTGENOL, V202, pW26, DOI 10.2214/AJR.13.11365
   Steventon JJ, 2016, J NEUROSCI METH, V265, P2, DOI 10.1016/j.jneumeth.2015.08.027
   Szczepankiewicz F, 2013, NEUROIMAGE, V76, P145, DOI 10.1016/j.neuroimage.2013.02.078
   Tariq M, 2016, NEUROIMAGE, V133, P207, DOI 10.1016/j.neuroimage.2016.01.046
   Teipel SJ, 2012, J ALZHEIMERS DIS, V31, pS33, DOI 10.3233/JAD-2012-112118
   Trapp BD, 2008, ANNU REV NEUROSCI, V31, P247, DOI 10.1146/annurev.neuro.30.051606.094313
   United Nations DoEaSA Population Division, 2017, STESASERA397
   van Oostrom JCH, 2005, NEUROLOGY, V65, P941, DOI 10.1212/01.wnl.0000176071.08694.cc
   Vanhoutte G, 2013, MAGN RESON MED, V69, P1115, DOI 10.1002/mrm.24680
   Verstraete E, 2010, PLOS ONE, V5, DOI 10.1371/journal.pone.0013664
   Walker FO, 2007, LANCET, V369, P218, DOI 10.1016/S0140-6736(07)60111-1
   Wang D, 2015, CURR ALZHEIMER RES, V12, P80, DOI 10.2174/1567205012666141218142422
   Wang JJ, 2011, RADIOLOGY, V261, P210, DOI 10.1148/radiol.11102277
   Wang SS, 2018, BRAIN RES BULL, V140, P162, DOI 10.1016/j.brainresbull.2018.05.003
   Wang WY, 2015, TRANSL NEURODEGENER, V4, DOI 10.1186/s40035-015-0027-z
   Wang Y, 2011, BRAIN, V134, P3587, DOI 10.1093/brain/awr307
   Weaver KE, 2009, EXP NEUROL, V216, P525, DOI 10.1016/j.expneurol.2008.12.026
   Wen JH, 2019, J NEUROL NEUROSUR PS, V90, P387, DOI 10.1136/jnnp-2018-318994
   Wheeler-Kingshott CAM, 2012, FUNCT NEUROL, V27, P85
   Wheeler-Kingshott CAM, 2009, MAGN RESON MED, V61, P1255, DOI 10.1002/mrm.21965
   Wu EX, 2010, NMR BIOMED, V23, P836, DOI 10.1002/nbm.1506
   Yang J, 2019, PARKINSONISM RELAT D, V62, P10, DOI 10.1016/j.parkreldis.2019.01.007
   Yi SY, 2019, FRONT NEUROSCI-SWITZ, V13, DOI 10.3389/fnins.2019.00081
   Zhang FF, 2018, NEUROIMAGE-CLIN, V19, P122, DOI 10.1016/j.nicl.2018.04.005
   Zhang GH, 2015, PARKINSONS DIS-US, V2015, DOI 10.1155/2015/207624
   Zhang H, 2012, NEUROIMAGE, V61, P1000, DOI 10.1016/j.neuroimage.2012.03.072
   Zhang JY, 2018, ANN NEUROL, V84, P497, DOI 10.1002/ana.25309
NR 104
TC 46
Z9 55
U1 1
U2 17
PU WILEY
PI HOBOKEN
PA 111 RIVER ST, HOBOKEN 07030-5774, NJ USA
SN 1053-1807
EI 1522-2586
J9 J MAGN RESON IMAGING
JI J. Magn. Reson. Imaging
PD DEC
PY 2020
VL 52
IS 6
BP 1620
EP 1636
DI 10.1002/jmri.27019
EA DEC 2019
PG 17
WC Radiology, Nuclear Medicine & Medical Imaging
WE Science Citation Index Expanded (SCI-EXPANDED)
SC Radiology, Nuclear Medicine & Medical Imaging
GA OS1QN
UT WOS:000502465300001
PM 31837086
OA Green Published, hybrid
DA 2022-10-31
ER

PT J
AU Scarapicchia, V
   Garcia-Barrera, M
   MacDonald, S
   Gawryluk, JR
AF Scarapicchia, Vanessa
   Garcia-Barrera, Mauricio
   MacDonald, Stuart
   Gawryluk, Jodie R.
CA Alzheimers Dis Neuroimaging Initia
TI Resting State BOLD Variability Is Linked to White Matter Vascular Burden
   in Healthy Aging but Not in Older Adults With Subjective Cognitive
   Decline
SO FRONTIERS IN HUMAN NEUROSCIENCE
LA English
DT Article
DE signal variability; Alzheimer's disease; subjective cognitive decline;
   cerebrovascular health; aging; biomarkers; white matter
ID NEUROIMAGING INITIATIVE ADNI; SMALL VESSEL DISEASE; ALZHEIMERS-DISEASE;
   SIGNAL VARIABILITY; FUNCTIONAL MRI; COMPOSITE SCORE; GLOBAL SIGNAL;
   HYPERINTENSITIES; MEMORY; IMPAIRMENT
AB Background: Alzheimer's disease (AD) is the leading cause of dementia. A lack of curative treatments and a rapidly aging global population have amplified the need for early biomarkers of the disease process. Recent advances suggest that subjective cognitive decline (SCD) may be one of the earliest symptomatic markers of the AD cascade. Previous studies have identified changes in variability in the blood-oxygen-level-dependent (BOLD) signal in patients with AD, with a possible association between BOLD variability and cerebrovascular factors in the aging brain. The objective of the current study was to determine whether changes in BOLD variability can be identified in individuals with SCD, and whether this signal may be associated with markers of cerebrovascular integrity in SCD and older adults without memory complaints. Method: Data were obtained from the Alzheimer's Disease Neuroimaging Initiative (ADNI) database from 19 participants with SCD and 19 similarly-aged controls. For each participant, a map of BOLD signal variability (SDBOLD) was computed as the standard deviation of the BOLD time-series at each voxel. Group comparisons were performed to examine differences in resting-state SDBOLD in SCD vs. healthy controls. Relationships were then examined between participant SDBOLD maps and neuroimaging markers of white matter vascular infarcts in each group separately. Results: Between-group comparisons showed no significant differences in whole-brain SDBOLD in individuals with SCD and controls. In the healthy aging group, higher white matter hyperintensity (WMH) burden was associated with greater SDBOLD in right temporal regions (p < 0.05), and lower scores on a measure of global executive functioning. These associations were not identified in individuals with SCD. Conclusion: The current study underscores previous evidence for a relationship between SDBOLD and white matter vascular infarcts in the healthy aging brain. The findings also provide evidence for a dissociable relationship between healthy aging and SCD, such that in healthy controls, increased WMH is associated with declines in executive function that is not observed in older adults who present with memory complaints. Further multimodal work is needed to better understand the contributions of vascular pathology to the BOLD signal, and its potential relationship with pathological aging.
C1 [Scarapicchia, Vanessa; Garcia-Barrera, Mauricio; MacDonald, Stuart; Gawryluk, Jodie R.] Univ Victoria, Dept Psychol, Victoria, BC, Canada.
   [Scarapicchia, Vanessa; Garcia-Barrera, Mauricio; MacDonald, Stuart; Gawryluk, Jodie R.] Univ Victoria, Inst Aging & Lifelong Hlth, Victoria, BC, Canada.
   [Gawryluk, Jodie R.] Univ Victoria, Div Med Sci, Victoria, BC, Canada.
RP Gawryluk, JR (通讯作者)，Univ Victoria, Dept Psychol, Victoria, BC, Canada.; Gawryluk, JR (通讯作者)，Univ Victoria, Inst Aging & Lifelong Hlth, Victoria, BC, Canada.; Gawryluk, JR (通讯作者)，Univ Victoria, Div Med Sci, Victoria, BC, Canada.
EM gawryluk@uvic.ca
RI Garcia-Barrera, Mauricio A./AAO-9757-2021
OI Garcia-Barrera, Mauricio A./0000-0002-4302-4964; MacDonald,
   Stuart/0000-0002-1042-4750
FU Natural Sciences and Engineering Research Council of Canada; Fonds de
   recherche du Quebec-Sante (FRQS); Alzheimer's Disease Neuroimaging
   Initiative (ADNI; National Institutes of Health) [U01 AG024904]; DOD
   ADNI (Department of Defense) [W81xWH-12-2-0012]; National Institute on
   Aging; National Institute of Biomedical Imaging and Bioengineering;
   AbbVie; Alzheimer's Association; Alzheimer's Drug Discovery Foundation;
   Araclon Biotech; BioClinica, Inc.; Biogen; BristolMyers Squibb Company;
   CereSpir, Inc.; Cogstate; Eisai Inc.; Elan Pharmaceuticals, Inc.; Eli
   Lilly and Company; EuroImmun; F. Hoffmann-La Roche Limited and its
   affiliated company Genentech, Inc.; Fujirebio; GE Healthcare; IXICO
   Limited; Janssen Alzheimer Immunotherapy Research and Development, LLC.;
   Johnson and Johnson Pharmaceutical Research and Development LLC.;
   Lumosity; Lundbeck; Merck and Co., Inc.; Meso Scale Diagnostics, LLC.;
   NeuroRx Research; Neurotrack Technologies; Novartis Pharmaceuticals
   Corporation; Pfizer Inc.; Piramal Imaging; Servier; Takeda
   Pharmaceutical Company; Transition Therapeutics; Canadian Institutes of
   Health Research
FX This project was supported by funding from the Natural Sciences and
   Engineering Research Council of Canada. Funding for this project was
   made possible by generous support from the Fonds de recherche du
   Quebec-Sante (FRQS). Data collection and sharing for this project was
   funded by the Alzheimer's Disease Neuroimaging Initiative (ADNI;
   National Institutes of Health Grant U01 AG024904) and DOD ADNI
   (Department of Defense award number W81xWH-12-2-0012). ADNI is funded by
   the National Institute on Aging, the National Institute of Biomedical
   Imaging and Bioengineering, and through contributions from the
   following: AbbVie, Alzheimer's Association; Alzheimer's Drug Discovery
   Foundation; Araclon Biotech; BioClinica, Inc.; Biogen; BristolMyers
   Squibb Company; CereSpir, Inc.; Cogstate; Eisai Inc.; Elan
   Pharmaceuticals, Inc.; Eli Lilly and Company; EuroImmun; F. Hoffmann-La
   Roche Limited and its affiliated company Genentech, Inc.; Fujirebio; GE
   Healthcare; IXICO Limited; Janssen Alzheimer Immunotherapy Research and
   Development, LLC.; Johnson and Johnson Pharmaceutical Research and
   Development LLC.; Lumosity; Lundbeck; Merck and Co., Inc.; Meso Scale
   Diagnostics, LLC.; NeuroRx Research; Neurotrack Technologies; Novartis
   Pharmaceuticals Corporation; Pfizer Inc.; Piramal Imaging; Servier;
   Takeda Pharmaceutical Company; and Transition Therapeutics. The Canadian
   Institutes of Health Research is providing funds to support ADNI
   clinical sites in Canada. Private sector contributions are facilitated
   by the Foundation for the National Institutes of Health
   (www.fnih.org).The grantee organization is the Northern California
   Institute for Research and Education, and the study is coordinated by
   the Alzheimer's Therapeutic Research Institute at the University of
   Southern California. ADNI data are disseminated by the Laboratory for
   Neuro Imaging at the University of Southern California.
CR Alber J, 2019, ALZH DEMENT-TRCI, V5, P107, DOI 10.1016/j.trci.2019.02.001
   Alzheimer's Association, 2016, Alzheimers Dement, V12, P459
   Alzheimer's Disease Neuroimaging Initiative, 2008, ADNI 2 PROC MAN
   Arvanitakis Z, 2016, BRAIN STRUCT FUNCT, V221, P2135, DOI 10.1007/s00429-015-1034-7
   Benedictus MR, 2015, STROKE, V46, P2661, DOI 10.1161/STROKEAHA.115.009475
   Boyle PA, 2016, ANN CLIN TRANSL NEUR, V3, P791, DOI 10.1002/acn3.343
   Burzynska AZ, 2015, PLOS ONE, V10, DOI 10.1371/journal.pone.0134819
   Burzynska AZ, 2015, PLOS ONE, V10, DOI 10.1371/journal.pone.0120315
   Cai ZY, 2015, CLIN INTERV AGING, V10, P1695, DOI 10.2147/CIA.S90871
   Crane PK, 2012, BRAIN IMAGING BEHAV, V6, P502, DOI 10.1007/s11682-012-9186-z
   Damoiseaux JS, 2012, NEUROBIOL AGING, V33, DOI 10.1016/j.neurobiolaging.2011.06.024
   De Vis JB, 2018, NEUROIMAGE, V179, P530, DOI 10.1016/j.neuroimage.2018.06.017
   Debette S, 2010, BRIT MED J, V341, DOI 10.1136/bmj.c3666
   Desjardins AE, 2001, NEUROIMAGE, V13, P751, DOI 10.1006/nimg.2000.0719
   Erk S, 2011, ARCH GEN PSYCHIAT, V68, P845, DOI 10.1001/archgenpsychiatry.2011.80
   Fox MD, 2009, J NEUROPHYSIOL, V101, P3270, DOI 10.1152/jn.90777.2008
   Frey BM, 2019, FRONT NEUROL, V10, DOI 10.3389/fneur.2019.00238
   Frisoni GB, 2007, NAT CLIN PRACT NEURO, V3, P620, DOI 10.1038/ncpneuro0638
   Garrett DD, 2013, NEUROSCI BIOBEHAV R, V37, P610, DOI 10.1016/j.neubiorev.2013.02.015
   Garrett DD, 2011, J NEUROSCI, V31, P4496, DOI 10.1523/JNEUROSCI.5641-10.2011
   Garrett DD, 2010, J NEUROSCI, V30, P4914, DOI 10.1523/JNEUROSCI.5166-09.2010
   Gawryluk JR, 2014, FRONT NEUROSCI-SWITZ, V8, DOI 10.3389/fnins.2014.00239
   Gibbons LE, 2012, BRAIN IMAGING BEHAV, V6, P517, DOI 10.1007/s11682-012-9176-1
   Grajauskas LA, 2019, FRONT NEUROSCI-SWITZ, V13, DOI 10.3389/fnins.2019.01024
   Hedden T, 2012, J NEUROSCI, V32, P16233, DOI 10.1523/JNEUROSCI.2462-12.2012
   Jack CR, 2008, J MAGN RESON IMAGING, V27, P685, DOI 10.1002/jmri.21049
   Jack CR, 2010, LANCET NEUROL, V9, P119, DOI 10.1016/S1474-4422(09)70299-6
   Jahanian H, 2014, PLOS ONE, V9, DOI 10.1371/journal.pone.0092539
   Jessen F, 2006, NEUROBIOL AGING, V27, P1751, DOI 10.1016/j.neurobiolaging.2005.10.010
   Jessen F, 2014, EUR ARCH PSY CLIN N, V264, pS3, DOI 10.1007/s00406-014-0539-z
   Kandel Benjamin M, 2016, Alzheimers Dement (Amst), V4, P18, DOI 10.1016/j.dadm.2016.03.001
   Kidwell CS, 2001, J NEUROIMAGING, V11, P229, DOI 10.1111/j.1552-6569.2001.tb00039.x
   Kielar A, 2016, FRONT AGING NEUROSCI, V8, DOI 10.3389/fnagi.2016.00040
   Lee S, 2016, ANN NEUROL, V79, P929, DOI 10.1002/ana.24647
   Macey PM, 2004, NEUROIMAGE, V22, P360, DOI 10.1016/j.neuroimage.2003.12.042
   Makedonov I, 2016, NEUROBIOL AGING, V37, P12, DOI 10.1016/j.neurobiolaging.2015.09.010
   Makedonov I, 2013, PLOS ONE, V8, DOI 10.1371/journal.pone.0067652
   Meiberth D, 2015, J ALZHEIMERS DIS, V45, P139, DOI 10.3233/JAD-142322
   Mizuno A, 2018, BRAIN SCI, V8, DOI 10.3390/brainsci8120228
   Mok V, 2015, J STROKE, V17, P111, DOI 10.5853/jos.2015.17.2.111
   Molinuevo JL, 2017, ALZHEIMERS DEMENT, V13, P296, DOI 10.1016/j.jalz.2016.09.012
   Moon SY, 2017, J NEUROL SCI, V379, P266, DOI 10.1016/j.jns.2017.06.031
   Nomi JS, 2017, J NEUROSCI, V37, P5539, DOI 10.1523/JNEUROSCI.3408-16.2017
   Norton S, 2014, LANCET NEUROL, V13, P788, DOI 10.1016/S1474-4422(14)70136-X
   O'Brien JT, 2014, BMC MED, V12, DOI 10.1186/s12916-014-0218-y
   Ohlhauser L, 2019, ALZH DEMENT-DADM, V11, P28, DOI 10.1016/j.dadm.2018.10.008
   Parker A., 2019, THESIS
   Parks CM, 2011, NEUROPSYCHOLOGIA, V49, P2817, DOI 10.1016/j.neuropsychologia.2011.06.003
   Perrotin A, 2015, J ALZHEIMERS DIS, V48, pS141, DOI 10.3233/JAD-150087
   Petersen RC, 2010, NEUROLOGY, V74, P201, DOI 10.1212/WNL.0b013e3181cb3e25
   Petracca M, 2017, SCI REP-UK, V7, DOI 10.1038/srep46411
   Prins ND, 2015, NAT REV NEUROL, V11, DOI 10.1038/nrneurol.2015.10
   Rabin LA, 2017, ANNU REV CLIN PSYCHO, V13, P369, DOI 10.1146/annurev-clinpsy-032816-045136
   Rabin LA, 2015, J ALZHEIMERS DIS, V48, pS63, DOI 10.3233/JAD-150154
   Ramirez J, 2016, ALZHEIMERS DEMENT, V12, P203, DOI 10.1016/j.jalz.2015.06.1886
   Reisberg B, 2008, INT PSYCHOGERIATR, V20, P1, DOI 10.1017/S1041610207006412
   Reitz C, 2011, NAT REV NEUROL, V7, P137, DOI [10.1038/nrneurol.2011.2, 10.1101/cshperspect.a006239]
   Rodda J, 2011, EUR PSYCHIAT, V26, P457, DOI 10.1016/j.eurpsy.2010.07.003
   Rodda JE, 2009, INT J GERIATR PSYCH, V24, P865, DOI 10.1002/gps.2207
   Saykin AJ, 2006, NEUROLOGY, V67, P834, DOI 10.1212/01.wnl.0000234032.77541.a2
   Scarapicchia V, 2018, FRONT AGING NEUROSCI, V10, DOI 10.3389/fnagi.2018.00039
   Scheltens P, 2016, LANCET, V388, P505, DOI 10.1016/S0140-6736(15)01124-1
   Schmidt P., 2017, BAYESIAN INFERENCE S, DOI DOI 10.1016/j.neuroimage.2011.11.032
   Schmidt P, 2012, NEUROIMAGE, V59, P3774, DOI 10.1016/j.neuroimage.2011.11.032
   Schwindt GC, 2009, NEUROIMAGE, V45, P181, DOI 10.1016/j.neuroimage.2008.11.024
   Shatenstein B, 2015, J ALZHEIMERS DIS, V48, P35, DOI 10.3233/JAD-150256
   Smith SM, 2002, HUM BRAIN MAPP, V17, P143, DOI 10.1002/hbm.10062
   Smith SM, 2004, NEUROIMAGE, V23, pS208, DOI 10.1016/j.neuroimage.2004.07.051
   Sun Y, 2016, RADIOLOGY, V281, P185, DOI 10.1148/radiol.2016151771
   Tullberg M, 2004, NEUROLOGY, V63, P246, DOI 10.1212/01.WNL.0000130530.55104.B5
   van der Flier WM, 2005, INT J GERIATR PSYCH, V20, P1060, DOI 10.1002/gps.1392
   Van Rooden S, 2018, J ALZHEIMERS DIS, V66, P1283, DOI 10.3233/JAD-180285
   Wardlaw JM, 2013, LANCET NEUROL, V12, P822, DOI 10.1016/S1474-4422(13)70124-8
   *WHO, 2017, DEM KEY FACTS
   Winkler AM, 2014, NEUROIMAGE, V92, P381, DOI 10.1016/j.neuroimage.2014.01.060
   Zhang YY, 2001, IEEE T MED IMAGING, V20, P45, DOI 10.1109/42.906424
   Zoller D, 2017, NEUROIMAGE, V149, P85, DOI 10.1016/j.neuroimage.2017.01.064
NR 77
TC 10
Z9 10
U1 1
U2 6
PU FRONTIERS MEDIA SA
PI LAUSANNE
PA AVENUE DU TRIBUNAL FEDERAL 34, LAUSANNE, CH-1015, SWITZERLAND
SN 1662-5161
J9 FRONT HUM NEUROSCI
JI Front. Hum. Neurosci.
PD DEC 5
PY 2019
VL 13
AR 429
DI 10.3389/fnhum.2019.00429
PG 13
WC Neurosciences; Psychology
WE Science Citation Index Expanded (SCI-EXPANDED); Social Science Citation Index (SSCI)
SC Neurosciences & Neurology; Psychology
GA KA7NA
UT WOS:000505983800001
PM 31920589
OA gold, Green Published
DA 2022-10-31
ER

PT J
AU Fischer, FU
   Wolf, D
   Fellgiebel, A
AF Fischer, Florian U.
   Wolf, Dominik
   Fellgiebel, Andreas
CA Alzheimer's Dis Neuroimaging
TI Connectivity and morphology of hubs of the cerebral structural
   connectome are associated with brain resilience in AD- and age-related
   pathology
SO BRAIN IMAGING AND BEHAVIOR
LA English
DT Article
DE Hubs; Structural connectome; GMmorphology; WMconnectivity; Resilience;
   AD
ID ALZHEIMERS-DISEASE; COGNITIVE RESERVE; FUNCTIONAL CONNECTIVITY;
   COMPOSITE SCORE; NETWORK HUBS; METABOLISM; EDUCATION; ANATOMY; MEMORY;
   MODEL
AB The physiological basis of resilience to age-associated and AD-typical neurodegenerative pathology is still not well understood. So far, the established resilience factor intelligence has been shown to be associated with white matter network global efficiency, a key constituent of which are highly connected hubs. However, hub properties have also been shown to be impaired in AD. Individual predisposition or vulnerability of hub properties may thus modulate the impact of pathology on cognitive outcome and form part of the physiological basis of resilience. 85 cognitively normal elderly subjects and patients with MCI with DWI, MRI and AV45-PET scans were included from ADNI. We reconstructed the global WM networks in each subject and characterized hub-properties of GM regions using graph theory by calculating regional betweenness centrality. Subsequently, we investigated whether regional GM volume (GMV) and structural WM connectivity (WMC) of more hub-like regions was more associated with resilience, quantified as cognitive performance independent of amyloid burden, tau and WM lesions. Subjects with higher resilience showed higher increased regional GMV and WMC in more hub-like compared to less hub-like GM-regions. Additionally, this association was in some instances further increased at elevated amounts of brain pathology. Higher GMV and WMC of more hub-like regions may contribute more to resilience compared to less hub-like regions, reflecting their increased importance to brain network efficiency, and may thus form part of the neurophysiological basis of resilience. Future studies should investigate the factors leading to higher GMV and WMC of hubs in non-demented elderly with higher resilience.
C1 [Fischer, Florian U.; Wolf, Dominik; Fellgiebel, Andreas] Univ Med Ctr Mainz, Dept Psychiat & Psychotherapy, Untere Zahlbacher Str 8, D-55131 Mainz, Germany.
   [Fischer, Florian U.; Wolf, Dominik; Fellgiebel, Andreas] Landeskrankenhaus AoR, Ctr Mental Hlth Old Age, Hartmuhlenweg 2-4, D-55122 Mainz, Germany.
RP Fischer, FU (通讯作者)，Univ Med Ctr Mainz, Dept Psychiat & Psychotherapy, Untere Zahlbacher Str 8, D-55131 Mainz, Germany.; Fischer, FU (通讯作者)，Landeskrankenhaus AoR, Ctr Mental Hlth Old Age, Hartmuhlenweg 2-4, D-55122 Mainz, Germany.
EM florian.fischer@unimedizin-mainz.de
FU Alzheimer's Disease Neuroimaging Initiative (ADNI) (National Institutes
   of Health) [U01 AG024904]; DOD ADNI (Department of Defense)
   [W81XWH-12-2-0012]; National Institute on Aging, the National Institute
   of Biomedical Imaging and Bioengineering; AbbVie; Alzheimer's
   Association; Alzheimer's Drug Discovery Foundation; Araclon Biotech;
   BioClinica, Inc.; Biogen; Bristol-Myers Squibb Company; CereSpir, Inc.;
   Cogstate; Eisai Inc.; Elan Pharmaceuticals, Inc.; Eli Lilly and Company;
   EuroImmun; F. Hoffmann-La Roche Ltd. and its affiliated company
   Genentech, Inc.; Fujirebio; GE Healthcare; IXICO Ltd.; Janssen Alzheimer
   Immunotherapy Research & Development, LLC.; Johnson & Johnson
   Pharmaceutical Research & Development LLC.; Lumosity; Lundbeck; Merck
   Co., Inc.; Meso Scale Diagnostics, LLC.; NeuroRx Research; Neurotrack
   Technologies; Novartis Pharmaceuticals Corporation; Pfizer Inc.; Piramal
   Imaging; Servier; Takeda Pharmaceutical Company; Transition
   Therapeutics; Canadian Institutes of Health Research
FX Data collection and sharing for this project was funded by the
   Alzheimer's Disease Neuroimaging Initiative (ADNI) (National Institutes
   of Health Grant U01 AG024904) and DOD ADNI (Department of Defense award
   number W81XWH-12-2-0012). ADNI is funded by the National Institute on
   Aging, the National Institute of Biomedical Imaging and Bioengineering,
   and through generous contributions from the following: AbbVie,
   Alzheimer's Association; Alzheimer's Drug Discovery Foundation; Araclon
   Biotech; BioClinica, Inc.; Biogen; Bristol-Myers Squibb Company;
   CereSpir, Inc.; Cogstate; Eisai Inc.; Elan Pharmaceuticals, Inc.; Eli
   Lilly and Company; EuroImmun; F. Hoffmann-La Roche Ltd. and its
   affiliated company Genentech, Inc.; Fujirebio; GE Healthcare; IXICO
   Ltd.; Janssen Alzheimer Immunotherapy Research & Development, LLC.;
   Johnson & Johnson Pharmaceutical Research & Development LLC.; Lumosity;
   Lundbeck; Merck & Co., Inc.; Meso Scale Diagnostics, LLC.; NeuroRx
   Research; Neurotrack Technologies; Novartis Pharmaceuticals Corporation;
   Pfizer Inc.; Piramal Imaging; Servier; Takeda Pharmaceutical Company;
   and Transition Therapeutics. The Canadian Institutes of Health Research
   is providing funds to support ADNI clinical sites in Canada. Private
   sector contributions are facilitated by the Foundation for the National
   Institutes of Health (www.fnih.org).The grantee organization is the
   Northern California Institute for Research and Education, and the study
   is coordinated by the Alzheimer's Therapeutic Research Institute at the
   University of Southern California. ADNI data are disseminated by the
   Laboratory for Neuro Imaging at the University of Southern California.
CR Aiken L.S., 1991, MULTIPLE REGRESSION
   Albert R, 2000, NATURE, V406, P378, DOI 10.1038/35019019
   Arenaza-Urquijo EM, 2013, NEUROIMAGE, V83, P450, DOI 10.1016/j.neuroimage.2013.06.053
   Ashburner J, 2000, NEUROIMAGE, V11, P805, DOI 10.1006/nimg.2000.0582
   Bartres-Faz D, 2009, BIOL PSYCHOL, V80, P256, DOI 10.1016/j.biopsycho.2008.10.005
   Barulli D, 2013, TRENDS COGN SCI, V17, P502, DOI 10.1016/j.tics.2013.08.012
   Bates D, 2015, J STAT SOFTW, V67, P1, DOI 10.18637/jss.v067.i01
   Blennow K, 2001, MOL NEUROBIOL, V24, P87, DOI 10.1385/MN:24:1-3:087
   Bortz J., 2013, STAT SOZIALWISSENSCH, V13, P336, DOI [10.1038/nrn3214, DOI 10.1038/NRN3214]
   Carbo EWS, 2017, SCI REP-UK, V7, DOI 10.1038/srep42117
   Craik F. I. M., 2011, INTELLIGENCE ED BRAI, DOI [10.4324/9780203837665-9, DOI 10.4324/9780203837665-9]
   Crane PK, 2012, BRAIN IMAGING BEHAV, V6, P502, DOI 10.1007/s11682-012-9186-z
   Crossley NA, 2014, BRAIN, V137, P2382, DOI 10.1093/brain/awu132
   Deary IJ, 2010, NAT REV NEUROSCI, V11, P201, DOI 10.1038/nrn2793
   DeCarli C, 2005, STROKE, V36, P50, DOI 10.1161/01.STR.0000150668.58689.f2
   Filippi M, 2013, LANCET NEUROL, V12, P1189, DOI 10.1016/S1474-4422(13)70144-3
   Fischer FU, 2014, PLOS ONE, V9, DOI 10.1371/journal.pone.0086258
   Fischer FU, 2015, NEUROIMAGE-CLIN, V8, P660, DOI 10.1016/j.nicl.2015.06.007
   Fletcher E, 2012, IEEE ENG MED BIO, P5319, DOI 10.1109/EMBC.2012.6347195
   Fornito A, 2015, NAT REV NEUROSCI, V16, P159, DOI 10.1038/nrn3901
   Gibbons LE, 2012, BRAIN IMAGING BEHAV, V6, P517, DOI 10.1007/s11682-012-9176-1
   Hagmann P, 2007, PLOS ONE, V2, DOI 10.1371/journal.pone.0000597
   HOLM S, 1979, SCAND J STAT, V6, P65
   Jack CR, 2013, LANCET NEUROL, V12, P207, DOI 10.1016/S1474-4422(12)70291-0
   Koller M, 2016, J STAT SOFTW, V75, P1, DOI 10.18637/jss.v075.i06
   Li YH, 2009, PLOS COMPUT BIOL, V5, DOI 10.1371/journal.pcbi.1000395
   Liang X, 2013, P NATL ACAD SCI USA, V110, P1929, DOI 10.1073/pnas.1214900110
   Lo CY, 2010, J NEUROSCI, V30, P16876, DOI 10.1523/JNEUROSCI.4136-10.2010
   Paradis E, 2004, BIOINFORMATICS, V20, P289, DOI 10.1093/bioinformatics/btg412
   Raj A, 2015, CELL REP, V10, P359, DOI 10.1016/j.celrep.2014.12.034
   Reuter-Lorenz PA, 2014, NEUROPSYCHOL REV, V24, P355, DOI 10.1007/s11065-014-9270-9
   Rohde GK, 2004, MAGN RESON MED, V51, P103, DOI 10.1002/mrm.10677
   ROSEN WG, 1984, AM J PSYCHIAT, V141, P1356
   Shaw LM, 2009, ANN NEUROL, V65, P403, DOI 10.1002/ana.21610
   Smith RE, 2012, NEUROIMAGE, V62, P1924, DOI 10.1016/j.neuroimage.2012.06.005
   Stargardt A, 2015, NEUROBIOL AGING, V36, P1, DOI 10.1016/j.neurobiolaging.2014.08.014
   Stern Y, 2012, LANCET NEUROL, V11, P1006, DOI 10.1016/S1474-4422(12)70191-6
   Teipel SJ, 2009, J ALZHEIMERS DIS, V17, P571, DOI 10.3233/JAD-2009-1077
   Todorov V, 2009, J STAT SOFTW, V32, P1
   Tomasi D, 2013, P NATL ACAD SCI USA, V110, P13642, DOI 10.1073/pnas.1303346110
   van den Heuvel DMJ, 2006, J NEUROL NEUROSUR PS, V77, P149, DOI 10.1136/jnnp.2005.070193
   van den Heuvel MP, 2013, TRENDS COGN SCI, V17, P683, DOI 10.1016/j.tics.2013.09.012
   Watts DJ, 1998, NATURE, V393, P440, DOI 10.1038/30918
   Wolf D, 2019, BRAIN IMAGING BEHAV, V13, P162, DOI 10.1007/s11682-018-9870-8
   Yoo SW, 2015, SCI REP-UK, V5, DOI 10.1038/srep10057
   Zamora-Lopez Gorka, 2010, Front Neuroinform, V4, P1, DOI 10.3389/neuro.11.001.2010
NR 46
TC 7
Z9 7
U1 2
U2 10
PU SPRINGER
PI NEW YORK
PA ONE NEW YORK PLAZA, SUITE 4600, NEW YORK, NY, UNITED STATES
SN 1931-7557
EI 1931-7565
J9 BRAIN IMAGING BEHAV
JI Brain Imaging Behav.
PD DEC
PY 2019
VL 13
IS 6
BP 1650
EP 1664
DI 10.1007/s11682-019-00090-y
PG 15
WC Neuroimaging
WE Science Citation Index Expanded (SCI-EXPANDED)
SC Neurosciences & Neurology
GA KB6SJ
UT WOS:000506622200013
PM 30980275
DA 2022-10-31
ER

PT J
AU Fujita, S
   Hagiwara, A
   Hori, M
   Warntjes, M
   Kamagata, K
   Fukunaga, I
   Goto, M
   Takuya, H
   Takasu, K
   Andica, C
   Maekawa, T
   Takemura, MY
   Irie, R
   Wada, A
   Suzuki, M
   Aoki, S
AF Fujita, Shohei
   Hagiwara, Akifumi
   Hori, Masaaki
   Warntjes, Marcel
   Kamagata, Koji
   Fukunaga, Issei
   Goto, Masami
   Takuya, Haruyama
   Takasu, Kohei
   Andica, Christina
   Maekawa, Tomoko
   Takemura, Mariko Yoshida
   Irie, Ryusuke
   Wada, Akihiko
   Suzuki, Michimasa
   Aoki, Shigeki
TI 3D quantitative synthetic MRI-derived cortical thickness and subcortical
   brain volumes: Scan-rescan repeatability and comparison with
   conventional T-1-weighted images
SO JOURNAL OF MAGNETIC RESONANCE IMAGING
LA English
DT Article
ID TEST-RETEST RELIABILITY; MULTIPLE-SCLEROSIS; PROTON-DENSITY; CLINICAL
   FEASIBILITY; ALZHEIMERS-DISEASE; WHITE-MATTER; QUANTIFICATION;
   SEGMENTATION; RELAXATION; PARCELLATION
AB Background Previous quantitative synthetic MRI of the brain has been solely performed in 2D. Purpose To evaluate the feasibility of the recently developed sequence 3D-QALAS for brain cortical thickness and volumetric analysis. Study Type Reproducibility/repeatability study. Subjects Twenty-one healthy volunteers (35.6 +/- 13.8 years). Field Strength/Sequence 3D T-1-weighted fast spoiled gradient recalled echo (FSPGR) sequence was performed once, and 3D-QALAS sequence was performed twice with a 3T scanner. Assessment FreeSurfer and FIRST were used to measure cortical thickness and volume of subcortical structures, respectively. Agreement with FSPGR and scan-rescan repeatability were evaluated for 3D-QALAS. Statistical Tests Percent relative difference and intraclass correlation coefficient (ICC) were used to assess reproducibility and scan-rescan repeatability of the 3D-QALAS sequence-derived measurements. Results Percent relative difference compared with FSPGR in cortical thickness of the whole cortex was 3.1%, and 89% of the regional areas showed less than 10% relative difference in cortical thickness. The mean ICC across all regions was 0.65, and 74% of the structures showed substantial to almost perfect agreement. For volumes of subcortical structures, the median percent relative differences were lower than 10% across all subcortical structures, except for the accumbens area, and all structures showed ICCs of substantial to almost perfect agreement. For the scan-rescan test, percent relative difference in cortical thickness of the whole cortex was 2.3%, and 97% of the regional areas showed less than 10% relative difference in cortical thickness. The mean ICC across all regions was 0.73, and 80% showed substantial to almost perfect agreement. For volumes of subcortical structures, relative differences were less than 10% across all subcortical structures except for the accumbens area, and all structures showed ICCs of substantial to almost perfect agreement. Data Conclusion 3D-QALAS could be reliably used for measuring cortical thickness and subcortical volumes in most brain regions. Technical Efficacy: Stage 1
C1 [Fujita, Shohei; Hagiwara, Akifumi; Hori, Masaaki; Kamagata, Koji; Fukunaga, Issei; Takuya, Haruyama; Andica, Christina; Maekawa, Tomoko; Takemura, Mariko Yoshida; Irie, Ryusuke; Wada, Akihiko; Suzuki, Michimasa; Aoki, Shigeki] Juntendo Univ Hosp, Dept Radiol, Tokyo, Japan.
   [Hagiwara, Akifumi; Maekawa, Tomoko; Irie, Ryusuke] Univ Tokyo, Grad Sch Med, Dept Radiol, Tokyo, Japan.
   [Warntjes, Marcel] SyntheticMR AB, Linkoping, Sweden.
   [Warntjes, Marcel] Ctr Med Imaging Sci & Visualizat CMIV, Linkoping, Sweden.
   [Takuya, Haruyama] Tokyo Metropolitan Univ, Grad Sch Human Hlth Sci, Dept Radiol Sci, Tokyo, Japan.
   [Goto, Masami; Takasu, Kohei] Kitasato Univ, Sch Allied Hlth Sci, Sagamihara, Kanagawa, Japan.
RP Hagiwara, A (通讯作者)，Juntendo Univ, Sch Med, Dept Radiol, Bunkyo Ku, 1-2-1 Hongo, Tokyo 1138421, Japan.
EM a-hagiwara@juntendo.ac.jp
RI Hori, Masaaki/G-1235-2010; Hagiwara, Akifumi/GRJ-0730-2022; Andica,
   Christina/AAV-1398-2020; Hagiwara, Akifumi/N-5420-2018
OI Hori, Masaaki/0000-0002-1791-8032; Fujita, Shohei/0000-0003-4276-6226;
   Hagiwara, Akifumi/0000-0001-5277-3249; Kamagata,
   Koji/0000-0001-5028-218X; Andica, Christina/0000-0002-9339-6950
FU Program for Brain Mapping by Integrated Neurotechnologies for Disease
   Studies (Brain/MINDS) from Japan Agency for Medical Research and
   Development, AMED; ImPACT Program of Council for Science, Technology and
   Innovation (Cabinet Office, Government of Japan); JSPS KAKENHI
   [16K10327, 19K17150, 19K17177, JP16H06280]
FX Contract grant sponsor: Program for Brain Mapping by Integrated
   Neurotechnologies for Disease Studies (Brain/MINDS) from Japan Agency
   for Medical Research and Development, AMED; Contract grant sponsor:
   ImPACT Program of Council for Science, Technology and Innovation
   (Cabinet Office, Government of Japan); Contract grant sponsor: JSPS
   KAKENHI; Contract grant numbers: 16K10327, 19K17150, 19K17177,
   JP16H06280; Contract grant sponsor: Grant-in-Aid for Scientific Research
   on Innovative Areas, Resource and technical support platforms for
   promoting research "Advanced Bioimaging Support."
CR Andica C, 2017, MAGN RESON MED SCI, V16, P91, DOI 10.2463/mrms.ci.2016-0082
   BOTTOMLEY PA, 1987, MED PHYS, V14, P1, DOI 10.1118/1.596111
   Dale AM, 1999, NEUROIMAGE, V9, P179, DOI 10.1006/nimg.1998.0395
   Desikan RS, 2006, NEUROIMAGE, V31, P968, DOI 10.1016/j.neuroimage.2006.01.021
   Destrieux C, 2010, NEUROIMAGE, V53, P1, DOI 10.1016/j.neuroimage.2010.06.010
   Feinberg DA, 2010, PLOS ONE, V5, DOI 10.1371/journal.pone.0015710
   Fischl B, 2012, NEUROIMAGE, V62, P774, DOI 10.1016/j.neuroimage.2012.01.021
   Fotenos AF, 2005, NEUROLOGY, V64, P1032, DOI 10.1212/01.WNL.0000154530.72969.11
   Granberg T, 2016, AM J NEURORADIOL, V37, P1023, DOI 10.3174/ajnr.A4665
   Hagiwara A, 2017, AM J NEURORADIOL, V38, P237, DOI 10.3174/ajnr.A4977
   Hagiwara A, 2017, AM J NEURORADIOL, V38, P257, DOI 10.3174/ajnr.A5012
   Hagiwara A, 2019, INVEST RADIOL, V54, P39, DOI 10.1097/RLI.0000000000000510
   Hagiwara A, 2017, INVEST RADIOL, V52, P647, DOI 10.1097/RLI.0000000000000365
   Han X, 2006, NEUROIMAGE, V32, P180, DOI 10.1016/j.neuroimage.2006.02.051
   Huang H, 2008, MAGN RESON IMAGING, V26, P1294, DOI 10.1016/j.mri.2008.03.005
   Iscan Z, 2015, HUM BRAIN MAPP, V36, P3472, DOI 10.1002/hbm.22856
   Jack CR, 2008, J MAGN RESON IMAGING, V27, P685, DOI 10.1002/jmri.21049
   Konarski JZ, 2008, BIPOLAR DISORD, V10, P1, DOI 10.1111/j.1399-5618.2008.00435.x
   Kumar R, 2012, J MAGN RESON IMAGING, V35, P300, DOI 10.1002/jmri.22831
   Kvernby S, 2017, MAGN RESON IMAGING, V38, P13, DOI 10.1016/j.mri.2016.12.014
   Kvernby S, 2014, J CARDIOVASC MAGN R, V16, DOI 10.1186/s12968-014-0102-0
   LANDIS JR, 1977, BIOMETRICS, V33, P159, DOI 10.2307/2529310
   Lee SM, 2018, INVEST RADIOL, V53, P236, DOI 10.1097/RLI.0000000000000435
   Lustig M, 2007, MAGN RESON MED, V58, P1182, DOI 10.1002/mrm.21391
   Morey RA, 2010, HUM BRAIN MAPP, V31, P1751, DOI 10.1002/hbm.20973
   Nugent AC, 2013, HUM BRAIN MAPP, V34, P2313, DOI 10.1002/hbm.22068
   Patenaude B, 2011, NEUROIMAGE, V56, P907, DOI 10.1016/j.neuroimage.2011.02.046
   Pfefferbaum A, 2012, NEUROIMAGE, V60, P940, DOI 10.1016/j.neuroimage.2012.01.092
   Resnick SM, 2003, J NEUROSCI, V23, P3295
   Salat DH, 2009, NEUROIMAGE, V48, P21, DOI 10.1016/j.neuroimage.2009.06.074
   Scahill RI, 2002, P NATL ACAD SCI USA, V99, P4703, DOI 10.1073/pnas.052587399
   Sinnecker T, 2018, CURR TREAT OPTION NE, V20, DOI 10.1007/s11940-018-0504-7
   Takeda T, 2008, ACTA RADIOL, V49, P1167, DOI 10.1080/02841850802477924
   Tan IL, 2002, AM J ROENTGENOL, V179, DOI 10.2214/ajr.179.3.1790777
   Tanenbaum LN, 2017, AM J NEURORADIOL, V38, P1103, DOI 10.3174/ajnr.A5227
   Tustison NJ, 2014, NEUROIMAGE, V99, P166, DOI 10.1016/j.neuroimage.2014.05.044
   Wallaert L, 2018, MAGN RESON MED SCI, V17, P275, DOI 10.2463/mrms.ci.2017-0110
   Warnties JBM, 2008, MAGN RESON MED, V60, P320, DOI 10.1002/mrm.21635
   Warntjes JBM, 2007, MAGN RESON MED, V57, P528, DOI 10.1002/mrm.21165
   West J, 2014, PLOS ONE, V9, DOI 10.1371/journal.pone.0095161
NR 40
TC 25
Z9 28
U1 0
U2 0
PU WILEY
PI HOBOKEN
PA 111 RIVER ST, HOBOKEN 07030-5774, NJ USA
SN 1053-1807
EI 1522-2586
J9 J MAGN RESON IMAGING
JI J. Magn. Reson. Imaging
PD DEC
PY 2019
VL 50
IS 6
BP 1834
EP 1842
DI 10.1002/jmri.26744
PG 9
WC Radiology, Nuclear Medicine & Medical Imaging
WE Science Citation Index Expanded (SCI-EXPANDED)
SC Radiology, Nuclear Medicine & Medical Imaging
GA JN0OA
UT WOS:000496602700015
PM 30968991
OA Green Published, hybrid
DA 2022-10-31
ER

PT J
AU Kim, N
   Yu, L
   Dawe, R
   Petyuk, VA
   Gaiteri, C
   De Jager, PL
   Schneider, JA
   Arfanakis, K
   Bennett, DA
AF Kim, Namhee
   Yu, Lei
   Dawe, Robert
   Petyuk, Vladislav A.
   Gaiteri, Chris
   De Jager, Philip L.
   Schneider, Julie A.
   Arfanakis, Konstantinos
   Bennett, David A.
TI Microstructural changes in the brain mediate the association of AK4,
   IGFBP5, HSPB2, and ITPK1 with cognitive decline
SO NEUROBIOLOGY OF AGING
LA English
DT Article
DE Postmortem brain; Transverse relaxation time; Brain protein; Brain
   pathology; Mediation analysis
ID WHITE-MATTER HYPERINTENSITIES; CEREBRAL AMYLOID ANGIOPATHY; T-2
   RELAXATION-TIMES; ALZHEIMERS-DISEASE; RISK-FACTORS; TDP-43 PATHOLOGY;
   ADENYLATE KINASE; GENE-EXPRESSION; POSTMORTEM MRI; VESSEL DISEASE
AB The associations of 4 proteins-AK4, ITPK1, HSPB2, and IGFBP5-with cognitive function in older adults were largely unexplained by known brain pathologies. We examined the extent to which individual protein associations with cognitive decline were attributable to microstructural changes in the brain. This study included 521 participants (mean age 90.3, 65.9-108.3) with the postmortem reciprocal of transverse relaxation time (R-2) magnetic resonance image. All participants came from one of the 2 ongoing longitudinal cohorts of aging and dementia, the Religious Orders Study and Rush Memory and Aging Project. Higher abundance of AK4, HSPB2, and IGFBP5 was associated with faster cognitive decline and mediated through lower postmortem R-2 in the frontal and temporal white matter regions. In contrast, higher abundance of ITPK1 was associated with slower cognitive decline and mediated through higher postmortem R-2 in the frontal and temporal white matter regions. The associations of 4 proteins-AK4, ITPK1, IGFBP5, and HSPB2-with cognition in late life were explained via microstructural changes in the brain. (C) 2019 Elsevier Inc. All rights reserved.
C1 [Kim, Namhee; Yu, Lei; Dawe, Robert; Gaiteri, Chris; Schneider, Julie A.; Arfanakis, Konstantinos; Bennett, David A.] Rush Univ, Med Ctr, Rush Alzheimers Dis Ctr, Chicago, IL 60612 USA.
   [Kim, Namhee; Yu, Lei; Gaiteri, Chris; Schneider, Julie A.; Bennett, David A.] Rush Univ, Med Ctr, Dept Neurol Sci, Chicago, IL 60612 USA.
   [Dawe, Robert; Arfanakis, Konstantinos] Rush Univ, Med Ctr, Dept Diagnost Radiol & Nucl Med, Chicago, IL 60612 USA.
   [Petyuk, Vladislav A.] Pacific Northwest Natl Lab, Biol Div, Richland, WA 99352 USA.
   [De Jager, Philip L.] Columbia Univ, Med Ctr, Ctr Translat & Computat Neuroimmunol, New York, NY USA.
   [De Jager, Philip L.] Broad Inst, Cell Circuits Program, Cambridge, MA USA.
   [Schneider, Julie A.] Rush Univ, Med Ctr, Dept Pathol, Chicago, IL 60612 USA.
   [Arfanakis, Konstantinos] IIT, Dept Biomed Engn, Chicago, IL 60616 USA.
RP Kim, N (通讯作者)，1750 W Harrison St, Chicago, IL 60612 USA.
EM Namhee_Kim@rush.edu
RI Arfanakis, Konstantinos/AAN-3148-2021; Yu, Lei/AAT-3685-2020
OI Arfanakis, Konstantinos/0000-0001-9705-597X; Gaiteri,
   Chris/0000-0001-7838-8664; Kim, Namhee/0000-0003-1618-1363
FU NIH [P30AG010161, R01AG15819, R01AG17917, U01AG046152, R01AG034374,
   1R01AG057911, U01AG61356]; NATIONAL INSTITUTE ON AGING [P30AG010161,
   R01AG057911, R01AG015819, R01AG017917] Funding Source: NIH RePORTER
FX The authors thank all the ROS and MAP participants and also all the
   staff members and investigators at the Rush Alzheimer's Disease Center
   (RADC) for providing and processing high-quality data. In addition, the
   authors thank Dr Katherine Blizinsky for helpful discussions and
   comments. Please visit the RADC Research Resource Sharing Hub
   (www.radc.rush.edu) to obtain data for research purpose. This study was
   supported in part by NIH grants P30AG010161, R01AG15819, R01AG17917,
   U01AG046152, R01AG034374, 1R01AG057911, and U01AG61356.
CR Andreev VP, 2012, J PROTEOME RES, V11, P3053, DOI 10.1021/pr3001546
   Arfanakis K, 2016, BRAIN IMAGING BEHAV, V10, P455, DOI 10.1007/s11682-015-9405-5
   Arfanakis K, 2007, BRAIN IMAGING BEHAV, V1, P11, DOI 10.1007/s11682-007-9001-4
   Arvanitakis Z, 2017, BRAIN PATHOL, V27, P77, DOI 10.1111/bpa.12365
   Arvanitakis Z, 2016, LANCET NEUROL, V15, P934, DOI 10.1016/S1474-4422(16)30029-1
   Arvanitakis Z, 2011, STROKE, V42, P722, DOI 10.1161/STROKEAHA.110.595082
   Bennett DA, 2006, LANCET NEUROL, V5, P406, DOI 10.1016/S1474-4422(06)70417-3
   Bennett DA, 2018, J ALZHEIMERS DIS, V64, pS161, DOI 10.3233/JAD-179939
   Bennett DA, 2012, ANN NEUROL, V72, P599, DOI 10.1002/ana.23654
   Boyle PA, 2015, NEUROLOGY, V85, P1930, DOI 10.1212/WNL.0000000000002175
   Boyle PA, 2013, ANN NEUROL, V74, P478, DOI 10.1002/ana.23964
   Dawe RJ, 2018, NEUROBIOL AGING, V69, P177, DOI 10.1016/j.neurobiolaging.2018.05.020
   Dawe RJ, 2016, NEUROBIOL AGING, V45, P169, DOI 10.1016/j.neurobiolaging.2016.05.023
   Dawe RJ, 2014, NEUROBIOL AGING, V35, P1549, DOI 10.1016/j.neurobiolaging.2014.01.144
   Dawe RJ, 2009, MAGN RESON MED, V61, P810, DOI 10.1002/mrm.21909
   Dickie DA, 2016, NEUROBIOL AGING, V42, P116, DOI 10.1016/j.neurobiolaging.2016.03.011
   Fleischman DA, 2015, NEUROLOGY, V84, P1294, DOI 10.1212/WNL.0000000000001417
   Friston K J, 1994, Hum Brain Mapp, V1, P210, DOI 10.1002/hbm.460010306
   Fulcher BD, 2016, P NATL ACAD SCI USA, V113, P1435, DOI 10.1073/pnas.1513302113
   Gaiteri C, 2019, BRAIN IMAGING BEHAV, V13, P963, DOI 10.1007/s11682-018-9910-4
   Gebeily S, 2014, INT J NEUROSCI, V124, P799, DOI 10.3109/00207454.2014.884087
   Hayes AF, 2014, BRIT J MATH STAT PSY, V67, P451, DOI 10.1111/bmsp.12028
   House MJ, 2008, MAGN RESON MED, V60, P41, DOI 10.1002/mrm.21586
   House MJ, 2006, AM J NEURORADIOL, V27, P430
   Kim MS, 2014, NATURE, V509, P575, DOI 10.1038/nature13302
   KIRSCH SJ, 1992, NEUROSCI LETT, V134, P187, DOI 10.1016/0304-3940(92)90513-7
   Krienen FM, 2016, P NATL ACAD SCI USA, V113, pE469, DOI 10.1073/pnas.1510903113
   Liu RJ, 2009, INT J BIOCHEM CELL B, V41, P1371, DOI 10.1016/j.biocel.2008.12.002
   Majerus PW, 2010, ADV ENZYME REGUL, V50, P365, DOI 10.1016/j.advenzreg.2009.10.017
   Marshman E, 2003, J CELL SCI, V116, P675, DOI 10.1242/jcs.00263
   Mostafavi S, 2018, NAT NEUROSCI, V21, P811, DOI 10.1038/s41593-018-0154-9
   Nag S, 2015, ANN NEUROL, V77, P942, DOI 10.1002/ana.24388
   O'Kusky J, 2012, FRONT NEUROENDOCRIN, V33, P230, DOI 10.1016/j.yfrne.2012.06.002
   Petyuk VA, 2010, METHODS, V50, P77, DOI 10.1016/j.ymeth.2009.07.009
   Richiardi J, 2015, SCIENCE, V348, P1241, DOI 10.1126/science.1255905
   Schneider JA, 2012, BRAIN, V135, P3005, DOI 10.1093/brain/aws234
   Schneider JA, 2009, ANN NEUROL, V66, P200, DOI 10.1002/ana.21706
   Simon CM, 2015, ACTA NEUROPATHOL, V130, P373, DOI 10.1007/s00401-015-1446-8
   Stetler RA, 2010, PROG NEUROBIOL, V92, P184, DOI 10.1016/j.pneurobio.2010.05.002
   Wang HL, 2004, NEUROSCI LETT, V363, P150, DOI 10.1016/j.neulet.2004.03.061
   Williamson W, 2018, JAMA-J AM MED ASSOC, V320, P665, DOI 10.1001/jama.2018.11498
   Wilson MP, 2009, P NATL ACAD SCI USA, V106, P9831, DOI 10.1073/pnas.0904172106
   Worsley KJ, 1996, HUM BRAIN MAPP, V4, P58, DOI 10.1002/(SICI)1097-0193(1996)4:1<58::AID-HBM4>3.0.CO;2-O
   Yoneda T, 1998, MOL BRAIN RES, V62, P187, DOI 10.1016/S0169-328X(98)00249-6
   Yu L, 2018, ANN NEUROL, V84, P78, DOI 10.1002/ana.25266
   Yu L, 2017, JAMA NEUROL, V74, P1473, DOI 10.1001/jamaneurol.2017.2807
   Yu L, 2015, NEUROBIOL AGING, V36, P2946, DOI 10.1016/j.neurobiolaging.2015.08.008
   Yu L, 2015, NEUROLOGY, V84, P927, DOI 10.1212/WNL.0000000000001313
NR 48
TC 5
Z9 6
U1 0
U2 5
PU ELSEVIER SCIENCE INC
PI NEW YORK
PA STE 800, 230 PARK AVE, NEW YORK, NY 10169 USA
SN 0197-4580
EI 1558-1497
J9 NEUROBIOL AGING
JI Neurobiol. Aging
PD DEC
PY 2019
VL 84
BP 17
EP 25
DI 10.1016/j.neurobiolaging.2019.07.013
PG 9
WC Geriatrics & Gerontology; Neurosciences
WE Science Citation Index Expanded (SCI-EXPANDED)
SC Geriatrics & Gerontology; Neurosciences & Neurology
GA JU3LE
UT WOS:000501576800003
PM 31479860
OA Green Accepted
DA 2022-10-31
ER

PT J
AU Peven, JC
   Chen, YR
   Guo, L
   Zhan, L
   Boots, EA
   Dion, C
   Libon, DJ
   Heilman, KM
   Lamar, M
AF Peven, Jamie C.
   Chen, Yurong
   Guo, Lei
   Zhan, Liang
   Boots, Elizabeth A.
   Dion, Catherine
   Libon, David J.
   Heilman, Kenneth M.
   Lamar, Melissa
TI The oblique effect: The relationship between profiles of visuospatial
   preference, cognition, and brain connectomics in older adults
SO NEUROPSYCHOLOGIA
LA English
DT Article
DE Aging; Perception; Executive function; Oblique effect; Structural
   connectivity; Visuospatial processing
ID SEX-DIFFERENCES; INDIVIDUAL-DIFFERENCES; ALZHEIMERS-DISEASE; STIMULUS
   ORIENTATION; LINE ORIENTATION; WORKING-MEMORY; NEURAL BASIS;
   DISCRIMINATION; CORTEX; PERCEPTION
AB y The oblique effect (OE) describes the visuospatial advantage for identifying stimuli oriented horizontally or vertically rather than diagonally; little is known about brain aging and the OE. We investigated this relationship using the Judgment of Line Orientation (JLO) in 107 older adults (similar to age = 67.8 +/- 6.6; 51% female) together with neuropsychological tests of executive functioning (EF), attention/information processing (AIP), and neuroimaging. Only JLO lines falling between 36-54 degrees or 126-144 degrees were considered oblique. To quantify the oblique effect, we calculated z-scores for oblique errors (zOblique =#oblique errors/#oblique lines), and similarly, horizontal + vertical line errors (zHV), and a composite measure of oblique relative to HV errors (zOE). Composite z-scores of EF and AIP reflected domains associated with JLO performance. Graph theory analysis integrated T1-derived volumetry and diffusion MRI-derived white matter tractography into connectivity matrices analyzed for select network properties. Participants produced more zOblique than zHV errors (p < 0.001). Age was not associated with zOE adjusting for sex, education, and MMSE. Similarly adjusted linear regression models revealed that lower EF was associated with a larger oblique effect (p < 0.001). Modular analyses of neural connectivity revealed a differential patterns of network affiliation that varied by high versus low group status determined via median split of zOblique and zHV errors, separately. Older adults exhibit the oblique effect and it is associated with specific cognitive processes and regional brain networks that may facilitate future investigations of visuospatial preference in aging.
C1 [Peven, Jamie C.] Univ Pittsburgh, Dept Psychol, Pittsburgh, PA 15260 USA.
   [Peven, Jamie C.] Univ Pittsburgh, Ctr Neural Basis Cognit, Pittsburgh, PA USA.
   [Chen, Yurong; Guo, Lei; Zhan, Liang] Univ Pittsburgh, Dept Elect & Comp Engn, Pittsburgh, PA USA.
   [Boots, Elizabeth A.] Univ Illinois, Dept Psychol, Chicago, IL 60680 USA.
   [Boots, Elizabeth A.; Lamar, Melissa] Rush Univ, Med Ctr, Rush Alzheimers Dis Ctr, 1750 W Harrison St,Suite 1000, Chicago, IL 60612 USA.
   [Dion, Catherine] Univ Florida, Dept Clin & Hlth Psychol, Gainesville, FL USA.
   [Libon, David J.] Rowan Univ, Sch Osteopath Med, New Jersey Inst Successful Aging, Dept Geriatr & Gerontol, Glassboro, NJ USA.
   [Libon, David J.] Rowan Univ, Sch Osteopath Med, New Jersey Inst Successful Aging, Dept Psychol, Glassboro, NJ USA.
   [Heilman, Kenneth M.] Univ Florida, Coll Med, Dept Neurol, Gainesville, FL 32611 USA.
   [Lamar, Melissa] Rush Univ, Med Ctr, Dept Psychiat & Behav Sci, Chicago, IL 60612 USA.
RP Lamar, M (通讯作者)，Rush Univ, Med Ctr, Rush Alzheimers Dis Ctr, 1750 W Harrison St,Suite 1000, Chicago, IL 60612 USA.
EM jac349@pitt.edu; melissa_lamar@rush.edu
OI Boots, Elizabeth/0000-0002-4721-3703
FU National Institutes of Health, National Institute on Aging, United
   States [K01 AG040192, R21 AG048176]; National Center for Research
   Resources, National Institutes of Health, United States [1S10RR028898];
   NATIONAL INSTITUTE ON AGING [R21AG048176] Funding Source: NIH RePORTER
FX The authors would like to thank the participants and staff of this
   study. The authors would also like to thank the study staff for their
   contribution to the development of this project. This work was supported
   by the National Institutes of Health, National Institute on Aging,
   United States: K01 AG040192 and R21 AG048176. Additionally, aspects of
   this project were supported by the National Center for Research
   Resources, National Institutes of Health, United States: 1S10RR028898.
CR Aartsen MJ, 2004, GERONTOLOGY, V50, P35, DOI 10.1159/000074387
   Ajilore O, 2014, AM J GERIAT PSYCHIAT, V22, P195, DOI 10.1016/j.jagp.2013.03.005
   [Anonymous], 1983, JUDGMENT LINE ORIENT
   APPELLE S, 1972, PSYCHOL BULL, V78, P266, DOI 10.1037/h0033117
   Arakawa K, 2000, EXP BRAIN RES, V131, P121, DOI 10.1007/s002219900274
   ATTNEAVE F, 1967, J EXP PSYCHOL, V74, P149, DOI 10.1037/h0024557
   Beck A, 1996, BDI 2 BECK DEPRESSIO, V78
   Beck A.T., 1993, J CONSULT CLIN PSYCH
   BENTON A, 1975, NEUROLOGY, V25, P907, DOI 10.1212/WNL.25.10.907
   BERLUCCHI G, 1979, NEUROPSYCHOLOGIA, V17, P195, DOI 10.1016/0028-3932(79)90010-1
   BONDS AB, 1982, EXP BRAIN RES, V46, P151
   Brown JA, 2011, P NATL ACAD SCI USA, V108, P20760, DOI 10.1073/pnas.1109038108
   Cabeza R, 2004, CEREB CORTEX, V14, P364, DOI 10.1093/cercor/bhg133
   Charlton RA, 2014, PSYCHOL MED, V44, P1427, DOI 10.1017/S0033291713001980
   Charlton RA, 2010, J NEUROL NEUROSUR PS, V81, P13, DOI 10.1136/jnnp.2008.167288
   Charlton RA, 2006, NEUROLOGY, V66, P217, DOI 10.1212/01.wnl.0000194256.15247.83
   Chen QL, 2015, NEUROPSYCHOLOGIA, V75, P441, DOI 10.1016/j.neuropsychologia.2015.07.001
   Coffey CE, 1999, NEUROLOGY, V53, P189, DOI 10.1212/WNL.53.1.189
   Cohen J, 2014, J INT NEUROPSYCH SOC, V20, P920, DOI 10.1017/S1355617714000757
   Coppola DM, 1998, P NATL ACAD SCI USA, V95, P2621, DOI 10.1073/pnas.95.5.2621
   Cosgrove KP, 2007, BIOL PSYCHIAT, V62, P847, DOI 10.1016/j.biopsych.2007.03.001
   DERENZI E, 1971, J NEUROL NEUROSUR PS, V34, P489
   Desikan RS, 2006, NEUROIMAGE, V31, P968, DOI 10.1016/j.neuroimage.2006.01.021
   Destrieux C, 2010, NEUROIMAGE, V53, P1, DOI 10.1016/j.neuroimage.2010.06.010
   DEVALOIS RL, 1982, VISION RES, V22, P531, DOI 10.1016/0042-6989(82)90112-2
   Dolcos F, 2002, NEUROSCI BIOBEHAV R, V26, P819, DOI 10.1016/S0149-7634(02)00068-4
   Dragoi V, 2000, NEURON, V28, P287, DOI 10.1016/S0896-6273(00)00103-3
   du Boisgueheneuc F, 2006, BRAIN, V129, P3315, DOI 10.1093/brain/awl244
   ESSOCK EA, 1980, PERCEPTION, V9, P37, DOI 10.1068/p090037
   Finton MJ, 1998, J CLIN EXP NEUROPSYC, V20, P186, DOI 10.1076/jcen.20.2.186.1167
   Fischl B, 2004, CEREB CORTEX, V14, P11, DOI 10.1093/cercor/bhg087
   FOLSTEIN MF, 1975, J PSYCHIAT RES, V12, P189, DOI 10.1016/0022-3956(75)90026-6
   Frank MJ, 2001, COGN AFFECT BEHAV NE, V1, P137, DOI 10.3758/CABN.1.2.137
   Freeman R, 2000, NEUROPSYCHOLOGY, V14
   Furmanski CS, 2000, NAT NEUROSCI, V3, P535, DOI 10.1038/75702
   GadElkarim JJ, 2014, HUM BRAIN MAPP, V35, P2253, DOI 10.1002/hbm.22324
   GadElkarim JJ, 2012, LECT NOTES COMPUT SC, V7511, P196, DOI 10.1007/978-3-642-33418-4_25
   Ganguli M, 2010, AGING MENT HEALTH, V14, P100, DOI 10.1080/13607860903071014
   Geerligs L, 2015, J NEUROSCI, V35, P13949, DOI 10.1523/JNEUROSCI.1324-15.2015
   GEFFEN G, 1971, J EXP PSYCHOL, V87, P415, DOI 10.1037/h0030525
   Geisler WS, 1997, VISUAL NEUROSCI, V14, P897, DOI 10.1017/S0952523800011627
   Gonzales MM, 2017, PSYCHOSOM MED, V79, P541, DOI 10.1097/PSY.0000000000000448
   Gusnard DA, 2001, P NATL ACAD SCI USA, V98, P4259, DOI 10.1073/pnas.071043098
   HAMILTON M, 1960, J NEUROL NEUROSUR PS, V23, P56, DOI 10.1136/jnnp.23.1.56
   Hebscher M, 2018, NEUROPSYCHOLOGIA, V110, P123, DOI 10.1016/j.neuropsychologia.2017.03.029
   Herlitz A, 1999, NEUROPSYCHOLOGY, V13, P590, DOI 10.1037/0894-4105.13.4.590
   HIGGINS GC, 1950, J OPT SOC AM, V40, P135, DOI 10.1364/JOSA.40.000135
   Kanaan RA, 2012, PLOS ONE, V7, DOI 10.1371/journal.pone.0038272
   KIM YJ, 1984, NEUROPSYCHOLOGIA, V22, P177, DOI 10.1016/0028-3932(84)90060-5
   Lamar M, 1997, NEUROPSYCHOLOGY, V11, P523, DOI 10.1037/0894-4105.11.4.523
   Lamar M, 2016, NEUROPSYCHOLOGIA, V85, P301, DOI 10.1016/j.neuropsychologia.2016.03.034
   Lamar M, 2015, CURR ALZHEIMER RES, V12, P640, DOI 10.2174/1567205012666150701102325
   LEEHEY SC, 1975, SCIENCE, V190, P900, DOI 10.1126/science.1188370
   Lewin C, 2001, NEUROPSYCHOLOGY, V15, P165, DOI 10.1037//0894-4105.15.2.165
   Li BW, 2003, J NEUROPHYSIOL, V90, P204, DOI 10.1152/jn.00954.2002
   MAFFEI L, 1970, SCIENCE, V167, P386, DOI 10.1126/science.167.3917.386
   MANSFIELD RJ, 1974, SCIENCE, V186, P1133, DOI 10.1126/science.186.4169.1133
   MCKHANN G, 1984, NEUROLOGY, V34, P939, DOI 10.1212/WNL.34.7.939
   McMahon MJ, 2003, J VISION, V3, P230, DOI 10.1167/3.3.4
   MEHTA Z, 1991, CORTEX, V27, P153, DOI 10.1016/S0010-9452(13)80121-9
   Mori S, 1999, ANN NEUROL, V45, P265, DOI 10.1002/1531-8249(199902)45:2<265::AID-ANA21>3.0.CO;2-3
   Ng VWK, 2000, HUM BRAIN MAPP, V10, P80, DOI 10.1002/(SICI)1097-0193(200006)10:2<80::AID-HBM40>3.0.CO;2-2
   ORBAN GA, 1984, VISION RES, V24, P121, DOI 10.1016/0042-6989(84)90097-X
   Rey GJ, 1999, ARCH CLIN NEUROPSYCH, V14, P593, DOI 10.1016/S0887-6177(99)00008-6
   Rubinov M, 2010, NEUROIMAGE, V52, P1059, DOI 10.1016/j.neuroimage.2009.10.003
   Rubinov M, 2011, NEUROIMAGE, V56, P2068, DOI 10.1016/j.neuroimage.2011.03.069
   SKA B, 1990, J CLIN EXP NEUROPSYC, V12, P695, DOI 10.1080/01688639008401012
   SOKOL S, 1987, INVEST OPHTH VIS SCI, V28, P731
   SPITZER RL, 1992, ARCH GEN PSYCHIAT, V49, P624
   Sundermann EE, 2016, NEUROLOGY, V87, P1916, DOI 10.1212/WNL.0000000000003288
   Trahan DE, 1998, ASSESSMENT, V5, P227, DOI 10.1177/107319119800500303
   Tunc B, 2016, PHILOS T R SOC B, V371, DOI 10.1098/rstb.2015.0111
   UMILTA C, 1974, NEUROPSYCHOLOGIA, V12, P165, DOI 10.1016/0028-3932(74)90001-3
   VOYER D, 1995, PSYCHOL BULL, V117, P250, DOI 10.1037/0033-2909.117.2.250
   Watson CL, 2018, J INT NEUROPSYCH SOC, V24, P259, DOI 10.1017/S1355617717000984
   Wechsler D., 1997, WAIS III WECHSLER AD
   Wechsler David., 1997, WECHSLER ADULT INTEL
   Wen W, 2011, J NEUROSCI, V31, P1204, DOI 10.1523/JNEUROSCI.4085-10.2011
   Westheimer G, 2003, VISION RES, V43, P2281, DOI 10.1016/S0042-6989(03)00360-2
   Wolfson D., 1985, HALSTEAD REITAN NEUR
   Xia MR, 2013, PLOS ONE, V8, DOI 10.1371/journal.pone.0068910
   Ye AQ, 2015, HUM BRAIN MAPP, V36, P3653, DOI 10.1002/hbm.22869
   Zhan L, 2015, FRONT AGING NEUROSCI, V7, DOI [10.3389/frogi.2015.00048, 10.3389/fnagi.2015.00048]
NR 83
TC 4
Z9 4
U1 0
U2 3
PU PERGAMON-ELSEVIER SCIENCE LTD
PI OXFORD
PA THE BOULEVARD, LANGFORD LANE, KIDLINGTON, OXFORD OX5 1GB, ENGLAND
SN 0028-3932
EI 1873-3514
J9 NEUROPSYCHOLOGIA
JI Neuropsychologia
PD DEC
PY 2019
VL 135
AR 107236
DI 10.1016/j.neuropsychologia.2019.107236
PG 9
WC Behavioral Sciences; Neurosciences; Psychology, Experimental
WE Science Citation Index Expanded (SCI-EXPANDED); Social Science Citation Index (SSCI)
SC Behavioral Sciences; Neurosciences & Neurology; Psychology
GA JV4KU
UT WOS:000502334900014
PM 31654648
OA Green Accepted
DA 2022-10-31
ER

PT J
AU Sprung, J
   Kruthiventi, SC
   Warner, DO
   Knopman, DS
   Petersen, RC
   Mielke, MM
   Jack, CR
   Graff-Radford, J
   Martin, DP
   Hanson, AC
   Schroeder, DR
   Przybelski, SA
   Schulte, PJ
   Weingarten, TN
   Vemuri, P
AF Sprung, Juraj
   Kruthiventi, S. Chandralekha
   Warner, David O.
   Knopman, David S.
   Petersen, Ronald C.
   Mielke, Michelle M.
   Jack, Clifford R., Jr.
   Graff-Radford, Jonathan
   Martin, David P.
   Hanson, Andrew C.
   Schroeder, Darrell R.
   Przybelski, Scott A.
   Schulte, Phillip J.
   Weingarten, Toby N.
   Vemuri, Prashanthi
TI Exposure to surgery under general anaesthesia and brain magnetic
   resonance imaging changes in older adults
SO BRITISH JOURNAL OF ANAESTHESIA
LA English
DT Article
DE aging; cerebral infarct; cortical thinning; general anaesthesia; MRI;
   neurodegeneration; surgery
ID MILD COGNITIVE IMPAIRMENT; HUMAN CEREBRAL-CORTEX; ALZHEIMERS-DISEASE;
   CORTICAL THICKNESS; VENTRICULAR ENLARGEMENT; EXECUTIVE FUNCTIONS;
   NONCARDIAC SURGERY; ENTORHINAL CORTEX; AD DEMENTIA; SIGNATURE
AB Background: Preclinical studies suggest that exposure to general anaesthesia (GA) could cause neurodegeneration consistent with Alzheimer's disease (AD) pathology. Brain magnetic resonance imaging (MRI) is useful to study structural brain changes. We tested the hypothesis that exposure to surgery with GA (surgery/GA) is associated with greater cortical thinning and increased frequency of white matter lesions.
   Methods: This is a cross-sectional analysis of 70-91-yr-old participants enrolled in the Mayo Clinic Study of Aging who had baseline MRI. The thickness of selected cortical regions, the volume of white matter hyperintensities, and the frequency of cortical infarctions were compared in participants who were and were not exposed to surgery/GA within 20 yr before the first MRI obtained after enrolment.
   Results: Of 1410 participants with MRI scans, 932 were exposed to surgery/GA before scanning. In adjusted analyses, cortical thickness in regions vulnerable to AD was significantly less in those exposed to surgery/GA in the prior 20 yr (difference -0.023 mm, [95% confidence interval (CI) -0.041 to -0.005], P=0.014). Those with surgery in the prior 20 yr were more likely to have 'abnormal thickness' compared with those without surgery (odds ratio=1.45, [95% CI 1.10-1.90], P=0.009). Exposure was not associated with white matter hyperintensities or the presence of brain infarcts.
   Conclusions: This study suggests that exposure of older adults to surgical anaesthesia is associated with thinning in cortical regions implicated in AD. The pathogenesis and mechanisms driving these neurodegenerative changes, and the potential clinical significance of these findings, require further study.
C1 [Sprung, Juraj; Kruthiventi, S. Chandralekha; Warner, David O.; Martin, David P.; Weingarten, Toby N.] Mayo Clin, Coll Med & Sci, Dept Anesthesiol & Perioperat Med, Rochester, MN 55905 USA.
   [Knopman, David S.; Petersen, Ronald C.; Mielke, Michelle M.; Graff-Radford, Jonathan] Mayo Clin, Coll Med & Sci, Dept Neurol, Rochester, MN USA.
   [Mielke, Michelle M.] Mayo Clin, Coll Med & Sci, Div Epidemiol, Dept Hlth Sci Res, Rochester, MN USA.
   [Jack, Clifford R., Jr.; Vemuri, Prashanthi] Mayo Clin, Coll Med & Sci, Dept Radiol, Rochester, MN USA.
   [Hanson, Andrew C.; Schroeder, Darrell R.; Przybelski, Scott A.; Schulte, Phillip J.] Mayo Clin, Coll Med & Sci, Hlth Sci Res, Div Biomed Stat & Informat, Rochester, MN USA.
RP Sprung, J (通讯作者)，Mayo Clin, Coll Med & Sci, Dept Anesthesiol & Perioperat Med, Rochester, MN 55905 USA.
EM sprung.juraj@mayo.edu
RI Jack, Clifford R/F-2508-2010
OI Jack, Clifford R/0000-0001-7916-622X
FU US National Institutes of Health (NIH) [U01 AG006786, P50 AG016574, RF1
   AG055151, R01 AG041851, R37 AG011378, R01 NS097495, R01 AG056366];
   Robert H. and Clarice Smith and Abigail van Buren Alzheimer's Disease
   Research Program; Rochester Epidemiology Project [R01 AG034676]; Mayo
   Clinic Center for Translational Sciences Activities (CTSA) from the
   National Center for Advancing Translational Sciences (NCATS) [UL1
   TR000135]; NATIONAL INSTITUTE OF NEUROLOGICAL DISORDERS AND STROKE
   [R01NS097495] Funding Source: NIH RePORTER; NATIONAL INSTITUTE ON AGING
   [P50AG016574, U01AG006786, R01AG056366, RF1AG055151, R37AG011378,
   R01AG041851, R01AG034676] Funding Source: NIH RePORTER
FX US National Institutes of Health (NIH) grants U01 AG006786 (to RCP), P50
   AG016574 (to RCP), RF1 AG055151 (to MMM), R01 AG041851 (to CRJ and DSK),
   R37 AG011378 (to CRJ), R01 NS097495 (to PV), and R01 AG056366 (to PV),
   by the Robert H. and Clarice Smith and Abigail van Buren Alzheimer's
   Disease Research Program, the Rochester Epidemiology Project (R01
   AG034676, to WA Rocca and J St. Sauver) and the Mayo Clinic Center for
   Translational Sciences Activities (CTSA), grant UL1 TR000135 from the
   National Center for Advancing Translational Sciences (NCATS).
CR Mena MA, 2010, J ALZHEIMERS DIS, V22, pS43, DOI 10.3233/JAD-2010-100822
   Avidan MS, 2009, ANESTHESIOLOGY, V111, P964, DOI 10.1097/ALN.0b013e3181bc9719
   Bakkour A, 2009, NEUROLOGY, V72, P1048, DOI 10.1212/01.wnl.0000340981.97664.2f
   Bendlin BB, 2010, ALZHEIMERS DEMENT, V6, P394, DOI 10.1016/j.jalz.2009.11.003
   Carvalho DZ, 2017, SLEEP MED, V32, P236, DOI 10.1016/j.sleep.2016.08.023
   Chen PL, 2014, BRIT J PSYCHIAT, V204, P188, DOI 10.1192/bjp.bp.112.119610
   Cheng CPW, 2018, AGING DIS, V9, P1020, DOI 10.14336/AD.2018.0125
   Desikan RS, 2006, NEUROIMAGE, V31, P968, DOI 10.1016/j.neuroimage.2006.01.021
   Dickerson BC, 2011, NEUROLOGY, V76, P1395, DOI 10.1212/WNL.0b013e3182166e96
   Dickerson BC, 2009, CEREB CORTEX, V19, P497, DOI 10.1093/cercor/bhn113
   Dokkedal U, 2016, ANESTHESIOLOGY, V124, P312, DOI 10.1097/ALN.0000000000000957
   Echavarri C, 2011, BRAIN STRUCT FUNCT, V215, P265, DOI 10.1007/s00429-010-0283-8
   Elenkov IJ, 2005, NEUROIMMUNOMODULAT, V12, P255, DOI 10.1159/000087104
   Evered L, 2018, BRIT J ANAESTH, V121, P1005, DOI 10.1016/j.bja.2017.11.087
   Fischl B, 2000, P NATL ACAD SCI USA, V97, P11050, DOI 10.1073/pnas.200033797
   Fjell AM, 2015, P NATL ACAD SCI USA, V112, P15462, DOI 10.1073/pnas.1508831112
   Fjell AM, 2014, PROG NEUROBIOL, V117, P20, DOI 10.1016/j.pneurobio.2014.02.004
   Fjell AM, 2014, CEREB CORTEX, V24, P919, DOI 10.1093/cercor/bhs379
   Hughes CG, 2017, ANN SURG, V265, P1126, DOI 10.1097/SLA.0000000000001885
   Jack CR, 2008, J MAGN RESON IMAGING, V27, P685, DOI 10.1002/jmri.21049
   Jack CR, 2017, ALZHEIMERS DEMENT, V13, P205, DOI 10.1016/j.jalz.2016.08.005
   Jack CR, 2013, LANCET NEUROL, V12, P207, DOI 10.1016/S1474-4422(12)70291-0
   Jack CR, 2002, NEUROLOGY, V58, P750, DOI 10.1212/WNL.58.5.750
   Kantarci K, 2008, RADIOLOGY, V248, P210, DOI 10.1148/radiol.2481071590
   Killiany RJ, 2002, NEUROLOGY, V58, P1188, DOI 10.1212/WNL.58.8.1188
   Kline RP, 2012, ANESTHESIOLOGY, V116, P603, DOI 10.1097/ALN.0b013e318246ec0b
   Knopman DS, 2018, NEUROBIOL AGING, V65, P121, DOI 10.1016/j.neurobiolaging.2018.01.017
   Lerch J, CORTICAL THINNING AG
   Lerch JP, 2005, CEREB CORTEX, V15, P995, DOI 10.1093/cercor/bhh200
   Liu YZ, 2013, AM J MED SCI, V345, P355, DOI 10.1097/MAJ.0b013e31825a674d
   Mahanna-Gabrielli E, 2019, BRIT J ANAESTH, V123, P464, DOI 10.1016/j.bja.2019.07.004
   Mrkobrada M, 2016, BRIT J ANAESTH, V117, P191, DOI 10.1093/bja/aew179
   Nestor SM, 2008, BRAIN, V131, P2443, DOI 10.1093/brain/awn146
   Ng K, 2008, ARCH PHYS MED REHAB, V89, pS35, DOI 10.1016/j.apmr.2008.07.006
   Raz L, 2013, NEUROLOGY, V80, P911, DOI 10.1212/WNL.0b013e3182840c9f
   Regeur L, 2000, EUR J NEUROL, V7, P47, DOI 10.1046/j.1468-1331.2000.00017.x
   Roberts RO, 2008, NEUROEPIDEMIOLOGY, V30, P58, DOI 10.1159/000115751
   Robinson H, 2014, J INT NEUROPSYCH SOC, V20, P52, DOI 10.1017/S135561771300060X
   Rocca WA, 2012, MAYO CLIN PROC, V87, P1202, DOI 10.1016/j.mayocp.2012.08.012
   Rodrigue KM, 2004, J NEUROSCI, V24, P956, DOI 10.1523/JNEUROSCI.4166-03.2004
   Salat DH, 2004, CEREB CORTEX, V14, P721, DOI 10.1093/cercor/bhh032
   Schenning KJ, 2016, ALZHEIMERS DEMENT, V12, P590, DOI 10.1016/j.jalz.2015.10.004
   Schulte PJ, 2018, BRIT J ANAESTH, V121, P398, DOI 10.1016/j.bja.2018.05.060
   Sprung J, 2017, ANESTH ANALG, V124, P1277, DOI 10.1213/ANE.0000000000001725
   Sprung J, 2016, MAYO CLIN PROC, V91, P273, DOI 10.1016/j.mayocp.2015.12.008
   Sprung J, 2016, MAYO CLIN PROC, V91, P208, DOI 10.1016/j.mayocp.2015.10.023
   Sprung J, 2014, BRIT J PSYCHIAT, V204, P323, DOI 10.1192/bjp.204.4.323
   Sprung J, 2013, MAYO CLIN PROC, V88, P552, DOI 10.1016/j.mayocp.2013.01.024
   Takeuchi H, 2013, BRAIN STRUCT FUNCT, V218, P1017, DOI 10.1007/s00429-012-0444-z
   Vemuri P, 2018, ALZHEIMERS RES THER, V10, DOI 10.1186/s13195-018-0373-z
   Vemuri P, 2017, ANN NEUROL, V82, P706, DOI 10.1002/ana.25071
   Vemuri P, 2017, JAMA NEUROL, V74, P718, DOI 10.1001/jamaneurol.2017.0244
   Vemuri P, 2015, BRAIN, V138, P761, DOI 10.1093/brain/awu393
   Walther K, 2011, NEUROBIOL AGING, V32, P497, DOI 10.1016/j.neurobiolaging.2009.03.006
   Wyss-Coray T, 2012, CSH PERSPECT MED, V2, DOI 10.1101/cshperspect.a006346
   Xie ZC, 2008, ANN NEUROL, V64, P618, DOI 10.1002/ana.21548
NR 56
TC 9
Z9 9
U1 1
U2 5
PU ELSEVIER SCI LTD
PI OXFORD
PA THE BOULEVARD, LANGFORD LANE, KIDLINGTON, OXFORD OX5 1GB, OXON, ENGLAND
SN 0007-0912
EI 1471-6771
J9 BRIT J ANAESTH
JI Br. J. Anaesth.
PD DEC
PY 2019
VL 123
IS 6
BP 808
EP 817
DI 10.1016/j.bja.2019.08.024
PG 10
WC Anesthesiology
WE Science Citation Index Expanded (SCI-EXPANDED)
SC Anesthesiology
GA JN5CD
UT WOS:000496915500013
PM 31587833
OA Bronze, Green Published
DA 2022-10-31
ER

PT J
AU Vangberg, TR
   Eikenes, L
   Haberg, AK
AF Vangberg, Torgil Riise
   Eikenes, Live
   Haberg, Asta K.
TI The effect of white matter hyperintensities on regional brain volumes
   and white matter microstructure, a population-based study in HUNT
SO NEUROIMAGE
LA English
DT Article
DE Leukoaraiosis; Neuroimaging; Tensor based morphometry; Multiparametric;
   Penumbra; Pleiotropy
ID SMALL VESSEL DISEASE; VASCULAR RISK-FACTORS; ALZHEIMERS-DISEASE;
   DIFFUSION TENSOR; PERMUTATION INFERENCE; AGE-DIFFERENCES; MRI;
   PROGRESSION; LESIONS; INTEGRITY
AB Even though age-related white matter hyperintensities (WMH) begin to emerge in middle age, their effect on brain micro- and macrostructure in this age group is not fully elucidated. We have examined how presence of WMH and load of WMH affect regional brain volumes and microstructure in a validated, representative general population sample of 873 individuals between 50 and 66 years. Presence of WMH was determined as Fazakas grade >= 1. WMH load was WMH volume from manual tracing of WMHs divided on intracranial volume. The impact of age appropriate WMH (Fazakas grade 1) on the brain was also investigated. Major novel findings were that even the age appropriate WMH group had widespread macro- and microstructural changes in gray and white matter, showing that the mere presence of WMH, not just WMH load is an important clinical indicator of brain health. With increasing WMH load, structural changes spread centrifugally. Further, we found three major patterns of FA and MD changes related to increasing WMH load, demonstrating a heterogeneous effect on white matter microstructure, where distinct patterns were found in the proximity of the lesions, in deep white matter and in white matter near the cortex. This study also raises several questions about the onset of WMH related pathology, in particular, whether some of the aberrant brain structural and microstructural findings are present before the emergence of WMH. We also found, similar to other studies, that WMH risk factors had low explanatory power for WMH, making it unclear which factors lead to WMH.
C1 [Vangberg, Torgil Riise] UiT Arctic Univ Norway, Dept Clin Med, Med Imaging Res Grp, Tromso, Norway.
   [Vangberg, Torgil Riise] Univ Hosp North Norway, PET Ctr, Tromso, Norway.
   [Haberg, Asta K.] St Olavs Univ Hosp, Dept Radiol & Nucl Med, Trondheim, Norway.
   [Eikenes, Live] Norwegian Univ Sci & Technol NTNU, Dept Circulat & Med Imaging, Trondheim, Norway.
   [Haberg, Asta K.] Norwegian Univ Sci & Technol NTNU, Dept Neuromed & Movement Sci, Trondheim, Norway.
RP Haberg, AK (通讯作者)，Norwegian Univ Sci & Technol NTNU, Fac Med, Dept Neurosci, N-7489 Trondheim, Norway.
EM asta.haberg@ntnu.no
RI Vangberg, Torgil/B-8075-2008
OI Vangberg, Torgil/0000-0003-4808-5464
FU Central Norway Regional Health Authority; NTNU; Norwegian National
   Advisory Unit for functional MRI
FX The HUNT Study is a collaboration between HUNT Research Centre (Faculty
   of Medicine and Health Sciences, NTNU Norwegian University of Science
   and Technology), Nord-Trondelag County Council, Central Norway Regional
   Health Authority, and the Norwegian Institute of Public Health. HUNT-MRI
   was funded by the Liaison Committee between the Central Norway Regional
   Health Authority and NTNU, and the Norwegian National Advisory Unit for
   functional MRI. The funding sources had no involvement in the study
   design, data collection, analysis, and interpretation of data, writing
   of the manuscript, or the decision to submit the manuscript for
   publication.
CR Al-Mashhadi S, 2015, BRAIN PATHOL, V25, P565, DOI 10.1111/bpa.12216
   Arshad M, 2016, NEUROIMAGE, V143, P26, DOI 10.1016/j.neuroimage.2016.08.047
   Arvanitakis Z, 2016, BRAIN STRUCT FUNCT, V221, P2135, DOI 10.1007/s00429-015-1034-7
   Ashburner J, 2004, HUMAN BRAIN FUNCTION, P707, DOI [10.1016/B978-012264841-0/50038-X, DOI 10.1016/B978-012264841-0/50038-X]
   Au R, 2006, ARCH NEUROL-CHICAGO, V63, P246, DOI 10.1001/archneur.63.2.246
   Avants BB, 2008, MED IMAGE ANAL, V12, P26, DOI 10.1016/j.media.2007.06.004
   Bansal S, 2007, JAMA-J AM MED ASSOC, V298, P309, DOI 10.1001/jama.298.3.309
   Bastin ME, 2009, NEUROBIOL AGING, V30, P125, DOI 10.1016/j.neurobiolaging.2007.05.013
   Battaglini M, 2012, HUM BRAIN MAPP, V33, P2062, DOI 10.1002/hbm.21344
   Behrens TEJ, 2003, NAT NEUROSCI, V6, P750, DOI 10.1038/nn1075
   Bjerkeset O, 2011, PSYCHOL MED, V41, P345, DOI 10.1017/S0033291710000887
   Bolandzadeh N, 2014, NEUROIMAGE, V99, P7, DOI 10.1016/j.neuroimage.2014.05.017
   Brickman AM, 2015, NEUROBIOL AGING, V36, P27, DOI 10.1016/j.neurobiolaging.2014.07.019
   Brickman AM, 2012, ARCH NEUROL-CHICAGO, V69, P1621, DOI 10.1001/archneurol.2012.1527
   Brickman AM, 2011, NEUROBIOL AGING, V32, P1588, DOI 10.1016/j.neurobiolaging.2009.10.013
   Canty A., 2017, PACKAGE BOOT BOOTSTR
   Chau JY, 2014, J SCI MED SPORT, V17, P78, DOI 10.1016/j.jsams.2013.03.004
   Cherbuin N, 2015, J NEUROL SCI, V357, pE44, DOI 10.1016/j.jns.2015.08.189
   Concha L, 2006, NEUROIMAGE, V32, P1090, DOI 10.1016/j.neuroimage.2006.04.187
   Cox SR, 2016, NAT COMMUN, V7, DOI 10.1038/ncomms13629
   Dadar M, 2017, NEUROIMAGE, V157, P233, DOI 10.1016/j.neuroimage.2017.06.009
   de Groot M, 2013, STROKE, V44, P1037, DOI 10.1161/STROKEAHA.112.680223
   de Jong LW, 2008, BRAIN, V131, P3277, DOI 10.1093/brain/awn278
   de Laat KF, 2011, BRAIN, V134, P73, DOI 10.1093/brain/awq343
   de Leeuw FE, 2001, J NEUROL NEUROSUR PS, V70, P9, DOI 10.1136/jnnp.70.1.9
   Debette S, 2010, BRIT MED J, V341, DOI 10.1136/bmj.c3666
   Desikan RS, 2008, NEUROLOGY, V71, P819, DOI 10.1212/01.wnl.0000320055.57329.34
   Dickie DA, 2016, NEUROBIOL AGING, V42, P116, DOI 10.1016/j.neurobiolaging.2016.03.011
   Dickie DA, 2016, STROKE, V47, P410, DOI 10.1161/STROKEAHA.115.011229
   Eikenes L, 2011, NEUROIMAGE, V54, P1774, DOI 10.1016/j.neuroimage.2010.10.037
   FAZEKAS F, 1987, AM J ROENTGENOL, V149, P351, DOI 10.2214/ajr.149.2.351
   Fazekas F, 2005, BRAIN, V128, P2926, DOI 10.1093/brain/awh567
   FAZEKAS F, 1993, NEUROLOGY, V43, P1683, DOI 10.1212/WNL.43.9.1683
   Fernando MS, 2006, STROKE, V37, P1391, DOI 10.1161/01.STR.0000221308.94473.14
   Fernando MS, 2004, J NEUROL SCI, V226, P13, DOI 10.1016/j.jns.2004.09.004
   Ferreira D, 2017, HIPPOCAMPUS, V27, P653, DOI 10.1002/hipo.22721
   Gouw AA, 2006, J NEUROL, V253, P1189, DOI 10.1007/s00415-006-0193-5
   Gouw AA, 2011, J NEUROL NEUROSUR PS, V82, P126, DOI 10.1136/jnnp.2009.204685
   Haberg AK, 2015, J NEUROSCI RES, V93, P1109, DOI 10.1002/jnr.23534
   Haberg AK, 2016, PLOS ONE, V11, DOI 10.1371/journal.pone.0151080
   Habes M, 2016, BRAIN, V139, P1164, DOI 10.1093/brain/aww008
   Hansen TI, 2015, AM J NEURORADIOL, V36, P1450, DOI 10.3174/ajnr.A4299
   Hibar DP, 2017, NAT COMMUN, V8, DOI 10.1038/ncomms13624
   Hill Shirley Y, 2013, Adv J Mol Imaging, V3, P43
   Holmen J., 2003, NORSK EPIDEMIOL, V13, P19, DOI [10.5324/nje.v13i1.305, DOI 10.5324/NJE.V13I1.305]
   Honningsvag LM, 2012, BMC MED IMAGING, V12, DOI 10.1186/1471-2342-12-23
   Hoogendam YY, 2012, NEUROBIOL AGING, V33, P2774, DOI 10.1016/j.neurobiolaging.2012.02.012
   Hopkins RO, 2006, J NEUROIMAGING, V16, P243, DOI 10.1111/j.1552-6569.2006.00047.x
   Hua K, 2008, NEUROIMAGE, V39, P336, DOI 10.1016/j.neuroimage.2007.07.053
   Ikram MA, 2008, NEUROBIOL AGING, V29, P882, DOI 10.1016/j.neurobiolaging.2006.12.012
   Inzitari D, 2007, ARCH INTERN MED, V167, P81, DOI 10.1001/archinte.167.1.81
   Inzitari D, 2009, BMJ-BRIT MED J, V339, DOI 10.1136/bmj.b2477
   Jacobs HIL, 2012, NEUROSCI BIOBEHAV R, V36, P297, DOI 10.1016/j.neubiorev.2011.06.009
   Jeerakathil T, 2004, STROKE, V35, P1857, DOI 10.1161/01.STR.0000135226.53499.85
   Kale RA, 2006, HEPATOLOGY, V43, P698, DOI 10.1002/hep.21114
   King KS, 2014, STROKE, V45, P255, DOI 10.1161/STROKEAHA.113.003602
   Klein A, 2009, NEUROIMAGE, V46, P786, DOI 10.1016/j.neuroimage.2008.12.037
   Kreczmanski P, 2007, BRAIN, V130, P678, DOI 10.1093/brain/awl386
   Krokstad S, 2013, INT J EPIDEMIOL, V42, P968, DOI 10.1093/ije/dys095
   Lebedeva AK, 2017, FRONT AGING NEUROSCI, V9, DOI 10.3389/fnagi.2017.00013
   Lee S, 2016, ANN NEUROL, V79, P929, DOI 10.1002/ana.24647
   Leow AD, 2007, IEEE T MED IMAGING, V26, P822, DOI 10.1109/TMI.2007.892646
   Leritz EC, 2014, HUM BRAIN MAPP, V35, P1085, DOI 10.1002/hbm.22236
   Lindemer ER, 2015, NEUROBIOL AGING, V36, P2447, DOI 10.1016/j.neurobiolaging.2015.05.011
   Liu ME, 2014, PLOS ONE, V9, DOI 10.1371/journal.pone.0088749
   Love S, 2016, ACTA NEUROPATHOL, V131, P645, DOI 10.1007/s00401-015-1522-0
   Mailhard P, 2013, AM J NEURORADIOL, V34, P54, DOI 10.3174/ajnr.A3146
   Maillard P, 2014, STROKE, V45, P1721, DOI 10.1161/STROKEAHA.113.004084
   Maillard P, 2012, NEUROLOGY, V79, P442, DOI 10.1212/WNL.0b013e3182617136
   Maillard P, 2011, STROKE, V42, P1917, DOI 10.1161/STROKEAHA.110.609768
   Maniega SM, 2015, NEUROBIOL AGING, V36, P909, DOI 10.1016/j.neurobiolaging.2014.07.048
   McAleese KE, 2017, ACTA NEUROPATHOL, V134, P459, DOI 10.1007/s00401-017-1738-2
   McAleese KE, 2015, ACTA NEUROPATHOL COM, V3, DOI 10.1186/s40478-015-0240-0
   Murray ME, 2012, J NEUROPATH EXP NEUR, V71, P1113, DOI 10.1097/NEN.0b013e318277387e
   Murray ME, 2010, ARCH NEUROL-CHICAGO, V67, P1379, DOI 10.1001/archneurol.2010.280
   Nestor SM, 2008, BRAIN, V131, P2443, DOI 10.1093/brain/awn146
   Nyquist PA, 2015, NEUROBIOL AGING, V36, P1653, DOI 10.1016/j.neurobiolaging.2015.01.005
   O'Brien JT, 2015, LANCET, V386, P1698, DOI 10.1016/S0140-6736(15)00463-8
   Parker TD, 2018, HUM BRAIN MAPP, V39, P3005, DOI 10.1002/hbm.24056
   Persson K, 2018, ACTA NEUROL SCAND, V137, P224, DOI 10.1111/ane.12800
   Pinter D, 2017, SCI REP-UK, V7, DOI 10.1038/srep41637
   Promjunyakul N, 2015, NEUROIMAGE-CLIN, V8, P224, DOI 10.1016/j.nicl.2015.04.012
   R Core Team, 2017, R LANG ENV STAT COMP
   Raji CA, 2012, NEUROBIOL AGING, V33, DOI 10.1016/j.neurobiolaging.2011.08.010
   Rorie JAL, 2011, PREV CHRONIC DIS, V8
   Rostrup E, 2012, NEUROIMAGE, V60, P1597, DOI 10.1016/j.neuroimage.2012.01.106
   Sachdev PS, 2005, J NEUROL NEUROSUR PS, V76, P362, DOI 10.1136/jnnp.2004.042945
   Satizabal CL, 2012, NEUROLOGY, V78, P720, DOI 10.1212/WNL.0b013e318248e50f
   Schmidt R, 2005, ANN NEUROL, V58, P610, DOI 10.1002/ana.20630
   Schwarz CG, 2017, NEUROIMAGE, V144, P113, DOI 10.1016/j.neuroimage.2016.08.056
   Scott JA, 2016, NEUROBIOL AGING, V48, P48, DOI 10.1016/j.neurobiolaging.2016.08.014
   Scott JA, 2015, FRONT AGING NEUROSCI, V7, DOI 10.3389/fnagi.2015.00221
   Sdika M, 2009, HUM BRAIN MAPP, V30, P1060, DOI 10.1002/hbm.20566
   Silbert LC, 2008, NEUROLOGY, V71, P108, DOI 10.1212/01.wnl.0000316799.86917.37
   Silver M, 2011, NEUROIMAGE, V54, P992, DOI 10.1016/j.neuroimage.2010.08.049
   Simpson JE, 2007, NEUROPATH APPL NEURO, V33, P670, DOI 10.1111/j.1365-2990.2007.00890.x
   Smith EE, 2015, ANN NEUROL, V77, P251, DOI 10.1002/ana.24320
   Smith SM, 2009, NEUROIMAGE, V44, P83, DOI 10.1016/j.neuroimage.2008.03.061
   Stricker NH, 2009, NEUROIMAGE, V45, P10, DOI 10.1016/j.neuroimage.2008.11.027
   Taylor WD, 2007, AM J ROENTGENOL, V188, P1695, DOI 10.2214/AJR.06.1163
   Tuladhar AM, 2015, STROKE, V46, P425, DOI 10.1161/STROKEAHA.114.007146
   Tustison NJ, 2014, HUM BRAIN MAPP, V35, P745, DOI 10.1002/hbm.22211
   Tustison NJ, 2010, IEEE T MED IMAGING, V29, P1310, DOI 10.1109/TMI.2010.2046908
   van Agtmaal MJM, 2017, JAMA PSYCHIAT, V74, P729, DOI 10.1001/jamapsychiatry.2017.0984
   van den Heuvel DMJ, 2004, NEUROLOGY, V63, P1699, DOI 10.1212/01.WNL.0000143058.40388.44
   van der Veen PH, 2014, J NEUROL SCI, V337, P112, DOI 10.1016/j.jns.2013.11.029
   van Dijk EJ, 2004, HYPERTENSION, V44, P625, DOI 10.1161/01.HYP.0000145857.98904.20
   van Dijk EJ, 2008, STROKE, V39, P2712, DOI 10.1161/STROKEAHA.107.513176
   van Leijsen EMC, 2018, STROKE, V49, P1386, DOI 10.1161/STROKEAHA.118.020980
   Verhaaren BFJ, 2011, STROKE, V42, P3297, DOI 10.1161/STROKEAHA.111.623090
   Vernooij MW, 2008, NEUROIMAGE, V43, P470, DOI 10.1016/j.neuroimage.2008.07.052
   Vernooij MW, 2007, NEW ENGL J MED, V357, P1821, DOI 10.1056/NEJMoa070972
   Vernooij MW, 2009, ARCH GEN PSYCHIAT, V66, P545, DOI 10.1001/archgenpsychiatry.2009.5
   Wang L, 2014, J PSYCHIATR RES, V56, P56, DOI 10.1016/j.jpsychires.2014.05.005
   WANG R, 2014, LIVER TRANSPLANT, V21, P1076, DOI DOI 10.1111/ENE.12319
   Wardlaw JM, 2017, ALZHEIMERS DEMENT, V13, P634, DOI 10.1016/j.jalz.2016.09.006
   Wardlaw JM, 2015, J AM HEART ASSOC, V4, DOI 10.1161/JAHA.114.001140
   Wardlaw JM, 2014, NEUROLOGY, V82, P1331, DOI 10.1212/WNL.0000000000000312
   Wen W, 2006, NEUROIMAGE, V29, P1031, DOI 10.1016/j.neuroimage.2005.08.057
   Wickham H, 2011, J STAT SOFTW, V40
   Willey JZ, 2013, J NEUROL, V260, P884, DOI 10.1007/s00415-012-6731-z
   Winkler AM, 2016, NEUROIMAGE, V141, P502, DOI 10.1016/j.neuroimage.2016.05.068
   Winkler AM, 2014, NEUROIMAGE, V92, P381, DOI 10.1016/j.neuroimage.2014.01.060
   Yee TW, 2010, J STAT SOFTW, V32, P1
   Zhang Y, 2010, NEUROBIOL AGING, V31, P1991, DOI 10.1016/j.neurobiolaging.2008.10.009
NR 125
TC 15
Z9 16
U1 0
U2 4
PU ACADEMIC PRESS INC ELSEVIER SCIENCE
PI SAN DIEGO
PA 525 B ST, STE 1900, SAN DIEGO, CA 92101-4495 USA
SN 1053-8119
EI 1095-9572
J9 NEUROIMAGE
JI Neuroimage
PD DEC
PY 2019
VL 203
AR 116158
DI 10.1016/j.neuroimage.2019.116158
PG 16
WC Neurosciences; Neuroimaging; Radiology, Nuclear Medicine & Medical
   Imaging
WE Science Citation Index Expanded (SCI-EXPANDED)
SC Neurosciences & Neurology; Radiology, Nuclear Medicine & Medical Imaging
GA JN4WY
UT WOS:000496900900003
PM 31493533
OA Green Published, hybrid
DA 2022-10-31
ER

PT J
AU Zahodne, LB
   Mayeda, ER
   Hohman, TJ
   Fletcher, E
   Racine, AM
   Gavett, B
   Manly, JJ
   Schupf, N
   Mayeux, R
   Brickman, AM
   Mungas, D
AF Zahodne, Laura B.
   Mayeda, Elizabeth Rose
   Hohman, Timothy J.
   Fletcher, Evan
   Racine, Annie M.
   Gavett, Brandon
   Manly, Jennifer J.
   Schupf, Nicole
   Mayeux, Richard
   Brickman, Adam M.
   Mungas, Dan
TI The role of education in a vascular pathway to episodic memory: brain
   maintenance or cognitive reserve?
SO NEUROBIOLOGY OF AGING
LA English
DT Article
DE Cognitive aging; White matter hyperintensities; Cognitive reserve; Brain
   maintenance; Episodic memory; Moderation
ID WHITE-MATTER HYPERINTENSITIES; ALZHEIMERS-DISEASE; BLOOD-PRESSURE;
   OLDER-ADULTS; AMYLOID DEPOSITION; HEALTHY-YOUNG; APOE GENOTYPE;
   DEMENTIA; MRI; ASSOCIATION
AB Educational attainment is associated with cognition among older adults, but this association is complex and not well understood. While associated with better cognition among healthy adults, more education predicts faster decline in older adults with cognitive impairment. Education may influence cognitive functioning through mechanisms involving brain maintenance (BM: reduced age-related pathology) or cognitive reserve (CR: altered pathology-cognition association). We examined evidence for each mechanism by quantifying main and interaction effects of education within a well-studied pathway involving systolic blood pressure, white matter hyperintensities (WMH), and episodic memory in 2 samples without dementia at the baseline (total N = 1136). There were no effects of education on systolic blood pressure or WMH, suggesting a lack of evidence for BM. In the sample less likely to progress to dementia, education attenuated the effect of WMH on memory at the baseline. In the sample more likely to progress to dementia, education exacerbated this effect at the baseline. These moderations provide evidence for a CR mechanism and are consistent with previous findings of faster decline once CR is depleted. (C) 2019 Elsevier Inc. All rights reserved.
C1 [Zahodne, Laura B.] Univ Michigan, Dept Psychol, 530 Church St, Ann Arbor, MI 48109 USA.
   [Mayeda, Elizabeth Rose] Univ Calif Los Angeles, Dept Epidemiol, Los Angeles, CA USA.
   [Hohman, Timothy J.] Vanderbilt Univ, Dept Neurol, 221 Kirkland Hall, Nashville, TN 37235 USA.
   [Fletcher, Evan; Mungas, Dan] Univ Calif Davis, Dept Neurol, Davis, CA 95616 USA.
   [Racine, Annie M.] Biogen, Cambridge, MA USA.
   [Gavett, Brandon] Univ Western Australia, Sch Psychol Sci, Perth, WA, Australia.
   [Manly, Jennifer J.; Schupf, Nicole; Brickman, Adam M.] Columbia Univ, Med Ctr, Taub Inst Res Alzheimers Dis & Aging Brain, Gertrude H Sergievsky Ctr,Dept Neurol, New York, NY USA.
   [Schupf, Nicole] Gertrude H Sergievsky Ctr, Taub Inst Res Alzheimers Dis & Aging Brain, Dept Epidemiol, New York, NY USA.
   [Schupf, Nicole; Mayeux, Richard] Gertrude H Sergievsky Ctr, Taub Inst Res Alzheimers Dis & Aging Brain, Dept Psychiat, New York, NY USA.
   [Mayeux, Richard] Gertrude H Sergievsky Ctr, Taub Inst Res Alzheimers Dis & Aging Brain, Dept Neurol, New York, NY USA.
   [Mayeux, Richard] Gertrude H Sergievsky Ctr, Taub Inst Res Alzheimers Dis & Aging Brain, Dept Epidemiol, New York, NY USA.
RP Zahodne, LB (通讯作者)，Univ Michigan, Dept Psychol, 530 Church St, Ann Arbor, MI 48109 USA.
EM lzahodne@umich.edu
RI Hohman, Timothy/AFN-9053-2022
OI Hohman, Timothy/0000-0002-3377-7014; Racine, Annie/0000-0003-3857-6163;
   Gavett, Brandon/0000-0003-1938-1854
FU Washington Heights-Inwood Columbia Aging Project (WHICAP) - National
   Institute on Aging (NIA) [P01AG07232, R01AG037212, RF1AG054023]; NIA
   [R01AG054520, R00AG047963, R01AG031563, R00AG053410]; National Center
   for Advancing Translational Sciences, National Institutes of Health
   [UL1TR001873]; Advanced Psychometrics Methods in Cognitive Aging
   Research Conference [R13AG030995]; NATIONAL CENTER FOR ADVANCING
   TRANSLATIONAL SCIENCES [UL1TR001873] Funding Source: NIH RePORTER;
   NATIONAL INSTITUTE ON AGING [K01AG049164, R13AG030995, R00AG053410,
   R00AG047963, R01AG054520, RF1AG054023, R01AG059716] Funding Source: NIH
   RePORTER
FX Data collection and sharing for this project was supported by the
   Washington Heights-Inwood Columbia Aging Project (WHICAP, P01AG07232,
   R01AG037212, RF1AG054023) funded by the National Institute on Aging
   (NIA). This article has been reviewed by WHICAP investigators for
   scientific content and consistency of data interpretation with previous
   WHICAP Study publications. The authors acknowledge the WHICAP study
   participants and the WHICAP research and support staff for their
   contributions to this study. This publication was also supported by the
   NIA (R01AG054520, R00AG047963, R01AG031563, R00AG053410), the Advanced
   Psychometrics Methods in Cognitive Aging Research Conference
   (R13AG030995), and the National Center for Advancing Translational
   Sciences, National Institutes of Health, through Grant Number
   UL1TR001873. The content is solely the responsibility of the authors and
   does not necessarily represent the official views of the NIH.
CR Amieva H, 2014, BRAIN, V137, P1167, DOI 10.1093/brain/awu035
   [Anonymous], 1987, DIAGNOSTIC STAT MANU
   [Anonymous], 2018, ALZHEIMERS DEMENT
   Backman L, 2001, BRAIN, V124, P96, DOI 10.1093/brain/124.1.96
   Barnes LL, 2015, NEUROLOGY, V85, P528, DOI 10.1212/WNL.0000000000001834
   Barulli D, 2013, TRENDS COGN SCI, V17, P502, DOI 10.1016/j.tics.2013.08.012
   Bettcher B. M., NEUROBIOL AGING
   Birdsill AC, 2014, NEUROBIOL AGING, V35, P769, DOI 10.1016/j.neurobiolaging.2013.10.072
   Branigan AR, 2013, SOC FORCES, V92, P109, DOI 10.1093/sf/sot076
   Brickman AM, 2015, NEUROBIOL AGING, V36, P27, DOI 10.1016/j.neurobiolaging.2014.07.019
   Brickman AM, 2012, ARCH NEUROL-CHICAGO, V69, P1621, DOI 10.1001/archneurol.2012.1527
   Brickman AM, 2011, NEUROBIOL AGING, V32, P1588, DOI 10.1016/j.neurobiolaging.2009.10.013
   Brickman Adam M, 2009, Dialogues Clin Neurosci, V11, P181
   BUSCHKE H, 1974, NEUROLOGY, V24, P1019, DOI 10.1212/WNL.24.11.1019
   Del Ser T, 1999, BRAIN, V122, P2309, DOI 10.1093/brain/122.12.2309
   Dufouil C, 2001, NEUROLOGY, V56, P921, DOI 10.1212/WNL.56.7.921
   Dufouil C, 2003, NEUROLOGY, V60, P831, DOI 10.1212/01.WNL.0000049456.33231.96
   Dupre ME, 2007, J HEALTH SOC BEHAV, V48, P1, DOI 10.1177/002214650704800101
   Fernandez-Cabello S, 2016, NEUROBIOL AGING, V48, P23, DOI 10.1016/j.neurobiolaging.2016.08.008
   Fujishima M, 2014, FRONT AGING NEUROSCI, V6, DOI 10.3389/fnagi.2014.00306
   Galea S, 2011, AM J PUBLIC HEALTH, V101, P1456, DOI 10.2105/AJPH.2010.300086
   Gifford KA, 2013, ARCH CLIN NEUROPSYCH, V28, P649, DOI 10.1093/arclin/act046
   Glymour MM, 2008, J EPIDEMIOL COMMUN H, V62, P532, DOI 10.1136/jech.2006.059469
   Gottesman RF, 2014, AM J EPIDEMIOL, V179, P956, DOI 10.1093/aje/kwu020
   Habes M, 2016, BRAIN, V139, P1164, DOI 10.1093/brain/aww008
   Han SD, 2007, NEUROBIOL AGING, V28, P238, DOI 10.1016/j.neurobiolaging.2005.12.013
   Hane FT, 2017, J ALZHEIMERS DIS, V57, P1, DOI 10.3233/JAD-160882
   Huang W, 2013, SOC SCI MED, V98, P54, DOI 10.1016/j.socscimed.2013.08.021
   Hummer Robert A, 2013, Popul Bull, V68, P1
   Ku BD, 2011, DEMENT GERIATR COGN, V31, P397, DOI 10.1159/000328624
   Landau SM, 2012, ARCH NEUROL-CHICAGO, V69, P623, DOI 10.1001/archneurol.2011.2748
   Lee S, 2016, ANN NEUROL, V79, P929, DOI 10.1002/ana.24647
   Lim YY, 2017, J ALZHEIMERS DIS, V58, P1293, DOI 10.3233/JAD-170072
   Maillard P, 2012, NEUROLOGY, V79, P442, DOI 10.1212/WNL.0b013e3182617136
   Manly JJ, 2008, ANN NEUROL, V63, P494, DOI 10.1002/ana.21326
   MAYEUX R, 1995, NEUROLOGY, V45, P555, DOI 10.1212/WNL.45.3.555
   Mortamais M, 2014, J ALZHEIMERS DIS, V42, pS393, DOI 10.3233/JAD-141473
   Mortamais M, 2014, AM J GERIAT PSYCHIAT, V22, P1336, DOI 10.1016/j.jagp.2013.06.002
   Mungas D, 2018, NEUROBIOL AGING, V68, P142, DOI 10.1016/j.neurobiolaging.2018.04.002
   Nebes RD, 2006, AGING NEUROPSYCHOL C, V13, P326, DOI 10.1080/138255890969294
   Nguyen TT, 2016, ANN EPIDEMIOL, V26, P71, DOI 10.1016/j.annepidem.2015.10.006
   Nyberg L, 2012, TRENDS COGN SCI, V16, P292, DOI 10.1016/j.tics.2012.04.005
   Okbay A, 2016, NATURE, V533, P539, DOI 10.1038/nature17671
   Ostergaard SD, 2015, PLOS MED, V12, DOI 10.1371/journal.pmed.1001841
   OTT A, 1995, BRIT MED J, V310, P970, DOI 10.1136/bmj.310.6985.970
   Pappas C, 2017, J EPIDEMIOL COMMUN H, V71, P115, DOI 10.1136/jech-2016-207588
   Parks CM, 2011, NEUROPSYCHOLOGIA, V49, P2817, DOI 10.1016/j.neuropsychologia.2011.06.003
   Pauls F, 2013, MEMORY, V21, P857, DOI 10.1080/09658211.2013.765892
   Pettigrew C, 2019, CURR NEUROL NEUROSCI, V19, DOI 10.1007/s11910-019-0917-z
   Qiu CX, 2005, LANCET NEUROL, V4, P487, DOI 10.1016/S1474-4422(05)70141-1
   Reed BR, 2010, BRAIN, V133, P2196, DOI 10.1093/brain/awq154
   Rosano C, 2015, AM J HYPERTENS, V28, P326, DOI 10.1093/ajh/hpu134
   Ruitenberg A, 2005, ANN NEUROL, V57, P789, DOI 10.1002/ana.20493
   Scarmeas N, 2006, J NEUROL NEUROSUR PS, V77, P308, DOI 10.1136/jnnp.2005.072306
   Scarmeas N, 2003, NEUROIMAGE, V19, P1215, DOI 10.1016/S1053-8119(03)00074-0
   Siedlecki KL, 2010, NEUROPSYCHOLOGY, V24, P402, DOI 10.1037/a0017515
   Sierra C, 2011, INT J HYPERTENS, V2011, DOI 10.4061/2011/478710
   Sperling RA, 2013, NEUROBIOL AGING, V34, P822, DOI 10.1016/j.neurobiolaging.2012.06.014
   Stankiewicz JM, 2011, J NEUROIMAGING, V21, pe50, DOI 10.1111/j.1552-6569.2009.00449.x
   Stern Y, 2005, CEREB CORTEX, V15, P394, DOI 10.1093/cercor/bhh142
   Stern Y, 1999, NEUROLOGY, V53, P1942, DOI 10.1212/WNL.53.9.1942
   Takami T, 2012, VASC HEALTH RISK MAN, V8, P169, DOI 10.2147/VHRM.S30507
   Tang MX, 2001, NEUROLOGY, V56, P49, DOI 10.1212/WNL.56.1.49
   Vemuri P, 2012, ANN NEUROL, V72, P730, DOI 10.1002/ana.23665
   Wattjes MP, 2006, EUR RADIOL, V16, P2067, DOI 10.1007/s00330-006-0195-4
   Weuve J, 2015, ALZHEIMERS DEMENT, V11, P1098, DOI 10.1016/j.jalz.2015.06.1885
   Yasuno F, 2015, INT J GERIATR PSYCH, V30, P919, DOI 10.1002/gps.4235
   Zahodne LB, 2015, NEUROPSYCHOLOGIA, V77, P260, DOI 10.1016/j.neuropsychologia.2015.09.009
   Zahodne LB, 2013, J INT NEUROPSYCH SOC, V19, P854, DOI 10.1017/S1355617713000738
   Zhou YJ, 2012, PLOS ONE, V7, DOI 10.1371/journal.pone.0039156
NR 70
TC 16
Z9 17
U1 2
U2 12
PU ELSEVIER SCIENCE INC
PI NEW YORK
PA STE 800, 230 PARK AVE, NEW YORK, NY 10169 USA
SN 0197-4580
EI 1558-1497
J9 NEUROBIOL AGING
JI Neurobiol. Aging
PD DEC
PY 2019
VL 84
BP 109
EP 118
DI 10.1016/j.neurobiolaging.2019.08.009
PG 10
WC Geriatrics & Gerontology; Neurosciences
WE Science Citation Index Expanded (SCI-EXPANDED); Social Science Citation Index (SSCI)
SC Geriatrics & Gerontology; Neurosciences & Neurology
GA JU3LE
UT WOS:000501576800013
PM 31539647
OA Green Accepted
DA 2022-10-31
ER

PT J
AU Gyanwali, B
   Shaik, MA
   Tan, CS
   Vrooman, H
   Venketasubramanian, N
   Chen, C
   Hilal, S
AF Gyanwali, Bibek
   Shaik, Muhammad Amin
   Tan, Chuen Seng
   Vrooman, Henri
   Venketasubramanian, Narayanaswamy
   Chen, Christopher
   Hilal, Saima
TI Mixed-location cerebral microbleeds as a biomarker of neurodegeneration
   in a memory clinic population
SO AGING-US
LA English
DT Article
DE mixed-location microbleeds; neurodegeneration; hypertensive
   arteriopathy; memory clinic
ID WHITE-MATTER-HYPERINTENSITIES; SMALL VESSEL DISEASE; RISK-FACTORS;
   AMYLOID ANGIOPATHY; ALZHEIMERS-DISEASE; BRAIN VOLUME; COGNITIVE DECLINE;
   DEMENTIA; ASSOCIATION; PREVALENCE
AB Cerebral microbleeds (CMBs) in the lobar and deep locations are associated with two distinct pathologies: cerebral amyloid angiopathy and hypertensive arteriopathy. However, the role of mixed-location CMBs in neurodegeneration remains unexplored. We investigated the associations between strictly lobar, strictly deep and mixed-location CMBs with markers of neurodegeneration. This study recruited 477 patients from a memory clinic who underwent 3T MRI scans. CMBs were categorized into strictly lobar, strictly deep and mixed-location. Cortical thickness, white matter volume and subcortical structural volumes were quantified using Free-Surfer. Linear regression models were performed to assess the association between CMBs and cerebral atrophy, and the mean difference (beta) and 95% confidence intervals (CIs) were reported. In the regression analyses, mixed-location CMBs were associated with smaller cortical thickness of limbic region [beta= -0.01; 95% CI= -0.02, -0.00, p=0.007) as well as with smaller accumbens volume [beta= -0.01; 95% CI= -0.02, -0.00, p=0.004) and presubiculum region of hippocampus [beta= -0.01; 95% CI= -0.02, -0.00, p=0.002). Strictly lobar CMBs were associated with smaller total white matter volume [beta= -0.03; 95% CI= -0.04, -0.01, p<0.001] and with region specific white matter volumes. The underlying mechanism requires further research and may involve shared mechanisms of vascular dysfunction and neurodegeneration.
C1 [Gyanwali, Bibek; Chen, Christopher; Hilal, Saima] Natl Univ Hlth Syst, Memory Aging & Cognit Ctr, Singapore, Singapore.
   [Gyanwali, Bibek; Chen, Christopher; Hilal, Saima] Natl Univ Singapore, Dept Pharmacol, Singapore, Singapore.
   [Shaik, Muhammad Amin] Nanyang Technol Univ, Ageing Res Inst Soc & Educ, Singapore, Singapore.
   [Tan, Chuen Seng; Hilal, Saima] Natl Univ Singapore, Saw Swee Hock Sch Publ Hlth, Singapore, Singapore.
   [Vrooman, Henri] Erasmus Univ, Med Ctr, Dept Radiol, Rotterdam, Netherlands.
   [Vrooman, Henri] Erasmus Univ, Med Ctr, Dept Med Informat, Rotterdam, Netherlands.
   [Venketasubramanian, Narayanaswamy] Raffles Hosp, Raffles Neurosci Ctr, Singapore, Singapore.
   [Hilal, Saima] Erasmus Univ, Med Ctr, Dept Epidemiol, Rotterdam, Netherlands.
   [Hilal, Saima] Erasmus Univ, Med Ctr, Dept Radiol, Rotterdam, Netherlands.
   [Hilal, Saima] Erasmus Univ, Med Ctr, Dept Nucl Med, Rotterdam, Netherlands.
RP Hilal, S (通讯作者)，Natl Univ Hlth Syst, Memory Aging & Cognit Ctr, Singapore, Singapore.; Hilal, S (通讯作者)，Natl Univ Singapore, Dept Pharmacol, Singapore, Singapore.; Hilal, S (通讯作者)，Natl Univ Singapore, Saw Swee Hock Sch Publ Hlth, Singapore, Singapore.; Hilal, S (通讯作者)，Erasmus Univ, Med Ctr, Dept Epidemiol, Rotterdam, Netherlands.; Hilal, S (通讯作者)，Erasmus Univ, Med Ctr, Dept Radiol, Rotterdam, Netherlands.; Hilal, S (通讯作者)，Erasmus Univ, Med Ctr, Dept Nucl Med, Rotterdam, Netherlands.
EM phchs@nus.edu.sg
RI Chen, Christopher/E-7023-2013; Venketasubramanian,
   Narayanaswamy/GPP-5948-2022; Hilal, Saima/D-6028-2016
OI Chen, Christopher/0000-0002-1047-9225; Hilal, Saima/0000-0001-5434-5635;
   gyanwali, bibek/0000-0001-7812-7018
FU National Medical Research Council [NMRC/CG/NUHS/2010 -
   R-184-005-184-511, NMRC/CG/013/2013, NMRC/CIRG/1446/2016]
FX This study was supported by the National Medical Research Council
   grants; NMRC/CG/NUHS/2010 - R-184-005-184-511, NMRC/CG/013/2013,
   NMRC/CIRG/1446/2016.
CR Akoudad S, 2016, JAMA NEUROL, V73, P934, DOI 10.1001/jamaneurol.2016.1017
   Akoudad S, 2014, CEREBROVASC DIS, V37, P382, DOI 10.1159/000362590
   Archer HA, 2006, ANN NEUROL, V60, P145, DOI 10.1002/ana.20889
   BRAAK H, 1993, EUR NEUROL, V33, P403, DOI 10.1159/000116984
   BRAAK H, 1991, ACTA NEUROPATHOL, V82, P239, DOI 10.1007/BF00308809
   BROWN GG, 1993, ARCH NEUROL-CHICAGO, V50, P384, DOI 10.1001/archneur.1993.00540040046012
   Chan S, 1996, AM J NEURORADIOL, V17, P1821
   Charidimou A, 2012, J NEUROL SCI, V322, P50, DOI 10.1016/j.jns.2012.05.052
   Cordonnier C, 2011, BRAIN, V134, P335, DOI 10.1093/brain/awq321
   Cordonnier C, 2010, BRAIN, V133, P3281, DOI 10.1093/brain/awq246
   Doi H, 2015, INTERNAL MED, V54, P1027, DOI 10.2169/internalmedicine.54.3747
   Duering M, 2018, ALZHEIMERS DEMENT, V14, P764, DOI 10.1016/j.jalz.2017.12.007
   Fazekas F, 1999, AM J NEURORADIOL, V20, P637
   Fein G, 2000, NEUROLOGY, V55, P1626, DOI 10.1212/WNL.55.11.1626
   Fischl B, 2002, NEURON, V33, P341, DOI 10.1016/S0896-6273(02)00569-X
   Fotiadis P, 2016, LANCET NEUROL, V15, P811, DOI 10.1016/S1474-4422(16)30030-8
   Gregoire SM, 2009, NEUROLOGY, V73, P1759, DOI 10.1212/WNL.0b013e3181c34a7d
   Gurol ME, 2013, ANN NEUROL, V73, P529, DOI 10.1002/ana.23830
   Gyanwali B, 2019, J ALZHEIMERS DIS, V71, P1309, DOI 10.3233/JAD-190540
   Gyanwali B, 2019, FRONT NEUROL, V10, DOI 10.3389/fneur.2019.00669
   Gyanwali B, 2019, J ALZHEIMERS DIS, V67, P1209, DOI 10.3233/JAD-180911
   Hilal S, 2017, J NEUROL NEUROSUR PS, V88, P669, DOI 10.1136/jnnp-2016-315324
   Hilal S, 2017, JAMA NEUROL, V74, P403, DOI 10.1001/jamaneurol.2016.5335
   Hilal S, 2015, J ALZHEIMERS DIS, V48, P813, DOI 10.3233/JAD-150473
   Hilal S, 2015, MEDICINE, V94, DOI 10.1097/MD.0000000000000852
   Iadecola C, 2010, ACTA NEUROPATHOL, V120, P287, DOI 10.1007/s00401-010-0718-6
   Kawakami I, 2014, ACTA NEUROPATHOL COM, V2, DOI 10.1186/2051-5960-2-40
   Kim BJ, 2016, J STROKE, V18, P297, DOI 10.5853/jos.2016.00360
   Kim YJ, 2016, NEUROLOGY, V87, P1575, DOI 10.1212/WNL.0000000000003220
   Kimberly WT, 2009, NEUROLOGY, V72, P1230, DOI 10.1212/01.wnl.0000345666.83318.03
   LEWIS DA, 1987, J NEUROSCI, V7, P1799
   Lin CM, 2018, J NEUROL, V265, P567, DOI 10.1007/s00415-018-8740-z
   McKhann GM, 2011, ALZHEIMERS DEMENT, V7, P263, DOI 10.1016/j.jalz.2011.03.005
   Meyer JS, 1999, INT J GERIATR PSYCH, V14, P1050, DOI 10.1002/(SICI)1099-1166(199912)14:12<1050::AID-GPS56>3.0.CO;2-Z
   Miwa K, 2011, STROKE, V42, P3202, DOI 10.1161/STROKEAHA.111.621193
   Nakata-Kudo Y, 2006, DEMENT GERIATR COGN, V22, P8, DOI 10.1159/000092958
   Pasi M, 2018, NEUROLOGY, V90, pE119, DOI 10.1212/WNL.0000000000004797
   Pettersen JA, 2008, ARCH NEUROL-CHICAGO, V65, P790, DOI 10.1001/archneur.65.6.790
   Poels MMF, 2010, STROKE, V41, pS103, DOI 10.1161/STROKEAHA.110.595181
   Reijmer YD, 2017, HUM BRAIN MAPP, V38, P3723, DOI 10.1002/hbm.23629
   Roh JH, 2011, J NEUROL, V258, P1013, DOI 10.1007/s00415-010-5872-1
   ROMAN GC, 1993, NEUROLOGY, V43, P250, DOI 10.1212/WNL.43.2.250
   Romero JR, 2014, STROKE, V45, P1492, DOI 10.1161/STROKEAHA.114.004130
   Samuraki M, 2015, J ALZHEIMERS DIS, V48, P517, DOI 10.3233/JAD-150274
   Seo SW, 2012, ALZ DIS ASSOC DIS, V26, P106, DOI 10.1097/WAD.0b013e31822e0831
   Smith EE, 2018, J NEUROCHEM, V144, P651, DOI 10.1111/jnc.14157
   Smith EE, 2015, ANN NEUROL, V77, P251, DOI 10.1002/ana.24320
   Sone Daichi, 2017, Alzheimers Dement (Amst), V9, P35, DOI 10.1016/j.dadm.2017.07.001
   Vernooij MW, 2008, NEUROLOGY, V70, P1208, DOI 10.1212/01.wnl.0000307750.41970.d9
   VINTERS HV, 1987, STROKE, V18, P311, DOI 10.1161/01.STR.18.2.311
   Vrooman HA, 2007, NEUROIMAGE, V37, P71, DOI 10.1016/j.neuroimage.2007.05.018
   Wardlaw JM, 2013, LANCET NEUROL, V12, P822, DOI 10.1016/S1474-4422(13)70124-8
   Wilson D, 2019, LANCET NEUROL, V18, P653, DOI 10.1016/S1474-4422(19)30197-8
   Yakushiji Y, 2011, J STROKE CEREBROVASC, V20, P214, DOI 10.1016/j.jstrokecerebrovasdis.2009.12.001
   Yao M, 2012, STROKE, V43, P3252, DOI 10.1161/STROKEAHA.112.664854
   Zhang CQ, 2015, J STROKE CEREBROVASC, V24, P24, DOI 10.1016/j.jstrokecerebrovasdis.2014.07.041
NR 56
TC 11
Z9 11
U1 0
U2 4
PU IMPACT JOURNALS LLC
PI ORCHARD PARK
PA 6666 E QUAKER ST, STE 1, ORCHARD PARK, NY 14127 USA
SN 1945-4589
J9 AGING-US
JI Aging-US
PD NOV 30
PY 2019
VL 11
IS 22
BP 10581
EP 10596
DI 10.18632/aging.102478
PG 16
WC Cell Biology; Geriatrics & Gerontology
WE Science Citation Index Expanded (SCI-EXPANDED)
SC Cell Biology; Geriatrics & Gerontology
GA JR5SE
UT WOS:000499683800041
PM 31767809
OA Green Submitted, Green Published, gold
DA 2022-10-31
ER

PT J
AU Brugulat-Serrat, A
   Salvado, G
   Operto, G
   Cacciaglia, R
   Sudre, CH
   Grau-Rivera, O
   Suarez-Calvet, M
   Falcon, C
   Sanchez-Benavides, G
   Gramunt, N
   Minguillon, C
   Fauria, K
   Barkhof, F
   Molinuevo, JL
   Gispert, JD
   Canas, A
   Crous-Bou, M
   Deulofeu, C
   Dominguez, R
   Felez-Sanchez, M
   de Echevarri, JMG
   Gotsens, X
   Hernandez, L
   Huesa, G
   Huguet, J
   Leon, M
   Marne, P
   Arenaza-Urquijo, EM
   Menchon, T
   Mila-Aloma, M
   Pascual, M
   Polo, A
   Pradas, S
   Sala-Vila, A
   Shekari, M
   Soteras, A
   Tenas, L
   Vilanova, M
   Vilor-Tejedor, N
AF Brugulat-Serrat, Anna
   Salvado, Gemma
   Operto, Gregory
   Cacciaglia, Raffaele
   Sudre, Carole H.
   Grau-Rivera, Oriol
   Suarez-Calvet, Marc
   Falcon, Carles
   Sanchez-Benavides, Gonzalo
   Gramunt, Nina
   Minguillon, Carolina
   Fauria, Karine
   Barkhof, Frederik
   Molinuevo, Jose L.
   Gispert, Juan D.
   Canas, Alba
   Crous-Bou, Marta
   Deulofeu, Carme
   Dominguez, Ruth
   Felez-Sanchez, Marta
   de Echevarri, Jose M. Gonzalez
   Gotsens, Xavi
   Hernandez, Laura
   Huesa, Gema
   Huguet, Jordi
   Leon, Maria
   Marne, Paula
   Arenaza-Urquijo, Eider M.
   Menchon, Tania
   Mila-Aloma, Marta
   Pascual, Maria
   Polo, Albina
   Pradas, Sandra
   Sala-Vila, Aleix
   Shekari, Mahnaz
   Soteras, Anna
   Tenas, Laia
   Vilanova, Marc
   Vilor-Tejedor, Natalia
CA ALFA Study
TI White matter hyperintensities mediate gray matter volume and processing
   speed relationship in cognitively unimpaired participants
SO HUMAN BRAIN MAPPING
LA English
DT Article
DE aging; cognition; hypertension; prevention; vascular risk factors; white
   matter lesions
ID ALZHEIMERS-DISEASE; DIFFUSION TENSOR; APOE EPSILON-4; EXECUTIVE
   FUNCTION; BRAIN VOLUME; RISK SCORE; MEMORY; PREDICTION; LESIONS; MRI
AB White matter hyperintensities (WMH) have been extensively associated with cognitive impairment and reductions in gray matter volume (GMv) independently. This study explored whether WMH lesion volume mediates the relationship between cerebral patterns of GMv and cognition in 521 (mean age 57.7 years) cognitively unimpaired middle-aged individuals. Episodic memory (EM) was measured with the Memory Binding Test and executive functions (EF) using five WAIS-IV subtests. WMH were automatically determined from T2 and FLAIR sequences and characterized using diffusion-weighted imaging (DWI) parameters. WMH volume was entered as a mediator in a voxel-wise mediation analysis relating GMv and cognitive performance (with both EM and EF composites and the individual tests independently). The mediation model was corrected by age, sex, education, number of Apolipoprotein E (APOE)-epsilon 4 alleles and total intracranial volume. We found that even at very low levels of WMH burden in the cohort (median volume of 3.2 mL), higher WMH lesion volume was significantly associated with a widespread pattern of lower GMv in temporal, frontal, and cerebellar areas. WMH mediated the relationship between GMv and EF, mainly driven by processing speed, but not EM. DWI parameters in these lesions were compatible with incipient demyelination and axonal loss. These findings lead to the reflection on the relevance of the control of cardiovascular risk factors in middle-aged individuals as a valuable preventive strategy to reduce or delay cognitive decline.
C1 [Brugulat-Serrat, Anna; Salvado, Gemma; Operto, Gregory; Cacciaglia, Raffaele; Grau-Rivera, Oriol; Suarez-Calvet, Marc; Falcon, Carles; Sanchez-Benavides, Gonzalo; Minguillon, Carolina; Fauria, Karine; Molinuevo, Jose L.; Gispert, Juan D.] Pasqua Maragall Fdn, BBRC, Barcelona, Spain.
   [Brugulat-Serrat, Anna; Operto, Gregory; Cacciaglia, Raffaele; Grau-Rivera, Oriol; Suarez-Calvet, Marc; Sanchez-Benavides, Gonzalo; Minguillon, Carolina; Fauria, Karine; Molinuevo, Jose L.] Ctr Invest Biomed Red Fragilidad & Envejecimiento, Madrid, Spain.
   [Brugulat-Serrat, Anna; Salvado, Gemma; Operto, Gregory; Cacciaglia, Raffaele; Grau-Rivera, Oriol; Suarez-Calvet, Marc; Falcon, Carles; Sanchez-Benavides, Gonzalo; Minguillon, Carolina; Molinuevo, Jose L.; Gispert, Juan D.] IMIM Hosp del Mar Med Res Inst, Barcelona, Spain.
   [Sudre, Carole H.] Kings Coll London, Sch Biomed Engn & Imaging Sci, London, England.
   [Sudre, Carole H.] UCL, Dementia Res Ctr, London, England.
   [Sudre, Carole H.; Barkhof, Frederik] UCL, Fac Engn, Ctr Med Imaging Comp, London, England.
   [Grau-Rivera, Oriol; Suarez-Calvet, Marc] Hosp del Mar, Serv Neurol, Barcelona, Spain.
   [Falcon, Carles; Gispert, Juan D.] Ctr Invest Biomed Red Bioingn Biomat & Nanomed CI, Madrid, Spain.
   [Gramunt, Nina] Pasqual Maragall Fdn, Barcelona, Spain.
   [Barkhof, Frederik] UCL Inst Neurol, Brain Repair & Rehabil, London, England.
   [Barkhof, Frederik] Vrije Univ Amsterdam Med Ctr, Radiol & Nucl Med, Amsterdam, Netherlands.
   [Molinuevo, Jose L.; Gispert, Juan D.] Univ Pompeu Fabra, Barcelona, Spain.
RP Molinuevo, JL; Gispert, JD (通讯作者)，Barcelonabeta Brain Res Ctr, Wellington 30, Barcelona 08003, Spain.; Molinuevo, JL; Gispert, JD (通讯作者)，Pasqua Maragall Fdn, Wellington 30, Barcelona 08003, Spain.
EM jlmolinuevo@barcelonabeta.org; jdgispert@barcelonabeta.org
RI Suárez-Calvet, Marc/W-8633-2019; Gispert, Juan Domingo/C-6355-2008;
   Cacciaglia, Raffaele/X-1939-2019; Sudre, Carole H./AAX-6672-2020;
   Barkhof, Frederik/AAJ-6226-2020; Salvadó, Gemma/AAY-2057-2021;
   Cacciaglia, Raffaele/H-3712-2015
OI Gispert, Juan Domingo/0000-0002-6155-0642; Sudre, Carole
   H./0000-0001-5753-428X; Barkhof, Frederik/0000-0003-3543-3706;
   Grau-Rivera, Oriol/0000-0002-4730-5341; Suarez-Calvet,
   Marc/0000-0002-2993-569X; Cacciaglia, Raffaele/0000-0002-9216-949X;
   Sanchez-Benavides, Gonzalo Andres/0000-0003-3454-800X; Gramunt,
   Nina/0000-0003-3962-1253; Brugulat-Serrat, Anna/0000-0001-8988-5658;
   Salvado Blasco, Gemma/0000-0002-5210-9230; falcon,
   carles/0000-0001-5564-2025
FU Department of Health Funding Source: Medline
CR Alexander AL, 2007, NEUROTHERAPEUTICS, V4, P316, DOI 10.1016/j.nurt.2007.05.011
   Arvanitakis Z, 2016, BRAIN STRUCT FUNCT, V221, P2135, DOI 10.1007/s00429-015-1034-7
   Ashburner J, 2007, NEUROIMAGE, V38, P95, DOI 10.1016/j.neuroimage.2007.07.007
   Avants B.B., 2009, INSIGHT J, V2, P1, DOI DOI 10.54294/UVNHIN
   Bastin ME, 2009, NEUROBIOL AGING, V30, P125, DOI 10.1016/j.neurobiolaging.2007.05.013
   Birdsill AC, 2014, NEUROBIOL AGING, V35, P769, DOI 10.1016/j.neurobiolaging.2013.10.072
   Bolandzadeh N, 2012, BMC NEUROL, V12, DOI 10.1186/1471-2377-12-126
   Brickman AM, 2014, ALZHEIMERS DEMENT, V10, P619, DOI 10.1016/j.jalz.2014.07.155
   Brugulat-Serrat A, 2020, BRAIN IMAGING BEHAV, V14, P2012, DOI 10.1007/s11682-019-00151-2
   Brugulat-Serrat A, 2017, BMJ OPEN, V7, DOI 10.1136/bmjopen-2016-013215
   Buschke H., 2014, DEMENTIA MEMORY 1 ED, P55
   Cacciaglia R, 2018, HUM BRAIN MAPP, V39, P4565, DOI 10.1002/hbm.24306
   Cacciaglia R, 2018, ALZHEIMERS DEMENT, V14, P902, DOI 10.1016/j.jalz.2018.01.016
   Cardoso MJ, 2015, IEEE T MED IMAGING, V34, P1976, DOI 10.1109/TMI.2015.2418298
   CORDER EH, 1993, SCIENCE, V261, P921, DOI 10.1126/science.8346443
   de Groot JC, 2000, ANN NEUROL, V47, P145
   Desmond DW, 2002, CEREBROVASC DIS, V13, P53, DOI 10.1159/000049151
   Dong C, 2015, NEUROLOGY, V85, P441, DOI 10.1212/WNL.0000000000001716
   Driscoll I, 2009, NEUROLOGY, V72, P1906, DOI 10.1212/WNL.0b013e3181a82634
   Duarte A, 2006, NEUROSCI LETT, V406, P60, DOI 10.1016/j.neulet.2006.07.029
   Farrer LA, 1997, JAMA-J AM MED ASSOC, V278, P1349, DOI 10.1001/jama.1997.03550160069041
   Fleming TR, 1996, ANN INTERN MED, V125, P605, DOI 10.7326/0003-4819-125-7-199610010-00011
   Gold BT, 2017, NEUROBIOL AGING, V58, P102, DOI 10.1016/j.neurobiolaging.2017.06.012
   Good CD, 2001, NEUROIMAGE, V14, P21, DOI 10.1006/nimg.2001.0786
   Gramunt N, 2015, J ALZHEIMERS DIS, V48, P613, DOI 10.3233/JAD-150237
   Habes M, 2016, BRAIN, V139, P1164, DOI 10.1093/brain/aww008
   Izaks GJ, 2011, PLOS ONE, V6, DOI 10.1371/journal.pone.0027415
   Jack CR, 2015, JAMA NEUROL, V72, P511, DOI 10.1001/jamaneurol.2014.4821
   Jeerakathil T, 2004, STROKE, V35, P1857, DOI 10.1161/01.STR.0000135226.53499.85
   Jenkinson M, 2012, NEUROIMAGE, V62, P782, DOI 10.1016/j.neuroimage.2011.09.015
   Jiang JY, 2018, NEUROIMAGE-CLIN, V19, P14, DOI 10.1016/j.nicl.2018.03.035
   Kivipelto M, 2006, LANCET NEUROL, V5, P735, DOI 10.1016/S1474-4422(06)70537-3
   Kloppenborg RP, 2014, NEUROLOGY, V82, P2127, DOI 10.1212/WNL.0000000000000505
   Knopman DS, 2015, STROKE, V46, P433, DOI 10.1161/STROKEAHA.114.007847
   Lampe L, 2019, J CEREBR BLOOD F MET, V39, P36, DOI 10.1177/0271678X17740501
   Lim YY, 2015, NEUROBIOL AGING, V36, P1239, DOI 10.1016/j.neurobiolaging.2014.12.008
   Longstreth WT, 1996, STROKE, V27, P1274, DOI 10.1161/01.STR.27.8.1274
   MacKinnon D P, 2000, Prev Sci, V1, P173, DOI 10.1023/A:1026595011371
   MacKinnon DP, 2007, ANNU REV PSYCHOL, V58, P593, DOI 10.1146/annurev.psych.58.110405.085542
   Marzinzik F, 2008, J COGNITIVE NEUROSCI, V20, P1903, DOI 10.1162/jocn.2008.20124
   McAleese KE, 2017, ACTA NEUROPATHOL, V134, P459, DOI 10.1007/s00401-017-1738-2
   Melhem ER, 2002, AM J ROENTGENOL, V178, P3, DOI 10.2214/ajr.178.1.1780003
   Modat M, 2014, J MED IMAGING, V1, DOI 10.1117/1.JMI.1.2.024003
   Molinuevo Jose Luis, 2016, Alzheimers Dement (N Y), V2, P82, DOI 10.1016/j.trci.2016.02.003
   Mortamais M, 2014, J ALZHEIMERS DIS, V42, pS393, DOI 10.3233/JAD-141473
   Murray AD, 2005, RADIOLOGY, V237, P251, DOI 10.1148/radiol.2371041496
   Prins ND, 2015, NAT REV NEUROL, V11, DOI 10.1038/nrneurol.2015.10
   Raji CA, 2012, NEUROBIOL AGING, V33, DOI 10.1016/j.neurobiolaging.2011.08.010
   Ramanoel S, 2018, FRONT AGING NEUROSCI, V10, DOI 10.3389/fnagi.2018.00235
   Ramirez J, 2014, ALZHEIMERS RES THER, V6, DOI 10.1186/alzrt279
   Reitz C, 2010, ARCH NEUROL-CHICAGO, V67, P835, DOI 10.1001/archneurol.2010.136
   Rizvi B, 2018, NEUROBIOL AGING, V64, P25, DOI 10.1016/j.neurobiolaging.2017.12.006
   Rojas S, 2018, J CEREBR BLOOD F MET, V38, P250, DOI 10.1177/0271678X17707397
   Salvado G, 2019, ALZHEIMERS RES THER, V11, DOI 10.1186/s13195-018-0460-1
   Schilling S, 2013, NEUROLOGY, V81, P292, DOI 10.1212/WNL.0b013e31829bfda4
   Scholz J, 2009, DIFFUSION MRI: FROM QUANTITATIVE MEASUREMENT TO IN VIVO NEUROANATOMY, P237, DOI 10.1016/B978-0-12-374709-9.00011-0
   Smith EE, 2008, ARCH NEUROL-CHICAGO, V65, P94, DOI 10.1001/archneurol.2007.23
   Song SK, 2002, NEUROIMAGE, V17, P1429, DOI 10.1006/nimg.2002.1267
   Sudre CH, 2018, J NEURORADIOLOGY, V45, P114, DOI 10.1016/j.neurad.2017.10.001
   Sudre CH, 2015, IEEE T MED IMAGING, V34, P2079, DOI 10.1109/TMI.2015.2419072
   Swardfager W, 2018, NEUROLOGY, V90, pE673, DOI 10.1212/WNL.0000000000004983
   Tuladhar AM, 2015, STROKE, V46, P425, DOI 10.1161/STROKEAHA.114.007146
   Vincent JL, 2008, J NEUROPHYSIOL, V100, P3328, DOI 10.1152/jn.90355.2008
   Wager TD, 2008, NEURON, V59, P1037, DOI 10.1016/j.neuron.2008.09.006
   Wager TD, 2009, NEUROIMAGE, V47, P821, DOI 10.1016/j.neuroimage.2009.05.043
   Wardlaw JM, 2015, J AM HEART ASSOC, V4, DOI 10.1161/JAHA.114.001140
   Wen W, 2006, NEUROIMAGE, V29, P1031, DOI 10.1016/j.neuroimage.2005.08.057
   Winblad B, 2016, LANCET NEUROL, V15, P455, DOI 10.1016/S1474-4422(16)00062-4
   Zhang JY, 2012, TRENDS NEUROSCI, V35, P412, DOI 10.1016/j.tins.2012.04.010
   Zhong GL, 2016, STROKE VASC NEUROL, V1, P59, DOI 10.1136/svn-2016-000021
NR 70
TC 12
Z9 12
U1 1
U2 8
PU WILEY
PI HOBOKEN
PA 111 RIVER ST, HOBOKEN 07030-5774, NJ USA
SN 1065-9471
EI 1097-0193
J9 HUM BRAIN MAPP
JI Hum. Brain Mapp.
PD APR 1
PY 2020
VL 41
IS 5
BP 1309
EP 1322
DI 10.1002/hbm.24877
EA NOV 2019
PG 14
WC Neurosciences; Neuroimaging; Radiology, Nuclear Medicine & Medical
   Imaging
WE Science Citation Index Expanded (SCI-EXPANDED); Social Science Citation Index (SSCI)
SC Neurosciences & Neurology; Radiology, Nuclear Medicine & Medical Imaging
GA KR8FE
UT WOS:000499021300001
PM 31778002
OA Green Published, hybrid
DA 2022-10-31
ER

PT J
AU Colon-Perez, LM
   Ibanez, KR
   Suarez, M
   Torroella, K
   Acuna, K
   Ofori, E
   Levites, Y
   Vaillancourt, DE
   Golde, TE
   Chakrabarty, P
   Febo, M
AF Colon-Perez, Luis M.
   Ibanez, Kristen R.
   Suarez, Mallory
   Torroella, Kristin
   Acuna, Kelly
   Ofori, Edward
   Levites, Yona
   Vaillancourt, David E.
   Golde, Todd E.
   Chakrabarty, Paramita
   Febo, Marcelo
TI Neurite orientation dispersion and density imaging reveals white matter
   and hippocampal microstructure changes produced by Interleukin-6 in the
   TgCRND8 mouse model of amyloidosis
SO NEUROIMAGE
LA English
DT Article
DE Alzheimer's disease; Diffusion MRI; Functional connectivity;
   Connectomic; Clustering; NODDI; Free water; DTI; Inflammation;
   Interleukin 6
ID IN-VIVO DETECTION; ALZHEIMERS-DISEASE; TRANSGENIC MICE; MICROGLIAL
   ACTIVATION; DIFFUSION MRI; FUNCTIONAL CONNECTIVITY; BRAIN-INJURY;
   FREE-WATER; BETA; DEGENERATION
AB Extracellular beta-amyloid (A beta) plaque deposits and inflammatory immune activation are thought to alter various aspects of tissue microstructure, such as extracellular free water, fractional anisotropy and diffusivity, as well as the density and geometric arrangement of axonal processes. Quantifying these microstructural changes in Alzheimer's disease and related neurodegenerative dementias could serve to monitor or predict disease course. In the present study we used high-field diffusion magnetic resonance imaging (dMRI) to investigate the effects of A beta and inflammatory interleukin-6 (IL6), alone or in combination, on in vivo tissue microstructure in the TgCRND8 mouse model of Alzheimer's-type A beta deposition. TgCRND8 and non-transgenic (nTg) mice expressing brain-targeted IL6 or enhanced glial fibrillary protein (EGFP controls) were scanned at 8 months of age using a 2-shell, 54-gradient direction dMRI sequence at 11.1 T. Images were processed using the diffusion tensor imaging (DTI) model or the neurite orientation dispersion and density imaging (NODDI) model. DTI and NODDI processing in TgCRND8 mice revealed a microstructure pattern in white matter (WM) and hippocampus consistent with radial and longitudinal diffusivity deficits along with an increase in density and geometric complexity of axonal and dendritic processes. This included reduced FA, mean, axial and radial diffusivity, and increased orientation dispersion (ODI) and intracellular volume fraction (ICVF) measured in WM and hippocampus. IL6 produced a 'protective-like' effect on WM FA in TgCRND8 mice, observed as an increased FA that counteracted a reduction in FA observed with endogenous A beta production and accumulation. In addition, we found that ICVF and ODI had an inverse relationship with the functional connectome clustering coefficient. The relationship between NODDI and graph theory metrics suggests that currently unknown microstructure alterations in WM and hippocampus are associated with diminished functional network organization in the brain.
C1 [Colon-Perez, Luis M.; Acuna, Kelly; Ofori, Edward; Levites, Yona; Vaillancourt, David E.; Golde, Todd E.; Chakrabarty, Paramita; Febo, Marcelo] Univ Florida, Florida Alzheimers Dis Res Ctr, Gainesville, FL 32610 USA.
   [Ibanez, Kristen R.; Ofori, Edward; Vaillancourt, David E.; Golde, Todd E.] Univ Florida, Ctr Translat Res Neurodegenerat Dis, Gainesville, FL 32610 USA.
   [Levites, Yona; Chakrabarty, Paramita; Febo, Marcelo] Univ Florida, Adv Magnet Resonance Imaging & Spect Facil, Gainesville, FL 32610 USA.
   [Colon-Perez, Luis M.; Suarez, Mallory; Torroella, Kristin; Levites, Yona; Chakrabarty, Paramita; Febo, Marcelo] Univ Florida, Dept Psychiat, Gainesville, FL 32610 USA.
   [Ibanez, Kristen R.; Ofori, Edward; Vaillancourt, David E.; Golde, Todd E.] Univ Florida, Dept Neurosci, Gainesville, FL 32610 USA.
   [Acuna, Kelly; Levites, Yona] Univ Florida, Appl Physiol & Kinesiol, Gainesville, FL 32610 USA.
   [Ofori, Edward; Vaillancourt, David E.; Golde, Todd E.; Chakrabarty, Paramita; Febo, Marcelo] Univ Florida, McKnight Brain Inst, Gainesville, FL 32610 USA.
RP Golde, TE; Chakrabarty, P (通讯作者)，Univ Florida, Coll Med, Dept Psychiat, POB 100256, Gainesville, FL 32610 USA.; Golde, TE (通讯作者)，Univ Florida, Coll Med, Dept Neurosci, POB 100150, Gainesville, FL 32610 USA.
EM pchakrabarty@ufl.edu; febo@ufl.edu
RI Ofori, Edward/AAI-4902-2020; Colon-Perez, Luis/GOV-3520-2022
OI Colon-Perez, Luis/0000-0001-8918-2418; Ibanez,
   Kristen/0000-0002-4602-4804; Ofori, Edward/0000-0002-5440-1649
FU National Institutes of Health [P50AG047266, R01NS052318, R01NS075012,
   T32NS082168, P50NS091856, 1R01AG055798]; Advanced Magnetic Resonance
   Imaging and Spectroscopy (AMRIS) facility; National High Magnetic Field
   Laboratory (NHMFL); National Science Foundation [DMR-1157490]; State of
   Florida; NATIONAL INSTITUTE OF NEUROLOGICAL DISORDERS AND STROKE
   [T32NS082168, R01NS075012, R01NS052318] Funding Source: NIH RePORTER;
   NATIONAL INSTITUTE ON AGING [R01AG055798, P50AG047266] Funding Source:
   NIH RePORTER
FX This work was supported by the National Institutes of Health grants
   P50AG047266, R01NS052318, R01NS075012, T32NS082168, P50NS091856,
   1R01AG055798. The authors thank the Advanced Magnetic Resonance Imaging
   and Spectroscopy (AMRIS) facility and National High Magnetic Field
   Laboratory (NHMFL) for their continued support (National Science
   Foundation Cooperative Agreement No. DMR-1157490 and the State of
   Florida).
CR Adalbert R, 2018, NEUROBIOL AGING, V68, P68, DOI 10.1016/j.neurobiolaging.2018.03.033
   Avants BB, 2008, MED IMAGE ANAL, V12, P26, DOI 10.1016/j.media.2007.06.004
   Bastin ME, 1998, MAGN RESON IMAGING, V16, P773, DOI 10.1016/S0730-725X(98)00098-8
   Beckmann CF, 2004, IEEE T MED IMAGING, V23, P137, DOI 10.1109/TMI.2003.822821
   Behrens TEJ, 2003, MAGN RESON MED, V50, P1077, DOI 10.1002/mrm.10609
   Biscaro B, 2009, J NEUROSCI, V29, P14108, DOI 10.1523/JNEUROSCI.2055-09.2009
   Boccaletti S, 2006, PHYS REP, V424, P175, DOI 10.1016/j.physrep.2005.10.009
   Brendel M, 2016, J NUCL MED, V57, P954, DOI 10.2967/jnumed.115.167858
   Brown CA, 2018, CORTEX, V104, P58, DOI 10.1016/j.cortex.2018.04.006
   Chakrabarty P, 2015, NEURON, V85, P519, DOI 10.1016/j.neuron.2014.11.020
   Chakrabarty P, 2012, MOL NEURODEGENER, V7, DOI 10.1186/1750-1326-7-36
   Chakrabarty P, 2011, NAT NEUROSCI, V14, P694, DOI 10.1038/nn.2829
   Chakrabarty P, 2011, MOL NEURODEGENER, V6, DOI 10.1186/1750-1326-6-16
   Chakrabarty P, 2010, J IMMUNOL, V184, P5333, DOI 10.4049/jimmunol.0903382
   Chen G, 2014, NEUROIMAGE, V99, P571, DOI 10.1016/j.neuroimage.2014.06.027
   Chishti MA, 2001, J BIOL CHEM, V276, P21562, DOI 10.1074/jbc.M100710200
   Chou N, 2011, IEEE T IMAGE PROCESS, V20, P2554, DOI 10.1109/TIP.2011.2126587
   Colgan N, 2016, NEUROIMAGE, V125, P739, DOI 10.1016/j.neuroimage.2015.10.043
   Cox RW, 1996, COMPUT BIOMED RES, V29, P162, DOI 10.1006/cbmr.1996.0014
   Cummings DM, 2015, BRAIN, V138, P1992, DOI 10.1093/brain/awv127
   Daducci A, 2015, NEUROIMAGE, V105, P32, DOI 10.1016/j.neuroimage.2014.10.026
   Dalgediene I, 2013, J BIOMED SCI, V20, DOI 10.1186/1423-0127-20-10
   Fan Z, 2017, BRAIN, V140, P792, DOI 10.1093/brain/aww349
   Grandjean J, 2017, J NEUROSCI, V37, P8092, DOI 10.1523/JNEUROSCI.0438-17.2017
   Grandjean J, 2016, NEUROIMAGE, V134, P1, DOI 10.1016/j.neuroimage.2016.03.042
   Grussu F, 2017, ANN CLIN TRANSL NEUR, V4, P663, DOI 10.1002/acn3.445
   Hedden T, 2009, J NEUROSCI, V29, P12686, DOI 10.1523/JNEUROSCI.3189-09.2009
   Hoy AR, 2017, PLOS ONE, V12, DOI 10.1371/journal.pone.0173982
   Humphries MD, 2008, PLOS ONE, V3, DOI 10.1371/journal.pone.0002051
   Janus C, 2000, NATURE, V408, P979, DOI 10.1038/35050110
   Jenkinson M, 2002, NEUROIMAGE, V17, P825, DOI 10.1006/nimg.2002.1132
   Ji F, 2017, ALZHEIMERS RES THER, V9, DOI 10.1186/s13195-017-0292-4
   Johnson VE, 2010, NAT REV NEUROSCI, V11, P361, DOI 10.1038/nrn2808
   Jones DT, 2016, BRAIN, V139, P547, DOI 10.1093/brain/awv338
   Kim J, 2011, NEUROIMAGE, V56, P1286, DOI 10.1016/j.neuroimage.2011.02.039
   Kreisl WC, 2013, BRAIN, V136, P2228, DOI 10.1093/brain/awt145
   Liu B, 2015, J NEUROSCI, V35, P15716, DOI 10.1523/JNEUROSCI.0996-15.2015
   Ma D, 2014, PLOS ONE, V9, DOI 10.1371/journal.pone.0086576
   Maier-Hein KH, 2015, ALZHEIMERS DEMENT, V11, P485, DOI 10.1016/j.jalz.2014.04.518
   Mayo CD, 2017, NEUROIMAGE-CLIN, V13, P330, DOI 10.1016/j.nicl.2016.12.012
   Mirzaei N, 2016, GLIA, V64, P993, DOI 10.1002/glia.22978
   Moore K, 2016, FRONT NEUROSCI-SWITZ, V10, DOI 10.3389/fnins.2016.004771
   Mueggler T, 2004, EUR J NEUROSCI, V20, P811, DOI 10.1111/j.1460-9568.2004.03534.x
   Muller HP, 2013, PLOS ONE, V8, DOI 10.1371/journal.pone.0067630
   Neuner SM, 2019, NEURON, V101, P399, DOI 10.1016/j.neuron.2018.11.040
   Newman MEJ, 2004, PHYS REV E, V69, DOI 10.1103/PhysRevE.69.066133
   Newman MEJ, 2003, SIAM REV, V45, P167, DOI 10.1137/S003614450342480
   Nickerson LD, 2017, FRONT NEUROSCI-SWITZ, V11, DOI 10.3389/fnins.2017.00115
   O'Dwyer L, 2011, J ALZHEIMERS DIS, V26, P667, DOI 10.3233/JAD-2011-110137
   Ocklenburg S, 2018, SCI ADV, V4, DOI 10.1126/sciadv.aar6830
   Ofori E, 2015, NEUROBIOL AGING, V36, P1097, DOI 10.1016/j.neurobiolaging.2014.10.029
   Parbo P, 2017, BRAIN, V140, P2002, DOI 10.1093/brain/awx120
   Parker TD, 2018, HUM BRAIN MAPP, V39, P3005, DOI 10.1002/hbm.24056
   Pasternak O, 2015, SCHIZOPHR RES, V161, P113, DOI 10.1016/j.schres.2014.07.031
   Pasternak O, 2012, J NEUROSCI, V32, P17365, DOI 10.1523/JNEUROSCI.2904-12.2012
   Pasternak O, 2009, MAGN RESON MED, V62, P717, DOI 10.1002/mrm.22055
   Praet J, 2018, ALZHEIMERS RES THER, V10, DOI 10.1186/s13195-017-0329-8
   Qin YY, 2013, NEURORADIOLOGY, V55, P1027, DOI 10.1007/s00234-013-1195-0
   Rubinov M, 2010, NEUROIMAGE, V52, P1059, DOI 10.1016/j.neuroimage.2009.10.003
   Sadleir KR, 2016, ACTA NEUROPATHOL, V132, P235, DOI 10.1007/s00401-016-1558-9
   Sahara N, 2014, NEUROBIOL AGING, V35, P1364, DOI 10.1016/j.neurobiolaging.2013.12.009
   SantaCruz K, 2005, SCIENCE, V309, P476, DOI 10.1126/science.1113694
   Saramaki J, 2007, PHYS REV E, V75, DOI 10.1103/PhysRevE.75.027105
   Schuitemaker A, 2013, NEUROBIOL AGING, V34, P128, DOI 10.1016/j.neurobiolaging.2012.04.021
   Sepehrband F, 2015, HUM BRAIN MAPP, V36, P3687, DOI 10.1002/hbm.22872
   Serriere S, 2015, NEUROBIOL AGING, V36, P1639, DOI 10.1016/j.neurobiolaging.2014.11.023
   Sforazzini F, 2014, NEUROIMAGE, V87, P403, DOI 10.1016/j.neuroimage.2013.09.050
   Shah D, 2016, NEUROIMAGE, V125, P571, DOI 10.1016/j.neuroimage.2015.10.073
   Shrivastava AN, 2017, NEURON, V95, P33, DOI 10.1016/j.neuron.2017.05.026
   Shu XG, 2013, MOL NEUROBIOL, V48, P78, DOI 10.1007/s12035-013-8418-6
   Slattery CF, 2017, NEUROBIOL AGING, V57, P8, DOI 10.1016/j.neurobiolaging.2017.04.021
   Smith SM, 2004, NEUROIMAGE, V23, pS208, DOI 10.1016/j.neuroimage.2004.07.051
   Snow WM, 2017, J ALZHEIMERS DIS, V58, P841, DOI 10.3233/JAD-170136
   Spires TL, 2004, REV NEUROSCIENCE, V15, P267, DOI 10.1515/REVNEURO.2004.15.4.267
   Sun SW, 2005, EXP NEUROL, V191, P77, DOI 10.1016/j.expneurol.2004.09.006
   Sykova E, 2005, P NATL ACAD SCI USA, V102, P479, DOI 10.1073/pnas.0408235102
   Tariq M, 2016, NEUROIMAGE, V133, P207, DOI 10.1016/j.neuroimage.2016.01.046
   Teipel SJ, 2014, J ALZHEIMERS DIS, V41, P69, DOI 10.3233/JAD-131829
   Thiessen JD, 2010, BRAIN STRUCT FUNCT, V215, P29, DOI 10.1007/s00429-010-0271-z
   Tustison NJ, 2010, IEEE T MED IMAGING, V29, P1310, DOI 10.1109/TMI.2010.2046908
   Varga E, 2015, J ALZHEIMERS DIS, V45, P449, DOI 10.3233/JAD-142367
   Wang Y, 2013, PLOS ONE, V8, DOI 10.1371/journal.pone.0062789
   Yushkevich PA, 2006, NEUROIMAGE, V31, P1116, DOI 10.1016/j.neuroimage.2006.01.015
   Zhang H, 2012, NEUROIMAGE, V61, P1000, DOI 10.1016/j.neuroimage.2012.03.072
   Zhang L, 2017, CURR ALZHEIMER RES, V14, P645, DOI 10.2174/1567205014666161213121353
   Zhang XM, 2009, EUR J NEUROSCI, V30, P2271, DOI 10.1111/j.1460-9568.2009.07017.x
NR 86
TC 21
Z9 22
U1 0
U2 11
PU ACADEMIC PRESS INC ELSEVIER SCIENCE
PI SAN DIEGO
PA 525 B ST, STE 1900, SAN DIEGO, CA 92101-4495 USA
SN 1053-8119
EI 1095-9572
J9 NEUROIMAGE
JI Neuroimage
PD NOV 15
PY 2019
VL 202
AR 116138
DI 10.1016/j.neuroimage.2019.116138
PG 16
WC Neurosciences; Neuroimaging; Radiology, Nuclear Medicine & Medical
   Imaging
WE Science Citation Index Expanded (SCI-EXPANDED)
SC Neurosciences & Neurology; Radiology, Nuclear Medicine & Medical Imaging
GA JG1TX
UT WOS:000491861000072
PM 31472250
OA Green Accepted
DA 2022-10-31
ER

PT J
AU Haller, S
   Montandon, ML
   Rodriguez, C
   Garibotto, V
   Lilja, J
   Herrmann, FR
   Giannakopoulos, P
AF Haller, Sven
   Montandon, Marie-Louise
   Rodriguez, Cristelle
   Garibotto, Valentina
   Lilja, Johan
   Herrmann, Francois R.
   Giannakopoulos, Panteleimon
TI Amyloid Load, Hippocampal Volume Loss, and Diffusion Tensor Imaging
   Changes in Early Phases of Brain Aging
SO FRONTIERS IN NEUROSCIENCE
LA English
DT Article
DE amyloid deposition; APOE genotyping; magnetic resonance imaging; normal
   aging; positron emission tomography
ID WHITE-MATTER MICROSTRUCTURE; ALZHEIMERS-DISEASE; BETA-AMYLOIDOSIS; APOE
   EPSILON-4; MOUSE MODEL; COGNITIVE TRAJECTORIES; CORTICAL THICKNESS;
   SPATIAL STATISTICS; AGE; MEMORY
AB Background and Purpose Amyloid imaging, gray matter (GM) morphometry and diffusion tensor imaging (DTI) have all been used as predictive biomarkers in dementia. Our objective was to define the imaging profile of healthy elderly controls as a function of their cognitive trajectories and explore whether amyloid burden and white matter (WM) microstructure changes are associated with subtle decrement of neuropsychological performances in old age. Materials and Methods We performed a 4.5-year longitudinal study in 133 elderly individuals who underwent cognitive testing at inclusion and follow-up, amyloid PET, MRI including DTI sequences at inclusion, and APOE epsilon 4 genotyping. All cases were assessed using a continuous cognitive score (CCS) taking into account the global evolution of neuropsychological performances. Data processing included region of interest analysis of amyloid PET analysis, GM densities and tract-based spatial statistics (TBSS)-DTI. Regression models were built to explore the association between the CCS and imaging parameters controlling for significant demographic and clinical covariates. Results Amyloid uptake was not related to the cognitive outcome. In contrast, GM densities in bilateral hippocampus were associated with worst CCS at follow-up. In addition, radial and axial diffusivities in left hippocampus were negatively associated with CCS. Amyloid load was associated with decreased VBM and increased radial and axial diffusivity in the same area. These associations persisted when adjusting for gender and APOE4 genotype. Importantly, they were absent in amygdala and neocortical areas studied. Conclusion The progressive decrement of neuropsychological performances in normal aging is associated with volume loss and WM microstructure changes in hippocampus long before the emergence of clinically overt symptoms. Higher amyloid load in hippocampus is compatible with cognitive preservation in cases with better preservation of GM densities and WM microstructure in this area.
C1 [Haller, Sven] CIRD, Geneva, Switzerland.
   [Haller, Sven; Lilja, Johan] Uppsala Univ, Dept Surg Sci, Radiol, Uppsala, Sweden.
   [Haller, Sven] Univ Geneva, Fac Med, Geneva, Switzerland.
   [Montandon, Marie-Louise; Herrmann, Francois R.] Univ Geneva, Univ Hosp Geneva, Dept Rehabil & Geriatr, Geneva, Switzerland.
   [Montandon, Marie-Louise; Rodriguez, Cristelle; Giannakopoulos, Panteleimon] Univ Geneva, Dept Psychiat, Geneva, Switzerland.
   [Rodriguez, Cristelle; Giannakopoulos, Panteleimon] Geneva Univ Hosp, Div Inst Measures, Med Direct, Geneva, Switzerland.
   [Garibotto, Valentina] Geneva Univ Hosp, Dept Diagnost, Div Nucl Med & Mol Imaging, Geneva, Switzerland.
   [Lilja, Johan] Hermes Med Solut, Stockholm, Sweden.
RP Haller, S (通讯作者)，CIRD, Geneva, Switzerland.; Haller, S (通讯作者)，Uppsala Univ, Dept Surg Sci, Radiol, Uppsala, Sweden.; Haller, S (通讯作者)，Univ Geneva, Fac Med, Geneva, Switzerland.
EM sven.haller@me.com
RI Haller, Sven/AAY-2564-2020; HERRMANN, Francois R/B-6710-2011; HERRMANN,
   Francois/M-7390-2019; Garibotto, Valentina/I-6917-2012
OI Haller, Sven/0000-0001-7433-0203; HERRMANN, Francois
   R/0000-0003-1312-1517; HERRMANN, Francois/0000-0003-1312-1517;
   Garibotto, Valentina/0000-0003-2422-698X
FU Association Suisse pour la Recherche sur Alzheimer; Schmidheiny
   Foundation; Swiss National Foundation [320030-169390]
FX This research was carried out with help of an unrestricted grant from
   the Association Suisse pour la Recherche sur Alzheimer, a unrestricted
   grant from the Schmidheiny Foundation, and the Swiss National Foundation
   grant (Grant No. 320030-169390).
CR [Anonymous], 1955, MANUAL WECHSLER ADUL
   Baddley A, 1994, TEST VISUAL VERBAL R
   BARBERGERGATEAU P, 1992, J AM GERIATR SOC, V40, P1129, DOI 10.1111/j.1532-5415.1992.tb01802.x
   Besson FL, 2015, J NEUROSCI, V35, P10402, DOI 10.1523/JNEUROSCI.0150-15.2015
   Bosch B, 2012, NEUROBIOL AGING, V33, P61, DOI 10.1016/j.neurobiolaging.2010.02.004
   Brand, 1983, BOSTON NAMING TEST
   Buschke H, 1997, NEUROLOGY, V48, P989, DOI 10.1212/WNL.48.4.989
   Downer B, 2017, INT J GERIATR PSYCH, V32, P1122, DOI 10.1002/gps.4575
   Duarte-Abritta B, 2018, J PSYCHIATR RES, V107, P11, DOI 10.1016/j.jpsychires.2018.10.008
   Dubois B, 2018, LANCET NEUROL, V17, P335, DOI 10.1016/S1474-4422(18)30029-2
   Edmonds EC, 2015, J ALZHEIMERS DIS, V47, P231, DOI 10.3233/JAD-150128
   Fellgiebel A, 2011, J ALZHEIMERS DIS, V26, P257, DOI 10.3233/JAD-2011-0001
   Fletcher E, 2018, NEUROPSYCHOLOGY, V32, P436, DOI 10.1037/neu0000447
   FOLSTEIN MF, 1975, J PSYCHIAT RES, V12, P189, DOI 10.1016/0022-3956(75)90026-6
   HEATON R, 1981, WISCONSING CARD SORT
   Hong YJ, 2016, DEMENT GERIATR COGN, V42, P227, DOI 10.1159/000450749
   HUGHES CP, 1982, BRIT J PSYCHIAT, V140, P566, DOI 10.1192/bjp.140.6.566
   Insel PS, 2015, ALZHEIMERS DEMENT, V11, P1171, DOI 10.1016/j.jalz.2014.11.002
   Jack CR, 2015, JAMA NEUROL, V72, P511, DOI 10.1001/jamaneurol.2014.4821
   Jack CR, 2017, LANCET NEUROL, V16, P435, DOI 10.1016/S1474-4422(17)30077-7
   Kantarci K, 2014, JAMA NEUROL, V71, P1547, DOI 10.1001/jamaneurol.2014.1482
   Khan W, 2017, J ALZHEIMERS DIS, V56, P1159, DOI 10.3233/JAD-161097
   Knopman DS, 2018, NEUROBIOL AGING, V65, P121, DOI 10.1016/j.neurobiolaging.2018.01.017
   Lee YM, 2016, J NEUROIMAGING, V26, P144, DOI 10.1111/jon.12207
   Lilja J, 2019, J NUCL MED, V60, P285, DOI 10.2967/jnumed.118.207811
   Lin FV, 2017, J ALZHEIMERS DIS, V59, P101, DOI 10.3233/JAD-161278
   MILNER B, 1971, BRIT MED BULL, V27, P272, DOI 10.1093/oxfordjournals.bmb.a070866
   Min M, 2018, INT J GERIATR PSYCH, V33, P1541, DOI 10.1002/gps.4964
   Nauck M, 2000, CLIN CHEM, V46, P722
   Nosheny RL, 2015, NEUROBIOL AGING, V36, P273, DOI 10.1016/j.neurobiolaging.2014.07.036
   Petersen RC, 2001, ARCH NEUROL-CHICAGO, V58, P1985, DOI 10.1001/archneur.58.12.1985
   Petersen RC, 2016, JAMA NEUROL, V73, P85, DOI 10.1001/jamaneurol.2015.3098
   Poeck K, 1985, NEUROPSYCHOLOGICAL S, P99
   Racine AM, 2014, NEUROIMAGE-CLIN, V4, P604, DOI 10.1016/j.nicl.2014.02.001
   REITAN R. M., 1958, PERCEPT MOT SKILLS, V8, P271
   Schnider A, 1997, BRAIN LANG, V58, P125, DOI 10.1006/brln.1997.1770
   Shu XG, 2013, MOL NEUROBIOL, V48, P78, DOI 10.1007/s12035-013-8418-6
   Smith SM, 2006, NEUROIMAGE, V31, P1487, DOI 10.1016/j.neuroimage.2006.02.024
   Smith SM, 2009, NEUROIMAGE, V44, P83, DOI 10.1016/j.neuroimage.2008.03.061
   Soldan A, 2019, NEUROLOGY, V92, pE1567, DOI 10.1212/WNL.0000000000007248
   Song SK, 2004, NEUROBIOL DIS, V15, P640, DOI 10.1016/j.nbd.2003.12.003
   Squarzoni P, 2018, J ALZHEIMERS DIS, V62, P757, DOI 10.3233/JAD-161036
   Sun SW, 2005, EXP NEUROL, V191, P77, DOI 10.1016/j.expneurol.2004.09.006
   Takeuchi H, 2017, SCI REP-UK, V7, DOI 10.1038/s41598-017-10104-8
   van der Thiel M, 2018, AM J NEURORADIOL, V39, P1432, DOI 10.3174/ajnr.A5717
   Vipin A, 2019, HUM BRAIN MAPP, V40, P2065, DOI 10.1002/hbm.24507
   Wang L, 2015, NEUROLOGY, V84, P1254, DOI 10.1212/WNL.0000000000001401
   Wechsler D., 1997, WECHSLER MEMORY SCAL
   WELSH KA, 1994, NEUROLOGY, V44, P609, DOI 10.1212/WNL.44.4.609
   Wolf D, 2015, J ALZHEIMERS DIS, V47, P117, DOI 10.3233/JAD-150049
   Xekardaki A, 2015, RADIOLOGY, V274, P490, DOI 10.1148/radiol.14140680
   Zanchi D, 2017, FRONT AGING NEUROSCI, V9, DOI 10.3389/fnagi.2017.00050
   Zerbi V, 2013, NEUROBIOL AGING, V34, P1440, DOI 10.1016/j.neurobiolaging.2012.11.017
   ZIGMOND AS, 1983, ACTA PSYCHIAT SCAND, V67, P361, DOI 10.1111/j.1600-0447.1983.tb09716.x
NR 54
TC 7
Z9 8
U1 0
U2 3
PU FRONTIERS MEDIA SA
PI LAUSANNE
PA AVENUE DU TRIBUNAL FEDERAL 34, LAUSANNE, CH-1015, SWITZERLAND
EI 1662-453X
J9 FRONT NEUROSCI-SWITZ
JI Front. Neurosci.
PD NOV 15
PY 2019
VL 13
AR 1228
DI 10.3389/fnins.2019.01228
PG 8
WC Neurosciences
WE Science Citation Index Expanded (SCI-EXPANDED)
SC Neurosciences & Neurology
GA JR7TK
UT WOS:000499822900001
PM 31803008
OA Green Published, gold
DA 2022-10-31
ER

PT J
AU Acharya, A
   Liang, X
   Tian, WM
   Jiang, CL
   Han, Y
   Yi, LY
AF Acharya, Alaka
   Liang, Xia
   Tian, Weiming
   Jiang, Chuanlu
   Han, Ying
   Yi, Liye
TI White Matter Hyperintensities Relate to Basal Ganglia Functional
   Connectivity and Memory Performance in aMCI and SVMCI
SO FRONTIERS IN NEUROSCIENCE
LA English
DT Article
DE subcortical vascular cognitive impairment; amnestic mild cognitive
   impairment; basal ganglia; functional connectivity; white matter
   hyperintensity
ID MILD COGNITIVE IMPAIRMENT; SMALL-VESSEL DISEASE; ALZHEIMERS-DISEASE;
   VASCULAR DEMENTIA; RATING-SCALE; HEAD MOTION; MRI; LESIONS; MODEL;
   NETWORKS
AB Cerebral small vessel diseases play a crucial role in both vascular and non-vascular dementias. The location of white matter hyperintensities (WMHs), a neuroimaging marker of cerebral small vessel disease, has been found to vary between different types of dementias, and those in the basal ganglia (BG) have been particularly associated with vascular cognitive impairment (VCI). However, anatomical variation of WMHs across BG nuclei and its effect on brain network dysconnectivity has not been clearly elucidated. The study sample consisted of 40 patients with amnestic mild cognitive impairment (aMCI), 40 with subcortical vascular MCI (SVMCI), and 40 healthy control subjects. We examined the volume of WMH using T2-weighted magnetic resonance imaging. We also assessed the disturbances in BG-cortical communication by measuring resting-state functional connectivity (rsFC) from the functional magnetic resonance imaging signal. WMHs were more pronounced in the SVMCI group particularly in the caudate regions. In SVMCI patients, while higher WMHs in the dorsal caudate correlated with weaker FC with executive control regions and worse immediate recall performance, WMHs in the ventral caudate were associated with weaker FC with anterior default mode regions and worse delayed recall performance. In contrast, in aMCI patients, BG WMHs were not correlated with their changes in functional connectivity changes, which showed weaker connectivity with almost all BG structures, rather than restricting to specific BG subdivisions as observed in the SVMCI group. Our findings demonstrate that heterogeneously distributed BG WMHs are associated with changes in functional network interactions and verbal episodic memory performance only in SVMCI patients, which establishes a link between cerebrovascular-related structural abnormality, functional integrity of BG circuits, and episodic memory impairments in SVMCI, and may reflect a differential role of the cerebrovascular pathology in disrupting network-level communications and cognition between Alzheimer's and subcortical vascular dementia.
C1 [Acharya, Alaka; Tian, Weiming] Harbin Inst Technol, Sch Life Sci & Technol, Harbin, Heilongjiang, Peoples R China.
   [Liang, Xia] Harbin Inst Technol, Lab Space Environm & Phys Sci, Harbin, Heilongjiang, Peoples R China.
   [Jiang, Chuanlu; Yi, Liye] Harbin Med Univ, Affiliated Hosp 2, Dept Neurosurg, Harbin, Heilongjiang, Peoples R China.
   [Han, Ying] Capital Med Univ, XuanWu Hosp, Dept Neurol, Beijing, Peoples R China.
   [Han, Ying] Beijing Inst Brain Disorders, Ctr Alzheimers Dis, Beijing, Peoples R China.
   [Han, Ying] Natl Clin Res Ctr Geriatr Disorders, Beijing, Peoples R China.
RP Yi, LY (通讯作者)，Harbin Med Univ, Affiliated Hosp 2, Dept Neurosurg, Harbin, Heilongjiang, Peoples R China.; Han, Y (通讯作者)，Capital Med Univ, XuanWu Hosp, Dept Neurol, Beijing, Peoples R China.; Han, Y (通讯作者)，Beijing Inst Brain Disorders, Ctr Alzheimers Dis, Beijing, Peoples R China.; Han, Y (通讯作者)，Natl Clin Res Ctr Geriatr Disorders, Beijing, Peoples R China.
EM hanying@xwh.ccmu.edu.cn; liye_yi@foxmail.com
OI Tian, Weiming/0000-0003-4958-4118
FU Natural Science Foundation of China [81671769]; Fundamental Research
   Funds for the Central Universities of China; NSRIF [2020042]; Natural
   Science Foundation of Heilongjiang Province, China [LH2019H001]
FX This research was supported by the Natural Science Foundation of China
   (Grant No. 81671769), the Fundamental Research Funds for the Central
   Universities of China (Grant No. HIT. NSRIF. 2020042), and the Natural
   Science Foundation of Heilongjiang Province, China (Grant No.
   LH2019H001).
CR Akashi T, 2017, AM J ROENTGENOL, V209, pW160, DOI 10.2214/AJR.16.17231
   ALEXANDER GE, 1986, ANNU REV NEUROSCI, V9, P357, DOI 10.1146/annurev.ne.09.030186.002041
   ALMKVIST O, 1993, CORTEX, V29, P661, DOI 10.1016/S0010-9452(13)80289-4
   Ambree O, 2009, NEUROBIOL AGING, V30, P1192, DOI 10.1016/j.neurobiolaging.2007.11.010
   Bai F, 2011, BEHAV BRAIN RES, V216, P666, DOI 10.1016/j.bbr.2010.09.010
   Banerjee G, 2017, BRAIN, V140, P1107, DOI 10.1093/brain/awx003
   Brickman AM, 2011, PSYCHIAT RES-NEUROIM, V193, P101, DOI 10.1016/j.pscychresns.2011.03.007
   Brown WR, 2007, J NEUROL SCI, V257, P62, DOI 10.1016/j.jns.2007.01.015
   Buckley P. F., 2006, YB PSYCHIAT APPL MEN, V2006, P295, DOI [10.1016/S0084-3970(08)70286-X, DOI 10.1016/S0084-3970(08)70286-X]
   Chong JSX, 2017, BRAIN, V140, P3012, DOI 10.1093/brain/awx224
   Chui HC, 2007, NEUROL CLIN, V25, P717, DOI 10.1016/j.ncl.2007.04.003
   Cohen MX, 2009, BEHAV BRAIN RES, V199, P141, DOI 10.1016/j.bbr.2008.09.029
   Cools R, 2011, BIOL PSYCHIAT, V69, pE113, DOI 10.1016/j.biopsych.2011.03.028
   Cox RW, 1996, COMPUT BIOMED RES, V29, P162, DOI 10.1006/cbmr.1996.0014
   CUMMINGS JL, 1994, DEMENTIA, V5, P177, DOI 10.1159/000106718
   Erkinjuntti T, 2000, J NEURAL TRANSM-SUPP, P23
   Fan LZ, 2016, CEREB CORTEX, V26, P3508, DOI 10.1093/cercor/bhw157
   Ghio L, 2015, J AFFECT DISORDERS, V175, P224, DOI 10.1016/j.jad.2015.01.014
   GOTTFRIES CG, 1994, DEMENTIA, V5, P163, DOI 10.1159/000106715
   Guzman-Ramos K, 2012, LEARN MEMORY, V19, P453, DOI 10.1101/lm.026070.112
   HAMILTON M, 1960, J NEUROL NEUROSUR PS, V23, P56, DOI 10.1136/jnnp.23.1.56
   Hansen TP, 2015, AM J NEURORADIOL, V36, P893, DOI 10.3174/ajnr.A4237
   Himeno E, 2011, ANN NEUROL, V69, P248, DOI 10.1002/ana.22319
   Kalaria RN, 2013, NAT REV NEUROL, V9, P487, DOI 10.1038/nrneurol.2013.164
   Kemppainen N, 2003, EUR J NEUROSCI, V18, P149, DOI 10.1046/j.1460-9568.2003.02716.x
   Kumar U, 2007, BRAIN RES, V1131, P187, DOI 10.1016/j.brainres.2006.10.049
   Landau SM, 2009, CEREB CORTEX, V19, P445, DOI 10.1093/cercor/bhn095
   Langen CD, 2017, NEUROBIOL AGING, V51, P97, DOI 10.1016/j.neurobiolaging.2016.12.004
   Looi JCL, 1999, NEUROLOGY, V53, P670, DOI 10.1212/WNL.53.4.670
   Looi JCL, 2000, PSYCHOL MED, V30, P997, DOI 10.1017/S003329179900269X
   Moorhouse P, 2008, LANCET NEUROL, V7, P246, DOI 10.1016/S1474-4422(08)70040-1
   Nelson AB, 2014, ANNU REV NEUROSCI, V37, P117, DOI 10.1146/annurev-neuro-071013-013916
   Nonaka H, 1998, NEUROPATHOLOGY, V18, P47, DOI 10.1111/j.1440-1789.1998.tb00077.x
   O'Brien JT, 2014, BMC MED, V12, DOI 10.1186/s12916-014-0218-y
   O'Doherty J, 2004, SCIENCE, V304, P452, DOI 10.1126/science.1094285
   O'Reilly JX, 2013, P NATL ACAD SCI USA, V110, P13982, DOI 10.1073/pnas.1305062110
   O'Reilly RC, 2006, NEURAL COMPUT, V18, P283, DOI 10.1162/089976606775093909
   Okeda R, 2004, NEUROPATHOLOGY, V24, P21, DOI 10.1111/j.1440-1789.2003.00534.x
   Onodera O, 2015, NEUROL CLIN NEUROSCI, V3, P7, DOI 10.1111/ncn3.134
   Pantoni L, 2010, LANCET NEUROL, V9, P689, DOI 10.1016/S1474-4422(10)70104-6
   Perez SE, 2005, J NEUROSCI, V25, P10220, DOI 10.1523/JNEUROSCI.2773-05.2005
   Petersen RC, 2005, ARCH NEUROL-CHICAGO, V62, P1160, DOI 10.1001/archneur.62.7.1160
   Power JD, 2012, NEUROIMAGE, V59, P2142, DOI 10.1016/j.neuroimage.2011.10.018
   Prins ND, 2015, NAT REV NEUROL, V11, DOI 10.1038/nrneurol.2015.10
   Redgrave P, 2010, NAT REV NEUROSCI, V11, P760, DOI 10.1038/nrn2915
   Roman GC, 2002, LANCET NEUROL, V1, P426, DOI 10.1016/S1474-4422(02)00190-4
   Satterthwaite TD, 2012, NEUROIMAGE, V60, P623, DOI 10.1016/j.neuroimage.2011.12.063
   SCARPELLI M, 1994, NEURORADIOLOGY, V36, P393, DOI 10.1007/BF00612126
   SCHELTENS P, 1995, NEUROLOGY, V45, P883, DOI 10.1212/WNL.45.5.883
   Schweighofer N, 2008, J NEUROSCI, V28, P4528, DOI 10.1523/JNEUROSCI.4982-07.2008
   Scimeca JM, 2012, NEURON, V75, P380, DOI 10.1016/j.neuron.2012.07.014
   Seo SW, 2010, J NEUROIMAGING, V20, P37, DOI 10.1111/j.1552-6569.2008.00293.x
   Tanaka SC, 2007, PLOS ONE, V2, DOI 10.1371/journal.pone.0001333
   Tibshirani R, 2011, J R STAT SOC B, V73, P273, DOI 10.1111/j.1467-9868.2011.00771.x
   Tricomi E, 2008, NEUROIMAGE, V41, P1154, DOI 10.1016/j.neuroimage.2008.02.066
   Trillo L, 2013, NEUROSCI BIOBEHAV R, V37, P1363, DOI 10.1016/j.neubiorev.2013.05.008
   Van Dijk KRA, 2012, NEUROIMAGE, V59, P431, DOI 10.1016/j.neuroimage.2011.07.044
   Wahlund LO, 2001, STROKE, V32, P1318, DOI 10.1161/01.STR.32.6.1318
   Xia MR, 2013, PLOS ONE, V8, DOI 10.1371/journal.pone.0068910
   ZHANG MY, 1990, ANN NEUROL, V27, P428, DOI 10.1002/ana.410270412
   Zhou AH, 2009, INT J GERIATR PSYCH, V24, P1352, DOI 10.1002/gps.2265
NR 61
TC 6
Z9 6
U1 2
U2 3
PU FRONTIERS MEDIA SA
PI LAUSANNE
PA AVENUE DU TRIBUNAL FEDERAL 34, LAUSANNE, CH-1015, SWITZERLAND
EI 1662-453X
J9 FRONT NEUROSCI-SWITZ
JI Front. Neurosci.
PD NOV 13
PY 2019
VL 13
AR 1204
DI 10.3389/fnins.2019.01204
PG 12
WC Neurosciences
WE Science Citation Index Expanded (SCI-EXPANDED); Social Science Citation Index (SSCI)
SC Neurosciences & Neurology
GA JR1KO
UT WOS:000499393000001
PM 31798401
OA Green Published, gold
DA 2022-10-31
ER

PT J
AU Rektorova, I
   Klobusiakova, P
   Balazova, Z
   Kropacova, S
   Minsterova, AS
   Grmela, R
   Skotakova, A
   Rektor, I
AF Rektorova, Irena
   Klobusiakova, Patricia
   Balazova, Zuzana
   Kropacova, Sylvie
   Minsterova, Alzbeta Sejnoha
   Grmela, Roman
   Skotakova, Alena
   Rektor, Ivan
TI Brain structure changes in nondemented seniors after six-month
   dance-exercise intervention
SO ACTA NEUROLOGICA SCANDINAVICA
LA English
DT Article
DE cognitive; cortical thickness; dance-exercise intervention; DTI; healthy
   seniors; lateral temporo-occipital cortex; mild cognitive impairment;
   MRI
ID ALZHEIMERS-DISEASE; OLDER-ADULTS; VALIDATION; FITNESS; GRAY
AB Objectives To evaluate effects of a six-month intensive dance-exercise intervention (DI) on cognition and brain structure in a mixed group of healthy seniors and people with mild cognitive impairment. Methods Subjects (aged > 60 years with no dementia or depression) were randomly assigned to either a DI group or a life as usual (LAU) group. Detailed neuropsychological testing, measures of physical fitness and brain MRI encompassing T1 structural and diffusion tensor imaging (DTI) were performed at baseline and after 6 months. We assessed changes in cortical thickness and DTI parameters derived from tract-based spatial statistics. Results Altogether 62 individuals (n = 31 in the DI group) completed the protocol. The groups were matched for their demographic and clinical variables. After 6 months, we found significant cortical thickening in the right inferior temporal, fusiform and lateral occipital regions in the dancers compared to controls. Significant increases of radial and mean diffusivity were observed in various white matter tracts in the dancers; however, no differences were observed between the DI and LAU groups. The DI group as compared to the LAU group showed subtle improvements in executive functions. Conclusions We observed DI-induced improvement in executive functions and increases of cortical thickness in the lateral occipitotemporal cortex which is engaged in action observation, visuomotor integration and action imitation, that is activities that are all important for motor learning and executing skilled movements.
C1 [Rektorova, Irena; Klobusiakova, Patricia; Balazova, Zuzana; Kropacova, Sylvie; Minsterova, Alzbeta Sejnoha] Masaryk Univ, CEITEC MU, Cent European Inst Technol, Appl Neurosci Res Grp, Brno, Czech Republic.
   [Rektorova, Irena; Rektor, Ivan] Masaryk Univ, St Annes Univ Hosp, Fac Med, Dept Neurol 1, Brno, Czech Republic.
   [Klobusiakova, Patricia; Balazova, Zuzana; Minsterova, Alzbeta Sejnoha] Masaryk Univ, Fac Med, Brno, Czech Republic.
   [Grmela, Roman; Skotakova, Alena] Masaryk Univ, Fac Sports Studies, Dept Gymnast & Combat, Brno, Czech Republic.
   [Rektor, Ivan] Masaryk Univ, Cent European Inst Technol, CEITEC, Multimodal & Funct Neuroimaging Res Grp, Brno, Czech Republic.
RP Rektorova, I (通讯作者)，Masaryk Univ, St Annes Univ Hosp, Fac Med, Dept Neurol 1, Brno, Czech Republic.
EM irena.rektorova@fnusa.cz
RI Sejnoha Minsterova, Alzbeta/O-1699-2017
OI Sejnoha Minsterova, Alzbeta/0000-0002-3676-6898; Klobusiakova,
   Patricia/0000-0001-9838-9904; Rektorova, Irena/0000-0002-5455-4573
FU Agency of Health Research [AZV 15-33854A]; European Regional Development
   Fund-Project National infrastructure for biological and medical imaging
   [CZ.02.1.01/0.0/0.0/16_013/0001775]
FX Agency of Health Research, Grant/Award Number: AZV 15-33854A; European
   Regional Development Fund-Project National infrastructure for biological
   and medical imaging, Grant/Award Number:
   CZ.02.1.01/0.0/0.0/16_013/0001775
CR Albert MS, 2011, ALZHEIMERS DEMENT, V7, P270, DOI 10.1016/j.jalz.2011.03.008
   Anderkova L, 2017, MOVEMENT DISORD, V32, P917, DOI 10.1002/mds.26956
   Andersson JLR, 2016, NEUROIMAGE, V125, P1063, DOI 10.1016/j.neuroimage.2015.10.019
   Andersson JLR, 2003, NEUROIMAGE, V20, P870, DOI 10.1016/S1053-8119(03)00336-7
   [Anonymous], 1994, ASSESSMENT CLIN MANU
   Bucks RS, 1996, AGE AGEING, V25, P113, DOI 10.1093/ageing/25.2.113
   Burzynska AZ, 2017, FRONT AGING NEUROSCI, V9, DOI 10.3389/fnagi.2017.00059
   Caspers S, 2010, NEUROIMAGE, V50, P1148, DOI 10.1016/j.neuroimage.2009.12.112
   Coubard OA, 2011, FRONT AGING NEUROSCI, V3, DOI 10.3389/fnagi.2011.00013
   Dickerson BC, 2009, NEUROBIOL AGING, V30, P432, DOI 10.1016/j.neurobiolaging.2007.07.022
   Dougherty Ryan J, 2016, Alzheimers Dement (Amst), V4, P14, DOI 10.1016/j.dadm.2016.03.005
   Elfmarkova NN, 2017, NEUROPSYCHOLOGIA, V106, P236, DOI 10.1016/j.neuropsychologia.2017.09.034
   Erickson KI, 2011, P NATL ACAD SCI USA, V108, P3017, DOI 10.1073/pnas.1015950108
   Gatti R, 2017, BRAIN IMAGING BEHAV, V11, P565, DOI 10.1007/s11682-016-9536-3
   Giacosa C, 2016, NEUROIMAGE, V135, P273, DOI 10.1016/j.neuroimage.2016.04.048
   Humes GE, 1997, ASSESSMENT, V4, P249, DOI 10.1177/107319119700400305
   Hwang PWN, 2015, ALTERN THER HEALTH M, V21, P64
   Jack CR, 2013, LANCET NEUROL, V12, P207, DOI 10.1016/S1474-4422(12)70291-0
   Jackson RL, 2018, NEUROIMAGE, V170, P385, DOI 10.1016/j.neuroimage.2017.04.024
   Jonasson LS, 2017, FRONT AGING NEUROSCI, V8, DOI 10.3389/fnagi.2016.00336
   Karkou V, 2017, COCHRANE DB SYST REV, DOI 10.1002/14651858.CD011022.pub2
   Karpati FJ, 2017, BRAIN RES, V1657, P62, DOI 10.1016/j.brainres.2016.11.029
   Kattenstroth JC, 2010, FRONT AGING NEUROSCI, V2, DOI 10.3389/fnagi.2010.00031
   Kopecek M, 2017, APPL NEUROPSYCH-ADUL, V24, P23, DOI 10.1080/23279095.2015.1065261
   Kosmat H, 2017, J AGING PHYS ACTIV, V25, P32, DOI 10.1123/japa.2015-0264
   Kunst J, 2019, BRAIN TOPOGR, V32, P142, DOI 10.1007/s10548-018-0675-2
   Lazarou I, 2017, AM J ALZHEIMERS DIS, V32, P489, DOI 10.1177/1533317517725813
   Makris N, 2005, CEREB CORTEX, V15, P854, DOI 10.1093/cercor/bhh186
   Merom D, 2016, FRONT AGING NEUROSCI, V8, DOI 10.3389/fnagi.2016.00026
   Muller P, 2017, FRONT AGING NEUROSCI, V9, DOI 10.3389/fnagi.2017.00056
   Nakase-Thompson R, 2005, BRAIN INJURY, V19, P685, DOI 10.1080/02699050400025331
   Rehfeld K, 2018, PLOS ONE, V13, DOI 10.1371/journal.pone.0196636
   Rehfeld K, 2017, FRONT HUM NEUROSCI, V11, DOI 10.3389/fnhum.2017.00305
   Reuter M, 2012, NEUROIMAGE, V61, P1402, DOI 10.1016/j.neuroimage.2012.02.084
   Rikli RE, 2013, GERONTOLOGIST, V53, P255, DOI 10.1093/geront/gns071
   Rizzolatti G, 2010, NAT REV NEUROSCI, V11, P264, DOI 10.1038/nrn2805
   Schott JM, 2010, ANN NEUROL, V68, P825, DOI 10.1002/ana.22315
   Smith SM, 2002, HUM BRAIN MAPP, V17, P143, DOI 10.1002/hbm.10062
   Smith SM, 2004, NEUROIMAGE, V23, pS208, DOI 10.1016/j.neuroimage.2004.07.051
   Smith SM, 2006, NEUROIMAGE, V31, P1487, DOI 10.1016/j.neuroimage.2006.02.024
   Taylor L B, 1969, Clin Neurosurg, V16, P269
   Tucha L, 2012, PLOS ONE, V7, DOI 10.1371/journal.pone.0046080
   Voss MW, 2013, HUM BRAIN MAPP, V34, P2972, DOI 10.1002/hbm.22119
   Wechsler D., 1997, WECHSLER MEMORY SCAL
   Wechsler D., 1997, WAIS 3 WMS 3 TECHNIC
   Willems RM, 2010, CEREB CORTEX, V20, P1719, DOI 10.1093/cercor/bhp234
   Winkler AM, 2014, NEUROIMAGE, V92, P381, DOI 10.1016/j.neuroimage.2014.01.060
   Woo BKP, 2010, INT J GERIATR PSYCH, V25, P1150, DOI 10.1002/gps.2452
   Zatorre RJ, 2012, NAT NEUROSCI, V15, P528, DOI 10.1038/nn.3045
NR 49
TC 21
Z9 21
U1 0
U2 39
PU WILEY
PI HOBOKEN
PA 111 RIVER ST, HOBOKEN 07030-5774, NJ USA
SN 0001-6314
EI 1600-0404
J9 ACTA NEUROL SCAND
JI Acta Neurol. Scand.
PD JAN
PY 2020
VL 141
IS 1
BP 90
EP 97
DI 10.1111/ane.13181
EA NOV 2019
PG 8
WC Clinical Neurology
WE Science Citation Index Expanded (SCI-EXPANDED); Social Science Citation Index (SSCI)
SC Neurosciences & Neurology
GA PR7MA
UT WOS:000494532200001
PM 31613387
DA 2022-10-31
ER

PT J
AU Bahrani, AA
   Al-Janabi, OM
   Abner, EL
   Bardach, SH
   Kryscio, RJ
   Wilcock, DM
   Smith, CD
   Jicha, GA
AF Bahrani, Ahmed A.
   Al-Janabi, Omar M.
   Abner, Erin L.
   Bardach, Shoshana H.
   Kryscio, Richard J.
   Wilcock, Donna M.
   Smith, Charles D.
   Jicha, Gregory A.
TI Post-acquisition processing confounds in brain volumetric quantification
   of white matter hyperintensities
SO JOURNAL OF NEUROSCIENCE METHODS
LA English
DT Article
DE Cerebrovascular disease; White matter hyperintensity; Volumetric
   analysis; Sources of variability
ID CEREBRAL-BLOOD-FLOW; ALZHEIMERS-DISEASE; BASAL GANGLIA; MRI;
   SEGMENTATION; RELIABILITY; ATROPHY
AB Background: Disparate research sites using identical or near-identical magnetic resonance imaging (MRI) acquisition techniques often produce results that demonstrate significant variability regarding volumetricquantification of white matter hyperintensities (WMH) in the aging population. The sources of such variability have not previously been fully explored.
   New method: 3D FLAIR sequences from a group of randomly selected aged subjects were analyzed to identify sources-of-variability in post-acquisition processing that can be problematic when comparing WMH volumetric data across disparate sites. The methods developed focused on standardizing post-acquisition protocol processing methods to develop a protocol with less than 0.5% inter-rater variance.
   Results: A series of experiments using standard MRI acquisition sequences explored post-acquisition sources-of-variability in the quantification of WMH volumetric data. Sources-of-variability included: the choice of image center, software suite and version, thresholding selection, and manual editing procedures (when used). Controlling for the identified sources-of-variability led to a protocol with less than 0.5% variability between independent raters in post-acquisition WMH volumetric quantification.
   Comparison with existing method(s): Post-acquisition processing techniques can introduce an average variance approaching 15% in WMH volume quantification despite identical scan acquisitions. Understanding and controlling for such sources-of-variability can reduce post-acquisition quantitative image processing variance to less than 0.5%.
   Discussion: Considerations of potential sources-of-variability in MRI volume quantification techniques and reduction in such variability is imperative to allow for reliable cross-site and cross-study comparisons.
C1 [Bahrani, Ahmed A.] Univ Kentucky, Coll Engn, Dept Biomed Engn, Lexington, KY 40506 USA.
   [Al-Janabi, Omar M.; Jicha, Gregory A.] Univ Kentucky, Coll Med, Dept Behav Sci, Lexington, KY 40506 USA.
   [Abner, Erin L.; Smith, Charles D.; Jicha, Gregory A.] Univ Kentucky, Coll Med, Dept Neurol, Lexington, KY 40506 USA.
   [Wilcock, Donna M.] Univ Kentucky, Coll Med, Dept Physiol, Lexington, KY 40506 USA.
   [Kryscio, Richard J.] Univ Kentucky, Coll Publ Hlth, Dept Biostat, Lexington, KY 40506 USA.
   [Bardach, Shoshana H.] Univ Kentucky, Coll Publ Hlth, Dept Gerontol, Lexington, KY 40506 USA.
   [Abner, Erin L.] Univ Kentucky, Coll Publ Hlth, Dept Epidemiol, Lexington, KY 40506 USA.
   [Kryscio, Richard J.] Univ Kentucky, Coll Arts & Sci, Dept Stat, Lexington, KY 40506 USA.
   [Bahrani, Ahmed A.; Al-Janabi, Omar M.; Abner, Erin L.; Bardach, Shoshana H.; Kryscio, Richard J.; Wilcock, Donna M.; Smith, Charles D.; Jicha, Gregory A.] Univ Kentucky, Coll Med, Sanders Brown Ctr Aging, Lexington, KY 40506 USA.
   [Smith, Charles D.] Univ Kentucky, Coll Med, MRISC, Lexington, KY 40506 USA.
   [Bahrani, Ahmed A.] Univ Baghdad, Al Khwarizmi Coll Engn, Biomed Engn Dept, Baghdad, Iraq.
RP Jicha, GA (通讯作者)，Sanders Brown Ctr Aging, 800 South Limestone St, Lexington, KY 40536 USA.
EM gregory.jicha@uky.edu
RI Bahrani, Ahmed/AAO-4008-2020
OI Bahrani, Ahmed/0000-0003-1809-0879; Jicha, Gregory/0000-0002-7980-2166;
   Wilcock, Donna/0000-0003-3388-1564
FU NIH [P30 AG028383, UH2 NS100606, RO1 NR014189, R01 AG042419]; NATIONAL
   INSTITUTE OF NEUROLOGICAL DISORDERS AND STROKE [UH2NS100606] Funding
   Source: NIH RePORTER; NATIONAL INSTITUTE OF NURSING RESEARCH
   [R01NR014189] Funding Source: NIH RePORTER; NATIONAL INSTITUTE ON AGING
   [R01AG042419, P30AG028383] Funding Source: NIH RePORTER
FX This study was funded by NIH P30 AG028383, UH2 NS100606, RO1 NR014189,
   and R01 AG042419
CR Abramson RG, 2015, ACAD RADIOL, V22, P25, DOI 10.1016/j.acra.2014.09.001
   Ahmed MR, 2019, IEEE REV BIOMED ENG, V12, P19, DOI 10.1109/RBME.2018.2886237
   Ambarki K, 2011, AM J NEURORADIOL, V32, P408, DOI 10.3174/ajnr.A2275
   Anbeek P, 2004, NEUROIMAGE, V21, P1037, DOI 10.1016/j.neuroimage.2003.10.012
   Atkins M. S, 2002, MED IM 2002
   Bahrani AA, 2017, J STROKE CEREBROVASC, V26, P779, DOI 10.1016/j.jstrokecerebrovasdis.2016.10.017
   Boesen K, 2004, NEUROIMAGE, V22, P1255, DOI 10.1016/j.neuroimage.2004.03.010
   Bzdok D, 2017, FRONT NEUROSCI-SWITZ, V11, DOI 10.3389/fnins.2017.00543
   Caligiuri ME, 2015, NEUROINFORMATICS, V13, P261, DOI 10.1007/s12021-015-9260-y
   Carmichael O, 2010, ARCH NEUROL-CHICAGO, V67, P1370, DOI 10.1001/archneurol.2010.284
   Cuadrado-Godia E, 2018, J STROKE, V20, P302, DOI 10.5853/jos.2017.02922
   De Guio F, 2016, J CEREBR BLOOD F MET, V36, P1319, DOI 10.1177/0271678X16647396
   Despotovic I, 2015, COMPUT MATH METHOD M, V2015, DOI 10.1155/2015/450341
   Doyle OM, 2015, PSYCHOPHARMACOLOGY, V232, P4179, DOI 10.1007/s00213-015-3968-0
   Hegde AN, 2011, RADIOGRAPHICS, V31, P5, DOI 10.1148/rg.311105041
   Iorio M, 2013, FRONT AGING NEUROSCI, V5, DOI 10.3389/fnagi.2013.00076
   Lim CCT, 2009, ANN ACAD MED SINGAP, V38, P795
   Mateos-Perez JM, 2018, NEUROIMAGE-CLIN, V20, P506, DOI 10.1016/j.nicl.2018.08.019
   Pantoni L, 2002, STROKE, V33, P2827, DOI 10.1161/01.STR.0000038424.70926.5E
   Promjunyakul N, 2015, NEUROIMAGE-CLIN, V8, P224, DOI 10.1016/j.nicl.2015.04.012
   Ramirez J, 2016, ALZHEIMERS DEMENT, V12, P203, DOI 10.1016/j.jalz.2015.06.1886
   Ramirez J, 2013, BRAIN TOPOGR, V26, P35, DOI 10.1007/s10548-012-0228-z
   Schmitt FA, 2012, CURR ALZHEIMER RES, V9, P724
   Schnack HG, 2004, HUM BRAIN MAPP, V22, P312, DOI 10.1002/hbm.20040
   Segonne F, 2004, NEUROIMAGE, V22, P1060, DOI 10.1016/j.neuroimage.2004.03.032
   Shattuck DW, 2009, NEUROIMAGE, V45, P431, DOI 10.1016/j.neuroimage.2008.10.066
   Smith CD, 2016, BRAIN BEHAV, V6, DOI 10.1002/brb3.438
   Smith SM, 2007, NEUROIMAGE, V36, P1200, DOI 10.1016/j.neuroimage.2007.04.035
   van den Heuvel DMJ, 2006, AM J NEURORADIOL, V27, P875
   van der Flier WM, 2004, NEUROLOGY, V62, P1862, DOI 10.1212/01.WNL.0000125337.65553.8A
   Vilar-Bergua A, 2016, J CEREBR BLOOD F MET, V36, P55, DOI 10.1038/jcbfm.2015.68
   Wen W, 2004, NEUROIMAGE, V22, P144, DOI 10.1016/j.neuroimage.2003.12.027
   Wu MJ, 2006, PSYCHIAT RES-NEUROIM, V148, P133, DOI 10.1016/j.pscychresns.2006.09.003
   Xue H, 2007, NEUROIMAGE, V38, P461, DOI 10.1016/j.neuroimage.2007.07.030
NR 34
TC 2
Z9 2
U1 0
U2 1
PU ELSEVIER
PI AMSTERDAM
PA RADARWEG 29, 1043 NX AMSTERDAM, NETHERLANDS
SN 0165-0270
EI 1872-678X
J9 J NEUROSCI METH
JI J. Neurosci. Methods
PD NOV 1
PY 2019
VL 327
AR 108391
DI 10.1016/j.jneumeth.2019.108391
PG 9
WC Biochemical Research Methods; Neurosciences
WE Science Citation Index Expanded (SCI-EXPANDED)
SC Biochemistry & Molecular Biology; Neurosciences & Neurology
GA JA3YK
UT WOS:000487765300013
PM 31408649
OA Green Published, Green Accepted
DA 2022-10-31
ER

PT J
AU Gao, SD
   Chen, YJ
   Sang, F
   Yang, YR
   Xia, JA
   Li, X
   Zhang, JY
   Chen, KW
   Zhang, ZJ
AF Gao, Shudan
   Chen, Yaojing
   Sang, Feng
   Yang, Yiru
   Xia, Jianan
   Li, Xin
   Zhang, Junying
   Chen, Kewei
   Zhang, Zhanjun
TI White Matter Microstructural Change Contributes to Worse Cognitive
   Function in Patients With Type 2 Diabetes
SO DIABETES
LA English
DT Article
ID ALZHEIMERS-DISEASE; IMPAIRMENT; ABNORMALITIES; CONNECTIVITY; INTEGRITY;
   MELLITUS; INSULIN; DISRUPTION; DEMENTIA; PATTERNS
AB Patients with type 2 diabetes mellitus (T2DM) have a considerably high risk of developing dementia, especially for those with mild cognitive impairment (MCI). The investigation of the microstructural change of white matter (WM) between T2DM with amnesic MCI (T2DM-aMCI) and T2DM with normal cognition (T2DM-NC) and their relationships to cognitive performances can help to understand the brain variations in T2DM-related amnesic cognitive impairment. In the current study, 36 T2DM-aMCI patients, 40 T2DM-NC patients, and 40 healthy control (HC) individuals underwent diffusion tensor image and T1-weighted MRI scans and comprehensive cognition assessments. All of these cognitive functions exhibited intergroup ranking differences in patients. The T2DM-NC patients and HC individuals did not reveal any significant differences in WM integrity. The T2DM-aMCI patients showed disrupted integrity in multiple WM tracts compared with HC and T2DM-NC. Specifically, the damaged WM integrity of the right inferior fronto-occipital fasciculus and the right inferior longitudinal fasciculus exhibited significant correlations with episodic memory and attention function impairment in T2DM patients. Furthermore, cognitive impairment-related WM microstructural damage was associated with the degeneration of cortex connected to the affected WM tract. These findings indicate that degeneration exists extensively in WM tracts in T2DM-aMCI, whereas no brain WM damage is evident in T2DM-NC.
C1 [Gao, Shudan; Chen, Yaojing; Sang, Feng; Yang, Yiru; Xia, Jianan; Li, Xin; Zhang, Zhanjun] Beijing Normal Univ, State Key Lab Cognit Neurosci & Learning, Beijing, Peoples R China.
   [Gao, Shudan; Chen, Yaojing; Sang, Feng; Yang, Yiru; Xia, Jianan; Li, Xin; Zhang, Zhanjun] Beijing Normal Univ, Beijing Aging Brain Rejuvenat Initiat Ctr, Beijing, Peoples R China.
   [Zhang, Junying] China Acad Tradit Chinese Med, Inst Basic Res Clin Med, Beijing, Peoples R China.
   [Chen, Kewei] Banner Alzheimers Inst, Phoenix, AZ USA.
RP Zhang, ZJ (通讯作者)，Beijing Normal Univ, State Key Lab Cognit Neurosci & Learning, Beijing, Peoples R China.; Zhang, ZJ (通讯作者)，Beijing Normal Univ, Beijing Aging Brain Rejuvenat Initiat Ctr, Beijing, Peoples R China.
EM zhang_rzs@bnu.edu.cn
RI Yang, Yiru/GQR-2067-2022
OI Xia, Jianan/0000-0002-4219-0602; Sang, Feng/0000-0002-6427-8541
FU National Science Fund for Distinguished Young Scholars [81625025]; Funds
   for International Cooperation and Exchange of the National Natural
   Science Foundation of China [81820108034]; National Key Research and
   Development Project of China [2018YFC1315200]; State Key Program of
   National Natural Science of China [81430100]; Beijing Municipal Science
   & Technology Commission [Z161100000216135]; National Natural Science
   Foundation of China [31700997]; Fundamental Research Funds for the
   Central Universities [2017XTCX04]
FX This work was supported by National Science Fund for Distinguished Young
   Scholars (grant number 81625025), Funds for International Cooperation
   and Exchange of the National Natural Science Foundation of China (grant
   number 81820108034), National Key Research and Development Project of
   China (grant number 2018YFC1315200), State Key Program of National
   Natural Science of China (grant number 81430100), Beijing Municipal
   Science & Technology Commission (grant number Z161100000216135),
   National Natural Science Foundation of China (grant number 31700997),
   and the Fundamental Research Funds for the Central Universities (grant
   number 2017XTCX04).
CR BASSER PJ, 1994, BIOPHYS J, V66, P259, DOI 10.1016/S0006-3495(94)80775-1
   Basser PJ, 1996, J MAGN RESON SER B, V111, P209, DOI 10.1016/j.jmr.2011.09.022
   Budde MD, 2007, MAGN RESON MED, V57, P688, DOI 10.1002/mrm.21200
   Carter SF, 2014, AM J NEURORADIOL, V35, pS18, DOI 10.3174/ajnr.A3895
   Chang PF, 2017, J ALZHEIMERS DIS, V55, P77, DOI 10.3233/JAD-160447
   Chatterjee S, 2018, FRONT NEUROSCI-SWITZ, V12, DOI 10.3389/fnins.2018.00383
   Craft S, 2004, LANCET NEUROL, V3, P169, DOI 10.1016/S1474-4422(04)00681-7
   Dai X., 1991, J CONSULT CLIN PSYCH, V3, P282
   Douaud G, 2007, BRAIN, V130, P2375, DOI 10.1093/brain/awm184
   Forkel SJ, 2014, CORTEX, V56, P73, DOI 10.1016/j.cortex.2012.09.005
   Gong GL, 2009, CEREB CORTEX, V19, P524, DOI 10.1093/cercor/bhn102
   GORDON NG, 1972, J CLIN PSYCHOL, V28, P167, DOI 10.1002/1097-4679(197204)28:2<167::AID-JCLP2270280212>3.0.CO;2-X
   [郭起浩 GUO QiHao], 2006, [中国心理卫生杂志, Chinese Mental Health Journal], V20, P81
   Hoogenboom WS, 2014, DIABETES, V63, P728, DOI 10.2337/db13-1219
   Kier EL, 2004, AM J NEURORADIOL, V25, P677
   Koekkoek PS, 2015, LANCET NEUROL, V14, P329, DOI 10.1016/S1474-4422(14)70249-2
   Kraus MF, 2007, BRAIN, V130, P2508, DOI 10.1093/brain/awm216
   Li C, 2018, MEDICINE, V97, DOI DOI 10.1097/MD.0000000000010858
   Li H, 2013, J ALZHEIMERS DIS, V36, P365, DOI 10.3233/JAD-122023
   Li W, 2016, NEUROLOGY, V87, P595, DOI 10.1212/WNL.0000000000002950
   Lockhart SN, 2012, FRONT HUM NEUROSCI, V6, DOI 10.3389/fnhum.2012.00056
   Luchsinger JA, 2007, ARCH NEUROL-CHICAGO, V64, P570, DOI 10.1001/archneur.64.4.570
   Luchsinger JA, 2012, J ALZHEIMERS DIS, V30, pS185, DOI 10.3233/JAD-2012-111433
   Ma F, 2015, J ALZHEIMERS DIS, V43, P1441, DOI 10.3233/JAD-141566
   McCrimmon RJ, 2012, LANCET, V379, P2291, DOI 10.1016/S0140-6736(12)60360-2
   Mori S, 2008, NEUROIMAGE, V40, P570, DOI 10.1016/j.neuroimage.2007.12.035
   Owens JA, 2018, BRAIN INJURY, V32, P776, DOI 10.1080/02699052.2018.1451656
   Petersen RC, 2004, J INTERN MED, V256, P183, DOI 10.1111/j.1365-2796.2004.01388.x
   Qi D, 2017, CURR ALZHEIMER RES, V14, P1238, DOI 10.2174/1567205014666170417113441
   Reijmer YD, 2013, DIABETES CARE, V36, P137, DOI 10.2337/dc12-0493
   Rey A, 1941, ARCH PSYCHOLOGIE, V28, P286
   ROULEAU I, 1992, BRAIN COGNITION, V18, P70, DOI 10.1016/0278-2626(92)90112-Y
   Sasson E, 2013, FRONT NEUROSCI-SWITZ, V7, DOI 10.3389/fnins.2013.00032
   Schmidt M., 1996, REY AUDITORY VERBAL
   Schubert M, 2003, J NEUROSCI, V23, P7084, DOI 10.1523/JNEUROSCI.23-18-07084.2003
   Smith SM, 2004, NEUROIMAGE, V23, pS208, DOI 10.1016/j.neuroimage.2004.07.051
   Smith SM, 2006, NEUROIMAGE, V31, P1487, DOI 10.1016/j.neuroimage.2006.02.024
   SQUIRE LR, 1986, SCIENCE, V232, P1612, DOI 10.1126/science.3086978
   Sun X, 2014, J ALZHEIMERS DIS, V40, P123, DOI 10.3233/JAD-131709
   Tan X, 2016, NEURORADIOLOGY, V58, P1209, DOI 10.1007/s00234-016-1752-4
   Umegaki H, 2014, CLIN INTERV AGING, V9, DOI 10.2147/CIA.S48926
   Umegaki H, 2010, AGE AGEING, V39, P8, DOI 10.1093/ageing/afp211
   Vergani F, 2014, CORTEX, V56, P145, DOI 10.1016/j.cortex.2014.03.002
   Vos SJB, 2013, NEUROLOGY, V80, P1124, DOI 10.1212/WNL.0b013e318288690c
   Wakana S, 2004, RADIOLOGY, V230, P77, DOI 10.1148/radiol.2301021640
   Xiong Y, 2016, AM J NEURORADIOL, V37, P1462, DOI 10.3174/ajnr.A4740
   Zhang JY, 2014, DIABETES, V63, P3596, DOI 10.2337/db14-0342
   ZHANG MY, 1990, ANN NEUROL, V27, P428, DOI 10.1002/ana.410270412
   Zhao LX, 2004, J NEUROSCI, V24, P11120, DOI 10.1523/JNEUROSCI.2860-04.2004
NR 49
TC 14
Z9 15
U1 0
U2 6
PU AMER DIABETES ASSOC
PI ALEXANDRIA
PA 1701 N BEAUREGARD ST, ALEXANDRIA, VA 22311-1717 USA
SN 0012-1797
EI 1939-327X
J9 DIABETES
JI Diabetes
PD NOV
PY 2019
VL 68
IS 11
BP 2085
EP 2094
DI 10.2337/db19-0233
PG 10
WC Endocrinology & Metabolism
WE Science Citation Index Expanded (SCI-EXPANDED)
SC Endocrinology & Metabolism
GA JF5UY
UT WOS:000491455200004
PM 31439643
OA Green Published
DA 2022-10-31
ER

PT J
AU Kim, D
   Lee, S
   Choi, M
   Youn, H
   Suh, S
   Jeong, HG
   Han, CE
AF Kim, Daegyeom
   Lee, Suji
   Choi, Myungwon
   Youn, HyunChul
   Suh, Sangil
   Jeong, Hyun-Ghang
   Han, Cheol E.
TI Diffusion tensor imaging reveals abnormal brain networks in elderly
   subjects with subjective cognitive deficits
SO NEUROLOGICAL SCIENCES
LA English
DT Article
DE Subjective cognitive deficits; Network-based statistics; Mild cognitive
   impairment; Alzheimer's disease; Cognitive function
ID ALZHEIMERS-DISEASE; FUNCTIONAL CONNECTIVITY; EPISODIC MEMORY; PARIETAL
   CORTEX; ANGULAR GYRUS; WHITE-MATTER; IMPAIRMENT; DECLINE; MRI;
   EFFICIENCY
AB Purpose Some elders with subjective cognitive deficits (SCD) develop prodromal phase of dementia over time; however, little is known about how they differ from those with normal cognition (NC). Thus, we aim to distinguish the differences in the brain network of elders with SCD and NC.
   Methods Multiple diffusion-weighted images (DWI) and T1-weighted images were obtained from 18 subjects with NC and 26 subjects with SCD. Using network-based statistics (NBS) analysis, we extracted abnormal brain subnetworks and localized abnormal brain connectivity. We also ran correlation analysis to compare the affected regions and the results of the neurocognitive assessments.
   Results Altered subnetworks were found in the superior parietal gyrus, angular gyrus, precuneus, posterior cingulum, putamen, precentral gyrus, postcentral gyrus, and paracentral lobule. They were also associated with scores on the word list recall, word list recognition, and Boston naming test.
   Conclusions Elders with SCD had distinctive brain network alterations when compared with those of elders with NC. The results are also in linewith the previously identified characteristics ofmild cognitive impairment (MCI) and of Alzheimer's disease (AD) in a milder form. We speculate that it may be possible to predict AD progression early in the SCD stage using NBS analysis.
C1 [Kim, Daegyeom; Choi, Myungwon; Han, Cheol E.] Korea Univ, Dept Elect & Informat Engn, Sejong, South Korea.
   [Lee, Suji; Jeong, Hyun-Ghang] Korea Univ, Dept Biomed Sci, Grad Sch, Seoul, South Korea.
   [Youn, HyunChul; Jeong, Hyun-Ghang] Korea Univ, Coll Med, Guro Hosp, Dept Psychiat, Seoul, South Korea.
   [Suh, Sangil] Korea Univ, Coll Med, Guro Hosp, Dept Radiol, Seoul, South Korea.
RP Han, CE (通讯作者)，Korea Univ, Dept Elect & Informat Engn, Sejong, South Korea.; Jeong, HG (通讯作者)，Korea Univ, Dept Biomed Sci, Grad Sch, Seoul, South Korea.; Jeong, HG (通讯作者)，Korea Univ, Coll Med, Guro Hosp, Dept Psychiat, Seoul, South Korea.
EM jeonghg@korea.ac.kr; cheolhan@korea.ac.kr
RI Han, Cheol/AAR-9212-2021
OI Jeong, Hyun-Ghang/0000-0002-0318-5069
FU Korea Health Technology R&D Project through the Korea Health Industry
   Development Institute (KHIDI) - the Ministry of Health & Welfare,
   Republic of Korea [HC15C1509, HI19C0645]; Basic Science Research Program
   through the National Research Foundation of Korea (NRF) - Ministry of
   Science and ICT [NRF-2015R1C1A1A01052172]; Basic Science Research
   Program through the National Research Foundation of Korea (NRF) - the
   Ministry of Education of the Government of the Republic of Korea
   [2016R1D1A1B03934990]
FX This work was supported by the Korea Health Technology R&D Project
   through the Korea Health Industry Development Institute (KHIDI) that was
   funded by the Ministry of Health & Welfare, Republic of Korea (HG.J.,
   HC15C1509, HG.J and CE.H., HI19C0645); the Basic Science Research
   Program through the National Research Foundation of Korea (NRF), funded
   by the Ministry of Science and ICT (HG.J., NRF-2015R1C1A1A01052172); and
   the Basic Science Research Program through the National Research
   Foundation of Korea (NRF) funded by the Ministry of Education of the
   Government of the Republic of Korea (CE.H., 2016R1D1A1B03934990).
CR Achard S, 2007, PLOS COMPUT BIOL, V3, P174, DOI 10.1371/journal.pcbi.0030017
   Aganj I, 2011, MED IMAGE ANAL, V15, P414, DOI 10.1016/j.media.2011.01.003
   Alegret M, 2014, J ALZHEIMERS DIS, V41, P739, DOI 10.3233/JAD-132516
   Behrens TEJ, 2007, NEUROIMAGE, V34, P144, DOI 10.1016/j.neuroimage.2006.09.018
   BENJAMINI Y, 1995, J R STAT SOC B, V57, P289, DOI 10.1111/j.2517-6161.1995.tb02031.x
   Bonnici HM, 2016, J NEUROSCI, V36, P5462, DOI 10.1523/JNEUROSCI.4310-15.2016
   Braak H, 1997, NEUROBIOL AGING, V18, pS85, DOI 10.1016/S0197-4580(97)00062-6
   BRAAK H, 1991, ACTA NEUROPATHOL, V82, P239, DOI 10.1007/BF00308809
   Bullmore ET, 2009, NAT REV NEUROSCI, V10, P186, DOI 10.1038/nrn2575
   de Jong LW, 2008, BRAIN, V131, P3277, DOI 10.1093/brain/awn278
   de Reus MA, 2013, NEUROIMAGE, V70, P402, DOI 10.1016/j.neuroimage.2012.12.066
   Delbeuck X, 2003, NEUROPSYCHOL REV, V13, P79, DOI 10.1023/A:1023832305702
   Erk S, 2011, ARCH GEN PSYCHIAT, V68, P845, DOI 10.1001/archgenpsychiatry.2011.80
   Filippi M, 2017, NEUROLOGY, V89, P1764, DOI 10.1212/WNL.0000000000004577
   Fischl B, 2000, P NATL ACAD SCI USA, V97, P11050, DOI 10.1073/pnas.200033797
   Flanagan KJ, 2013, NEUROPSYCHOLOGIA, V51, P2016, DOI 10.1016/j.neuropsychologia.2013.06.008
   Greicius MD, 2004, P NATL ACAD SCI USA, V101, P4637, DOI 10.1073/pnas.0308627101
   Guimera R, 2005, NATURE, V433, P895, DOI 10.1038/nature03288
   Hafkemeijer A, 2013, BRAIN CONNECT, V3, P353, DOI 10.1089/brain.2013.0144
   HODGES JR, 1991, BRAIN, V114, P1547, DOI 10.1093/brain/114.4.1547
   Huang J, 2007, AM J NEURORADIOL, V28, P1943, DOI 10.3174/ajnr.A0700
   Huang SY, 2018, SCI REP-UK, V8, DOI 10.1038/s41598-018-31794-8
   Jacobs HIL, 2012, NEUROSCI BIOBEHAV R, V36, P297, DOI 10.1016/j.neubiorev.2011.06.009
   Jenkins A, 2015, J ALZHEIMERS DIS, V48, pS25, DOI 10.3233/JAD-150541
   Jessen F, 2006, NEUROBIOL AGING, V27, P1751, DOI 10.1016/j.neurobiolaging.2005.10.010
   Jessen F, 2014, ALZHEIMERS DEMENT, V10, P844, DOI 10.1016/j.jalz.2014.01.001
   Jessen F, 2014, EUR ARCH PSY CLIN N, V264, pS3, DOI 10.1007/s00406-014-0539-z
   Karavasilis E, 2017, J NEUROL, V264, P2101, DOI 10.1007/s00415-017-8603-z
   Koenigs M, 2009, J NEUROSCI, V29, P14980, DOI 10.1523/JNEUROSCI.3706-09.2009
   Leto L, 2014, J GERIATR CARDIOL, V11, P316, DOI 10.11909/j.issn.1671-5411.2014.04.007
   Lopez-Sanz D, 2017, INT J NEURAL SYST, V27, DOI 10.1142/S0129065717500411
   Mori S, 1999, ANAT REC, V257, P102
   Myung W, 2016, TRANSL PSYCHIAT, V6, DOI 10.1038/tp.2016.110
   Ng VWK, 2001, J COGNITIVE NEUROSCI, V13, P537, DOI 10.1162/08989290152001943
   Rodda J, 2011, EUR PSYCHIAT, V26, P457, DOI 10.1016/j.eurpsy.2010.07.003
   Rubinov M, 2010, NEUROIMAGE, V52, P1059, DOI 10.1016/j.neuroimage.2009.10.003
   Seghier ML, 2013, NEUROSCIENTIST, V19, P43, DOI 10.1177/1073858412440596
   Selnes Per, 2012, Alzheimers Dement, V8, pS112, DOI 10.1016/j.jalz.2011.07.001
   Shu N, 2018, RADIOLOGY, V286, P229, DOI 10.1148/radiol.2017162696
   Slavin MJ, 2010, AM J GERIAT PSYCHIAT, V18, P701, DOI 10.1097/JGP.0b013e3181df49fb
   Smith SM, 2006, NEUROIMAGE, V31, P1487, DOI 10.1016/j.neuroimage.2006.02.024
   Sperling RA, 2009, NEURON, V63, P178, DOI 10.1016/j.neuron.2009.07.003
   Striepens N, 2011, PSYCHOL MED, V41, P1997, DOI 10.1017/S0033291711000067
   Striepens N, 2010, DEMENT GERIATR COGN, V29, P75, DOI 10.1159/000264630
   Tzourio-Mazoyer N, 2002, NEUROIMAGE, V15, P273, DOI 10.1006/nimg.2001.0978
   van der Flier WM, 2004, J NEUROL, V251, P671, DOI 10.1007/s00415-004-0390-7
   Vecchio F, 2017, BRAIN IMAGING BEHAV, V11, P473, DOI 10.1007/s11682-016-9528-3
   Wang JH, 2013, BIOL PSYCHIAT, V73, P472, DOI 10.1016/j.biopsych.2012.03.026
   WANG R, 2007, P INT SOC MAGN RES M
   Wang XN, 2016, ONCOTARGET, V7, P48953, DOI 10.18632/oncotarget.10601
   Wang Y, 2013, J ALZHEIMERS DIS, V35, P751, DOI 10.3233/JAD-130080
   Watts DJ, 1998, NATURE, V393, P440, DOI 10.1038/30918
   WORSLEY KJ, 1992, J CEREBR BLOOD F MET, V12, P900, DOI 10.1038/jcbfm.1992.127
   Xie CM, 2012, NEUROIMAGE, V63, P320, DOI 10.1016/j.neuroimage.2012.06.062
   Yao HX, 2013, EUR J RADIOL, V82, P1531, DOI 10.1016/j.ejrad.2013.03.019
   Yue L, 2018, FRONT PSYCHIATRY, V9, DOI 10.3389/fpsyt.2018.00226
   Zalesky A, 2011, BIOL PSYCHIAT, V69, P80, DOI 10.1016/j.biopsych.2010.08.022
   Zalesky A, 2010, NEUROIMAGE, V53, P1197, DOI 10.1016/j.neuroimage.2010.06.041
   Zhang YY, 2001, IEEE T MED IMAGING, V20, P45, DOI 10.1109/42.906424
NR 59
TC 9
Z9 9
U1 0
U2 13
PU SPRINGER-VERLAG ITALIA SRL
PI MILAN
PA VIA DECEMBRIO, 28, MILAN, 20137, ITALY
SN 1590-1874
EI 1590-3478
J9 NEUROL SCI
JI Neurol. Sci.
PD NOV
PY 2019
VL 40
IS 11
BP 2333
EP 2342
DI 10.1007/s10072-019-03981-6
PG 10
WC Clinical Neurology; Neurosciences
WE Science Citation Index Expanded (SCI-EXPANDED); Social Science Citation Index (SSCI)
SC Neurosciences & Neurology
GA JW0CE
UT WOS:000502726200012
PM 31243597
DA 2022-10-31
ER

PT J
AU Pagnozzi, AM
   Fripp, J
   Rose, SE
AF Pagnozzi, Alex M.
   Fripp, Jurgen
   Rose, Stephen E.
TI Quantifying deep grey matter atrophy using automated segmentation
   approaches: A systematic review of structural MRI studies
SO NEUROIMAGE
LA English
DT Review
DE Magnetic resonance imaging; Deep grey matter; Subcortical anatomies;
   Segmentation
ID SUBCORTICAL BRAIN STRUCTURES; MILD COGNITIVE IMPAIRMENT; MULTI-ATLAS
   SEGMENTATION; VOXEL-BASED MORPHOMETRY; GRAY-MATTER; BASAL GANGLIA;
   ALZHEIMERS-DISEASE; HUNTINGTONS-DISEASE; CORTICAL THICKNESS; IRON
   CONTENT
AB The deep grey matter (DGM) nuclei of the brain play a crucial role in learning, behaviour, cognition, movement and memory. Although automated segmentation strategies can provide insight into the impact of multiple neurological conditions affecting these structures, such as Multiple Sclerosis (MS), Huntington's disease (HD), Alzheimer's disease (AD), Parkinson's disease (PD) and Cerebral Palsy (CP), there are a number of technical challenges limiting an accurate automated segmentation of the DGM. Namely, the insufficient contrast of T1 sequences to completely identify the boundaries of these structures, as well as the presence of iso-intense white matter lesions or extensive tissue loss caused by brain injury. Therefore in this systematic review, 269 eligible studies were analysed and compared to determine the optimal approaches for addressing these technical challenges. The automated approaches used among the reviewed studies fall into three broad categories, atlas-based approaches focusing on the accurate alignment of atlas priors, algorithmic approaches which utilise intensity information to a greater extent, and learning-based approaches that require an annotated training set. Studies that utilise freely available software packages such as FIRST, FreeSurfer and LesionTOADS were also eligible, and their performance compared. Overall, deep learning approaches achieved the best overall performance, however these strategies are currently hampered by the lack of large-scale annotated data. Improving model generalisability to new datasets could be achieved in future studies with data augmentation and transfer learning. Multi-atlas approaches provided the second-best performance overall, and may be utilised to construct a "silver standard" annotated training set for deep learning. To address the technical challenges, providing robustness to injury can be improved by using multiple channels, highly elastic diffeomorphic transformations such as LDDMM, and by following atlas-based approaches with an intensity driven refinement of the segmentation, which has been done with the Expectation Maximisation (EM) and level sets methods. Accounting for potential lesions should be achieved with a separate lesion segmentation approach, as in LesionTOADS. Finally, to address the issue of limited contrast, R2*, T2* and QSM sequences could be used to better highlight the DGM due to its higher iron content. Future studies could look to additionally acquire these sequences by retaining the phase information from standard structural scans, or alternatively acquiring these sequences for only a training set, allowing models to learn the "improved" segmentation from T1-sequences alone.
C1 [Pagnozzi, Alex M.; Fripp, Jurgen; Rose, Stephen E.] CSIRO Hlth & Biosecur, Australian E Hlth Res Ctr, Brisbane, Qld, Australia.
RP Pagnozzi, AM (通讯作者)，Royal Brisbane & Womens Hosp, Australian E Hlth Res Ctr, Level 5,UQ Hlth Sci Bldg, Herston, Qld 4029, Australia.
EM Alex.Pagnozzi@csiro.au
RI Fripp, Jurgen/A-8763-2011; Pagnozzi, Alex Michael/C-4777-2014
OI Fripp, Jurgen/0000-0001-9705-0079; Pagnozzi, Alex
   Michael/0000-0001-7931-1204; Rose, Stephen/0000-0003-1558-6297
FU Advance Queensland Research Fellowship [AQR16816-17RD2]
FX Alex M. Pagnozzi is supported by the Advance Queensland Research
   Fellowship (AQR16816-17RD2). This funding body has not contributed to
   the study design, the collection, management, analysis and
   interpretation of data, the writing of final reports or the decision to
   submit findings for publication. No other authors have potential
   conflicts of interest to declare.
CR Abramovic L, 2016, EUR NEUROPSYCHOPHARM, V26, P1741, DOI 10.1016/j.euroneuro.2016.09.371
   Acosta Maria T, 2004, Semin Pediatr Neurol, V11, P205, DOI 10.1016/j.spen.2004.07.004
   Acosta-Cabronero J, 2017, BRAIN, V140, P118, DOI 10.1093/brain/aww278
   Akhondi-Asl A, 2010, MED PHYS, V37, P4501, DOI 10.1118/1.3459018
   Akhoundi-Asl A, 2007, I S BIOMED IMAGING, P1200, DOI 10.1109/ISBI.2007.357073
   Akudjedu TN, 2018, BRAIN IMAGING BEHAV, V12, P1678, DOI 10.1007/s11682-018-9835-y
   Al-Radaideh A, 2019, CLIN NEURORADIOL, V29, P51, DOI 10.1007/s00062-017-0654-0
   Alexander LM, 2017, SCI DATA, V4, DOI 10.1038/sdata.2017.181
   Alhusaini S, 2013, PLOS ONE, V8, DOI 10.1371/journal.pone.0061880
   Amann M, 2015, NEUROIMAGE-CLIN, V7, P43, DOI 10.1016/j.nicl.2014.11.010
   Aquino D, 2009, RADIOLOGY, V252, P165, DOI 10.1148/radiol.2522081399
   Aravamuthan BR, 2016, PEDIATR NEUROL, V54, P11, DOI 10.1016/j.pediatrneurol.2015.10.005
   Arumugham SS, 2017, J AFFECT DISORDERS, V222, P23, DOI 10.1016/j.jad.2017.06.051
   Ashburner J, 1997, NEUROIMAGE, V6, P209, DOI 10.1006/nimg.1997.0290
   Ashburner J, 2000, NEUROIMAGE, V11, P805, DOI 10.1006/nimg.2000.0582
   Ashburner J, 2007, NEUROIMAGE, V38, P95, DOI 10.1016/j.neuroimage.2007.07.007
   Asl AA, 2008, I S BIOMED IMAGING, P41
   Babalola KO, 2008, LECT NOTES COMPUT SC, V5241, P401, DOI 10.1007/978-3-540-85988-8_48
   Babalola K.O., 2008, COMP EVALUATION SEGM, P409, DOI [10.1007/978-3-540-85988-8_49, DOI 10.1007/978-3-540-85988-8_49]
   Babalola K, 2010, I S BIOMED IMAGING, P1069, DOI 10.1109/ISBI.2010.5490177
   Babalola KO, 2009, NEUROIMAGE, V47, P1435, DOI 10.1016/j.neuroimage.2009.05.029
   BABIKIAN VL, 1990, STROKE, V21, P1013, DOI 10.1161/01.STR.21.7.1013
   Bao SX, 2019, MAGN RESON IMAGING, V59, P143, DOI 10.1016/j.mri.2019.03.014
   Barra V, 2001, IEEE T MED IMAGING, V20, P549, DOI 10.1109/42.932740
   Barron DS, 2014, EPILEPSIA, V55, pe50, DOI 10.1111/epi.12637
   Battaglini M, 2018, HUM BRAIN MAPP, V39, P1063, DOI 10.1002/hbm.23828
   Battistella G, 2017, BRAIN STRUCT FUNCT, V222, P2203, DOI 10.1007/s00429-016-1336-4
   Beare RJ, 2016, FRONT NEUROINFORM, V10, DOI 10.3389/fninf.2016.00012
   Becker JT, 2011, BRAIN IMAGING BEHAV, V5, P77, DOI 10.1007/s11682-011-9113-8
   Bede P, 2013, NEUROLOGY, V81, P2107, DOI 10.1212/01.wnl.0000437313.80913.2c
   Beg MF, 2005, INT J COMPUT VISION, V61, P139, DOI 10.1023/B:VISI.0000043755.93987.aa
   Belitz H, 2006, I S BIOMED IMAGING, P402
   Bendfeldt K, 2012, NEUROIMAGE, V60, P400, DOI 10.1016/j.neuroimage.2011.12.070
   Benedict RHB, 2009, J NEUROL NEUROSUR PS, V80, P201, DOI 10.1136/jnnp.2008.148403
   Benkarim OM, 2017, MED IMAGE ANAL, V42, P274, DOI 10.1016/j.media.2017.08.008
   Bigler ED, 2010, NEUROIMAGE, V50, P1017, DOI 10.1016/j.neuroimage.2010.01.003
   Bilgic B, 2012, PARKINSONISM RELAT D, V18, P562, DOI 10.1016/j.parkreldis.2012.02.017
   Bishop CA, 2017, NEUROIMAGE-CLIN, V13, P9, DOI 10.1016/j.nicl.2016.11.005
   Boardman JP, 2006, NEUROIMAGE, V32, P70, DOI 10.1016/j.neuroimage.2006.03.029
   Boecker H, 2008, NEUROIMAGE, V39, P1356, DOI 10.1016/j.neuroimage.2007.09.069
   Bollettini I, 2018, BRAIN IMAGING BEHAV, V12, P829, DOI 10.1007/s11682-017-9748-1
   Bouyagoub S, 2014, LECT NOTES COMPUT SC, V8361, P134, DOI 10.1007/978-3-319-05666-1_17
   Brandao S, 2016, CLIN RADIOL, V71, P1304, DOI 10.1016/j.crad.2016.09.009
   BREIMAN L, 2001, MACH LEARN, V0045
   Callaghan MF, 2016, NMR BIOMED, V29, P1729, DOI 10.1002/nbm.3658
   Cercignani M, 2005, NEUROIMAGE, V27, P436, DOI 10.1016/j.neuroimage.2005.04.031
   Cerrolaza JJ, 2015, MED IMAGE ANAL, V25, P11, DOI 10.1016/j.media.2015.04.003
   Cerrolaza JJ, 2012, IEEE T MED IMAGING, V31, P713, DOI 10.1109/TMI.2011.2175940
   Chakravarty MM, 2013, HUM BRAIN MAPP, V34, P2635, DOI 10.1002/hbm.22092
   Chakravarty MM, 2009, HUM BRAIN MAPP, V30, P3574, DOI 10.1002/hbm.20780
   Chakravarty MM, 2008, MED IMAGE ANAL, V12, P713, DOI 10.1016/j.media.2008.04.003
   Chakravarty MM, 2006, NEUROIMAGE, V30, P359, DOI 10.1016/j.neuroimage.2005.09.041
   Cherubini A, 2010, J ALZHEIMERS DIS, V19, P1273, DOI 10.3233/JAD-2010-091186
   Choi SM, 2015, EUR NEUROL, V73, P303, DOI 10.1159/000381708
   Chu RX, 2017, BMC NEUROL, V17, DOI 10.1186/s12883-017-0949-4
   Clark US, 2012, J INT NEUROPSYCH SOC, V18, P657, DOI 10.1017/S1355617712000434
   Cobzas D, 2015, J MAGN RESON IMAGING, V42, P1601, DOI 10.1002/jmri.24951
   Colliot O, 2006, PATTERN RECOGN, V39, P1401, DOI 10.1016/j.patcog.2006.02.022
   COOK D, 1988, BEHAV NEURAL BIOL, V49, P332, DOI 10.1016/S0163-1047(88)90338-X
   Cools R, 2002, J NEUROSCI, V22, P4563, DOI 10.1523/JNEUROSCI.22-11-04563.2002
   Correa DG, 2017, NEURORADIOLOGY, V59, P237, DOI 10.1007/s00234-017-1782-6
   Correa DG, 2016, J MAGN RESON IMAGING, V44, P1262, DOI 10.1002/jmri.25263
   Correa DG, 2016, J NEUROIMAGING, V26, P450, DOI 10.1111/jon.12327
   CORTES C, 1995, MACH LEARN, V20, P273, DOI 10.1023/A:1022627411411
   Coupe P, 2017, HUM BRAIN MAPP, V38, P5501, DOI 10.1002/hbm.23743
   Cui Y, 2012, NEUROIMAGE, V59, P1209, DOI 10.1016/j.neuroimage.2011.08.013
   Datta S, 2013, NEUROIMAGE-CLIN, V2, P184, DOI 10.1016/j.nicl.2012.12.007
   de Albuquerque M, 2016, J NEUROIMAGING, V26, P201, DOI 10.1111/jon.12262
   de Jong LW, 2008, BRAIN, V131, P3277, DOI 10.1093/brain/awn278
   de Jong LW, 2017, HUM BRAIN MAPP, V38, P151, DOI 10.1002/hbm.23351
   Oliveira PPD, 2010, J ALZHEIMERS DIS, V19, P1263, DOI 10.3233/JAD-2010-1322
   DEMPSTER AP, 1977, J ROY STAT SOC B MET, V39, P1, DOI 10.1111/j.2517-6161.1977.tb01600.x
   Dennison M, 2013, DEVELOPMENTAL SCI, V16, P772, DOI 10.1111/desc.12057
   Derakhshan M, 2010, NEUROIMAGE, V52, P1261, DOI 10.1016/j.neuroimage.2010.05.029
   Dewey J, 2010, NEUROIMAGE, V51, P1334, DOI 10.1016/j.neuroimage.2010.03.033
   Di Martino A, 2014, Mol Psychiatry, V19, P659, DOI 10.1038/mp.2013.78
   Djamanakova A, 2013, J MAGN RESON IMAGING, V37, P76, DOI 10.1002/jmri.23790
   Dolezal O, 2013, CLIN NEUROL NEUROSUR, V115, pS42, DOI 10.1016/j.clineuro.2013.09.020
   Dolz J, 2015, IRBM, V36, P200, DOI 10.1016/j.irbm.2015.06.001
   Dolz J, 2016, 3D FULLY CONVOLUTION, DOI [10.1016/j.neuroimage.2017.04.039, DOI 10.1016/J.NEUROIMAGE.2017.04.039]
   Dombrovski AY, 2012, PSYCHOL MED, V42, P1203, DOI 10.1017/S0033291711002133
   Donald KA, 2016, METAB BRAIN DIS, V31, P81, DOI 10.1007/s11011-015-9771-0
   Douaud G, 2006, NEUROIMAGE, V32, P1562, DOI 10.1016/j.neuroimage.2006.05.057
   Eggins PS, 2018, PSYCHIAT RES-NEUROIM, V271, P8, DOI 10.1016/j.pscychresns.2017.11.015
   Eickhoff S, 2005, HUM BRAIN MAPP, V24, P206, DOI 10.1002/hbm.20082
   Elias WJ, 2012, NEUROIMAGE, V59, P2025, DOI 10.1016/j.neuroimage.2011.10.049
   Elkady AM, 2017, J MAGN RESON IMAGING, V46, P1464, DOI 10.1002/jmri.25682
   Eshaghi A, 2018, ANN NEUROL, V83, P210, DOI 10.1002/ana.25145
   Iglesias JE, 2015, NEUROIMAGE, V106, P451, DOI 10.1016/j.neuroimage.2014.11.031
   Ewert S, 2019, NEUROIMAGE, V184, P586, DOI 10.1016/j.neuroimage.2018.09.061
   Ewert S, 2018, NEUROIMAGE, V170, P271, DOI 10.1016/j.neuroimage.2017.05.015
   Feng X, 2017, MAGN RESON IMAGING, V39, P110, DOI 10.1016/j.mri.2017.02.002
   Fischl B, 2002, NEURON, V33, P341, DOI 10.1016/S0896-6273(02)00569-X
   Fischl B, 2012, NEUROIMAGE, V62, P774, DOI 10.1016/j.neuroimage.2012.01.021
   Fisher E, 2008, ANN NEUROL, V64, P255, DOI 10.1002/ana.21436
   Fujiwara E, 2017, AM J NEURORADIOL, V38, P942, DOI 10.3174/ajnr.A5109
   Galego O, 2015, NEURORADIOL J, V28, P354, DOI 10.1177/1971400915594984
   Garg A, 2015, FRONT NEUROSCI-SWITZ, V9, DOI 10.3389/fnins.2015.00101
   Gazzina S, 2016, J NEUROL, V263, P1575, DOI 10.1007/s00415-016-8173-5
   Gelineau-Morel R, 2012, HUM BRAIN MAPP, V33, P2802, DOI 10.1002/hbm.21402
   Goldman AL, 2008, BIOL PSYCHIAT, V63, P475, DOI 10.1016/j.biopsych.2007.06.006
   Gonzalez-Villa S, 2017, NEUROIMAGE-CLIN, V15, P228, DOI 10.1016/j.nicl.2017.05.003
   Good CD, 2001, NEUROIMAGE, V14, P21, DOI 10.1006/nimg.2001.0786
   Gorczowski K, 2010, IEEE T PATTERN ANAL, V32, P652, DOI 10.1109/TPAMI.2009.92
   Gorthi S, 2016, IEEE ENG MED BIO, P4059, DOI 10.1109/EMBC.2016.7591618
   Gousias IS, 2008, NEUROIMAGE, V40, P672, DOI 10.1016/j.neuroimage.2007.11.034
   Grachev ID, 1999, NEUROIMAGE, V9, P250, DOI 10.1006/nimg.1998.0397
   Grahn JA, 2008, PROG NEUROBIOL, V86, P141, DOI 10.1016/j.pneurobio.2008.09.004
   Graybiel AM, 2000, CURR BIOL, V10, pR509, DOI 10.1016/S0960-9822(00)00593-5
   Graybiel AM, 1995, CURR OPIN NEUROBIOL, V5, P733, DOI 10.1016/0959-4388(95)80100-6
   Grazioplene RG, 2015, HUM BRAIN MAPP, V36, P1407, DOI 10.1002/hbm.22710
   Griffiths KR, 2016, NEUROIMAGE-CLIN, V12, P285, DOI 10.1016/j.nicl.2016.06.017
   Grimm O, 2015, J NEUROSCI METH, V253, P254, DOI 10.1016/j.jneumeth.2015.05.024
   Guadalupe T, 2014, HUM BRAIN MAPP, V35, P3277, DOI 10.1002/hbm.22401
   Gui L, 2012, MED IMAGE ANAL, V16, P1565, DOI 10.1016/j.media.2012.07.006
   Guo ZH, 2017, PROC SPIE, V10133, DOI 10.1117/12.2254874
   Habas PA, 2010, HUM BRAIN MAPP, V31, P1348, DOI 10.1002/hbm.20935
   Habas PA, 2010, NEUROIMAGE, V53, P460, DOI 10.1016/j.neuroimage.2010.06.054
   Haber SN, 2009, BRAIN RES BULL, V78, P69, DOI 10.1016/j.brainresbull.2008.09.013
   Haider L, 2014, J NEUROL NEUROSUR PS, V85, P1386, DOI 10.1136/jnnp-2014-307712
   Harrisberger F, 2016, NPJ SCHIZOPHR, V2, DOI 10.1038/npjschz.2016.33
   Heckemann RA, 2009, I S BIOMED IMAGING, P1194, DOI 10.1109/ISBI.2009.5193272
   Heimann T, 2009, MED IMAGE ANAL, V13, P543, DOI 10.1016/j.media.2009.05.004
   Hellstrom T, 2017, BRAIN INJURY, V31, P674, DOI 10.1080/02699052.2017.1283537
   Helms G, 2009, NEUROIMAGE, V47, P194, DOI 10.1016/j.neuroimage.2009.03.053
   Herranz E, 2016, ANN NEUROL, V80, P776, DOI 10.1002/ana.24791
   Hibar DP, 2015, NATURE, V520, P224, DOI 10.1038/nature14101
   Hojjat A., 2002, PUTAMEN INTENSITY GR, P524, DOI [10.1007/3-540-45786-0_65, DOI 10.1007/3-540-45786-0_65]
   Huo J, 2015, LECT NOTES COMPUT SC, V9164, P100, DOI 10.1007/978-3-319-20801-5_11
   Huo Y, 2016, NEUROIMAGE, V138, P197, DOI 10.1016/j.neuroimage.2016.05.030
   Iosifescu DV, 1997, NEUROIMAGE, V6, P13, DOI 10.1006/nimg.1997.0274
   Johnson CL, 2016, HUM BRAIN MAPP, V37, P4221, DOI 10.1002/hbm.23314
   Joshi S, 2004, NEUROIMAGE, V23, pS151, DOI 10.1016/j.neuroimage.2004.07.068
   Juuhl-Langseth M, 2012, PSYCHIAT RES-NEUROIM, V203, P14, DOI 10.1016/j.pscychresns.2011.10.005
   Kang XJ, 2015, LATERALITY, V20, P658, DOI 10.1080/1357650X.2015.1032975
   Karas GB, 2003, NEUROIMAGE, V18, P895, DOI 10.1016/S1053-8119(03)00041-7
   Kass M., 1987, Proceedings of the First International Conference on Computer Vision (Cat. No.87CH2465-3), P259
   Keuken MC, 2014, NEUROIMAGE, V94, P40, DOI 10.1016/j.neuroimage.2014.03.032
   Khan AR, 2008, NEUROIMAGE, V41, P735, DOI 10.1016/j.neuroimage.2008.03.024
   Khan AR, 2009, IEEE ENG MED BIO, P5797, DOI 10.1109/IEMBS.2009.5335196
   Khan AR, 2009, LECT NOTES COMPUT SC, V5762, P549
   Kim EY, 2014, MAGN RESON IMAGING, V32, P832, DOI 10.1016/j.mri.2014.04.016
   Kim G, 2017, INT J NEUROSCI, V127, P971, DOI 10.1080/00207454.2017.1283313
   Kiraly A, 2018, CEPHALALGIA, V38, P662, DOI 10.1177/0333102417703762
   Kiraly A, 2016, BRAIN IMAGING BEHAV, V10, P901, DOI 10.1007/s11682-015-9468-3
   Kleiner-Fisman G, 2006, MOVEMENT DISORD, V21, pS290, DOI 10.1002/mds.20962
   Kramer J, 2015, INT J MOL SCI, V16, P23195, DOI 10.3390/ijms161023195
   Kremen WS, 2010, NEUROIMAGE, V49, P1213, DOI 10.1016/j.neuroimage.2009.09.043
   Kuhn T, 2017, HUM BRAIN MAPP, V38, P1025, DOI 10.1002/hbm.23436
   Kuklisova-Murgasova M, 2011, NEUROIMAGE, V54, P2750, DOI 10.1016/j.neuroimage.2010.10.019
   Kushibar K, 2019, SCI REP-UK, V9, DOI 10.1038/s41598-019-43299-z
   Lalys F, 2010, NEUROIMAGE, V49, P345, DOI 10.1016/j.neuroimage.2009.08.007
   Landman BA, 2013, NEUROINFORMATICS, V11, P91, DOI 10.1007/s12021-012-9159-9
   Larobina M, 2015, BIOMED RES INT, V2015, DOI 10.1155/2015/764383
   Lee H, 2008, PSYCHIAT RES-NEUROIM, V164, P172, DOI 10.1016/j.pscychresns.2007.12.008
   Lee YW, 2017, MEDICINE, V96, DOI 10.1097/MD.0000000000007286
   Lehmann M, 2010, NEUROIMAGE, V49, P2264, DOI 10.1016/j.neuroimage.2009.10.056
   Lerch JP, 2008, NEUROIMAGE, V39, P32, DOI 10.1016/j.neuroimage.2007.08.033
   Li TF, 2018, I S BIOMED IMAGING, P692, DOI 10.1109/ISBI.2018.8363668
   Li X, 2019, NEUROIMAGE, V191, P337, DOI 10.1016/j.neuroimage.2019.02.016
   Li YD, 2013, ACTA RADIOL, V54, P1191, DOI 10.1177/0284185113492971
   Liem F, 2015, NEUROIMAGE, V108, P95, DOI 10.1016/j.neuroimage.2014.12.035
   Lim IAL, 2013, NEUROIMAGE, V82, P449, DOI 10.1016/j.neuroimage.2013.05.127
   Lin XB, 2010, PATTERN RECOGN, V43, P2418, DOI 10.1016/j.patcog.2010.01.012
   Lin XB, 2008, IEEE ENG MED BIO, P3971, DOI 10.1109/IEMBS.2008.4650079
   Linguraru MG, 2007, INT J COMPUT COMMUN, V2, P26, DOI 10.15837/ijccc.2007.1.2333
   Linguraru MG, 2006, IEEE T MED IMAGING, V25, P1052, DOI 10.1109/TMI.2006.876133
   Liu MY, 2016, NEUROIMAGE, V127, P387, DOI 10.1016/j.neuroimage.2015.12.009
   Liu Y, 2019, IEEE ACCESS, V7, P31547, DOI 10.1109/ACCESS.2019.2902463
   Loh WY, 2017, PEDIATR RES, V82, P970, DOI 10.1038/pr.2017.161
   Loh WY, 2016, NEUROINFORMATICS, V14, P69, DOI 10.1007/s12021-015-9279-0
   Long XJ, 2012, ACAD RADIOL, V19, P785, DOI 10.1016/j.acra.2012.03.006
   Lorio S, 2016, NEUROIMAGE, V130, P157, DOI 10.1016/j.neuroimage.2016.01.062
   Lorio S, 2014, NEUROIMAGE, V103, P280, DOI 10.1016/j.neuroimage.2014.09.044
   Lotjonen J, 2009, I S BIOMED IMAGING, P21, DOI 10.1109/ISBI.2009.5192973
   Lotjonen JMP, 2010, NEUROIMAGE, V49, P2352, DOI 10.1016/j.neuroimage.2009.10.026
   Lu Y, 2016, NEUROIMAGE-CLIN, V11, P658, DOI 10.1016/j.nicl.2016.04.008
   Magnotta VA, 2003, NEUROIMAGE, V19, P233, DOI 10.1016/S1053-8119(03)00100-9
   Magnotta VA, 1999, RADIOLOGY, V211, P781, DOI 10.1148/radiology.211.3.r99ma07781
   Magon S, 2015, J NEUROSCI, V35, P13800, DOI 10.1523/JNEUROSCI.2154-15.2015
   Magon S, 2014, HUM BRAIN MAPP, V35, P4193, DOI 10.1002/hbm.22470
   Majid DSA, 2011, MOVEMENT DISORD, V26, P2544, DOI 10.1002/mds.23912
   Mak E, 2014, AM J NEURORADIOL, V35, P2257, DOI 10.3174/ajnr.A4055
   Makowski C, 2018, NEUROIMAGE, V170, P182, DOI 10.1016/j.neuroimage.2017.02.069
   Makropoulos A, 2016, NEUROIMAGE, V125, P456, DOI 10.1016/j.neuroimage.2015.10.047
   Makropoulos A, 2014, IEEE T MED IMAGING, V33, P1818, DOI 10.1109/TMI.2014.2322280
   Mang SC, 2012, MAGN RESON MED, V67, P118, DOI 10.1002/mrm.22996
   Manjon JV, 2016, FRONT NEUROINFORM, V10, DOI 10.3389/fninf.2016.00030
   MARSDEN CD, 1994, BRAIN, V117, P877, DOI 10.1093/brain/117.4.877
   McDonald CR, 2008, EPILEPSY RES, V79, P130, DOI 10.1016/j.eplepsyres.2008.01.006
   Meier DS, 2005, J NEUROIMAGING, V15, P16, DOI 10.1177/1051228404269493
   Meijerman A, 2018, AM J NEURORADIOL, V39, P46, DOI 10.3174/ajnr.A5459
   Menke RAL, 2014, HUM BRAIN MAPP, V35, P1681, DOI 10.1002/hbm.22282
   Mesaros S, 2008, NEUROLOGY, V70, P1107, DOI 10.1212/01.wnl.0000291010.54692.85
   Messina D, 2011, PARKINSONISM RELAT D, V17, P172, DOI 10.1016/j.parkreldis.2010.12.010
   Metzger A, 2016, PROC SPIE, V9788, DOI 10.1117/12.2216116
   Misaki M, 2015, MAGN RESON MED, V74, P1609, DOI 10.1002/mrm.25560
   Moeskops P, 2018, NEUROIMAGE-CLIN, V17, P251, DOI 10.1016/j.nicl.2017.10.007
   Moeskops P, 2016, IEEE T MED IMAGING, V35, P1252, DOI 10.1109/TMI.2016.2548501
   Moller C, 2015, NEUROIMAGE-CLIN, V9, P418, DOI 10.1016/j.nicl.2015.08.022
   Morel A, 1997, J COMP NEUROL, V387, P588, DOI 10.1002/(SICI)1096-9861(19971103)387:4<588::AID-CNE8>3.0.CO;2-Z
   Morey RA, 2010, HUM BRAIN MAPP, V31, P1751, DOI 10.1002/hbm.20973
   Narayana PA, 2018, CAIRO INT BIOM ENG, P13, DOI 10.1109/CIBEC.2018.8641800
   O'Dwyer L, 2012, PLOS ONE, V7, DOI 10.1371/journal.pone.0048895
   Okubo G, 2016, J MAGN RESON IMAGING, V43, P55, DOI 10.1002/jmri.24960
   OSHER S, 1988, J COMPUT PHYS, V79, P12, DOI 10.1016/0021-9991(88)90002-2
   Ostby Y, 2009, J NEUROSCI, V29, P11772, DOI 10.1523/JNEUROSCI.1242-09.2009
   Pal D, 2011, J CLIN NEUROSCI, V18, P193, DOI 10.1016/j.jocn.2010.05.033
   Patenaude B, 2011, NEUROIMAGE, V56, P907, DOI 10.1016/j.neuroimage.2011.02.046
   Peelle JE, 2012, NEUROIMAGE, V60, P1503, DOI 10.1016/j.neuroimage.2011.12.086
   Peng SC, 2005, PROCEEDINGS OF THE 2005 INTERNATIONAL CONFERENCE ON NEURAL NETWORKS AND BRAIN, VOLS 1-3, P244
   Peng SC, 2002, ICONIP'02: PROCEEDINGS OF THE 9TH INTERNATIONAL CONFERENCE ON NEURAL INFORMATION PROCESSING, P1499
   Peng SJ, 2014, BMC NEUROL, V14, DOI 10.1186/1471-2377-14-104
   Penny W. D., 2011, STAT PARAMETRIC MAPP
   Peran P, 2009, HUM BRAIN MAPP, V30, P2667, DOI 10.1002/hbm.20698
   Perlaki G, 2017, SCI REP-UK, V7, DOI 10.1038/s41598-017-02584-5
   Petersen RC, 2010, NEUROLOGY, V74, P201, DOI 10.1212/WNL.0b013e3181cb3e25
   Pohl KA, 2006, NEUROIMAGE, V31, P228, DOI 10.1016/j.neuroimage.2005.11.044
   Pohl KM, 2007, MED IMAGE ANAL, V11, P465, DOI 10.1016/j.media.2007.06.003
   Popescu V, 2014, NEUROIMAGE-CLIN, V4, P366, DOI 10.1016/j.nicl.2014.01.004
   Postelnicu G, 2009, IEEE T MED IMAGING, V28, P508, DOI 10.1109/TMI.2008.2004426
   Potvin O, 2016, NEUROIMAGE, V137, P9, DOI 10.1016/j.neuroimage.2016.05.016
   Powell S, 2008, NEUROIMAGE, V39, P238, DOI 10.1016/j.neuroimage.2007.05.063
   Powell S, 2007, PROC SPIE, V6512, DOI 10.1117/12.705053
   Powell S, 2006, PROC SPIE, V6144, DOI 10.1117/12.651725
   Prastawa M, 2005, MED IMAGE ANAL, V9, P457, DOI 10.1016/j.media.2005.05.007
   Puonti O, 2013, LECT NOTES COMPUT SC, V8149, P727, DOI 10.1007/978-3-642-40811-3_91
   Ramasamy DP, 2009, J NEUROL SCI, V282, P47, DOI 10.1016/j.jns.2008.12.034
   Raviv TR, 2009, LECT NOTES COMPUT SC, V5761, P272
   Raznahan A, 2014, P NATL ACAD SCI USA, V111, P1592, DOI 10.1073/pnas.1316911111
   Reid MW, 2017, J NEUROIMAGING, V27, P365, DOI 10.1111/jon.12431
   Renteria ME, 2014, GENES BRAIN BEHAV, V13, P821, DOI 10.1111/gbb.12177
   Rich AM, 2016, PSYCHIAT RES-NEUROIM, V250, P50, DOI 10.1016/j.pscychresns.2016.02.006
   Riklin-Raviv T, 2010, MED IMAGE ANAL, V14, P654, DOI 10.1016/j.media.2010.05.004
   Ronneberger O, 2015, LECT NOTES COMPUT SC, V9351, P234, DOI 10.1007/978-3-319-24574-4_28
   Ruocco HH, 2008, J NEUROL NEUROSUR PS, V79, P130, DOI 10.1136/jnnp.2007.116244
   Rupp J, 2012, J NEUROL, V259, P267, DOI 10.1007/s00415-011-6172-0
   Sabuncu MR, 2010, IEEE T MED IMAGING, V29, P1714, DOI 10.1109/TMI.2010.2050897
   Sacchet MD, 2015, J PSYCHIATR RES, V68, P91, DOI 10.1016/j.jpsychires.2015.06.002
   Sato R, 2017, MAGN RESON MED SCI, V16, P340, DOI 10.2463/mrms.mp.2016-0062
   Scherrer B, 2009, IEEE T MED IMAGING, V28, P1278, DOI 10.1109/TMI.2009.2014459
   Scherrer B, 2009, ARTIF INTELL MED, V46, P81, DOI 10.1016/j.artmed.2008.08.012
   Scott JA, 2013, BRAIN STRUCT FUNCT, V218, P645, DOI 10.1007/s00429-012-0418-1
   Scott JA, 2011, INT J DEV NEUROSCI, V29, P529, DOI 10.1016/j.ijdevneu.2011.04.001
   Sherman SM, 2002, PHILOS T R SOC B, V357, P1695, DOI 10.1098/rstb.2002.1161
   Shi FT, 2011, PLOS ONE, V6, DOI 10.1371/journal.pone.0022866
   Shi J., 2012, SURFACE FLUID REGIST
   Shiee N, 2012, PLOS ONE, V7, DOI 10.1371/journal.pone.0037049
   Shin HC, 2016, IEEE T MED IMAGING, V35, P1285, DOI 10.1109/TMI.2016.2528162
   Shinohara RT, 2017, AM J NEURORADIOL, V38, P1501, DOI 10.3174/ajnr.A5254
   Smith SM, 2002, NEUROIMAGE, V17, P479, DOI 10.1006/nimg.2002.1040
   Smith Y, 1998, NEUROSCIENCE, V86, P353
   Solomon AJ, 2017, NEUROL-NEUROIMMUNOL, V4, DOI 10.1212/NXI.0000000000000387
   Spilling CA, 2017, BMC PULM MED, V17, P1, DOI 10.1186/s12890-017-0435-1
   Spoletini I, 2011, SCHIZOPHR RES, V125, P30, DOI 10.1016/j.schres.2010.08.023
   Stepan-Buksakowska I, 2014, ALZ DIS ASSOC DIS, V28, P65, DOI 10.1097/WAD.0b013e318299d3d6
   Stough JV, 2013, I S BIOMED IMAGING, P852
   Stuber C, 2014, NEUROIMAGE, V93, P95, DOI 10.1016/j.neuroimage.2014.02.026
   Sullivan EV, 2011, NEUROIMAGE, V57, P214, DOI 10.1016/j.neuroimage.2011.04.003
   Sunwoo MK, 2013, PARKINSONISM RELAT D, V19, P1106, DOI 10.1016/j.parkreldis.2013.07.023
   Sussman D, 2016, BMC NEUROSCI, V17, DOI 10.1186/s12868-016-0247-x
   Sussman D, 2015, NEUROIMAGE-CLIN, V8, P170, DOI 10.1016/j.nicl.2015.04.008
   Sussman D, 2017, NEUROSCI LETT, V650, P52, DOI 10.1016/j.neulet.2017.04.026
   Sussman D, 2016, BRAIN BEHAV, V6, DOI 10.1002/brb3.457
   Szczypinski PM, 2009, COMPUT METH PROG BIO, V94, P66, DOI 10.1016/j.cmpb.2008.08.005
   Tae WS, 2018, NEURORADIOLOGY, V60, P1203, DOI 10.1007/s00234-018-2093-2
   Tan IL, 2002, AM J ROENTGENOL, V179, DOI 10.2214/ajr.179.3.1790777
   Tang TY, 2013, NEUROSCI LETT, V556, P79, DOI 10.1016/j.neulet.2013.09.060
   Tang XY, 2018, FRONT NEUROSCI-SWITZ, V12, DOI 10.3389/fnins.2018.00321
   Tang XY, 2015, FRONT NEUROSCI-SWITZ, V9, DOI 10.3389/fnins.2015.00061
   Tang XY, 2013, PLOS ONE, V8, DOI 10.1371/journal.pone.0065591
   Tao G, 2009, COMPUT METH PROG BIO, V95, P105, DOI 10.1016/j.cmpb.2009.01.011
   Thirion J P, 1998, Med Image Anal, V2, P243, DOI 10.1016/S1361-8415(98)80022-4
   Tinaz S, 2011, MOVEMENT DISORD, V26, P436, DOI 10.1002/mds.23453
   Tzourio-Mazoyer N, 2002, NEUROIMAGE, V15, P273, DOI 10.1006/nimg.2001.0978
   Unay D, 2012, COMPUT MED IMAG GRAP, V36, P464, DOI 10.1016/j.compmedimag.2012.03.006
   Unrath A, 2008, NEUROSCI LETT, V434, P322, DOI 10.1016/j.neulet.2008.02.013
   Uzunbas MG, 2010, IEEE T MED IMAGING, V29, P1959, DOI 10.1109/TMI.2010.2053554
   van den Bogaard SJA, 2013, AM J NEURORADIOL, V34, P317, DOI 10.3174/ajnr.A3303
   van den Bogaard SJA, 2011, J NEUROL SCI, V307, P60, DOI 10.1016/j.jns.2011.05.015
   van Erp TGM, 2016, MOL PSYCHIATR, V21, P585, DOI 10.1038/mp.2015.118
   Vasconcellos LF, 2018, J PSYCHIATR RES, V102, P254, DOI 10.1016/j.jpsychires.2018.04.016
   Vaskinn A, 2015, PSYCHIAT RES-NEUROIM, V232, P123, DOI 10.1016/j.pscychresns.2015.02.005
   Veer IM, 2015, PSYCHIAT RES-NEUROIM, V233, P436, DOI 10.1016/j.pscychresns.2015.07.016
   Velasco-Annis C, 2018, J NEUROIMAGING, V28, P162, DOI 10.1111/jon.12483
   Vidal-Jordana A, 2017, AM J NEURORADIOL, V38, P250, DOI 10.3174/ajnr.A4999
   Vinitski S, 1999, JMRI-J MAGN RESON IM, V9, P768, DOI 10.1002/(SICI)1522-2586(199906)9:6<768::AID-JMRI3>3.3.CO;2-U
   Vinitski S., 1997, FAST TISSUE SEGMENTA, V2, P505
   Visser E, 2016, NEUROIMAGE, V125, P479, DOI 10.1016/j.neuroimage.2015.10.013
   Wachinger C, 2018, NEUROIMAGE, V170, P434, DOI 10.1016/j.neuroimage.2017.02.035
   Wang BT, 2016, PROC SPIE, V9784, DOI 10.1117/12.2217126
   Wang HZ, 2013, LECT NOTES COMPUT SC, V8151, P535, DOI 10.1007/978-3-642-40760-4_67
   Wang HZ, 2013, LECT NOTES COMPUT SC, V8149, P711, DOI 10.1007/978-3-642-40811-3_89
   Wang JH, 2014, FRONT NEUROINFORM, V8, DOI 10.3389/fninf.2014.00007
   Wang J, 2018, ENVIRON TECHNOL, V39, P3055, DOI 10.1080/09593330.2017.1371797
   Wang L, 2018, NEUROSCI LETT, V673, P85, DOI 10.1016/j.neulet.2017.12.047
   Wang Y, 2015, MAGN RESON MED, V73, P82, DOI 10.1002/mrm.25358
   Warfield S, 1995, J Image Guid Surg, V1, P326, DOI 10.1002/(SICI)1522-712X(1995)1:6<326::AID-IGS4>3.0.CO;2-C
   Weisenfeld NI, 2011, LECT NOTES COMPUT SC, V6893, P322, DOI 10.1007/978-3-642-23626-6_40
   Wenzel F, 2018, MED IMAGE ANAL, V46, P146, DOI 10.1016/j.media.2018.03.001
   Westman E, 2012, NEUROIMAGE, V62, P229, DOI 10.1016/j.neuroimage.2012.04.056
   Winkelmann T, 2016, BRAIN STRUCT FUNCT, V221, P1927, DOI 10.1007/s00429-015-1013-z
   Wolz R, 2009, I S BIOMED IMAGING, P470, DOI 10.1109/ISBI.2009.5193086
   Wonderlick JS, 2009, NEUROIMAGE, V44, P1324, DOI 10.1016/j.neuroimage.2008.10.037
   Wu D, 2016, NEUROIMAGE, V125, P120, DOI 10.1016/j.neuroimage.2015.10.042
   Wu MJ, 2007, NEUROIMAGE, V34, P1612, DOI 10.1016/j.neuroimage.2006.07.050
   Wu MJ, 2006, HUM BRAIN MAPP, V27, P747, DOI 10.1002/hbm.20216
   Wu Y, 2010, J MAGN RESON IMAGING, V31, P980, DOI 10.1002/jmri.22120
   Xiao YM, 2017, DATA BRIEF, V12, P370, DOI 10.1016/j.dib.2017.04.013
   Yi HA, 2016, J NEUROL NEUROSUR PS, V87, P425, DOI 10.1136/jnnp-2014-309105
   Yousefi S, 2012, IEEE T BIO-MED ENG, V59, P1808, DOI 10.1109/TBME.2011.2122306
   Yushkevich PA, 2006, NEUROIMAGE, V31, P1116, DOI 10.1016/j.neuroimage.2006.01.015
   Zagorchev L, 2016, J NEUROTRAUM, V33, P29, DOI 10.1089/neu.2014.3831
   Zhang YC, 2013, MED SCI SPORT EXER, V45, P1077, DOI 10.1249/MSS.0b013e31827f4370
   Zhang YY, 2018, NEUROIMAGE, V171, P176, DOI 10.1016/j.neuroimage.2018.01.008
   Zhou J, 2005, NEUROIMAGE, V28, P915, DOI 10.1016/j.neuroimage.2005.06.037
NR 316
TC 12
Z9 13
U1 2
U2 36
PU ACADEMIC PRESS INC ELSEVIER SCIENCE
PI SAN DIEGO
PA 525 B ST, STE 1900, SAN DIEGO, CA 92101-4495 USA
SN 1053-8119
EI 1095-9572
J9 NEUROIMAGE
JI Neuroimage
PD NOV 1
PY 2019
VL 201
AR 116018
DI 10.1016/j.neuroimage.2019.116018
PG 20
WC Neurosciences; Neuroimaging; Radiology, Nuclear Medicine & Medical
   Imaging
WE Science Citation Index Expanded (SCI-EXPANDED)
SC Neurosciences & Neurology; Radiology, Nuclear Medicine & Medical Imaging
GA JA3UX
UT WOS:000487755700016
PM 31319182
DA 2022-10-31
ER

PT J
AU Papadaki, E
   Kavroulakis, E
   Kalaitzakis, G
   Karageorgou, D
   Makrakis, D
   Maris, TG
   Simos, PG
AF Papadaki, Efrosini
   Kavroulakis, Eleftherios
   Kalaitzakis, Georgios
   Karageorgou, Dimitra
   Makrakis, Dimitrios
   Maris, Thomas G.
   Simos, Panagiotis G.
TI Age-related deep white matter changes in myelin and water content: A T-2
   relaxometry study
SO JOURNAL OF MAGNETIC RESONANCE IMAGING
LA English
DT Article
DE MRI; T2 relaxometry; myelin content; water content; white matter; age
ID MULTIPLE-SCLEROSIS; ALZHEIMERS-DISEASE; YOUNG ADULTHOOD; LIFE-SPAN;
   IN-VIVO; BRAIN; MRI; QUANTIFICATION; INTEGRITY
AB Background According to the retrogenesis hypothesis, the rate of age-related changes in white matter (WM) myelin content varies between early myelinating (parietal, occipital) and late myelinating (prefrontal, lateral-posterior temporal) areas. The multiecho spin echo (MESE), PD-to-T-2-weighted sequence provides an index of myelin content (myelin water fraction [MWF]) derived from measurements of myelin water (via the short T-2 component [10-50 msec]) and intra- and extracellular water (via the long T-2 component [>50-200 msec]). Purpose To assess the shape and regional variations in the rate of age-related myelin and water content changes in deep WM regions using the MESE sequence. Study Type Prospective, cross-sectional. Population In all, 90 healthy adults aged 22-81 years. Field Strength/Sequence 1.5T/ T(1)w, T(2)w, fluid attenuated inversion recovery (FLAIR), MESE sequences. Assessment Short T-2, long T-2, and MWF values were measured in prefrontal, parietal, lateral-posterior temporal, and occipital normal-appearing WM (NAWM) areas. Statistical Tests Linear and quadratic effects of age on long T-2 and MWF were assessed through regression analyses. Regional variations in the effect of age on long T-2 and MWF values at both the individual and group level were examined, using regression and analysis of covariance (ANCOVA) analyses, respectively, controlling for total WM volume. Results The rate of age-related changes in long T-2 and MWF was higher for older persons and a significant increase or decline, respectively, was first noted at 60-69 years (P < 0.0033). MWF values peaked earlier (at 30 years of age) and displayed a steeper age-related reduction in prefrontal and lateral-posterior temporal NAWM as compared with the occipital lobes (P < 0.05). The opposite pattern of age-related effect was found for long T-2 values. Data Conclusion Significant age-related reductions in myelin content were closely followed by corresponding increases in intra- and extracellular water content. These changes were more pronounced among elderly people and followed an anterior-posterior pattern. Technical Efficacy: Stage 2 J. Magn. Reson. Imaging 2019;50:1393-1404.
C1 [Papadaki, Efrosini; Kavroulakis, Eleftherios; Karageorgou, Dimitra; Makrakis, Dimitrios] Univ Crete, Dept Radiol, Sch Med, Iraklion 71003, Crete, Greece.
   [Papadaki, Efrosini; Maris, Thomas G.; Simos, Panagiotis G.] Fdn Res & Technol, Inst Comp Sci, Iraklion, Greece.
   [Kalaitzakis, Georgios; Maris, Thomas G.] Univ Crete, Sch Med, Dept Med Phys, Iraklion, Crete, Greece.
   [Simos, Panagiotis G.] Univ Crete, Sch Med, Dept Psychiat, Iraklion, Crete, Greece.
RP Papadaki, E (通讯作者)，Univ Crete, Dept Radiol, Sch Med, Iraklion 71003, Crete, Greece.
EM fpapada@otenet.gr
RI Kalaitzakis, Georgios/AAX-6526-2020; PAPADAKI, EFROSINI/AAX-2602-2020;
   Maris, Thomas/AAJ-6208-2020
OI Kalaitzakis, Georgios/0000-0003-4409-6983; PAPADAKI,
   EFROSINI/0000-0002-3428-8298; 
CR Alonso-Ortiz E, 2015, MAGN RESON MED, V73, P70, DOI 10.1002/mrm.25198
   Ardekani S, 2007, MAGN RESON IMAGING, V25, P154, DOI 10.1016/j.mri.2006.09.045
   Armstrong CL, 2004, AM J NEURORADIOL, V25, P977
   Arshad M, 2016, NEUROIMAGE, V143, P26, DOI 10.1016/j.neuroimage.2016.08.047
   Bartzokis G, 2012, BIOL PSYCHIAT, V72, P1026, DOI 10.1016/j.biopsych.2012.07.010
   Billiet T, 2015, NEUROBIOL AGING, V36, P2107, DOI 10.1016/j.neurobiolaging.2015.02.029
   Brickman AM, 2012, NEUROBIOL AGING, V33, P1699, DOI 10.1016/j.neurobiolaging.2011.06.001
   Callaghan MF, 2014, NEUROBIOL AGING, V35, P1862, DOI 10.1016/j.neurobiolaging.2014.02.008
   Campbell JSW, 2018, NEUROIMAGE, V182, P80, DOI 10.1016/j.neuroimage.2017.08.038
   Cercignani M, 2017, NEUROBIOL AGING, V49, P109, DOI 10.1016/j.neurobiolaging.2016.09.016
   de Figueiredo EHMSG, 2011, MAGN RESON IMAGING C, V19, P1, DOI 10.1016/j.mric.2010.10.005
   Draganski B, 2011, NEUROIMAGE, V55, P1423, DOI 10.1016/j.neuroimage.2011.01.052
   Fedorov A, 2012, MAGN RESON IMAGING, V30, P1323, DOI 10.1016/j.mri.2012.05.001
   Hayes AF., 2018, J EDUC MEAS, V2nd ed.
   Head D, 2004, CEREB CORTEX, V14, P410, DOI 10.1093/cercor/bhh003
   Huppi PS, 1998, ANN NEUROL, V43, P224, DOI 10.1002/ana.410430213
   Johansson BB., 2000, MATTER WHITE MATTER, P313
   Karampekios S, 2005, NEURORADIOLOGY, V47, P189, DOI 10.1007/s00234-005-1344-1
   Kavroulakis E, 2018, J MAGN RESON IMAGING, V47, P1359, DOI 10.1002/jmri.25849
   KINNEY HC, 1988, J NEUROPATH EXP NEUR, V47, P217, DOI 10.1097/00005072-198805000-00003
   Laule C, 2008, NEUROIMAGE, V40, P1575, DOI 10.1016/j.neuroimage.2007.12.008
   Liu H, 2017, AGEING RES REV, V34, P64, DOI 10.1016/j.arr.2016.11.006
   Moore GRW, 2000, NEUROLOGY, V55, P1506, DOI 10.1212/WNL.55.10.1506
   Pantoni L, 2002, CEREBROVASC DIS, V13, P7, DOI 10.1159/000049143
   Papadaki E, 2018, ANN RHEUM DIS, V77, P441, DOI 10.1136/annrheumdis-2017-212285
   Park M, 2019, EUR RADIOL, V29, P4914, DOI 10.1007/s00330-018-5836-x
   POON CS, 1992, J MAGN RESON IMAGING, V2, P541, DOI 10.1002/jmri.1880020512
   Raj A, 2014, PLOS ONE, V9, DOI 10.1371/journal.pone.0098391
   Salat DH, 2005, NEUROBIOL AGING, V26, P1215, DOI 10.1016/j.neurobiolaging.2004.09.017
   STEEN RG, 1995, J MAGN RESON IMAGING, V5, P43, DOI 10.1002/jmri.1880050111
   Stricker NH, 2009, NEUROIMAGE, V45, P10, DOI 10.1016/j.neuroimage.2008.11.027
   Takao H, 2010, MAGN RESON IMAGING, V28, P65, DOI 10.1016/j.mri.2009.05.020
   Tamnes CK, 2010, CEREB CORTEX, V20, P534, DOI 10.1093/cercor/bhp118
   Van Rooden S, 2018, J ALZHEIMERS DIS, V66, P1283, DOI 10.3233/JAD-180285
   Voineskos AN, 2012, NEUROBIOL AGING, V33, P21, DOI 10.1016/j.neurobiolaging.2010.02.009
   Westlye LT, 2010, CEREB CORTEX, V20, P2055, DOI 10.1093/cercor/bhp280
   Whittall KP, 1997, MAGNET RESON MED, V37, P34, DOI 10.1002/mrm.1910370107
   Wu MJ, 2016, HUM BRAIN MAPP, V37, P1759, DOI 10.1002/hbm.23134
   Yeatman JD, 2014, NAT COMMUN, V5, DOI 10.1038/ncomms5932
   Yoshita M, 2006, NEUROLOGY, V67, P2192, DOI 10.1212/01.wnl.0000249119.95747.1f
NR 40
TC 14
Z9 15
U1 0
U2 5
PU WILEY
PI HOBOKEN
PA 111 RIVER ST, HOBOKEN 07030-5774, NJ USA
SN 1053-1807
EI 1522-2586
J9 J MAGN RESON IMAGING
JI J. Magn. Reson. Imaging
PD NOV
PY 2019
VL 50
IS 5
BP 1393
EP 1404
DI 10.1002/jmri.26707
PG 12
WC Radiology, Nuclear Medicine & Medical Imaging
WE Science Citation Index Expanded (SCI-EXPANDED)
SC Radiology, Nuclear Medicine & Medical Imaging
GA JD8UF
UT WOS:000490258000004
PM 30859698
DA 2022-10-31
ER

PT J
AU Qu, JF
   Chen, YK
   Zhong, HH
   Li, W
   Lu, ZH
AF Qu, Jian-Feng
   Chen, Yang-Kun
   Zhong, Huo-Hua
   Li, Wei
   Lu, Zhi-Hao
TI Preexisting Cerebral Abnormalities and Functional Outcomes After Acute
   Ischemic Stroke
SO JOURNAL OF GERIATRIC PSYCHIATRY AND NEUROLOGY
LA English
DT Article
DE acute ischemic stroke; brain MRI; infarction; medial temporal lobe
   atrophy; silent brain infarcts; functional status
ID SILENT BRAIN INFARCTS; SMALL VESSEL DISEASE; COGNITIVE DECLINE;
   INFORMANT QUESTIONNAIRE; PERIVASCULAR SPACES; ALZHEIMERS-DISEASE;
   ELDERLY IQCODE; RISK-FACTORS; ATROPHY; MRI
AB Purpose: The aim of this study was to investigate the association between preexisting cerebral abnormalities in patients with acute ischemic stroke upon their functional outcomes. Methods: We recruited 272 patients with first-ever acute ischemic stroke. Cerebral abnormalities on magnetic resonance imaging included infarction, silent brain infarcts (SBI), enlarged perivascular spaces, white matter lesions (WMLs), global brain atrophy, and medial temporal lobe atrophy (MTLA). Functional outcomes were assessed using the instrumental activities of daily living (IADL) scale and basic activities of daily living (BADL) scale, at 3 and 6 months after the index stroke. Results: Two hundred and fifty patients completed the 3-month follow-up and 246 patients completed the 6-month follow-up. Univariate analyses showed that patients with poor IADL and BADL were older, more likely to be men, had higher National Institutes of Health Stroke Scale (NIHSS) score on admission, more frequent atrial fibrillation, and large artery atherosclerosis subtypes. They also had more frequent cortical infarcts, subcortical infarcts, infratentorial infarcts, larger infarct volume, more frequent presence of SBI, severe WMLs, and MTLA. In multiple regression analyses, NIHSS on admission, subcortical region infarct and MTLA were significant predictors of poor IADL at 3 months. National Institutes of Health Stroke Scale on admission, SBI and MTLA were significant predictors of poor IADL at 6 months. National Institutes of Health Stroke Scale on admission and MTLA were significant predictors of poor BADL at 3 months. National Institutes of Health Stroke Scale on admission and SBI were significant predictors of poor BADL at 6 months. Conclusions: In patients with acute ischemic stroke, the presence of SBI, and severe MTLA represent significant predictors of poorer functional outcomes, thus highlighting the importance of preexisting cerebral abnormalities.
C1 [Qu, Jian-Feng; Chen, Yang-Kun; Zhong, Huo-Hua; Li, Wei; Lu, Zhi-Hao] South Med Univ, Affiliated Dongguan Hosp, Dongguan Peoples Hosp, Dept Neurol, Dongguan, Guangdong, Peoples R China.
   [Zhong, Huo-Hua; Lu, Zhi-Hao] Guangdong Med Univ, Fac Neurol, Zhanjiang, Guangdong, Peoples R China.
RP Chen, YK (通讯作者)，Dongguan Peoples Hosp, Dept Neurol, Dongguan, Guangdong, Peoples R China.
EM cykun78@163.com
OI , Yang-Kun/0000-0003-0824-1442; Tech, BioSig/0000-0002-0779-3627
FU Medical Scientific Research Foundation of Guangdong Province, China
   [B2017054]
FX The author(s) disclosed receipt of the following financial support for
   the research, authorship, and/or publication of this article: This study
   was supported by the Medical Scientific Research Foundation of Guangdong
   Province, China (Grant number: B2017054).
CR ADAMS HP, 1993, STROKE, V24, P35, DOI 10.1161/01.STR.24.1.35
   ANDERSON CS, 1994, J NEUROL NEUROSUR PS, V57, P1173, DOI 10.1136/jnnp.57.10.1173
   Arba F, 2017, ACTA NEUROL SCAND, V136, P72, DOI 10.1111/ane.12745
   Arba F, 2018, INT J STROKE, V13, P47, DOI 10.1177/1747493016666091
   Breteler MMB, 2000, NEUROBIOL AGING, V21, P153, DOI 10.1016/S0197-4580(99)00110-4
   Chen DW, 2017, J STROKE CEREBROVASC, V26, P1988, DOI 10.1016/j.jstrokecerebrovasdis.2017.06.011
   FAZEKAS F, 1993, NEUROLOGY, V43, P1683, DOI 10.1212/WNL.43.9.1683
   Feigin VL, 2018, NEW ENGL J MED, V379, P2429, DOI 10.1056/NEJMoa1804492
   Firbank MJ, 2007, NEUROBIOL AGING, V28, P1664, DOI 10.1016/j.neurobiolaging.2006.07.009
   Jokinen H, 2004, EUR J NEUROL, V11, P825, DOI 10.1111/j.1468-1331.2004.00870.x
   JORM AF, 1989, PSYCHOL MED, V19, P1015, DOI 10.1017/S0033291700005742
   JORM AF, 1991, PSYCHOL MED, V21, P785, DOI 10.1017/S0033291700022418
   Kovacs KR, 2013, INT J STROKE, V8, P334, DOI 10.1111/j.1747-4949.2012.00851.x
   LAWTON MP, 1969, GERONTOLOGIST, V9, P179, DOI 10.1093/geront/9.3_Part_1.179
   Liang Y, 2018, J AFFECT DISORDERS, V228, P166, DOI 10.1016/j.jad.2017.11.080
   Potter GM, 2015, CEREBROVASC DIS, V39, P224, DOI 10.1159/000375153
   Qu JF, 2018, STROKE, V49, P2983, DOI 10.1161/STROKEAHA.118.023196
   Qu JF, 2018, J STROKE CEREBROVASC, V27, P2641, DOI 10.1016/j.jstrokecerebrovasdis.2018.05.034
   SCHELTENS P, 1992, J NEUROL NEUROSUR PS, V55, P967, DOI 10.1136/jnnp.55.10.967
   Song J, 2010, INT J MOL MED, V25, P819, DOI 10.3892/ijmm_00000410
   Sturm JW, 2002, STROKE, V33, P762, DOI 10.1161/hs0302.103815
   van Dijk EJ, 2002, J NEURAL TRANSM-SUPP, P25
   Vermeer SE, 2007, LANCET NEUROL, V6, P611, DOI 10.1016/S1474-4422(07)70170-9
   Vermeer SE, 2003, NEW ENGL J MED, V348, P1215, DOI 10.1056/NEJMoa022066
   VICTOROFF J, 1994, NEUROLOGY, V44, P2267, DOI 10.1212/WNL.44.12.2267
   Wardlaw JM, 2015, LANCET NEUROL, V14, P485, DOI 10.1016/S1474-4422(15)00012-5
   Wardlaw JM, 2013, LANCET NEUROL, V12, P822, DOI 10.1016/S1474-4422(13)70124-8
   Yang J, 2015, ALZHEIMERS DEMENT, V11, P16, DOI 10.1016/j.jalz.2014.01.003
NR 28
TC 6
Z9 6
U1 1
U2 9
PU SAGE PUBLICATIONS INC
PI THOUSAND OAKS
PA 2455 TELLER RD, THOUSAND OAKS, CA 91320 USA
SN 0891-9887
EI 1552-5708
J9 J GERIATR PSYCH NEUR
JI J. Geriatr. Psychiatry Neurol.
PD NOV
PY 2019
VL 32
IS 6
SI SI
BP 327
EP 335
DI 10.1177/0891988719862631
PG 9
WC Geriatrics & Gerontology; Clinical Neurology; Psychiatry
WE Science Citation Index Expanded (SCI-EXPANDED); Social Science Citation Index (SSCI)
SC Geriatrics & Gerontology; Neurosciences & Neurology; Psychiatry
GA IV8OR
UT WOS:000484525300007
PM 31480988
DA 2022-10-31
ER

PT J
AU Matsuoka, K
   Morimoto, T
   Matsuda, Y
   Yasuno, F
   Taoka, T
   Miyasaka, T
   Yoshikawa, H
   Takahashi, M
   Kitamura, S
   Kichikawa, K
   Kishimoto, T
AF Matsuoka, Kiwamu
   Morimoto, Tsubasa
   Matsuda, Yasuhiro
   Yasuno, Fumihiko
   Taoka, Toshiaki
   Miyasaka, Toshiteru
   Yoshikawa, Hiroaki
   Takahashi, Masato
   Kitamura, Soichiro
   Kichikawa, Kimihiko
   Kishimoto, Toshifumi
TI Computer-assisted cognitive remediation therapy for patients with
   schizophrenia induces microstructural changes in cerebellar regions
   involved in cognitive functions
SO PSYCHIATRY RESEARCH-NEUROIMAGING
LA English
DT Article
DE Japanese cognitive rehabilitation program for schizophrenia (Jcores);
   Vocational cognitive ability training by jcores (VCAT-J); Diffusion
   tensor imaging (DTI); Executive function; White matter;
   Computer-assisted treatment
ID WHITE-MATTER MICROSTRUCTURE; ALZHEIMERS-DISEASE; BIPOLAR DISORDER;
   CORPUS-CALLOSUM; DIFFUSION; DYSMETRIA; DEFICITS; MRI
AB Previous studies have reported that cognitive remediation therapy (CRT) improves cognitive deficits in patents with schizophrenia. However, few studies have focused on the underlying structural alterations in the brain following Vocational Cognitive Ability Training by the Japanese Cognitive Rehabilitation Program for Schizophrenia (VCAT-J). In this study, we analyzed changes in diffusion tensor imaging parameters in 31 patients with schizophrenia after 12 weeks of intervention consisting of standard treatment alone or standard treatment plus VCAT-J, in order to determine the effect of the latter on white matter microstructural plasticity. Cognitive function was evaluated using the Japanese version of the Brief Assessment of Cognition in Schizophrenia (BACS-J) scale. The CRT group exhibited significant improvements in verbal fluency and composite BACS-J scores, relative to the treatment-as-usual (TAU) group. In addition, the CRT group exhibited significantly increased fractional anisotropy (FA) values, along with significantly decreased radial (RD) and mean diffusivity (MD) values, in the posterior lobe of the left cerebellum. Changes in RD and MD values were negatively correlated with changes in BACS-J composite scores. These suggest that VCAT-J might mediate improvements in myelin sheath composition in the posterior lobe of the left cerebellum, which may have been associated with improvements in cognitive function.
C1 [Matsuoka, Kiwamu; Morimoto, Tsubasa; Matsuda, Yasuhiro; Yasuno, Fumihiko; Yoshikawa, Hiroaki; Takahashi, Masato; Kitamura, Soichiro; Kishimoto, Toshifumi] Nara Med Univ, Dept Psychiat, 840 Shijo Cho, Kashihara, Nara, Japan.
   [Yasuno, Fumihiko] Natl Ctr Geriatr & Gerontol, Dept Psychiat, 7-430 Morioka Cho, Obu, Aichi, Japan.
   [Taoka, Toshiaki] Nagoya Univ, Grad Sch Med, Dept Radiol, Showa Ku, 65 Tsurumai Cho, Nagoya, Aichi, Japan.
   [Miyasaka, Toshiteru; Kichikawa, Kimihiko] Nara Med Univ, Dept Radiol, 840 Shijo Cho, Kashihara, Nara, Japan.
RP Matsuoka, K (通讯作者)，Nara Med Univ, Dept Psychiat, 840 Shijo Cho, Kashihara, Nara, Japan.
EM kiwamu@naramed-u.ac.jp
RI Taoka, Toshiaki/A-1637-2016
OI Taoka, Toshiaki/0000-0001-9227-0240
FU Japan Society for the Promotion of Science [JP25861024, JP16K19779,
   JP16H05377]
FX This research was supported by the Japan Society for the Promotion of
   Science Grants-in-Aid for Scientific Research Program [grant numbers
   JP25861024, JP16K19779, and JP16H05377].
CR Alexander AL, 2007, NEUROTHERAPEUTICS, V4, P316, DOI 10.1016/j.nurt.2007.05.011
   Andreasen NC, 2008, BIOL PSYCHIAT, V64, P81, DOI 10.1016/j.biopsych.2008.01.003
   Andreasen NC, 1996, P NATL ACAD SCI USA, V93, P9985, DOI 10.1073/pnas.93.18.9985
   [Anonymous], 1994, SEISHIN IGAKU
   Beaulieu C, 2002, NMR BIOMED, V15, P435, DOI 10.1002/nbm.782
   Eack SM, 2010, ARCH GEN PSYCHIAT, V67, P674, DOI 10.1001/archgenpsychiatry.2010.63
   Engvig A, 2012, HUM BRAIN MAPP, V33, P2390, DOI 10.1002/hbm.21370
   Fieremans E, 2013, AM J NEURORADIOL, V34, P2105, DOI 10.3174/ajnr.A3553
   Green MF, 1996, AM J PSYCHIAT, V153, P321
   Holmes G, 1917, BRAIN, V40, P461, DOI 10.1093/brain/40.4.461
   Isaac C, 2016, SOCIOAFFECTIVE NEURO, V6, DOI 10.3402/snp.v6.30054
   Kaneda Y., 2013, SEISHINIGAKU, V55, P167, DOI DOI 10.11477/MF.1405102387
   KAY SR, 1987, SCHIZOPHRENIA BULL, V13, P261, DOI 10.1093/schbul/13.2.261
   Keefe RSE, 2004, SCHIZOPHR RES, V68, P283, DOI 10.1016/j.schres.2003.09.011
   Kehoe EG, 2014, BIOMARK MED, V8, P1151, DOI [10.2217/BMM.14.42, 10.2217/bmm.14.42]
   Keller TA, 2009, NEURON, V64, P624, DOI 10.1016/j.neuron.2009.10.018
   Koziol LF, 2014, CEREBELLUM, V13, P151, DOI 10.1007/s12311-013-0511-x
   Kubicki M, 2007, J PSYCHIATR RES, V41, P15, DOI 10.1016/j.jpsychires.2005.05.005
   Kurachi M, 2018, FRONT PSYCHIATRY, V9, DOI 10.3389/fpsyt.2018.00039
   Lee J, 2013, AM J PSYCHIAT, V170, P334, DOI 10.1176/appi.ajp.2012.12040490
   LeWinn KZ, 2014, J AM ACAD CHILD PSY, V53, P899, DOI 10.1016/j.jaac.2014.04.021
   Matsuda Y, 2018, NEUROPSYCHOL REHABIL, V28, P387, DOI 10.1080/09602011.2016.1181555
   Matsuoka K, 2017, J CLIN PSYCHIAT, V78, P99, DOI 10.4088/JCP.15m09851
   Morimoto T, 2018, BMC PSYCHIATRY, V18, DOI 10.1186/s12888-018-1667-1
   Nopoulos PC, 1999, BIOL PSYCHIAT, V46, P703, DOI 10.1016/S0006-3223(99)00093-1
   Penades R, 2013, BIOL PSYCHIAT, V73, P1015, DOI 10.1016/j.biopsych.2013.01.017
   Robinson DG, 2004, AM J PSYCHIAT, V161, P473, DOI 10.1176/appi.ajp.161.3.473
   Roiz-Santianez R, 2015, CURR NEUROPHARMACOL, V13, P422, DOI 10.2174/1570159X13666150429002536
   Rund BR, 1999, ACTA PSYCHIAT SCAND, V100, P85, DOI 10.1111/j.1600-0447.1999.tb10829.x
   Samartzis L, 2014, J NEUROIMAGING, V24, P101, DOI 10.1111/j.1552-6569.2012.00779.x
   Sato Sayaka, 2013, Clin Pract Epidemiol Ment Health, V10, P18, DOI 10.2174/1745017901410010018
   Schmahmann JD, 2004, J NEUROPSYCH CLIN N, V16, P367, DOI 10.1176/appi.neuropsych.16.3.367
   Song SK, 2002, NEUROIMAGE, V17, P1429, DOI 10.1006/nimg.2002.1267
   Song SK, 2005, NEUROIMAGE, V26, P132, DOI 10.1016/j.neuroimage.2005.01.028
   Tamnes CK, 2016, J AM ACAD CHILD PSY, V55, P269, DOI 10.1016/j.jaac.2016.01.004
   Teipel SJ, 2014, EUR ARCH PSY CLIN N, V264, P467, DOI 10.1007/s00406-014-0496-6
   Thorsen AL, 2014, FRONT PSYCHIATRY, V5, DOI 10.3389/fpsyt.2014.00103
   Wang PN, 2014, HUM BRAIN MAPP, V35, P1529, DOI 10.1002/hbm.22271
   Wang Q, 2013, PSYCHOL MED, V43, P2301, DOI 10.1017/S0033291713000238
   Wykes T, 2011, AM J PSYCHIAT, V168, P472, DOI 10.1176/appi.ajp.2010.10060855
   Young JW, 2015, J PSYCHOPHARMACOL, V29, P178, DOI 10.1177/0269881114555252
NR 41
TC 4
Z9 6
U1 0
U2 4
PU ELSEVIER IRELAND LTD
PI CLARE
PA ELSEVIER HOUSE, BROOKVALE PLAZA, EAST PARK SHANNON, CO, CLARE, 00000,
   IRELAND
SN 0925-4927
EI 1872-7506
J9 PSYCHIAT RES-NEUROIM
JI Psychiatry Res. Neuroimaging
PD OCT 30
PY 2019
VL 292
BP 41
EP 46
DI 10.1016/j.pscychresns.2019.09.001
PG 6
WC Clinical Neurology; Neuroimaging; Psychiatry
WE Science Citation Index Expanded (SCI-EXPANDED); Social Science Citation Index (SSCI)
SC Neurosciences & Neurology; Psychiatry
GA JA1LI
UT WOS:000487578100006
PM 31521942
DA 2022-10-31
ER

PT J
AU Jalakas, M
   Palmqvist, S
   Hall, S
   Svard, D
   Lindberg, O
   Pereira, JB
   van Westen, D
   Hansson, O
AF Jalakas, Mattis
   Palmqvist, Sebastian
   Hall, Sara
   Svard, Daniel
   Lindberg, Olof
   Pereira, Joana B.
   van Westen, Danielle
   Hansson, Oskar
TI A quick test of cognitive speed can predict development of dementia in
   Parkinson's disease
SO SCIENTIFIC REPORTS
LA English
DT Article
ID WHITE-MATTER ALTERATION; DIAGNOSTIC-CRITERIA; ALZHEIMERS-DISEASE;
   DECLINE; BRAIN; LEWY; RECOMMENDATIONS; RELIABILITY; VALIDATION
AB Parkinson's disease (PD) patients frequently develop cognitive impairment. There is a need for brief clinical assessments identifying PD patients at high risk of progressing to dementia. In this study, we look into predicting dementia in PD and underlying structural and functional correlates to cognitive decline in PD. We included 175 patients with PD, 30 with PD dementia, 51 neurologically healthy controls and 121 patients with Alzheimer's disease (AD) from Skane University Hospital, BIOFINDER cohorts. All underwent cognitive tests, including MMSE, 10-word list delayed recall (ADAS-cog), A Quick Test of cognitive speed (AQT), Letter S fluency, Clock Drawing Test (CDT) and pentagon copying. In non-demented patients with PD, abnormal AQT and CDT results predicted an increased risk of subsequent development of dementia (hazard ratio 2.2 for both). When comparing the cognitive profile between PD and AD, decreased performance on AQT, which measures attention and processing speed, was more typical in PD. Lastly, we investigated the underlying structural and functional correlates for the PD-specific test AQT with magnetic resonance imaging. In PD patients, decreased performance on AQT was associated with i) cortical thinning in temporoparietal regions, ii) changes in diffusion MRI, especially in the cingulum tract, and iii) decreased functional connectivity in posterior brain networks.
C1 [Jalakas, Mattis; Palmqvist, Sebastian; Hall, Sara; Lindberg, Olof; Hansson, Oskar] Lund Univ, Clin Memory Res Unit, Dept Clin Sci, Lund, Sweden.
   [Jalakas, Mattis] Skane Univ Hosp, Dept Neurosurg, Skane, Sweden.
   [Palmqvist, Sebastian] Skane Univ Hosp, Dept Neurol, Skane, Sweden.
   [Hall, Sara; Hansson, Oskar] Skane Univ Hosp, Memory Clin, Skane, Sweden.
   [Svard, Daniel; Pereira, Joana B.; van Westen, Danielle] Lund Univ, Diagnost Radiol, Lund, Sweden.
   [Svard, Daniel; van Westen, Danielle] Skane Univ Hosp, Med Imaging & Physiol, Skane, Sweden.
   [Pereira, Joana B.] Karolinska Inst, Div Clin Geriatr, Dept Neurobiol Care Sci & Soc, Stockholm, Sweden.
RP Jalakas, M; Palmqvist, S; Hansson, O (通讯作者)，Lund Univ, Clin Memory Res Unit, Dept Clin Sci, Lund, Sweden.; Jalakas, M (通讯作者)，Skane Univ Hosp, Dept Neurosurg, Skane, Sweden.; Palmqvist, S (通讯作者)，Skane Univ Hosp, Dept Neurol, Skane, Sweden.; Hansson, O (通讯作者)，Skane Univ Hosp, Memory Clin, Skane, Sweden.
EM Mattis.Jalakas@med.lu.se; sebastian.palmqvist@med.lu.se;
   Oskar.Hansson@med.lu.se
RI Hansson, Oskar/A-7134-2013; Palmqvist, Sebastian/AAU-1148-2021; Pereira,
   Joana/AAL-9244-2020; Palmqvist, Sebastian/AFQ-9019-2022
OI Hansson, Oskar/0000-0001-8467-7286; van Westen,
   Danielle/0000-0001-8649-9874; Palmqvist, Sebastian/0000-0002-9267-1930
FU European Research Council; Swedish Research Council; Knut and Alice
   Wallenberg foundation; Marianne and Marcus Wallenberg foundation;
   Strategic Research Area MultiPark (Multidisciplinary Research in
   Parkinson's disease) at Lund University; Swedish Brain Foundation;
   Parkinson foundation of Sweden; Parkinson Research Foundation; Skane
   University Hospital Foundation; Swedish federal government under the ALF
   agreement; Roche; GE Healthcare; AVID Radiopharmaceuticals; Fujirebio;
   Biogen; Euroimmun
FX Work at the authors' research center was supported by the European
   Research Council, the Swedish Research Council, the Knut and Alice
   Wallenberg foundation, the Marianne and Marcus Wallenberg foundation,
   the Strategic Research Area MultiPark (Multidisciplinary Research in
   Parkinson's disease) at Lund University, the Swedish Brain Foundation,
   The Parkinson foundation of Sweden, The Parkinson Research Foundation,
   the Skane University Hospital Foundation, and the Swedish federal
   government under the ALF agreement. OH has acquired research support
   (for the institution) from Roche, GE Healthcare, Biogen, AVID
   Radiopharmaceuticals, Fujirebio, and Euroimmun. In the past 2 years, he
   has received consultancy/speaker fees (paid to the institution) from
   Lilly, Roche, and Fujirebio.
CR Aarsland D, 2017, NAT REV NEUROL, V13, P217, DOI 10.1038/nrneurol.2017.27
   Aarsland D, 2010, J NEUROL SCI, V289, P18, DOI 10.1016/j.jns.2009.08.034
   Aarsland D, 2009, LANCET NEUROL, V8, P613, DOI 10.1016/S1474-4422(09)70146-2
   Alzheimer's Association Report, 2017, ALZHEIMERS DEMENT, V13, P325, DOI [10.1016/j.jalz.2017.02.001, DOI 10.1016/J.JALZ.2017.02.001]
   Ashtari M., 2011, ANATOMY FUNCTIONAL R, V54
   Association AP, 2013, DIAGN STAT MAN MENT
   Caffarra P, 2013, BEHAV NEUROL, V27, P213, DOI [10.1155/2013/728158, 10.3233/BEN-120319]
   Cardinale F, 2014, NEUROINFORMATICS, V12, P535, DOI 10.1007/s12021-014-9229-2
   Ceravolo Roberto, 2012, Front Neurol, V3, P159, DOI 10.3389/fneur.2012.00159
   Compta Y, 2011, BRAIN, V134, P1493, DOI 10.1093/brain/awr031
   Craddock RC, 2012, HUM BRAIN MAPP, V33, P1914, DOI 10.1002/hbm.21333
   Dubois B, 2007, MOVEMENT DISORD, V22, P2314, DOI 10.1002/mds.21844
   Emre M, 2007, MOVEMENT DISORD, V22, P1689, DOI 10.1002/mds.21507
   Gelb DJ, 1999, ARCH NEUROL-CHICAGO, V56, P33, DOI 10.1001/archneur.56.1.33
   Gomez RG, 2006, ARCH CLIN NEUROPSYCH, V21, P771, DOI 10.1016/j.acn.2006.06.012
   Gratwicke J, 2015, BRAIN, V138, P1454, DOI 10.1093/brain/awv104
   Hall S, 2015, NEUROLOGY, V84, P57, DOI 10.1212/WNL.0000000000001098
   Hattori T, 2012, HUM BRAIN MAPP, V33, P727, DOI 10.1002/hbm.21245
   Helmes E, 2013, INT PSYCHOGERIATR, V25, P413, DOI 10.1017/S1041610212001998
   Jenkinson M, 2012, NEUROIMAGE, V62, P782, DOI 10.1016/j.neuroimage.2011.09.015
   Kamagata K, 2012, AM J NEURORADIOL, V33, P890, DOI 10.3174/ajnr.A2860
   Kaul S, 2014, MOVEMENT DISORD, V29, P427, DOI 10.1002/mds.25807
   Kellner E, 2016, MAGN RESON MED, V76, P1574, DOI 10.1002/mrm.26054
   Kvitting AS, 2013, SCAND J PRIM HEALTH, V31, P13, DOI 10.3109/02813432.2012.751699
   Latt J, 2013, J MAGN RESON IMAGING, V37, P610, DOI 10.1002/jmri.23857
   Lawson RA, 2016, PARKINSONISM RELAT D, V27, P47, DOI 10.1016/j.parkreldis.2016.04.009
   Lebouvier T, 2009, EUR J NEUROSCI, V30, P735, DOI 10.1111/j.1460-9568.2009.06873.x
   Levy G, 2002, MOVEMENT DISORD, V17, P1221, DOI 10.1002/mds.10280
   McKhann GM, 2011, ALZHEIMERS DEMENT, V7, P263, DOI 10.1016/j.jalz.2011.03.005
   Meireles Joana, 2012, Front Neurol, V3, P88, DOI 10.3389/fneur.2012.00088
   Metman LV, 2004, MOVEMENT DISORD, V19, P1079, DOI 10.1002/mds.20101
   Noe E, 2004, MOVEMENT DISORD, V19, P60, DOI 10.1002/mds.10633
   Perrone D, 2015, NEUROIMAGE, V120, P441, DOI 10.1016/j.neuroimage.2015.06.068
   Petrazzuoli F, 2014, INT PSYCHOGERIATR, V26, P1493, DOI 10.1017/S1041610214000787
   Petrou Myria, 2012, Imaging Med, V4, P201
   Poot DHJ, 2010, IEEE T MED IMAGING, V29, P819, DOI 10.1109/TMI.2009.2037915
   Power JD, 2013, NEUROIMAGE, V76, P439, DOI 10.1016/j.neuroimage.2012.03.017
   Rae CL, 2012, NEUROIMAGE, V62, P1675, DOI 10.1016/j.neuroimage.2012.06.012
   ROSEN WG, 1984, AM J PSYCHIAT, V141, P1356
   Shulman KI, 2000, INT J GERIATR PSYCH, V15, P548, DOI 10.1002/1099-1166(200006)15:6<548::AID-GPS242>3.3.CO;2-L
   Subirana-Mirete J, 2014, PERCEPT MOTOR SKILL, V119, P417, DOI 10.2466/22.PMS.119c22z2
   Takahashi F, 2012, PSYCHOGERIATRICS, V12, P75, DOI 10.1111/j.1479-8301.2011.00388.x
   Tournier JD, 2008, NEUROIMAGE, V42, P617, DOI 10.1016/j.neuroimage.2008.05.002
   van Laar T, 2011, CNS NEUROSCI THER, V17, P428, DOI 10.1111/j.1755-5949.2010.00166.x
   Veraart J, 2016, MAGN RESON MED, V76, P301, DOI 10.1002/mrm.25866
   Weintraub S, 2012, CSH PERSPECT MED, V2, DOI 10.1101/cshperspect.a006171
   Wiig EH, 2002, PERCEPT MOTOR SKILL, V94, P1230, DOI 10.2466/PMS.94.2.1230-1244
   Williams-Gray CH, 2007, BRAIN, V130, P1787, DOI 10.1093/brain/awm111
   Williams-Gray CH, 2013, J NEUROL NEUROSUR PS, V84, P1258, DOI 10.1136/jnnp-2013-305277
   Worker A, 2014, PLOS ONE, V9, DOI 10.1371/journal.pone.0114167
   Zalesky A, 2010, NEUROIMAGE, V53, P1197, DOI 10.1016/j.neuroimage.2010.06.041
   Zarei M, 2013, J NEUROL NEUROSUR PS, V84, P875, DOI 10.1136/jnnp-2012-304126
NR 52
TC 5
Z9 5
U1 0
U2 6
PU NATURE PUBLISHING GROUP
PI LONDON
PA MACMILLAN BUILDING, 4 CRINAN ST, LONDON N1 9XW, ENGLAND
SN 2045-2322
J9 SCI REP-UK
JI Sci Rep
PD OCT 28
PY 2019
VL 9
AR 15417
DI 10.1038/s41598-019-51505-1
PG 8
WC Multidisciplinary Sciences
WE Science Citation Index Expanded (SCI-EXPANDED)
SC Science & Technology - Other Topics
GA JH5TT
UT WOS:000492832300002
PM 31659172
OA gold, Green Published
DA 2022-10-31
ER

PT J
AU Nicastro, N
   Rodriguez, PV
   Malpetti, M
   Bevan-Jones, WR
   Simon Jones, P
   Passamonti, L
   Aigbirhio, FI
   O'Brien, JT
   Rowe, JB
AF Nicastro, Nicolas
   Rodriguez, Patricia Vazquez
   Malpetti, Maura
   Bevan-Jones, William Richard
   Simon Jones, P.
   Passamonti, Luca
   Aigbirhio, Franklin I.
   O'Brien, John T.
   Rowe, James B.
TI F-18-AV1451 PET imaging and multimodal MRI changes in progressive
   supranuclear palsy
SO JOURNAL OF NEUROLOGY
LA English
DT Article
DE Tau; PET; MRI; Diffusion tensor imaging; Progressive supranuclear palsy
ID POSITRON-EMISSION-TOMOGRAPHY; IN-VIVO; ALZHEIMERS-DISEASE; DEGENERATION;
   F-18-AV-1451; BRAIN; CRITERIA; BINDING; DAMAGE; GRAY
AB ObjectivesProgressive supranuclear palsy (PSP) is characterized by deposition of straight filament tau aggregates in the grey matter (GM) of deep nuclei and cerebellum. We examined the relationship between tau pathology (assessed via F-18-AV1451 PET) and multimodal MRI imaging using GM volume, cortical thickness (CTh), and diffusion tensor imaging (DTI).MethodsTwenty-three people with clinically probable PSP-Richardson's syndrome (age 68.85.8 years, 39% female) and 23 controls underwent structural 3 T brain MRI including DTI. Twenty-one patients also had F-18-AV1451 PET imaging. Voxelwise volume-based morphometry, surface-based morphometry, and DTI correlations were performed with F-18-AV1451 binding in typical PSP regions of interest (putamen, thalamus and dentate cerebellum). Clinical impairment was also assessed in relation to the different imaging modalities.ResultsPSP subjects showed GM volume loss in frontotemporal regions, basal ganglia, midbrain, and cerebellum (FDR-corrected p<0.05), reduced CTh in the left entorhinal and fusiform gyrus (p<0.001) as well as DTI changes in the corpus callosum, internal capsule, and superior longitudinal fasciculus (FWE-corrected p<0.05). In PSP, higher F-18-AV1451 binding correlated with GM volume loss in frontal regions, DTI changes in motor tracts, and cortical thinning in parietooccipital areas. Cognitive impairment was related to decreased GM volume in frontotemporal regions, thalamus and pallidum, as well as DTI alteration in corpus callosum and cingulum.Conclusion p id=Par4 This cross-sectional study demonstrates an association between in vivo proxy measures of tau pathology and grey and white matter degeneration in PSP. This adds to the present literature about the complex interplay between structural changes and protein deposition.
C1 [Nicastro, Nicolas; O'Brien, John T.] Univ Cambridge, Dept Psychiat, Cambridge, England.
   [Nicastro, Nicolas] Geneva Univ Hosp, Dept Clin Neurosci, Geneva, Switzerland.
   [Rodriguez, Patricia Vazquez; Malpetti, Maura; Bevan-Jones, William Richard; Simon Jones, P.; Passamonti, Luca; Rowe, James B.] Univ Cambridge, Dept Clin Neurosci, Herchel Smith Bldg,Forvie Site,Robinson Way, Cambridge CB2 0SZ, England.
   [Passamonti, Luca] CNR, IBFM, Milan, Italy.
   [Aigbirhio, Franklin I.] Univ Cambridge, Wolfson Brain Imaging Ctr, Cambridge, England.
   [Rowe, James B.] Med Res Council Cognit & Brain Sci Unit, Cambridge, England.
RP Rowe, JB (通讯作者)，Univ Cambridge, Dept Clin Neurosci, Herchel Smith Bldg,Forvie Site,Robinson Way, Cambridge CB2 0SZ, England.; Rowe, JB (通讯作者)，Med Res Council Cognit & Brain Sci Unit, Cambridge, England.
EM james.rowe@mrc-cbu.cam.ac.uk
RI Nicastro, Nicolas/AAB-7317-2020; Malpetti, Maura/X-1278-2019; Tick,
   Beata/ABA-1728-2020; Passamonti, Luca/I-7057-2019; Rowe,
   James/C-3661-2013
OI Nicastro, Nicolas/0000-0002-5836-0792; Malpetti,
   Maura/0000-0001-8923-9656; Passamonti, Luca/0000-0002-7937-0615; Rowe,
   James/0000-0001-7216-8679
FU National Institute for Health Research (NIHR) Cambridge Biomedical
   Research Centre and Biomedical Research Unit in Dementia [RG64473];
   Wellcome Trust [JBR 103838]; Medical Research Council of Cognition and
   Brain Sciences Unit, Cambridge [MC-A060-5PQ30]; Cambridge Center for
   Parkinson Plus; PSP Association; MRC [MR/M024873/1, MC_UU_00005/12,
   MR/K02308X/1, MR/M009041/1, MC_U105597119] Funding Source: UKRI
FX This study was funded by the National Institute for Health Research
   (NIHR, RG64473) Cambridge Biomedical Research Centre and Biomedical
   Research Unit in Dementia, PSP Association, the Wellcome Trust (JBR
   103838), the Medical Research Council of Cognition and Brain Sciences
   Unit, Cambridge (MC-A060-5PQ30) and Cambridge Center for Parkinson Plus.
CR Agosta F, 2018, J NEUROL NEUROSUR PS, V89, P696, DOI 10.1136/jnnp-2017-317443
   Amlien IK, 2014, NEUROSCIENCE, V276, P206, DOI 10.1016/j.neuroscience.2014.02.017
   Ashburner J, 2005, NEUROIMAGE, V26, P839, DOI 10.1016/j.neuroimage.2005.02.018
   Bejanin A, 2017, BRAIN, V140, P3286, DOI 10.1093/brain/awx243
   Bevan-Jones WR, 2018, J NEUROL NEUROSUR PS, V89, P1032, DOI 10.1136/jnnp-2017-316402
   Bevan-Jones WR, 2017, BMJ OPEN, V7, DOI 10.1136/bmjopen-2016-013187
   Boxer AL, 2017, LANCET NEUROL, V16, P552, DOI 10.1016/S1474-4422(17)30157-6
   Bubb EJ, 2018, NEUROSCI BIOBEHAV R, V92, P104, DOI 10.1016/j.neubiorev.2018.05.008
   Chien DT, 2013, J ALZHEIMERS DIS, V34, P457, DOI 10.3233/JAD-122059
   Coyle-Gilchrist ITS, 2016, NEUROLOGY, V86, P1736, DOI 10.1212/WNL.0000000000002638
   Dahnke R, 2013, NEUROIMAGE, V65, P336, DOI 10.1016/j.neuroimage.2012.09.050
   Das SR, 2018, NEUROBIOL AGING, V66, P49, DOI 10.1016/j.neurobiolaging.2018.01.024
   Dickson DW, 1999, J NEUROL, V246, P6
   Golbe LI, 2007, BRAIN, V130, P1552, DOI 10.1093/brain/awm032
   Gunn RN, 1997, NEUROIMAGE, V6, P279, DOI 10.1006/nimg.1997.0303
   Hall B, 2017, AGEING RES REV, V36, P50, DOI 10.1016/j.arr.2017.03.002
   Hammers A, 2003, HUM BRAIN MAPP, V19, P224, DOI 10.1002/hbm.10123
   Hansen AK, 2016, BRAIN, V139, P2039, DOI 10.1093/brain/aww098
   Hoglinger GU, 2017, MOVEMENT DISORD, V32, P853, DOI 10.1002/mds.26987
   Lansdall CJ, 2018, NEUROLOGY, V90, pE1066, DOI 10.1212/WNL.0000000000005175
   Litvan I, 1996, J NEUROPATH EXP NEUR, V55, P97, DOI 10.1097/00005072-199601000-00010
   Makris N, 2005, CEREB CORTEX, V15, P854, DOI 10.1093/cercor/bhh186
   Marquie M, 2015, ANN NEUROL, V78, P787, DOI 10.1002/ana.24517
   Ossenkoppele R, 2018, JAMA-J AM MED ASSOC, V320, P1151, DOI 10.1001/jama.2018.12917
   Padovani A, 2006, J NEUROL NEUROSUR PS, V77, P457, DOI 10.1136/jnnp.2005.075713
   Passamonti L, 2017, BRAIN, V140, P781, DOI 10.1093/brain/aww340
   Piattella MC, 2015, J NEUROL, V262, P1850, DOI 10.1007/s00415-015-7779-3
   Rosskopf J, 2014, NEURODEGENER DIS, V14, P184, DOI 10.1159/000367693
   Saini J, 2012, NEURORADIOLOGY, V54, P771, DOI 10.1007/s00234-011-0983-7
   Schonhaut DR, 2017, ANN NEUROL, V82, P622, DOI 10.1002/ana.25060
   Sintini I., 2019, PARKINSONISM RELAT D
   Smith R, 2017, MOVEMENT DISORD, V32, P108, DOI 10.1002/mds.26813
   Smith SM, 2004, NEUROIMAGE, V23, pS208, DOI 10.1016/j.neuroimage.2004.07.051
   Stezin A, 2017, PARKINSONISM RELAT D, V36, P19, DOI 10.1016/j.parkreldis.2016.12.023
   Upadhyay N, 2016, J NEUROL, V263, P2022, DOI 10.1007/s00415-016-8224-y
   Whitwell JL, 2011, PARKINSONISM RELAT D, V17, P599, DOI 10.1016/j.parkreldis.2011.05.013
NR 36
TC 10
Z9 10
U1 0
U2 1
PU SPRINGER HEIDELBERG
PI HEIDELBERG
PA TIERGARTENSTRASSE 17, D-69121 HEIDELBERG, GERMANY
SN 0340-5354
EI 1432-1459
J9 J NEUROL
JI J. Neurol.
PD FEB
PY 2020
VL 267
IS 2
BP 341
EP 349
DI 10.1007/s00415-019-09566-9
EA OCT 2019
PG 9
WC Clinical Neurology
WE Science Citation Index Expanded (SCI-EXPANDED)
SC Neurosciences & Neurology
GA KJ4XT
UT WOS:000494183700002
PM 31641878
OA Green Published, hybrid, Green Submitted
DA 2022-10-31
ER

PT J
AU Archer, DB
   Coombes, SA
   McFarland, NR
   DeKosky, ST
   Vaillancourt, DE
AF Archer, Derek B.
   Coombes, Stephen A.
   McFarland, Nikolaus R.
   DeKosky, Steven T.
   Vaillancourt, David E.
TI Development of a transcallosal tractography template and its application
   to dementia
SO NEUROIMAGE
LA English
DT Article
DE Corpus callosum; Alzheimer's disease; Progressive supranuclear palsy;
   Free-water; Template; Atlas
ID CORPUS-CALLOSUM; WHITE-MATTER; ALZHEIMERS-DISEASE; FREE-WATER;
   PARKINSONS-DISEASE; DIFFUSION; PARCELLATION; INTEGRITY; MICROSTRUCTURE;
   ACCELERATION
AB Understanding the architecture of transcallosal connections would allow for more specific assessments of neurodegeneration across many fields of neuroscience, neurology, and psychiatry. To map these connections, we conducted probabilistic tractography in 100 Human Connectome Project subjects in 32 cortical areas using novel post-processing algorithms to create a spatially precise Trancallosal Tract Template (TCATT). We found robust transcallosal tracts in all 32 regions, and a topographical analysis in the corpus callosum largely agreed with well-established subdivisions of the corpus callosum. We then obtained diffusion MRI data from a cohort of patients with Alzheimer's disease (AD) and another with progressive supranuclear palsy (PSP) and used a two-compartment model to calculate free-water corrected fractional anisotropy (FA(T)) and free-water (FW) within the TCATT. These metrics were used to determine between-group differences and to determine which subset of tracts was best associated with cognitive function (Montreal Cognitive Assessment (MoCA)). In AD, we found robust between-group differences in FW (31/32 TCATT tracts) in the absence of between-group differences in FA(T). FW in the inferior temporal gyrus TCATT tract was most associated with MoCA scores in AD. In PSP, there were widespread differences in both FA(T) and FW, and MoCA was predicted by FA(T) in the inferior frontal pars triangularis, preSMA, and medial frontal gyrus TCATT tracts as well as FW in the inferior frontal pars opercularis TCATT tract. The TCATT improves spatial localization of corpus callosum measurements to enhance the evaluation of treatment effects, as well as the monitoring of brain microstructure in relation to cognitive dysfunction and disease progression. Here, we have shown its direct relevance in capturing between-group differences and associating it with the MoCA in AD and PSP.
C1 [Archer, Derek B.; Coombes, Stephen A.; Vaillancourt, David E.] Univ Florida, Dept Appl Physiol & Kinesiol, Lab Rehabil Neurosci, POB 118205, Gainesville, FL 32611 USA.
   [McFarland, Nikolaus R.; Vaillancourt, David E.] Univ Florida, Coll Med, Dept Neurol, Gainesville, FL 32611 USA.
   [McFarland, Nikolaus R.; Vaillancourt, David E.] Univ Florida, Coll Med, Fixel Ctr Neurol Dis, Gainesville, FL 32611 USA.
   [DeKosky, Steven T.] Univ Florida, Dept Neurol, Gainesville, FL USA.
   [DeKosky, Steven T.] Univ Florida, McKnight Brain Inst, Gainesville, FL USA.
   [Vaillancourt, David E.] Univ Florida, Dept Biomed Engn, Gainesville, FL USA.
RP Vaillancourt, DE (通讯作者)，Univ Florida, Dept Appl Physiol & Kinesiol, Lab Rehabil Neurosci, POB 118205, Gainesville, FL 32611 USA.
EM vcourt@ufl.edu
FU Parkinson's Foundation [PF-FBS1778]; National Institutes of Health [R01
   NS058487, R01 NS075012, P50 AG047266, T32 NS082168]; NATIONAL INSTITUTE
   OF NEUROLOGICAL DISORDERS AND STROKE [R01NS075012, R01NS058487,
   R01NS052318, U01NS102038, T32NS082168] Funding Source: NIH RePORTER;
   NATIONAL INSTITUTE ON AGING [P50AG047266] Funding Source: NIH RePORTER;
   OFFICE OF THE DIRECTOR, NATIONAL INSTITUTES OF HEALTH [S10OD021726]
   Funding Source: NIH RePORTER
FX This work was supported by the Parkinson's Foundation (PF-FBS1778) and
   National Institutes of Health (R01 NS058487, R01 NS075012, P50 AG047266,
   and T32 NS082168).
CR Abe O, 2004, J COMPUT ASSIST TOMO, V28, P533, DOI 10.1097/00004728-200407000-00016
   Andersson JLR, 2016, NEUROIMAGE, V125, P1063, DOI 10.1016/j.neuroimage.2015.10.019
   Archer DB, 2018, BRAIN, V141, P472, DOI 10.1093/brain/awx338
   Archer DB, 2018, CEREB CORTEX, V28, P1685, DOI 10.1093/cercor/bhx066
   Arnone D, 2008, NEUROIMAGE, V41, P1067, DOI 10.1016/j.neuroimage.2008.02.064
   Avants BB, 2008, MED IMAGE ANAL, V12, P26, DOI 10.1016/j.media.2007.06.004
   Behrens TEJ, 2007, NEUROIMAGE, V34, P144, DOI 10.1016/j.neuroimage.2006.09.018
   Behrens TEJ, 2003, MAGN RESON MED, V50, P1077, DOI 10.1002/mrm.10609
   BRAAK H, 1991, ACTA NEUROPATHOL, V82, P239, DOI 10.1007/BF00308809
   Caeyenberghs K, 2011, J NEUROTRAUM, V28, P897, DOI 10.1089/neu.2010.1721
   Choi SJ, 2005, J GERIATR PSYCH NEUR, V18, P12, DOI 10.1177/0891988704271763
   De Benedictis A, 2016, HUM BRAIN MAPP, V37, P4718, DOI 10.1002/hbm.23339
   Dell'Acqua F, 2019, NMR BIOMED, V32, DOI 10.1002/nbm.3945
   Desikan RS, 2006, NEUROIMAGE, V31, P968, DOI 10.1016/j.neuroimage.2006.01.021
   Dickson D. W., 2012, COLD SPRING HARB PER, V2
   Duan JH, 2006, SURG RADIOL ANAT, V28, P150, DOI 10.1007/s00276-006-0111-2
   Feinberg DA, 2010, PLOS ONE, V5, DOI 10.1371/journal.pone.0015710
   Fling BW, 2013, HUM BRAIN MAPP, V34, P384, DOI 10.1002/hbm.21437
   Head D, 2004, CEREB CORTEX, V14, P410, DOI 10.1093/cercor/bhh003
   Hofer S, 2006, NEUROIMAGE, V32, P989, DOI 10.1016/j.neuroimage.2006.05.044
   Huang H, 2005, NEUROIMAGE, V26, P195, DOI 10.1016/j.neuroimage.2005.01.019
   Ishii K, 2014, AM J NEURORADIOL, V35, P2030, DOI 10.3174/ajnr.A3695
   Ito S, 2008, NEURORADIOLOGY, V50, P981, DOI 10.1007/s00234-008-0447-x
   Jack CR, 2018, ALZHEIMERS DEMENT, V14, P535, DOI 10.1016/j.jalz.2018.02.018
   Jenkinson M, 2012, NEUROIMAGE, V62, P782, DOI 10.1016/j.neuroimage.2011.09.015
   Jones DK, 2013, NEUROIMAGE, V73, P239, DOI 10.1016/j.neuroimage.2012.06.081
   Lebel C, 2010, NEUROIMAGE, V52, P20, DOI 10.1016/j.neuroimage.2010.03.072
   Lehericy S, 2010, BRAIN, V133, P2410, DOI 10.1093/brain/awq162
   Liu IC, 2010, PSYCHIAT RES-NEUROIM, V184, P128, DOI 10.1016/j.pscychresns.2010.07.002
   Maier-Hein KH, 2017, NAT COMMUN, V8, DOI 10.1038/s41467-017-01285-x
   Mayka MA, 2006, NEUROIMAGE, V31, P1453, DOI 10.1016/j.neuroimage.2006.02.004
   Moeller S, 2010, MAGN RESON MED, V63, P1144, DOI 10.1002/mrm.22361
   Naggara O, 2006, PSYCHIAT RES-NEUROIM, V146, P243, DOI 10.1016/j.pscychresns.2006.01.005
   Nasreddine ZS, 2005, J AM GERIATR SOC, V53, P695, DOI 10.1111/j.1532-5415.2005.53221.x
   Ofori E, 2015, NEUROBIOL AGING, V36, P1097, DOI 10.1016/j.neurobiolaging.2014.10.029
   Ouyang X, 2015, NEUROSCIENCE, V301, P553, DOI 10.1016/j.neuroscience.2015.06.031
   Pannek K, 2010, NEUROIMAGE, V50, P1044, DOI 10.1016/j.neuroimage.2010.01.020
   Pasternak O, 2012, J NEUROSCI, V32, P17365, DOI 10.1523/JNEUROSCI.2904-12.2012
   Pasternak O, 2009, MAGN RESON MED, V62, P717, DOI 10.1002/mrm.22055
   Planetta PJ, 2016, BRAIN, V139, P495, DOI 10.1093/brain/awv361
   Setsompop K, 2012, MAGN RESON MED, V67, P1210, DOI 10.1002/mrm.23097
   Smith SM, 2002, HUM BRAIN MAPP, V17, P143, DOI 10.1002/hbm.10062
   Smith SM, 2004, NEUROIMAGE, V23, pS208, DOI 10.1016/j.neuroimage.2004.07.051
   Sotiropoulos SN, 2013, MAGN RESON MED, V70, P1682, DOI 10.1002/mrm.24623
   Sotiropoulos SN, 2013, NEUROIMAGE, V80, P125, DOI 10.1016/j.neuroimage.2013.05.057
   Takahashi S, 2002, NEUROSCI LETT, V332, P45, DOI 10.1016/S0304-3940(02)00914-X
   Teipel SJ, 2007, NEUROIMAGE, V34, P985, DOI 10.1016/j.neuroimage.2006.07.047
   TOMASCH J, 1954, ANAT REC, V119, P119, DOI 10.1002/ar.1091190109
   Tzourio-Mazoyer N, 2002, NEUROIMAGE, V15, P273, DOI 10.1006/nimg.2001.0978
   Van Essen DC, 2013, NEUROIMAGE, V80, P62, DOI 10.1016/j.neuroimage.2013.05.041
   Wedeen VJ, 2008, NEUROIMAGE, V41, P1267, DOI 10.1016/j.neuroimage.2008.03.036
   Whitwell JL, 2011, ARCH NEUROL-CHICAGO, V68, P753, DOI 10.1001/archneurol.2011.107
   Woolrich MW, 2009, NEUROIMAGE, V45, pS173, DOI 10.1016/j.neuroimage.2008.10.055
   Zhang H, 2012, NEUROIMAGE, V61, P1000, DOI 10.1016/j.neuroimage.2012.03.072
   Zhang Y, 2007, NEUROLOGY, V68, P13, DOI 10.1212/01.wnl.0000250326.77323.01
NR 55
TC 14
Z9 15
U1 0
U2 16
PU ACADEMIC PRESS INC ELSEVIER SCIENCE
PI SAN DIEGO
PA 525 B ST, STE 1900, SAN DIEGO, CA 92101-4495 USA
SN 1053-8119
EI 1095-9572
J9 NEUROIMAGE
JI Neuroimage
PD OCT 15
PY 2019
VL 200
BP 302
EP 312
DI 10.1016/j.neuroimage.2019.06.065
PG 11
WC Neurosciences; Neuroimaging; Radiology, Nuclear Medicine & Medical
   Imaging
WE Science Citation Index Expanded (SCI-EXPANDED)
SC Neurosciences & Neurology; Radiology, Nuclear Medicine & Medical Imaging
GA IR6VU
UT WOS:000481579300026
PM 31260838
OA Green Accepted
DA 2022-10-31
ER

PT J
AU Dumont, M
   Roy, M
   Jodoin, PM
   Morency, FC
   Houde, JC
   Xie, ZY
   Bauer, C
   Samad, TA
   Van Dijk, KRA
   Goodman, JA
   Descoteaux, M
AF Dumont, Matthieu
   Roy, Maggie
   Jodoin, Pierre-Marc
   Morency, Felix C.
   Houde, Jean-Christophe
   Xie, Zhiyong
   Bauer, Cici
   Samad, Tarek A.
   Van Dijk, Koene R. A.
   Goodman, James A.
   Descoteaux, Maxime
CA Alzheimer's Dis Neuroimaging
TI Free Water in White Matter Differentiates MCI and AD From Control
   Subjects
SO FRONTIERS IN AGING NEUROSCIENCE
LA English
DT Article
DE Alzheimer disease; diffusion MRI; free water; neuroinflammation; white
   matter hyper intensity; mild cognitive impairment; white matter;
   diffusion tensor imaging
ID ALZHEIMERS-DISEASE; SPATIAL STATISTICS; BRAIN CHANGES; HYPERINTENSITIES;
   CONTINUUM; DEMENTIA; LESIONS; EXTENT
AB Recent evidence shows that neuroinflammation plays a role in many neurological diseases including mild cognitive impairment (MCI) and Alzheimer's disease (AD), and that free water (FW) modeling from clinically acquired diffusion MRI (DTI-like acquisitions) can be sensitive to this phenomenon. This FW index measures the fraction of the diffusion signal explained by isotropically unconstrained water, as estimated from a bi-tensor model. In this study, we developed a simple but powerful whole-brain FW measure designed for easy translation to clinical settings and potential use as a priori outcome measure in clinical trials. These simple FW measures use a "safe" white matter (WM) mask without gray matter (GM)/CSF partial volume contamination (WMsafe) near ventricles and sulci. We investigated if FW inside the WMsafe mask, including and excluding areas of white matter damage such as white matter hyperintensities (WMHs) as shown on T2 FLAIR, computed across the whole white matter could be indicative of diagnostic grouping along the AD continuum. After careful quality control, 81 cognitively normal controls (NC), 103 subjects with MCI and 42 with AD were selected from the ADNIGO and ADNI2 databases. We show that MCI and AD have significantly higher FW measures even after removing all partial volume contamination. We also show, for the first time, that when WMHs are removed from the masks, the significant results are maintained, which demonstrates that the FW measures are not just a byproduct of WMHs. Our new and simple FW measures can be used to increase our understanding of the role of inflammation-associated edema in AD and may aid in the differentiation of healthy subjects from MCI and AD patients.
C1 [Dumont, Matthieu; Roy, Maggie; Jodoin, Pierre-Marc; Morency, Felix C.; Houde, Jean-Christophe; Descoteaux, Maxime] Imeka Solut Inc, Sherbrooke, PQ, Canada.
   [Roy, Maggie; Houde, Jean-Christophe; Descoteaux, Maxime] Univ Sherbrooke, Sherbrooke Connect Imaging Lab, Sherbrooke, PQ, Canada.
   [Jodoin, Pierre-Marc] Univ Sherbrooke, VITAlab, Sherbrooke, PQ, Canada.
   [Xie, Zhiyong; Van Dijk, Koene R. A.; Goodman, James A.] Pfizer Inc, Early Clin Dev, Digital Med & Translat Imaging, Cambridge, MA USA.
   [Bauer, Cici] Univ Texas Hlth Sci Ctr Houston, Dept Biostat & Data Sci, Houston, TX 77030 USA.
   [Samad, Tarek A.] Pfizer Inc, Internal Med Res Unit, Cambridge, MA USA.
RP Dumont, M (通讯作者)，Imeka Solut Inc, Sherbrooke, PQ, Canada.
EM matthieu.dumont@imeka.ca
RI Goodman, James A/AAN-1565-2021; Roy, Maggie/ABC-6221-2020
OI Roy, Maggie/0000-0002-6503-6747; Bauer, Cici/0000-0002-2337-7965
FU Imeka Solution Inc.; Pfizer Inc.; Alzheimer's Disease Neuroimaging
   Initiative (ADNI) (National Institutes of Health) [U01 AG024904]; DOD
   ADNI (Department of Defense) [W81XWH-12-2-0012]; National Institute on
   Aging; National Institute of Biomedical Imaging and Bioengineering;
   AbbVie, Alzheimer's Association; Alzheimer's Drug Discovery Foundation;
   Araclon Biotech; BioClinica, Inc.; Biogen; Bristol-Myers Squibb Company;
   CereSpir, Inc.; Cogstate; Eisai Inc.; Elan Pharmaceuticals, Inc.; Eli
   Lilly and Company; EuroImmun; F. Hoffmann-La Roche Ltd and its
   affiliated company Genentech, Inc.; Fujirebio; GE Healthcare; IXICO
   Ltd.; Janssen Alzheimer Immunotherapy Research & Development, LLC.;
   Johnson & Johnson Pharmaceutical Research & Development LLC.; Lumosity;
   Lundbeck; Merck Co., Inc.; Meso Scale Diagnostics, LLC.; NeuroRx
   Research; Neurotrack Technologies; Novartis Pharmaceuticals Corporation;
   Piramal Imaging; Servier; Takeda Pharmaceutical Company; Transition
   Therapeutics; Canadian Institutes of Health Research
FX This research has been evenly funded by Imeka Solution Inc. and Pfizer
   Inc.; Data collection and sharing for this project was funded by the
   Alzheimer's Disease Neuroimaging Initiative (ADNI) (National Institutes
   of Health Grant U01 AG024904) and DOD ADNI (Department of Defense award
   number W81XWH-12-2-0012). ADNI is funded by the National Institute on
   Aging, the National Institute of Biomedical Imaging and Bioengineering,
   and through generous contributions from the following: AbbVie,
   Alzheimer's Association; Alzheimer's Drug Discovery Foundation; Araclon
   Biotech; BioClinica, Inc.; Biogen; Bristol-Myers Squibb Company;
   CereSpir, Inc.; Cogstate; Eisai Inc.; Elan Pharmaceuticals, Inc.; Eli
   Lilly and Company; EuroImmun; F. Hoffmann-La Roche Ltd and its
   affiliated company Genentech, Inc.; Fujirebio; GE Healthcare; IXICO
   Ltd.; Janssen Alzheimer Immunotherapy Research & Development, LLC.;
   Johnson & Johnson Pharmaceutical Research & Development LLC.; Lumosity;
   Lundbeck; Merck & Co., Inc.; Meso Scale Diagnostics, LLC.; NeuroRx
   Research; Neurotrack Technologies; Novartis Pharmaceuticals Corporation;
   Pfizer Inc.; Piramal Imaging; Servier; Takeda Pharmaceutical Company;
   and Transition Therapeutics. The Canadian Institutes of Health Research
   is providing funds to support ADNI clinical sites in Canada. Private
   sector contributions are facilitated by the Foundation for the National
   Institutes of Health (www.fnih.org). The grantee organization is the
   Northern California Institute for Research and Education, and the study
   is coordinated by the Alzheimer's Therapeutic Research Institute at the
   University of Southern California. ADNI data are disseminated by the
   Laboratory for Neuro Imaging at the University of Southern California.
CR Avants B.B., 2009, INSIGHT J, V2, P1, DOI DOI 10.54294/UVNHIN
   Bach M, 2014, NEUROIMAGE, V100, P358, DOI 10.1016/j.neuroimage.2014.06.021
   BRILLIANT M, 1995, ALZ DIS ASSOC DIS, V9, P39, DOI 10.1097/00002093-199505000-00008
   BRUN A, 1986, PROG NEURO-PSYCHOPH, V10, P297, DOI 10.1016/0278-5846(86)90009-6
   BRUN A, 1986, ANN NEUROL, V19, P253, DOI 10.1002/ana.410190306
   Burns JM, 2005, ARCH NEUROL-CHICAGO, V62, P1870, DOI 10.1001/archneur.62.12.1870
   Chad JA, 2018, NEUROBIOL AGING, V71, P161, DOI 10.1016/j.neurobiolaging.2018.07.018
   Cousineau M, 2017, NEUROIMAGE-CLIN, V16, P222, DOI 10.1016/j.nicl.2017.07.020
   de Leeuw FE, 2001, J NEUROL NEUROSUR PS, V70, P9, DOI 10.1136/jnnp.70.1.9
   Debette S, 2010, STROKE, V41, P600, DOI 10.1161/STROKEAHA.109.570044
   DeCarli C, 2001, ARCH NEUROL-CHICAGO, V58, P643, DOI 10.1001/archneur.58.4.643
   DELAMONTE SM, 1989, ANN NEUROL, V25, P450, DOI 10.1002/ana.410250506
   Desai MK, 2009, GLIA, V57, P54, DOI 10.1002/glia.20734
   Descoteaux M, 2008, LECT NOTES COMPUT SC, V5242, P122, DOI 10.1007/978-3-540-85990-1_15
   Di Tommaso P, 2017, NAT BIOTECHNOL, V35, P316, DOI 10.1038/nbt.3820
   Dumont M, 2018, P 26 ANN M INT SOC M, V26, P3753
   Englund E, 1998, DEMENT GERIATR COGN, V9, P6, DOI 10.1159/000051183
   Eskildsen SF, 2012, NEUROIMAGE, V59, P2362, DOI 10.1016/j.neuroimage.2011.09.012
   Galluzzi S, 2016, J INTERN MED, V279, P576, DOI 10.1111/joim.12482
   Hoy AR, 2017, PLOS ONE, V12, DOI 10.1371/journal.pone.0173982
   Ji F, 2017, ALZHEIMERS RES THER, V9, DOI 10.1186/s13195-017-0292-4
   Jones DK., 2010, DIFFUSION MRI THEORY
   Kandel Benjamin M, 2016, Alzheimers Dement (Amst), V4, P18, DOI 10.1016/j.dadm.2016.03.001
   Kantarci K, 2005, NEUROLOGY, V64, P902, DOI 10.1212/01.WNL.0000153076.46126.E9
   Kurtzer GM, 2017, PLOS ONE, V12, DOI 10.1371/journal.pone.0177459
   Maier-Hein KH, 2015, ALZHEIMERS DEMENT, V11, P485, DOI 10.1016/j.jalz.2014.04.518
   Maillard P, 2018, ALZHEIMERS DEMENT, V14, pP1276, DOI [10.1016/j.jalz.2018.06.1794, DOI 10.1016/J.JALZ.2018.06.1794]
   Maillard P, 2017, STROKE, V48, P1567, DOI 10.1161/STROKEAHA.116.016321
   Maillard P, 2014, STROKE, V45, P1721, DOI 10.1161/STROKEAHA.113.004084
   Maillard P, 2011, STROKE, V42, P1917, DOI 10.1161/STROKEAHA.110.609768
   Manjon JV, 2016, FRONT NEUROINFORM, V10, DOI 10.3389/fninf.2016.00030
   McDonald J, 2006, HDB BIOL STAT
   Mito R, 2018, BRAIN, V141, P888, DOI 10.1093/brain/awx355
   Montal V, 2018, ALZHEIMERS DEMENT, V14, P340, DOI 10.1016/j.jalz.2017.09.013
   Nichols TE, 2002, HUM BRAIN MAPP, V15, P1, DOI 10.1002/hbm.1058
   Nowrangi MA, 2015, FRONT AGING NEUROSCI, V7, DOI 10.3389/fnagi.2015.00001
   Ofori E, 2015, BRAIN, V138, P2322, DOI 10.1093/brain/awv136
   Pasternak O, 2016, SCHIZOPHR RES, V173, P200, DOI 10.1016/j.schres.2015.05.034
   Pasternak O, 2015, SCHIZOPHR RES, V161, P113, DOI 10.1016/j.schres.2014.07.031
   Pasternak O, 2012, J NEUROSCI, V32, P17365, DOI 10.1523/JNEUROSCI.2904-12.2012
   Pasternak O, 2012, LECT NOTES COMPUT SC, V7511, P305, DOI 10.1007/978-3-642-33418-4_38
   Pasternak O, 2009, MAGN RESON MED, V62, P717, DOI 10.1002/mrm.22055
   Petersen RC, 2010, NEUROLOGY, V74, P201, DOI 10.1212/WNL.0b013e3181cb3e25
   Raj D, 2017, FRONT MOL NEUROSCI, V10, DOI 10.3389/fnmol.2017.00206
   Reas ET, 2018, NEUROIMAGE-CLIN, V20, P883, DOI 10.1016/j.nicl.2018.09.027
   Sjobeck M, 2005, INT J GERIATR PSYCH, V20, P919, DOI 10.1002/gps.1384
   Smith CD, 2010, NEUROBIOL AGING, V31, P1122, DOI 10.1016/j.neurobiolaging.2008.08.006
   Smith SM, 2006, NEUROIMAGE, V31, P1487, DOI 10.1016/j.neuroimage.2006.02.024
   Smith SM, 2009, NEUROIMAGE, V44, P83, DOI 10.1016/j.neuroimage.2008.03.061
   Stebbins GT, 2009, BEHAV NEUROL, V21, P39, DOI [10.1155/2009/915041, 10.3233/BEN-2009-0234]
   Yeatman JD, 2012, PLOS ONE, V7, DOI 10.1371/journal.pone.0049790
   Yoshita M, 2006, NEUROLOGY, V67, P2192, DOI 10.1212/01.wnl.0000249119.95747.1f
   Zhuang L, 2013, PLOS ONE, V8, DOI 10.1371/journal.pone.0058887
   Zimmer ER, 2014, J NEUROINFLAMM, V11, DOI 10.1186/1742-2094-11-120
NR 54
TC 29
Z9 30
U1 0
U2 1
PU FRONTIERS MEDIA SA
PI LAUSANNE
PA AVENUE DU TRIBUNAL FEDERAL 34, LAUSANNE, CH-1015, SWITZERLAND
SN 1663-4365
J9 FRONT AGING NEUROSCI
JI Front. Aging Neurosci.
PD OCT 2
PY 2019
VL 11
AR 270
DI 10.3389/fnagi.2019.00270
PG 9
WC Geriatrics & Gerontology; Neurosciences
WE Science Citation Index Expanded (SCI-EXPANDED)
SC Geriatrics & Gerontology; Neurosciences & Neurology
GA JO1ZL
UT WOS:000497383200001
PM 31632265
OA Green Published, Green Submitted, gold
DA 2022-10-31
ER

PT J
AU Baker, SL
   Harrison, TM
   Maass, A
   La Joie, R
   Jagust, WJ
AF Baker, Suzanne L.
   Harrison, Theresa M.
   Maass, Anne
   La Joie, Renaud
   Jagust, William J.
TI Effect of Off-Target Binding on F-18-Flortaucipir Variability in Healthy
   Controls Across the Life Span
SO JOURNAL OF NUCLEAR MEDICINE
LA English
DT Article
DE tau; F-18-flortaucipir PET; off-target binding
ID POSITRON-EMISSION-TOMOGRAPHY; PET TRACER F-18-AV-1451;
   ALZHEIMER-DISEASE; HUMAN BRAIN; TAU; TISSUE; T807; IRON
AB Measuring early tau accumulation is important in studying aging and Alzheimer disease and is only as accurate as the signal-to-noise ratio of the tracer. Along with aggregated tau in the form of neurofibrillary tangles, F-18-flortaucipir has been reported to bind to neuromelanin, monoamine oxidase, calcifications, iron, leptomeningeal melanocytes, and microhemorrages. Although F-18-flortaucipir successfully differentiates healthy controls (HCs) from subjects with Alzheimer disease, variability exists in the cortical signal in amyloid-negative HCs. We aimed to explore the relationship between off-target binding signal and variability in the cortical signal in HCs. Methods: Subjects (n = 139) received C-11-Pittsburgh compound B (PIB) and F-18-flortaucipir PET scans and a magnetization-prepared rapid gradient echo MRI scan. PET frames were realigned and coregistered to the MR images, which were segmented using FreeSurfer. In amyloid-negative HCs (n = 90; age range, 21-94 y), 7 nonspecific or off-target binding regions were considered: caudate, pallidum, putamen, thalamus, cerebellar white matter, hemispheric white matter, and choroid plexus. These regions of interest were assigned to 3 similarly behaving groups using principle components analysis, exploratory factor analysis, and Pearson correlations for caudate, putamen, and pallidum (also correlated with age); thalamus and white matter; and choroid plexus. In amyloid-negative HCs with C-11-PIB and F-18-flortaucipir scans, correlations were calculated between white and gray matter before and after partial-volume correction. Results: The correlation between white and gray matter disappeared after partial-volume correction in C-11-PIB (r(2) = 0) but persisted for F-18-flortaucipir (r(2) = 0.27), demonstrating that the correlation between white and gray matter signal in F-18-flortaucipir is not solely due to partial-volume effects. A linear regression showed that off-target signal from putamen and thalamus together explained 64% of the variability in the cortical signal in amyloid-negative HCs (not seen in amyloid-positive HCs). Variability in amyloid-negative HCs but not amyloid-positive HCs correlated with white matter signal (unrelated to partial-volume effects) and age-related off-target signal (possibly related to iron load). Conclusion: The noise in the F-18-flortaucipir measurement could pose challenges when studying early tau accumulation.
C1 [Baker, Suzanne L.; Jagust, William J.] Lawrence Berkeley Natl Lab, 1 Cyclotron Rd,MS55R0121, Berkeley, CA 94720 USA.
   [Harrison, Theresa M.; Maass, Anne; Jagust, William J.] Univ Calif Berkeley, Helen Wills Neurosci Inst, Berkeley, CA 94720 USA.
   [Maass, Anne] German Ctr Neurodegenerat Dis, Magdeburg, Germany.
   [La Joie, Renaud] Univ Calif San Francisco, Memory & Aging Ctr, San Francisco, CA 94143 USA.
RP Baker, SL (通讯作者)，Lawrence Berkeley Natl Lab, 1 Cyclotron Rd,MS55R0121, Berkeley, CA 94720 USA.
EM slbaker@lbl.gov
RI Jagust, William/ABE-6426-2020; La Joie, Renaud/AAC-8569-2021
OI La Joie, Renaud/0000-0003-2581-8100
FU NIH [AG034570]; NATIONAL INSTITUTE ON AGING [F32AG057107, R01AG034570]
   Funding Source: NIH RePORTER
FX This research was supported by NIH grant AG034570. Suzanne Baker serves
   as a consultant to Genentech. William Jagust serves as a consultant to
   Bioclinica, Genentech, Novartis, and Biogen. No other potential conflict
   of interest relevant to this article was reported.
CR Baker SL, 2017, DATA BRIEF, V15, P648, DOI 10.1016/j.dib.2017.10.024
   Baker SL, 2017, J NUCL MED, V58, P332, DOI 10.2967/jnumed.116.175273
   Barret O, 2017, J NUCL MED, V58, P1124, DOI 10.2967/jnumed.116.182881
   Barrio JR, 2018, J NUCL MED, V59, P115, DOI 10.2967/jnumed.117.198960
   Braak H, 1997, NEUROBIOL AGING, V18, P351, DOI 10.1016/S0197-4580(97)00056-0
   BRAAK H, 1991, ACTA NEUROPATHOL, V82, P239, DOI 10.1007/BF00308809
   Braak H, 2011, J NEUROPATH EXP NEUR, V70, P960, DOI 10.1097/NEN.0b013e318232a379
   Chien DT, 2013, J ALZHEIMERS DIS, V34, P457, DOI 10.3233/JAD-122059
   Choi JY, 2018, J NUCL MED, V59, P117, DOI 10.2967/jnumed.117.195248
   Golla SSV, 2017, MOL IMAGING BIOL, V19, P963, DOI 10.1007/s11307-017-1080-z
   Hansen AK, 2018, MOL IMAGING BIOL, V20, P356, DOI 10.1007/s11307-017-1143-1
   Johnson KA, 2016, ANN NEUROL, V79, P110, DOI 10.1002/ana.24546
   Lee CM, 2018, J ALZHEIMERS DIS, V62, P1691, DOI 10.3233/JAD-170840
   Logan J, 1996, J CEREBR BLOOD F MET, V16, P834, DOI 10.1097/00004647-199609000-00008
   Lowe VJ, 2018, BRAIN, V141, P271, DOI 10.1093/brain/awx320
   Lowe VJ, 2016, ACTA NEUROPATHOL COM, V4, DOI 10.1186/s40478-016-0315-6
   Maass A, 2017, NEUROIMAGE, V157, P448, DOI 10.1016/j.neuroimage.2017.05.058
   Marquie M, 2017, ACTA NEUROPATHOL COM, V5, DOI 10.1186/s40478-017-0482-0
   Marquie M, 2015, ANN NEUROL, V78, P787, DOI 10.1002/ana.24517
   Mormino EC, 2012, NEUROIMAGE, V59, P1152, DOI 10.1016/j.neuroimage.2011.07.098
   Ossenkoppele R, 2018, JAMA-J AM MED ASSOC, V320, P1151, DOI 10.1001/jama.2018.12917
   Rousset OG, 1998, J NUCL MED, V39, P904
   Sander K, 2016, ALZHEIMERS DEMENT, V12, P1116, DOI 10.1016/j.jalz.2016.01.003
   Scholl M, 2016, NEURON, V89, P971, DOI 10.1016/j.neuron.2016.01.028
   Schultz SA, 2018, NEUROBIOL AGING, V72, P177, DOI 10.1016/j.neurobiolaging.2018.08.022
   Schwarz AJ, 2016, BRAIN, V139, P1539, DOI 10.1093/brain/aww023
   Shcherbinin S, 2016, J NUCL MED, V57, P1535, DOI 10.2967/jnumed.115.170027
   Southekal S, 2018, J NUCL MED, V59, P944, DOI 10.2967/jnumed.117.200006
   Tong JC, 2013, J CEREBR BLOOD F MET, V33, P863, DOI 10.1038/jcbfm.2013.19
   van Bergen JMG, 2018, NEUROBIOL AGING, V64, P68, DOI 10.1016/j.neurobiolaging.2017.12.014
   Vermeiren C, 2018, MOVEMENT DISORD, V33, P273, DOI 10.1002/mds.27271
   Villeneuve S, 2015, BRAIN, V138, P2020, DOI 10.1093/brain/awv112
   Wang L, 2016, JAMA NEUROL, V73, P1070, DOI 10.1001/jamaneurol.2016.2078
   Xia CF, 2013, ALZHEIMERS DEMENT, V9, P666, DOI 10.1016/j.jalz.2012.11.008
   Zecca L, 2008, P NATL ACAD SCI USA, V105, P17567, DOI 10.1073/pnas.0808768105
NR 35
TC 51
Z9 51
U1 0
U2 5
PU SOC NUCLEAR MEDICINE INC
PI RESTON
PA 1850 SAMUEL MORSE DR, RESTON, VA 20190-5316 USA
SN 0161-5505
EI 1535-5667
J9 J NUCL MED
JI J. Nucl. Med.
PD OCT 1
PY 2019
VL 60
IS 10
BP 1444
EP 1451
DI 10.2967/jnumed.118.224113
PG 8
WC Radiology, Nuclear Medicine & Medical Imaging
WE Science Citation Index Expanded (SCI-EXPANDED)
SC Radiology, Nuclear Medicine & Medical Imaging
GA JB4NZ
UT WOS:000488537100026
PM 30877180
OA Bronze, Green Published, Green Submitted
DA 2022-10-31
ER

PT J
AU Carmichael, O
   Stuchlik, P
   Pillai, S
   Biessels, GJ
   Dhullipudi, R
   Madden-Rusnak, A
   Martin, S
   Hsia, DS
   Fonseca, V
   Bazzano, L
AF Carmichael, Owen
   Stuchlik, Patrick
   Pillai, Sreekrishna
   Biessels, Geert-Jan
   Dhullipudi, Ram
   Madden-Rusnak, Anna
   Martin, Shane
   Hsia, Daniel S.
   Fonseca, Vivian
   Bazzano, Lydia
TI High-Normal Adolescent Fasting Plasma Glucose Is Associated With Poorer
   Midlife Brain Health: Bogalusa Heart Study
SO JOURNAL OF CLINICAL ENDOCRINOLOGY & METABOLISM
LA English
DT Article
ID WHITE-MATTER HYPERINTENSITIES; CARDIOVASCULAR RISK-FACTORS; TYPE-2
   DIABETES-MELLITUS; ALZHEIMERS-DISEASE; INSULIN-RESISTANCE; COGNITIVE
   IMPAIRMENT; FETAL ORIGINS; OBESE YOUTH; CHILDREN; DEMENTIA
AB Context: It is unclear how adolescent glycemic status relates to brain health in adulthood.
   Objective: To assess the association between adolescent fasting plasma glucose (FPG) and MRI-based brain measures in midlife.
   Design: Between 1973 and 1992, the Bogalusa Heart Study (BHS) collected FPG from children, 3 to 18 years old, and followed up between 1992 and 2018. Cognitive tests and brain MRI were collected in 2013 to 2016 and 2018.
   Setting: Observational longitudinal cohort study.
   Participants: Of 1298 contacted BHS participants, 74 completed screening, and 50 completed MRI.
   Main Outcome Measures: Mean FPG per participant at ages <20, 20 to 40, and over 40 years old; brain white matter hyperintensity (WMH) volume, gray matter volume, and functional MRI (fMRI) activation to a Stroop task; tests of logical and working memory, executive function, and semantic fluency.
   Results: At MRI, participants were middle aged (51.3 +/- 4.4 years) and predominantly female (74%) and white (74%). Mean FPG was impaired for zero, two, and nine participants in pre-20, 20 to 40, and over-40 periods. The pre-20 mean FPG above the pre-20 median value (i.e., above 83.5 mg/dL) was associated with greater WMH volume [mean difference: 0.029% of total cranial volume, CI: (0.0059, 0.052), P = 0.015] and less fMRI activation [-1.41 units (-2.78, -0.05), P = 0.043] on midlife MRI compared with below-median mean FPG. In controlling for over-40 mean FPG status did not substantially modify the associations. Cognitive scores did not differ by pre-20 mean FPG.
   Conclusions: High-normal adolescent FPG may be associated with preclinical brain changes in midlife.
C1 [Carmichael, Owen; Pillai, Sreekrishna; Dhullipudi, Ram; Martin, Shane; Hsia, Daniel S.] Pennington Biomed Res Ctr, 6400 Perkins Rd, Baton Rouge, LA 70808 USA.
   [Stuchlik, Patrick] Univ Calif San Francisco, San Francisco, CA 94143 USA.
   [Biessels, Geert-Jan] Univ Utrecht, Univ Med Ctr Utrecht, Brain Ctr Rudolf Magnus, Dept Neurol, NL-3508 GA Utrecht, Netherlands.
   [Madden-Rusnak, Anna] Texas State Univ, Dept Psychol, Austin, TX 78666 USA.
   [Fonseca, Vivian] Tulane Univ, Sect Endocrinol, Hlth Sci Ctr, New Orleans, LA 70112 USA.
   [Bazzano, Lydia] Tulane Univ, Sch Publ Hlth & Trop Med, Dept Epidemiol, New Orleans, LA 70112 USA.
RP Carmichael, O (通讯作者)，Pennington Biomed Res Ctr, 6400 Perkins Rd, Baton Rouge, LA 70808 USA.
EM owen.carmichael@pbrc.edu
RI Hsia, Daniel/AAJ-6247-2020; Carmichael, Owen/N-1955-2017
OI Hsia, Daniel/0000-0003-2832-3429; Carmichael, Owen/0000-0002-0576-0047
FU National Institute of GeneralMedical Sciences of the National Institutes
   of Health - Louisiana Clinical and Translational Science Center [U54
   GM104940]; Pennington Biomedical Research Foundation; NORC Center Grant
   entitled "Nutrition and Metabolic Health Through the Lifespan" -
   National Institute of Diabetes and Digestive and Kidney Diseases
   [P30DK072476]; Boehringer Ingelheim; NATIONAL INSTITUTE OF DIABETES AND
   DIGESTIVE AND KIDNEY DISEASES [P30DK072476] Funding Source: NIH
   RePORTER; NATIONAL INSTITUTE OF GENERAL MEDICAL SCIENCES [U54GM104940]
   Funding Source: NIH RePORTER; NATIONAL INSTITUTE ON AGING [R01AG062309]
   Funding Source: NIH RePORTER
FX This research was supported in part by U54 GM104940 from the National
   Institute of GeneralMedical Sciences of the National Institutes of
   Health, which funds the Louisiana Clinical and Translational Science
   Center. Support was also provided by the Pennington Biomedical Research
   Foundation. This work was also partially supported by a NORC Center
   Grant #P30DK072476 entitled "Nutrition and Metabolic Health Through the
   Lifespan"sponsored by National Institute of Diabetes and Digestive and
   Kidney Diseases. G.J.B. receives research support from Boehringer
   Ingelheim.
CR Alafuzoff I, 2009, NEUROPATH APPL NEURO, V35, P60, DOI 10.1111/j.1365-2990.2008.00948.x
   [Anonymous], 2000, Pediatrics, V105, P671
   Appelman APA, 2010, CEREBROVASC DIS, V29, P28, DOI 10.1159/000255971
   BARKER DJP, 1995, BRIT MED J, V311, P171, DOI 10.1136/bmj.311.6998.171
   Barker DJP, 2002, INT J EPIDEMIOL, V31, P1235, DOI 10.1093/ije/31.6.1235
   BECK KD, 1995, NEURON, V14, P717, DOI 10.1016/0896-6273(95)90216-3
   BEER K, 2017, COCHRANE DB SYST REV, V7, DOI DOI 10.1038/S41598-017-15014-3
   Berenson GS, 2001, AM J MED SCI, V322, P267, DOI 10.1097/00000441-200111000-00007
   Bernal J, 2003, THYROID, V13, P1005, DOI 10.1089/105072503770867174
   Bertram MY, 2010, AUST NZ J PUBL HEAL, V34, P311, DOI 10.1111/j.1753-6405.2010.00532.x
   Biessels GJ, 2006, LANCET NEUROL, V5, P64, DOI 10.1016/S1474-4422(05)70284-2
   Bullard KM, 2013, DIABETES CARE, V36, P2286, DOI 10.2337/dc12-2563
   BURKE GL, 1986, METABOLISM, V35, P441, DOI 10.1016/0026-0495(86)90135-6
   Byun MS, 2017, NEUROBIOL AGING, V59, P15, DOI 10.1016/j.neurobiolaging.2017.07.004
   Cameron N, 2002, YEARB PHYS ANTHROPOL, V45, P159, DOI 10.1002/ajpa.10183
   Carmichael O, 2012, NEUROBIOL AGING, V33, P83, DOI 10.1016/j.neurobiolaging.2010.01.021
   Cheng CM, 2000, P NATL ACAD SCI USA, V97, P10236, DOI 10.1073/pnas.170008497
   Cherbuin N, 2012, NEUROLOGY, V79, P1019, DOI 10.1212/WNL.0b013e31826846de
   Chugani HT, 1998, PREV MED, V27, P184, DOI 10.1006/pmed.1998.0274
   Constantino MI, 2013, DIABETES CARE, V36, P3863, DOI 10.2337/dc12-2455
   Craft S, 2016, INSULIN RESISTANCE S, P104
   Crane PK, 2013, NEW ENGL J MED, V369, P540, DOI [10.1056/NEJMoa1215740, 10.1056/NEJMc1311765]
   Debette S, 2010, BRIT MED J, V341, DOI 10.1136/bmj.c3666
   DeCarli C, 1996, JMRI-J MAGN RESON IM, V6, P519, DOI 10.1002/jmri.1880060316
   DeCarli C, 2005, NEUROBIOL AGING, V26, P491, DOI 10.1016/j.neurobiolaging.2004.05.004
   DeCarli C, 2005, STROKE, V36, P50, DOI 10.1161/01.STR.0000150668.58689.f2
   DECARLI C, 1992, J COMPUT ASSIST TOMO, V16, P274, DOI 10.1097/00004728-199203000-00018
   DeCarli C, 2008, ALZ DIS ASSOC DIS, V22, P382, DOI 10.1097/WAD.0b013e318185e7fe
   Duijts L, 2014, EUR J EPIDEMIOL, V29, P871, DOI 10.1007/s10654-014-9981-5
   Espeland MA, 2018, TYPE 2 DIABETES AND DEMENTIA, P117, DOI 10.1016/B978-0-12-809454-9.00007-X
   Fletcher E, 2012, ENG MED BIOL SOC EMB
   Freedman DS, 1999, AM J CLIN NUTR, V69, P308
   Freedman DS, 1999, PEDIATRICS, V103, P1175, DOI 10.1542/peds.103.6.1175
   Geijselaers SLC, 2015, LANCET DIABETES ENDO, V3, P75, DOI 10.1016/S2213-8587(14)70148-2
   Giannini C, 2012, DIABETES, V61, P606, DOI 10.2337/db11-1111
   Glover GH, 2000, MAGNET RESON MED, V44, P162, DOI 10.1002/1522-2594(200007)44:1<162::AID-MRM23>3.3.CO;2-5
   Groth-Marnat G, 2009, HDB PSYCHOL ASSESSME
   Heffernan KS, 2015, AM J HYPERTENS, V28, P615, DOI 10.1093/ajh/hpu198
   Jack CR, 2013, LANCET NEUROL, V12, P207, DOI 10.1016/S1474-4422(12)70291-0
   Kandiah N, 2015, EUR J NEUROL, V22, P150, DOI 10.1111/ene.12546
   Kirkman MS, 2012, J AM GERIATR SOC, V60, P2342, DOI 10.1111/jgs.12035
   Kodl CT, 2008, ENDOCR REV, V29, P494, DOI 10.1210/er.2007-0034
   Koekkoek PS, 2012, J NEUROL SCI, V314, P71, DOI 10.1016/j.jns.2011.10.028
   Koletzko B, 2009, ADV EXP MED BIOL, V646, P1
   Launer LJ, 2011, LANCET NEUROL, V10, P969, DOI 10.1016/S1474-4422(11)70188-0
   Lee S, 2016, ANN NEUROL, V79, P929, DOI 10.1002/ana.24647
   Luchsinger JA, 2011, J NUTR HEALTH AGING, V15, P445, DOI 10.1007/s12603-011-0057-x
   Luchsinger JA, 2015, DIABETES RES CLIN PR, V108, pE63, DOI 10.1016/j.diabres.2015.02.023
   Luchsinger JA, 2012, J ALZHEIMERS DIS, V30, pS185, DOI 10.3233/JAD-2012-111433
   Luchsinger JA, 2008, EUR J PHARMACOL, V585, P119, DOI 10.1016/j.ejphar.2008.02.048
   Lupien SJ, 2009, NAT REV NEUROSCI, V10, P434, DOI 10.1038/nrn2639
   Matsuzaki T, 2010, NEUROLOGY, V75, P764, DOI 10.1212/WNL.0b013e3181eee25f
   Morris JK, 2016, NEUROBIOL AGING, V44, P138, DOI 10.1016/j.neurobiolaging.2016.04.017
   Mortby ME, 2013, PLOS ONE, V8, DOI 10.1371/journal.pone.0073697
   Nelson H.E., 1991, NATL ADULT READING T
   Netchine I, 2009, J CLIN ENDOCR METAB, V94, P3913, DOI 10.1210/jc.2009-0452
   Nualart F, 1999, BRAIN RES, V824, P97, DOI 10.1016/S0006-8993(99)01078-1
   O'Malley G, 2010, DIABETOLOGIA, V53, P1199, DOI 10.1007/s00125-010-1693-0
   Pavkov ME, 2006, JAMA-J AM MED ASSOC, V296, P421, DOI 10.1001/jama.296.4.421
   Petersen M, 2008, DIABETES CARE, V31, P1271, DOI 10.2337/dc08-9017
   Roberts RO, 2014, J NUCL MED, V55, P759, DOI 10.2967/jnumed.113.132647
   Sankar R, 2002, MOL BRAIN RES, V107, P157, DOI 10.1016/S0169-328X(02)00487-4
   Sarwar N, 2010, LANCET, V375, P2215, DOI 10.1016/S0140-6736(10)60484-9
   Schroeter ML, 2009, NEUROIMAGE, V47, P1196, DOI 10.1016/j.neuroimage.2009.05.037
   Sheu LK, 2012, PSYCHOPHYSIOLOGY, V49, P873, DOI 10.1111/j.1469-8986.2012.01382.x
   Sisk CL, 2005, FRONT NEUROENDOCRIN, V26, P163, DOI 10.1016/j.yfrne.2005.10.003
   Sonnen JA, 2009, ARCH NEUROL-CHICAGO, V66, P315, DOI 10.1001/archneurol.2008.579
   Srinivasan SR, 1996, METABOLISM, V45, P235, DOI 10.1016/S0026-0495(96)90060-8
   Stoeckel Luke E, 2016, F1000Res, V5, P353, DOI 10.12688/f1000research.8300.1
   Strachan MWJ, 2011, NAT REV ENDOCRINOL, V7, P108, DOI 10.1038/nrendo.2010.228
   Thambisetty M, 2013, JAMA NEUROL, V70, P1167, DOI 10.1001/jamaneurol.2013.284
   Villemagne VL, 2013, LANCET NEUROL, V12, P357, DOI 10.1016/S1474-4422(13)70044-9
   Webster MJ, 2002, DEV BRAIN RES, V139, P139, DOI 10.1016/S0165-3806(02)00540-0
   Weyer C, 1999, J CLIN INVEST, V104, P787, DOI 10.1172/JCI7231
   Willette AA, 2015, ALZHEIMERS DEMENT, V11, P504, DOI 10.1016/j.jalz.2014.03.011
   Yeckel CW, 2005, J CLIN ENDOCR METAB, V90, P747, DOI 10.1210/jc.2004-1258
   Yoshita M, 2006, NEUROLOGY, V67, P2192, DOI 10.1212/01.wnl.0000249119.95747.1f
NR 77
TC 6
Z9 6
U1 0
U2 1
PU ENDOCRINE SOC
PI WASHINGTON
PA 2055 L ST NW, SUITE 600, WASHINGTON, DC 20036 USA
SN 0021-972X
EI 1945-7197
J9 J CLIN ENDOCR METAB
JI J. Clin. Endocrinol. Metab.
PD OCT
PY 2019
VL 104
IS 10
BP 4492
EP 4500
DI 10.1210/jc.2018-02750
PG 9
WC Endocrinology & Metabolism
WE Science Citation Index Expanded (SCI-EXPANDED); Social Science Citation Index (SSCI)
SC Endocrinology & Metabolism
GA JD1CH
UT WOS:000489712300028
PM 31058974
OA Bronze, Green Published
DA 2022-10-31
ER

PT J
AU Jamerlan, A
   Dominguez, J
   Ligsay, A
   Youn, YC
   An, SSA
   Kim, SY
AF Jamerlan, Angelo
   Dominguez, Jacqueline
   Ligsay, Antonio
   Youn, Young Chul
   An, Seong Soo A.
   Kim, Sang Yun
TI Current fluid biomarkers, animal models, and imaging tools for
   diagnosing chronic traumatic encephalopathy
SO MOLECULAR & CELLULAR TOXICOLOGY
LA English
DT Review
DE Animal models; Axial diffusivity; beta-amyloid; Chronic traumatic
   encephalopathy; CSF; Diffusor tensor imaging; Fluid biomarkers;
   Neuroimaging; Neurofibrillary tangles; Plasma; Traumatic brain injury
ID BRAIN-INJURY; WHITE-MATTER; ALZHEIMERS-DISEASE; PHOSPHORYLATED TAU;
   AMYLOID-BETA; DAMAGE; SPORTS; DYSFUNCTION; TOMOGRAPHY; TAUOPATHY
AB Purpose of review Chronic traumatic encephalopathy (CTE) is a neurodegenerative disorder that results from repetitive traumatic brain injury (TBI), whether mild or severe. Several popular sports that subject the head to impact have been linked as a primary cause of the disease. Phosphorylated tau and A beta deposits are the two proteins observed histopathologically in CTE patients. An ischemic environment is created that contributes to the hyperphosphorylation of tau following traumatic brain injury. The use of fluid biomarkers, animal models for TBI, as well as imaging tools are considered valuable in understanding the pathophysiological mechanism of CTE. This review gives particular attention to the characteristics, advantages, and disadvantages of the current fluid biomarkers, use of animal models, and imaging techniques used in CTE diagnosis. Recent findings Beta-amyloid and phosphorylated tau were suggested as the two main pathological biomarkers for chronic traumatic encephalopathy (CTE) diagnosis, though research into other fluid biomarkers of traumatic brain injury (TBI) such as neurofilament light chain (NFL), glial fibrillary acidic protein (GFAP), and C-C motif chemokine 11 (CCL11) has been undertaken but was mostly limited by sample size, and decreased sensitivity in follow-up studies. Animal models and devices that simulate TBI were valuable in exploring injury dynamics and the role it may have on CTE. The use of transgenic animals in CTE research has also uncovered the different risk genes that may enhance CTE pathology. Magnetic resonance imaging (MRI), functional MRI and positron emission tomography (PET) imaging showed enough resolution to accurately diagnose CTE. However, diffusion tensor imaging (DTI) was able to identify microstructural changes in professional boxers that were not apparent in MRI. Currently, a single biomarker or imaging technique is not enough to accurately diagnose CTE and diagnostic accuracy is significantly enhanced when these different parameters are combined.
C1 [Jamerlan, Angelo; An, Seong Soo A.] Gachon Univ, Dept Bionanotechnol, Gachon Bionano Res Inst, Seongnam Si, South Korea.
   [Dominguez, Jacqueline] St Lukes Med Ctr, Inst Neurosci, Quezon City, Philippines.
   [Ligsay, Antonio] St Lukes Med Ctr, Dept Clin Res, Coll Med WHQM, Quezon City, Philippines.
   [Youn, Young Chul] Chung Ang Univ, Dept Neurol, Coll Med, Seoul, South Korea.
   [Kim, Sang Yun] Seoul Natl Univ, Dept Neurol, Coll Med, Seongnam Si, South Korea.
   [Kim, Sang Yun] Seoul Natl Univ, Bundang Hosp, Seongnam Si, South Korea.
RP An, SSA (通讯作者)，Gachon Univ, Dept Bionanotechnol, Gachon Bionano Res Inst, Seongnam Si, South Korea.; Youn, YC (通讯作者)，Chung Ang Univ, Dept Neurol, Coll Med, Seoul, South Korea.
EM neudoc@cau.ac.kr; seong.an@gachon.ac.kr
RI Youn, Young Chul/ABA-9938-2021
OI Dominguez, Jacqueline/0000-0003-2017-7797
FU National Research Foundation of Korea (NRF) - Korean government (MEST)
   [2017R1A2B40 12636]; Gachon University Research Grant [2019-0357]
FX This research was supported by a National Research Foundation of Korea
   (NRF) Grant awarded by the Korean government (MEST, No. 2017R1A2B40
   12636) and Gachon University Research Grant (2019-0357).
CR Albayram O, 2016, CELL BIOSCI, V6, DOI 10.1186/s13578-016-0124-4
   Bargerstock E, 2014, PLOS ONE, V9, DOI 10.1371/journal.pone.0101477
   Barr WB, 2017, EPILEPSY CURR, V17, P96, DOI 10.5698/1535-7511.17.2.96
   Baugh CM, 2014, CURR TREAT OPTION NE, V16, DOI 10.1007/s11940-014-0306-5
   Bazarian JJ, 2012, MAGN RESON IMAGING, V30, P171, DOI 10.1016/j.mri.2011.10.001
   Blennow K, 2011, ACTA NEUROL SCAND, V123, P245, DOI 10.1111/j.1600-0404.2010.01408.x
   Cernak Ibolja, 2005, NeuroRx, V2, P410, DOI 10.1602/neurorx.2.3.410
   Chang SJ, 2005, P NATL ACAD SCI USA, V102, P18694, DOI 10.1073/pnas.0508254102
   Chappell MH, 2006, J MAGN RESON IMAGING, V24, P537, DOI 10.1002/jmri.20656
   Chen JK, 2008, CLIN J SPORT MED, V18, P241, DOI 10.1097/JSM.0b013e318170b59d
   Chen JK, 2004, NEUROIMAGE, V22, P68, DOI 10.1016/j.neuroimage.2003.12.032
   Chen LJ, 2010, J NEUROTRAUM, V27, P1657, DOI 10.1089/neu.2010.1308
   Cherry JD, 2017, PLOS ONE, V12, DOI 10.1371/journal.pone.0185541
   Czeiter E, 2012, J NEUROTRAUM, V29, P1770, DOI 10.1089/neu.2011.2127
   Elder GA, 2010, PSYCHIAT CLIN N AM, V33, P757, DOI 10.1016/j.psc.2010.08.001
   Gabbita SP, 2005, J NEUROTRAUM, V22, P83, DOI 10.1089/neu.2005.22.83
   Galgano MA, 2016, CUREUS J MED SCIENCE, V8, DOI 10.7759/cureus.532
   Gandy S, 2014, MOL NEURODEGENER, V9, DOI 10.1186/1750-1326-9-37
   GANDY SE, 1984, ANN NEUROL, V16, P254, DOI 10.1002/ana.410160217
   Gangolli M, 2017, NEUROIMAGE, V153, P152, DOI 10.1016/j.neuroimage.2017.03.059
   Garman RH, 2011, J NEUROTRAUM, V28, P947, DOI 10.1089/neu.2010.1540
   Ghajari M, 2017, BRAIN, V140, P333, DOI 10.1093/brain/aww317
   Goldstein LE, 2014, ALZHEIMERS RES THER, V6, DOI 10.1186/s13195-014-0064-3
   Goldstein LE, 2012, SCI TRANSL MED, V4, DOI 10.1126/scitranslmed.3003716
   Gotz J, 2008, NAT REV NEUROSCI, V9, P532, DOI 10.1038/nrn2420
   Guerrero AF, 2010, MIL MED, V175, P574, DOI 10.7205/MILMED-D-09-00189
   HAGLUND Y, 1990, ACTA NEUROL SCAND, V82, P297
   Hoshino S, 1998, NEUROREPORT, V9, P1879, DOI 10.1097/00001756-199806010-00039
   Iacono D, 2017, PHYS MED REH CLIN N, V28, P301, DOI 10.1016/j.pmr.2016.12.007
   Iverson GL, 2018, J ALZHEIMERS DIS, V61, P17, DOI 10.3233/JAD-170654
   Johnson VE, 2011, ACTA NEUROPATHOL, V122, P715, DOI 10.1007/s00401-011-0909-9
   Johnson VE, 2012, BRAIN PATHOL, V22, P142, DOI 10.1111/j.1750-3639.2011.00513.x
   Jordan BD, 2013, NAT REV NEUROL, V9, P222, DOI 10.1038/nrneurol.2013.33
   JORDAN BD, 1990, JAMA-J AM MED ASSOC, V263, P1670, DOI 10.1001/jama.263.12.1670
   Kane MJ, 2012, J NEUROSCI METH, V203, P41, DOI 10.1016/j.jneumeth.2011.09.003
   Kelestimur F, 2004, J ENDOCRINOL INVEST, V27, pRC28, DOI 10.1007/BF03345299
   Kornguth S, 2017, BRAIN SCI, V7, DOI 10.3390/brainsci7120164
   Kovesdi E, 2011, FRONT NEUROSCI-SWITZ, V5, DOI 10.3389/fnins.2011.00042
   Levin HS, 2010, J NEUROTRAUM, V27, P683, DOI 10.1089/neu.2009.1073
   Lipton ML, 2013, RADIOLOGY, V268, P850, DOI 10.1148/radiol.13130545
   Lovell MR, 2007, NEUROSURGERY, V61, P352, DOI 10.1227/01.NEU.0000279985.94168.7F
   Mac Donald CL, 2011, NEW ENGL J MED, V364, P2091, DOI 10.1056/NEJMoa1008069
   Marchi N, 2013, PLOS ONE, V8, DOI 10.1371/journal.pone.0056805
   Marklund N, 2011, BRIT J PHARMACOL, V164, P1207, DOI 10.1111/j.1476-5381.2010.01163.x
   McCrory P, 2002, BRIT J SPORT MED, V36, P157, DOI 10.1136/bjsm.36.3.157
   McKee AC, 2010, J NEUROPATH EXP NEUR, V69, P918, DOI 10.1097/NEN.0b013e3181ee7d85
   Mckee AC, 2009, J NEUROPATH EXP NEUR, V68, P709, DOI 10.1097/NEN.0b013e3181a9d503
   Metting Z, 2012, NEUROLOGY, V78, P1428, DOI 10.1212/WNL.0b013e318253d5c7
   Morey RA, 2013, HUM BRAIN MAPP, V34, P2986, DOI 10.1002/hbm.22117
   Namjoshi DR, 2014, MOL NEURODEGENER, V9, DOI 10.1186/1750-1326-9-55
   Neselius S, 2015, KNEE SURG SPORT TR A, V23, P2536, DOI 10.1007/s00167-014-3066-6
   Ng TSC, 2014, ALZHEIMERS RES THER, V6, DOI 10.1186/alzrt239
   Oakley H, 2006, J NEUROSCI, V26, P10129, DOI 10.1523/JNEUROSCI.1202-06.2006
   Ojo JO, 2013, J NEUROPATH EXP NEUR, V72, P137, DOI 10.1097/NEN.0b013e3182814cdf
   Omalu BI, 2010, AM J FOREN MED PATH, V31, P130, DOI 10.1097/PAF.0b013e3181ca7f35
   Omalu BI, 2005, NEUROSURGERY, V57, P128, DOI 10.1227/01.NEU.0000163407.92769.ED
   Orrison WW, 2009, J NEUROTRAUM, V26, P689, DOI 10.1089/neu.2008.0636
   Parker HL, 1934, J NEUROL PSYCHOPATHO, V15, P20
   Perrine K, 2017, WORLD NEUROSURG, V102, P533, DOI 10.1016/j.wneu.2017.02.084
   Petrie EC, 2014, J NEUROTRAUM, V31, P425, DOI [10.1089/NEU.2013.2952, 10.1089/neu.2013.2952]
   Premi E, 2012, ADV EXP MED BIOL, V724, P114, DOI 10.1007/978-1-4614-0653-2_9
   Puvenna V, 2016, BRAIN RES, V1630, P225, DOI 10.1016/j.brainres.2015.11.007
   Reveley C, 2015, P NATL ACAD SCI USA, V112, pE2820, DOI 10.1073/pnas.1418198112
   Saulle M, 2012, REHABIL RES PRACT, V2012, DOI 10.1155/2012/816069
   Shahim P, 2018, NEUROLOGY, V90, pE1780, DOI 10.1212/WNL.0000000000005518
   Shin W, 2014, AM J NEURORADIOL, V35, P285, DOI 10.3174/ajnr.A3676
   Smith DH, 1999, J NEUROPATH EXP NEUR, V58, P982, DOI 10.1097/00005072-199909000-00008
   Stein TD, 2015, ACTA NEUROPATHOL, V130, P21, DOI 10.1007/s00401-015-1435-y
   Strain J, 2013, NEUROLOGY, V81, P25, DOI 10.1212/WNL.0b013e318299ccf8
   Tanriverdi F, 2008, ANN INTERN MED, V148, P827, DOI 10.7326/0003-4819-148-11-200806030-00005
   Tanriverdi F, 2007, CLIN ENDOCRINOL, V66, P360, DOI 10.1111/j.1365-2265.2006.02737.x
   Tran HT, 2011, PLOS ONE, V6, DOI 10.1371/journal.pone.0025475
   Vile AR, 2017, J CLIN NEUROSCI, V41, P24, DOI 10.1016/j.jocn.2017.03.035
   Wallace C, 2018, PLOS ONE, V13, DOI 10.1371/journal.pone.0206466
   Wilde EA, 2016, J NEUROTRAUM, V33, P672, DOI 10.1089/neu.2015.4035
   Wilkinson C, 2012, FRONT NEUROTRAUMA, V3, P11, DOI DOI 10.3389/FNEUR.2012.00011
   Wojnarowicz MW, 2017, FRONT NEUROL, V8, DOI 10.3389/fneur.2017.00240
   Xia CF, 2013, ALZHEIMERS DEMENT, V9, P666, DOI 10.1016/j.jalz.2012.11.008
   Yoshiyama Y, 2005, J NEUROTRAUM, V22, P1134, DOI 10.1089/neu.2005.22.1134
   Zazryn T, 2007, SPORTS MED, V37, P467, DOI 10.2165/00007256-200737060-00001
   Zetterberg H, 2006, ARCH NEUROL-CHICAGO, V63, P1277, DOI 10.1001/archneur.63.9.1277
   Zetterberg H, 2013, NAT REV NEUROL, V9, P201, DOI 10.1038/nrneurol.2013.9
   Zhang L, 2006, AM J NEURORADIOL, V27, P2000
NR 83
TC 3
Z9 3
U1 0
U2 22
PU KOREAN SOCIETY TOXICOGENOMICS & TOXICOPROTEOMICS-KSTT
PI GYEONGGI-DO
PA HANYANG UNIV, SCI & TECHNOL BLDG 1, RM 423, SA-DONG, SANGROK-GU, ANSAN,
   GYEONGGI-DO, 426 791, SOUTH KOREA
SN 1738-642X
EI 2092-8467
J9 MOL CELL TOXICOL
JI Mol. Cell. Toxicol.
PD OCT
PY 2019
VL 15
IS 4
BP 353
EP 368
DI 10.1007/s13273-019-0039-3
PG 16
WC Biochemistry & Molecular Biology; Toxicology
WE Science Citation Index Expanded (SCI-EXPANDED)
SC Biochemistry & Molecular Biology; Toxicology
GA JC3HJ
UT WOS:000489169500001
DA 2022-10-31
ER

PT J
AU Lazli, L
   Boukadoum, M
   Mohamed, OA
AF Lazli, Lilia
   Boukadoum, Mounir
   Mohamed, Otmane Ait
TI Computer-Aided Diagnosis System of Alzheimer's Disease Based on
   Multimodal Fusion: Tissue Quantification Based on the Hybrid
   Fuzzy-Genetic-Possibilistic Model and Discriminative Classification
   Based on the SVDD Model
SO BRAIN SCIENCES
LA English
DT Article
DE Alzheimer's disease; CAD system; multimodal fusion; tissue volume
   quantification; bias corrected FCM clustering; genetic optimization;
   possibilistic FCM clustering; SVDD classifier
ID C-MEANS ALGORITHM; SEGMENTATION; BRAIN; MR; INFORMATION; IMAGES; FCM
AB An improved computer-aided diagnosis (CAD) system is proposed for the early diagnosis of Alzheimer's disease (AD) based on the fusion of anatomical (magnetic resonance imaging (MRI)) and functional (F-8-fluorodeoxyglucose positron emission tomography (FDG-PET)) multimodal images, and which helps to address the strong ambiguity or the uncertainty produced in brain images. The merit of this fusion is that it provides anatomical information for the accurate detection of pathological areas characterized in functional imaging by physiological abnormalities. First, quantification of brain tissue volumes is proposed based on a fusion scheme in three successive steps: modeling, fusion and decision. (1) Modeling which consists of three sub-steps: the initialization of the centroids of the tissue clusters by applying the Bias corrected Fuzzy C-Means (FCM) clustering algorithm. Then, the optimization of the initial partition is performed by running genetic algorithms. Finally, the creation of white matter (WM), gray matter (GM) and cerebrospinal fluid (CSF) tissue maps by applying the Possibilistic FCM clustering algorithm. (2) Fusion using a possibilistic operator to merge the maps of the MRI and PET images highlighting redundancies and managing ambiguities. (3) Decision offering more representative anatomo-functional fusion images. Second, a support vector data description (SVDD) classifier is used that must reliably distinguish AD from normal aging and automatically detects outliers. The "divide and conquer" strategy is then used, which speeds up the SVDD process and reduces the load and cost of the calculating. The robustness of the tissue quantification process is proven against noise (20% level), partial volume effects and when inhomogeneities of spatial intensity are high. Thus, the superiority of the SVDD classifier over competing conventional systems is also demonstrated with the adoption of the 10-fold cross-validation approach for synthetic datasets (Alzheimer disease neuroimaging (ADNI) and Open Access Series of Imaging Studies (OASIS)) and real images. The percentage of classification in terms of accuracy, sensitivity, specificity and area under ROC curve was 93.65%, 90.08%, 92.75% and 97.3%; 91.46%, 92%, 91.78% and 96.7%; 85.09%, 86.41%, 84.92% and 94.6% in the case of the ADNI, OASIS and real images respectively.
C1 [Lazli, Lilia] Univ Quebec, Dept Elect Engn, ETS, Montreal, PQ H3C 1K3, Canada.
   [Lazli, Lilia; Boukadoum, Mounir] Univ Quebec, CoFaMic Res Ctr, Comp Sci Dept, UQAM,Univ Quebec Montreal, Montreal, PQ H3C 3P8, Canada.
   [Lazli, Lilia] Univ Badji Mokhtar Annaba, Fac Engn Sci, Comp Sci Dept, Annaba 23000, Algeria.
   [Mohamed, Otmane Ait] Concordia Univ, Dept Elect & Comp Engn, Montreal, PQ H3G 1M8, Canada.
RP Lazli, L (通讯作者)，Univ Quebec, Dept Elect Engn, ETS, Montreal, PQ H3C 1K3, Canada.; Lazli, L (通讯作者)，Univ Quebec, CoFaMic Res Ctr, Comp Sci Dept, UQAM,Univ Quebec Montreal, Montreal, PQ H3C 3P8, Canada.; Lazli, L (通讯作者)，Univ Badji Mokhtar Annaba, Fac Engn Sci, Comp Sci Dept, Annaba 23000, Algeria.
EM lilia.lazli.1@ens.etsmtl.ca; mounirboukadoum@courrier.uqam.ca;
   ait-mohamed@gmail.com
OI Lilia, Lazli/0000-0001-9901-1030
FU FRQNT(Fonds de recherche du Quebec-Nature et technologies), Quebec,
   Canada; ReSMiQ (Regroupement Strategique en Microsystemes du Quebec),
   Quebec, Canada; L'Oreal-UNESCO for Women in Science, Paris, France;
   NATIONAL INSTITUTE ON AGING [P01AG003991, P01AG026276] Funding Source:
   NIH RePORTER
FX This project was funded by the following organizations: FRQNT(Fonds de
   recherche du Quebec-Nature et technologies), Quebec, Canada; ReSMiQ
   (Regroupement Strategique en Microsystemes du Quebec), Quebec, Canada;
   and L'Oreal-UNESCO for Women in Science, Paris, France.
CR Ahmed MN, 2002, IEEE T MED IMAGING, V21, P193, DOI 10.1109/42.996338
   Akkus Z, 2017, J DIGIT IMAGING, V30, P449, DOI 10.1007/s10278-017-9983-4
   Alvarez I, 2018, J ALZHEIMERS DIS, V61, P135, DOI 10.3233/JAD-170753
   Barni M, 1996, IEEE T FUZZY SYST, V4, P393, DOI 10.1109/91.531780
   Barra V, 2000, JMRI-J MAGN RESON IM, V11, P267, DOI 10.1002/(SICI)1522-2586(200003)11:3<267::AID-JMRI5>3.0.CO;2-8
   Bezdek J C, 1997, Stat Methods Med Res, V6, P191, DOI 10.1191/096228097677057357
   BEZDEK JC, 1993, MED PHYS, V20, P1033, DOI 10.1118/1.597000
   Bhavana V, 2015, PROCEDIA COMPUT SCI, V70, P625, DOI 10.1016/j.procs.2015.10.057
   Biagetti Giorgio, 2019, Intelligent Decision Technologies 2019. Proceedings of the 11th KES International Conference on Intelligent Decision Technologies (KES-IDT 2019). Smart Innovation, Systems and Technologies (SIST 143), P49, DOI 10.1007/978-981-13-8303-8_5
   Bowman FD, 2014, ANNU REV STAT APPL, V1, P61, DOI 10.1146/annurev-statistics-022513-115611
   Cai WL, 2007, PATTERN RECOGN, V40, P825, DOI 10.1016/j.patcog.2006.07.011
   Chen D., 2017, PROC 20 INT C INF FU, P1, DOI 10.1109/cisp-bmei.2017.8302281
   Chuang KS, 2006, COMPUT MED IMAG GRAP, V30, P9, DOI 10.1016/j.compmedimag.2005.10.001
   Daliri MR, 2012, J MED SYST, V36, P995, DOI 10.1007/s10916-011-9738-6
   Dessouky MM, 2016, AM J ALZHEIMERS DIS, V31, P282, DOI 10.1177/1533317515603957
   Dubois D., 2009, ENCY COMPLEXITY SYST, P6927, DOI [10.1007/978-0-387-30440-3_413, DOI 10.1007/978-0-387-30440-3_413]
   Dubois D, 2015, SPRINGER HANDBOOK OF COMPUTATIONAL INTELLIGENCE, P31
   Goldberg D. E., 1996, ALGORITHMES GENETIQU
   Gray KR, 2013, NEUROIMAGE, V65, P167, DOI 10.1016/j.neuroimage.2012.09.065
   Havaei M, 2014, INT C PATT RECOG, P556, DOI 10.1109/ICPR.2014.106
   Herrmann N, 2015, CAN J PSYCHIAT, V60, P189, DOI 10.1177/070674371506000406
   Hinrichs C, 2009, LECT NOTES COMPUT SC, V5762, P786, DOI 10.1007/978-3-642-04271-3_95
   Hua X, 2013, NEUROIMAGE, V66, P648, DOI 10.1016/j.neuroimage.2012.10.086
   Huang CH, 2004, INT C PATT RECOG, P562, DOI 10.1109/ICPR.2004.1334591
   Huang S., 2011, P ADV NEUR INF PROC
   Islam J, 2017, LECT NOTES ARTIF INT, V10654, P213, DOI 10.1007/978-3-319-70772-3_20
   Ismail M, 2017, PLOS ONE, V12, DOI 10.1371/journal.pone.0187391
   Jiang H, 2017, FAST INCREMENTAL SVD
   Karami V, 2019, INT J IMAG SYST TECH, V29, P83, DOI 10.1002/ima.22300
   Khalid N.E.A., 2011, INT J COMPUT SCI ENG, V2, P980
   Khedher L, 2017, INT J NEURAL SYST, V27, DOI 10.1142/S0129065716500507
   Krishnapuram R., 1993, IEEE Transactions on Fuzzy Systems, V1, P98, DOI 10.1109/91.227387
   Lazli L, 2018, 2018 IEEE LIFE SCIENCES CONFERENCE (LSC), P33, DOI 10.1109/LSC.2018.8572122
   Lazli L, 2017, 2017 18TH IEEE/ACIS INTERNATIONAL CONFERENCE ON SOFTWARE ENGINEERING, ARTIFICIAL INTELLIGENCE, NETWORKING AND PARALLEL/DISTRIBUTED COMPUTING (SNDP 2017), P143, DOI 10.1109/SNPD.2017.8022714
   Liao YW, 2018, PROC SPIE, V10644, DOI 10.1117/12.2314964
   Liu F, 2014, NEUROIMAGE, V84, P466, DOI 10.1016/j.neuroimage.2013.09.015
   Liu YH, 2014, MATH PROBL ENG, V2014, DOI 10.1155/2014/478482
   Lopez M., 2009, P 3 INT WORK C INT N
   Marcus DS, 2007, J COGNITIVE NEUROSCI, V19, P1498, DOI 10.1162/jocn.2007.19.9.1498
   Mittal M, 2019, APPL SOFT COMPUT, V78, P346, DOI 10.1016/j.asoc.2019.02.036
   Moeskops P, 2016, IEEE T MED IMAGING, V35, P1252, DOI 10.1109/TMI.2016.2548501
   Pal NR, 2005, IEEE T FUZZY SYST, V13, P517, DOI 10.1109/TFUZZ.2004.840099
   Patterson C., 2018, STATE ART DEMENTIA R, V2018
   Pauwels E., 2011, P ADV DAT MIN APPL T, DOI [10.1007/978-3-642-23184-1_3, DOI 10.1007/978-3-642-23184-1_3]
   Shawe-Taylor D.C.S.R.H.J., 2004, KERNEL METHODS PATTE
   Shen S, 2005, IEEE T INF TECHNOL B, V9, P459, DOI 10.1109/TITB.2005.847500
   Sikka K, 2009, MAGN RESON IMAGING, V27, P994, DOI 10.1016/j.mri.2009.01.024
   Smith SM, 2002, HUM BRAIN MAPP, V17, P143, DOI 10.1002/hbm.10062
   Sohrab F, 2018, INT C PATT RECOG, P722, DOI 10.1109/ICPR.2018.8545819
   Steenwijk MD, 2013, NEUROIMAGE-CLIN, V3, P462, DOI 10.1016/j.nicl.2013.10.003
   Szilagyi L, 2003, P ANN INT IEEE EMBS, V25, P724, DOI 10.1109/IEMBS.2003.1279866
   Tax DMJ, 2004, MACH LEARN, V54, P45, DOI 10.1023/B:MACH.0000008084.60811.49
   Uslu FS, 2017, OPT LASER ENG, V89, P169, DOI 10.1016/j.optlaseng.2016.03.006
   Wang JZ, 2008, COMPUT MED IMAG GRAP, V32, P685, DOI 10.1016/j.compmedimag.2008.08.004
   Xie WH, 2019, CONCURR COMP-PRACT E, V31, DOI 10.1002/cpe.4893
   Zhang DQ, 2011, NEUROIMAGE, V55, P856, DOI 10.1016/j.neuroimage.2011.01.008
   Zhang DQ, 2004, ARTIF INTELL MED, V32, P37, DOI [10.1016/j.artmed.2004.01.012, 10.1016/j.artmed. 2004.01.012]
NR 57
TC 12
Z9 12
U1 0
U2 9
PU MDPI
PI BASEL
PA ST ALBAN-ANLAGE 66, CH-4052 BASEL, SWITZERLAND
EI 2076-3425
J9 BRAIN SCI
JI Brain Sci.
PD OCT
PY 2019
VL 9
IS 10
AR 289
DI 10.3390/brainsci9100289
PG 34
WC Neurosciences
WE Science Citation Index Expanded (SCI-EXPANDED)
SC Neurosciences & Neurology
GA JI5NX
UT WOS:000493515400029
PM 31652635
OA Green Submitted, gold, Green Published
DA 2022-10-31
ER

PT J
AU Meijboom, R
   Steketee, RME
   Ham, LS
   Mantini, D
   Bron, EE
   van der Lugt, A
   van Swieten, JC
   Smits, M
AF Meijboom, R.
   Steketee, R. M. E.
   Ham, L. S.
   Mantini, D.
   Bron, E. E.
   van der Lugt, A.
   van Swieten, J. C.
   Smits, M.
TI Exploring quantitative group-wise differentiation of Alzheimer's disease
   and behavioural variant frontotemporal dementia using tract-specific
   microstructural white matter and functional connectivity measures at
   multiple time points
SO EUROPEAN RADIOLOGY
LA English
DT Article
DE Alzheimer disease; Frontotemporal dementia; Functional MRI; Diffusion
   tensor imaging; Longitudinal studies
ID DIFFUSION TENSOR; ASSOCIATION WORKGROUPS; DIAGNOSTIC GUIDELINES;
   COGNITIVE IMPAIRMENT; NETWORK CONNECTIVITY; NATIONAL INSTITUTE;
   PROCESSING SPEED; FRONTAL VARIANT; INTEGRITY; BRAIN
AB Objectives This study explored group-wise quantitative measures of tract-specific white matter (WM) microstructure and functional default mode network (DMN) connectivity to establish an initial indication of their clinical applicability for early-stage and follow-up differential diagnosis of Alzheimer's disease (AD) and behavioural variant frontotemporal dementia (bvFTD). Methods Eleven AD and 12 bvFTD early-stage patients and 18 controls underwent diffusion tensor imaging and resting state functional magnetic resonance imaging at 3 T. All AD and 6 bvFTD patients underwent the same protocol at 1-year follow-up. Functional connectivity measures of DMN and WM tract-specific diffusivity measures were determined for all groups. Exploratory analyses were performed to compare all measures between the three groups at baseline and between patients at follow-up. Additionally, the difference between baseline and follow-up diffusivity measures in AD and bvFTD patients was compared. Results Functional connectivity of the DMN was not different between groups at baseline and at follow-up. Diffusion abnormalities were observed widely in bvFTD and regionally in the hippocampal cingulum in AD. The extent of the differences between bvFTD and AD was diminished at follow-up, yet abnormalities were still more pronounced in bvFTD. The rate of change was similar in bvFTD and AD. Conclusions This study provides a tentative indication that quantitative tract-specific microstructural WM abnormalities, but not quantitative functional connectivity of the DMN, may aid early-stage and follow-up differential diagnosis of bvFTD and AD. Specifically, pronounced microstructural changes in anterior WM tracts may characterise bvFTD, whereas microstructural abnormalities of the hippocampal cingulum may characterise AD.
C1 [Meijboom, R.; Steketee, R. M. E.; Ham, L. S.; van der Lugt, A.; Smits, M.] Univ Med Ctr Rotterdam, Erasmus MC, Dept Radiol & Nucl Med, Rotterdam, Netherlands.
   [Meijboom, R.] Univ Edinburgh, Ctr Clin Brain Sci, Edinburgh, Midlothian, Scotland.
   [Mantini, D.] Katholieke Univ Leuven, Res Ctr Motor Control & Neuroplast, Leuven, Belgium.
   [Mantini, D.] IRCCS San Camillo Hosp Fdn, Funct Neuroimaging Lab, Lido, Italy.
   [Bron, E. E.] Univ Med Ctr Rotterdam, Erasmus MC, Dept Med Informat, Biomed Imaging Grp Rotterdam, Rotterdam, Netherlands.
   [Bron, E. E.] Univ Med Ctr Rotterdam, Erasmus MC, Dept Radiol, Biomed Imaging Grp Rotterdam, Rotterdam, Netherlands.
   [van Swieten, J. C.] Univ Med Ctr Rotterdam, Erasmus MC, Dept Neurol, Rotterdam, Netherlands.
RP Smits, M (通讯作者)，Univ Med Ctr Rotterdam, Erasmus MC, Dept Radiol & Nucl Med, Rotterdam, Netherlands.
EM marion.smits@erasmusmc.nl
RI Steketee, Rebecca/AAA-4081-2020; Smits, Marion/E-4795-2011; Smits,
   Marion/AAB-3985-2019; Mantini, Dante/D-6989-2014
OI Smits, Marion/0000-0001-5563-2871; Mantini, Dante/0000-0001-6485-5559;
   Steketee, Rebecca/0000-0003-2689-5490; Bron, Esther/0000-0002-5778-9263
FU Erasmus University Rotterdam
FX This project was financially supported by a personal fellowship granted
   by the Erasmus University Rotterdam.
CR Balconi M, 2015, J ALZHEIMERS DIS, V46, P211, DOI 10.3233/JAD-142826
   Bathgate D, 2001, ACTA NEUROL SCAND, V103, P367, DOI 10.1034/j.1600-0404.2001.2000236.x
   Block NR, 2016, AM J GERIAT PSYCHIAT, V24, P107, DOI 10.1016/j.jagp.2015.04.007
   Borroni B, 2007, ARCH NEUROL-CHICAGO, V64, P246, DOI 10.1001/archneur.64.2.246
   Bozzali M, 2012, HUM BRAIN MAPP, V33, P1295, DOI 10.1002/hbm.21287
   BRAAK H, 1991, ACTA NEUROPATHOL, V82, P239, DOI 10.1007/BF00308809
   Broe M, 2003, NEUROLOGY, V60, P1005, DOI 10.1212/01.WNL.0000052685.09194.39
   Bron EE, 2014, HUM BRAIN MAPP, V35, P4916, DOI 10.1002/hbm.22522
   Crespi C, 2014, CORTEX, V53, P1, DOI 10.1016/j.cortex.2014.01.002
   Daianu M, 2016, BRAIN IMAGING BEHAV, V10, P1038, DOI 10.1007/s11682-015-9458-5
   Duering M, 2013, NEUROIMAGE, V66, P177, DOI 10.1016/j.neuroimage.2012.10.084
   Ebisch SJH, 2011, HUM BRAIN MAPP, V32, P1013, DOI 10.1002/hbm.21085
   Epstein KA, 2014, J AM ACAD CHILD PSY, V53, P362, DOI 10.1016/j.jaac.2013.12.007
   Filippi M, 2013, CORTEX, V49, P2389, DOI 10.1016/j.cortex.2012.09.017
   FOLSTEIN MF, 1975, J PSYCHIAT RES, V12, P189, DOI 10.1016/0022-3956(75)90026-6
   Gregory CA, 1999, NEUROPSY NEUROPSY BE, V12, P128
   Greicius MD, 2002, J NEUROL NEUROSUR PS, V72, P691, DOI 10.1136/jnnp.72.6.691
   Hafkemeijer A, 2016, HUM BRAIN MAPP, V37, P978, DOI 10.1002/hbm.23081
   Hafkemeijer A, 2015, FRONT HUM NEUROSCI, V9, DOI 10.3389/fnhum.2015.00474
   Hallam Bradley J, 2007, Am J Alzheimers Dis Other Demen, V22, P456, DOI 10.1177/1533317507308781
   Hammers A, 2003, HUM BRAIN MAPP, V19, P224, DOI 10.1002/hbm.10123
   Hornberger M, 2011, BRAIN, V134, P2502, DOI 10.1093/brain/awr173
   Irish M, 2014, PLOS ONE, V9, DOI 10.1371/journal.pone.0113081
   Irish M, 2013, NEUROIMAGE-CLIN, V2, P836, DOI 10.1016/j.nicl.2013.06.005
   Jalbrzikowski M, 2014, FRONT BEHAV NEUROSCI, V8, DOI 10.3389/fnbeh.2014.00393
   Jenkinson M, 2012, NEUROIMAGE, V62, P782, DOI 10.1016/j.neuroimage.2011.09.015
   Jenner C, 2006, BEHAV NEUROL, V17, P89, DOI 10.1155/2006/812760
   Kipps CM, 2007, DEMENT GERIATR COGN, V23, P334, DOI 10.1159/000100973
   Laforce R, 2013, CLIN NEUROL NEUROSUR, V115, P2405, DOI 10.1016/j.clineuro.2013.09.031
   Liu XY, 2013, BEHAV BRAIN RES, V252, P157, DOI 10.1016/j.bbr.2013.05.061
   Lu PH, 2014, J ALZHEIMERS DIS, V39, P261, DOI 10.3233/JAD-131481
   Mahoney CJ, 2015, ANN NEUROL, V77, P33, DOI 10.1002/ana.24296
   Mahoney CJ, 2014, HUM BRAIN MAPP, V35, P4163, DOI 10.1002/hbm.22468
   McKhann GM, 2011, ALZHEIMERS DEMENT, V7, P263, DOI 10.1016/j.jalz.2011.03.005
   Metzler-Baddeley C, 2012, J NEUROSCI, V32, P17612, DOI 10.1523/JNEUROSCI.3299-12.2012
   Mike A, 2013, PLOS ONE, V8, DOI 10.1371/journal.pone.0082422
   NEARY D, 1988, J NEUROL NEUROSUR PS, V51, P353, DOI 10.1136/jnnp.51.3.353
   Perez-Iglesias R, 2010, AM J PSYCHIAT, V167, P451, DOI 10.1176/appi.ajp.2009.09050716
   Powers JP, 2014, COGN BEHAV NEUROL, V27, P206, DOI 10.1097/WNN.0000000000000044
   Rascovsky K, 2011, BRAIN, V134, P2456, DOI 10.1093/brain/awr179
   Rosso S M, 2000, Ned Tijdschr Geneeskd, V144, P1575
   Santiago C, 2015, AM J GERIAT PSYCHIAT, V23, P754, DOI 10.1016/j.jagp.2014.09.008
   Sarubbo S, 2015, HUM BRAIN MAPP, V36, P3117, DOI 10.1002/hbm.22832
   Song SK, 2002, NEUROIMAGE, V17, P1429, DOI 10.1006/nimg.2002.1267
   Song SK, 2003, NEUROIMAGE, V20, P1714, DOI 10.1016/j.neuroimage.2003.07.005
   Sperling RA, 2011, ALZHEIMERS DEMENT, V7, P280, DOI 10.1016/j.jalz.2011.03.003
   Sun X, 2014, J ALZHEIMERS DIS, V40, P123, DOI 10.3233/JAD-131709
   Tartaglia MC, 2012, J NEUROL, V259, P1071, DOI 10.1007/s00415-011-6300-x
   Varma AR, 1999, J NEUROL NEUROSUR PS, V66, P184, DOI 10.1136/jnnp.66.2.184
   Verly M, 2014, NEUROIMAGE-CLIN, V4, P374, DOI 10.1016/j.nicl.2014.01.008
   Whitwell JL, 2010, NEUROLOGY, V74, P1279, DOI 10.1212/WNL.0b013e3181d9edde
   Zhang Yaonan, 2011, International Journal of Zoology, V2011, P1, DOI 10.4061/2011/546871
   Zhang Y, 2009, BRAIN, V132, P2579, DOI 10.1093/brain/awp071
   Zhou J, 2010, BRAIN, V133, P1352, DOI 10.1093/brain/awq075
NR 54
TC 2
Z9 2
U1 0
U2 6
PU SPRINGER
PI NEW YORK
PA 233 SPRING ST, NEW YORK, NY 10013 USA
SN 0938-7994
EI 1432-1084
J9 EUR RADIOL
JI Eur. Radiol.
PD OCT
PY 2019
VL 29
IS 10
BP 5148
EP 5159
DI 10.1007/s00330-019-06061-7
PG 12
WC Radiology, Nuclear Medicine & Medical Imaging
WE Science Citation Index Expanded (SCI-EXPANDED)
SC Radiology, Nuclear Medicine & Medical Imaging
GA IU6LD
UT WOS:000483696900003
PM 30859283
OA Green Published, hybrid
DA 2022-10-31
ER

PT J
AU Prinelli, F
   Fratiglioni, L
   Kalpouzos, G
   Musicco, M
   Adorni, F
   Johansson, I
   Marseglia, A
   Xu, WL
AF Prinelli, Federica
   Fratiglioni, Laura
   Kalpouzos, Gregoria
   Musicco, Massimo
   Adorni, Fulvio
   Johansson, Ingegerd
   Marseglia, Anna
   Xu, Weili
TI Specific nutrient patterns are associated with higher structural brain
   integrity in dementia-free older adults
SO NEUROIMAGE
LA English
DT Article
DE Nutrient patterns; Total brain volume; White matter hyper intensity
   volume; Brain integrity; Cross-sectional study
ID MEDITERRANEAN DIET; ALZHEIMERS-DISEASE; OXIDATIVE DAMAGE; MRI MEASURES;
   NUTRITION; COGNITION; HEALTH; ANTIOXIDANTS; INFLAMMATION; BIOMARKERS
AB Optimal nutrition may play a beneficial role in maintaining a healthy brain. However, the relationship between nutrient intake and brain integrity is largely unknown. We investigated the association of specific nutrient dietary patterns with structural characteristics of the brain. Within the population-based Swedish National study on Aging and Care-Kungsholmen (SNAC-K), a cross-sectional study of 417 dementia-free participants aged >= 60 years who underwent structural magnetic resonance imaging (MRI) scans during 2001-2003, was carried-out. Data on dietary intake were collected using a food frequency questionnaire, from which intake of 21 nutrients was estimated. By principal component analysis, five nutrient patterns were extracted: (1) NP1 was characterized by fiber, vitamin C, E, beta-carotene, and folate [Fiber&Antioxidants], (2) NP2 by eicosapentaenoic (EPA, 20:5 omega-3) and docosahexaenoic (DHA, 22:6 omega-3) polyunsaturated fatty acids (PUFAs), proteins, cholesterol, vitamin B3, B12, and D [long chain (LC) omega-3PUFAs&Proteins], (3) NP3 by alpha-linoleic (18:2 omega-6) and alpha-linolenic (18:3 omega-3) PUFAs, monounsaturated fatty acids (MUFAs), and vitamin E [MUFAs &omega-3,6PUFAs], (4) NP4 by saturated fatty acids (SFAs), trans fats, MUFAs, and cholesterol [SFAs&Trans fats], (5) NP5 by B-vitamins, retinol, and proteins [B-Vitamins&Retinol]. Nutrient patterns scores were tertiled with the lowest tertile as reference, and were related to total brain volume (TBV) and white matter hyperintensities volume (WMHV) using linear regression models adjusting for potential confounders. In the multi-adjusted model, compared to the lowest intake for each pattern, the highest intake of NP1 (beta = 11.11, P = 0.009), NP2 (beta = 7.47, P = 0.052), and NP3 (beta = 10.54, P = 0.005) was associated with larger TBV whereas NP5 was related to smaller TBV (beta = -12.82, P = 0.001). The highest intake of NP1 was associated with lower WMHV (beta = -0.32, P = 0.049), whereas NP4 was associated with greater WMHV (beta = 0.31, P = 0.036). In sum, our results suggest that the identified brain-health specific nutrient combinations characterized by higher intake of fruit, vegetables, legumes, olive and seed oils, fish, lean red meat, poultry and low in milk and dairy products, cream, butter, processed meat and offal, were strongly associated with greater brain integrity among older adults.
C1 [Prinelli, Federica; Fratiglioni, Laura; Kalpouzos, Gregoria; Marseglia, Anna; Xu, Weili] Karolinska Inst, Aging Res Ctr, Dept Neurobiol Care Sci & Soc, Tomtebodavagen 18A Floor 10, SE-17165 Stockholm, Sweden.
   [Prinelli, Federica; Fratiglioni, Laura; Kalpouzos, Gregoria; Marseglia, Anna; Xu, Weili] Stockholm Univ, Tomtebodavagen 18A Floor 10, SE-17165 Stockholm, Sweden.
   [Prinelli, Federica; Musicco, Massimo; Adorni, Fulvio] CNR, Inst Biomed Technol, Via Fratelli Cervi, I-20090 Milan, Italy.
   [Fratiglioni, Laura] Stockholm Gerontol Res Ctr, Stockholm, Sweden.
   [Johansson, Ingegerd] Umea Univ, Vardvetarhuset, Dept Odontol, S-90185 Umea, Sweden.
   [Xu, Weili] Tianjin Med Univ, Sch Publ Hlth, Dept Epidemiol & Biostat, Tianjin, Peoples R China.
RP Prinelli, F; Xu, WL (通讯作者)，Stockholm Univ, Tomtebodavagen 18A Floor 10, SE-17165 Stockholm, Sweden.; Xu, WL (通讯作者)，Tianjin Med Univ, Sch Publ Hlth, Dept Epidemiol & Biostat, Tianjin, Peoples R China.; Prinelli, F; Xu, WL (通讯作者)，Karolinska Inst, NVS, Aging Res Ctr, Tomtebodavagen 18A Floor 10, SE-17165 Stockholm, Sweden.; Prinelli, F (通讯作者)，CNR, Inst Biomed Technol, Via Fratelli Cervi 93, I-20090 Segrate, MI, Italy.
EM federica.prinelli@ki.se; xuweili@tmu.edu.cn
RI Marseglia, Anna/AAG-2358-2019; Adorni, Fulvio/GOH-0583-2022; Adorni,
   Fulvio/P-7064-2018; Prinelli, Federica/J-6538-2016; Xu,
   Weili/AAB-6530-2020
OI Adorni, Fulvio/0000-0001-6264-6876; Adorni, Fulvio/0000-0001-6264-6876;
   Prinelli, Federica/0000-0002-9093-7643; 
FU Swedish Ministry of Health and Social Affairs; Swedish Research Council;
   Konung Gustaf V: s och Drottning Victorias Frimurare Foundation
   (Sweden); European Union [667375]; Fondazione Umberto Veronesi (Italy)
FX SNAC-K is funded by the Swedish Ministry of Health and Social Affairs
   and the participating country councils and municipalities. In addition,
   special grants were obtained from the Swedish Research Council and the
   Konung Gustaf V: s och Drottning Victorias Frimurare Foundation
   (Sweden). This project is also part of CoSTREAM (www.costream.eu) and
   received funding from the European Union's Horizon 2020 research and
   innovation programme under grant agreement No 667375. Federica Prinelli
   received Travel Research Grant from Fondazione Umberto Veronesi (Grant
   2018; Italy). Study funders had no role in designing and conducting the
   study, analyzing the data, writing the manuscript and deciding on
   submission of the article for publication. Researchers of the study were
   independent from the funders
CR Alles B, 2012, NUTR RES REV, V25, P207, DOI 10.1017/S0954422412000133
   Amadieu C, 2017, ALZHEIMERS DEMENT, V13, P1125, DOI 10.1016/j.jalz.2017.01.025
   [Anonymous], [No title captured]
   Berti V, 2015, J NUTR HEALTH AGING, V19, P413, DOI 10.1007/s12603-014-0534-0
   Berti V, 2018, NEUROLOGY, V90, pE1789, DOI 10.1212/WNL.0000000000005527
   Bosco D, 2011, J CELL MOL MED, V15, P1807, DOI 10.1111/j.1582-4934.2011.01318.x
   Bowman G., 2010, NEUROLOGY, V78, P241
   Calderon-Larranaga A, 2017, J GERONTOL A-BIOL, V72, P1417, DOI 10.1093/gerona/glw233
   Cole GM, 2009, PROSTAG LEUKOTR ESS, V81, P213, DOI 10.1016/j.plefa.2009.05.015
   Cui X, 2006, J NEUROSCI RES, V83, P1584, DOI 10.1002/jnr.20845
   de la Monte SM, 2009, J ALZHEIMERS DIS, V17, P817, DOI 10.3233/JAD-2009-1098
   Fernando WMADB, 2018, J ALZHEIMERS DIS, V61, P1589, DOI 10.3233/JAD-170742
   Fiedor J, 2014, NUTRIENTS, V6, P466, DOI 10.3390/nu6020466
   FOLSTEIN MF, 1975, J PSYCHIAT RES, V12, P189, DOI 10.1016/0022-3956(75)90026-6
   Frei B, 2004, J NUTR, V134, p3196S, DOI 10.1093/jn/134.11.3196S
   Gardener H, 2012, ARCH NEUROL-CHICAGO, V69, P251, DOI 10.1001/archneurol.2011.548
   Gu Y, 2018, CURR ALZHEIMER RES, V15, P493, DOI 10.2174/1567205015666180101145619
   Gu Y, 2016, ANN NEUROL, V79, P1014, DOI 10.1002/ana.24674
   Gu Y, 2015, NEUROLOGY, V85, P1744, DOI 10.1212/WNL.0000000000002121
   Gu YA, 2010, ARCH NEUROL-CHICAGO, V67, P699, DOI 10.1001/archneurol.2010.84
   JACK CR, 1989, RADIOLOGY, V172, P549, DOI 10.1148/radiology.172.2.2748838
   Johansson I, 2002, PUBLIC HEALTH NUTR, V5, P487, DOI 10.1079/PHN2001315
   Lagergren M, 2004, AGING CLIN EXP RES, V16, P158
   Lin JS, 2013, ANN INTERN MED, V159, P601, DOI 10.7326/0003-4819-159-9-201311050-00730
   Lopez-Garcia E, 2005, J NUTR, V135, P562, DOI 10.1093/jn/135.3.562
   Luciano M, 2017, NEUROLOGY, V88, P449, DOI 10.1212/WNL.0000000000003559
   Matthews Dawn C, 2014, Adv J Mol Imaging, V4, P43
   Monti JM, 2015, NUTR RES REV, V28, P167, DOI 10.1017/S0954422415000141
   Moore K, 2018, P NUTR SOC, V77, P152, DOI 10.1017/S0029665117004177
   Morris MC, 2012, P NUTR SOC, V71, P1, DOI 10.1017/S0029665111003296
   Morris MC, 2006, J ALZHEIMERS DIS, V9, P429
   Morris MC, 2014, NEUROBIOL AGING, V35, pS59, DOI 10.1016/j.neurobiolaging.2014.03.038
   Morris MC, 2004, NEUROLOGY, V62, P1573, DOI 10.1212/01.WNL.0000123250.82849.B6
   Mosconi L, 2014, J Prev Alzheimers Dis, V1, P23
   Mosconi L, 2018, BMJ OPEN, V8, DOI 10.1136/bmjopen-2017-019362
   Mosconi L, 2014, BMJ OPEN, V4, DOI 10.1136/bmjopen-2014-004850
   Ono K, 2012, GERIATR GERONTOL INT, V12, P180, DOI 10.1111/j.1447-0594.2011.00786.x
   Pelletier A, 2015, ALZHEIMERS DEMENT, V11, P1023, DOI 10.1016/j.jalz.2015.06.1888
   Peters R, 2006, POSTGRAD MED J, V82, P84, DOI 10.1136/pgmj.2005.036665
   Pistollato F, 2015, J ALZHEIMERS DIS, V48, P303, DOI 10.3233/JAD-150301
   Provenzano FA, 2013, JAMA NEUROL, V70, P455, DOI 10.1001/jamaneurol.2013.1321
   Resnick SM, 2003, J NEUROSCI, V23, P3295
   Rydwik E, 2013, EUR J PUBLIC HEALTH, V23, P799, DOI 10.1093/eurpub/cks150
   Soni M, 2012, SCAND J CLIN LAB INV, V72, P79, DOI 10.3109/00365513.2012.681969
   Staubo SC, 2017, ALZHEIMERS DEMENT, V13, P168, DOI 10.1016/j.jalz.2016.06.2359
   Tangney CC, 2011, NEUROLOGY, V77, P1276, DOI 10.1212/WNL.0b013e3182315a33
   Titova OE, 2013, EXP GERONTOL, V48, P1443, DOI 10.1016/j.exger.2013.10.002
   Titova OE, 2013, AGE, V35, P1495, DOI 10.1007/s11357-012-9453-3
   Vauzour D, 2017, AGEING RES REV, V35, P222, DOI 10.1016/j.arr.2016.09.010
   Walters MJ, 2018, BMJ OPEN, V8, DOI 10.1136/bmjopen-2018-023664
   Wang Maggie, 2016, Am J Neurodegener Dis, V5, P171
   Willett WC, 1997, AM J CLIN NUTR, V65, P1220, DOI 10.1093/ajcn/65.4.1220S
   Zamroziewicz MK, 2016, FRONT NEUROSCI-SWITZ, V10, DOI 10.3389/fnins.2016.00240
   Zwilling CE, 2019, NEUROIMAGE, V188, P239, DOI 10.1016/j.neuroimage.2018.12.007
NR 54
TC 12
Z9 12
U1 2
U2 46
PU ACADEMIC PRESS INC ELSEVIER SCIENCE
PI SAN DIEGO
PA 525 B ST, STE 1900, SAN DIEGO, CA 92101-4495 USA
SN 1053-8119
EI 1095-9572
J9 NEUROIMAGE
JI Neuroimage
PD OCT 1
PY 2019
VL 199
BP 281
EP 288
DI 10.1016/j.neuroimage.2019.05.066
PG 8
WC Neurosciences; Neuroimaging; Radiology, Nuclear Medicine & Medical
   Imaging
WE Science Citation Index Expanded (SCI-EXPANDED)
SC Neurosciences & Neurology; Radiology, Nuclear Medicine & Medical Imaging
GA IN6HY
UT WOS:000478780200026
PM 31154046
DA 2022-10-31
ER

PT J
AU Su, JJ
   Huang, Q
   Ren, SH
   Xie, F
   Zhai, Y
   Guan, YH
   Liu, JR
   Hua, FC
AF Su, Jingjing
   Huang, Qi
   Ren, Shuhua
   Xie, Fang
   Zhai, Yu
   Guan, Yihui
   Liu, Jianren
   Hua, Fengchun
TI Altered Brain Glucose Metabolism Assessed by F-18-FDG PET Imaging Is
   Associated with the Cognitive Impairment of CADASIL
SO NEUROSCIENCE
LA English
DT Article
DE CADASIL; F-18-FDG PET; glucose metabolism; cognitive impairment
ID AUTOSOMAL-DOMINANT ARTERIOPATHY; SUBCORTICAL INFARCTS;
   ALZHEIMERS-DISEASE; FDG-PET; LEUKOENCEPHALOPATHY; DYSFUNCTION;
   CEREBELLUM; MRI; HYPERMETABOLISM; VASOREACTIVITY
AB Recurrent stroke and cognitive impairment are the primary features of patients with cerebral autosomal dominant arteriopathy with subcortical infarcts and leukoencephalopathy (CADASIL). The cognitive deficits in these patients are known to be correlated with structural brain changes, such as white matter lesions and lacunae, and resting-state functional connectivity in brain networks. However, the associations between changes in brain glucose metabolism based on F-18-2-fluoro-2-deoxy-D-glucose (F-18-FDG) positron emission tomography (PET) imaging and cognitive scores in CADASIL patients remain unclear. In the present study, 24 CADASIL patients and 24 matched healthy controls underwent F-18-FDG PET imaging. Brain glucose metabolism was measured in all subjects and Pearson's correlation analyses were performed to evaluate relationships between abnormal glucose metabolism in various brain areas and cognitive scores. Compared to controls, CADASIL patients exhibited significantly lower metabolism in the right cerebellar posterior lobe, left cerebellar anterior lobe, bilateral thalamus and left limbic lobe. Additionally, hypermetabolism was observed in the left precentral and postcentral gyri. Importantly, glucose metabolism in the left limbic lobe was positively associated with cognitive scores on the Mini-Mental State Examination (MMSE). Furthermore, glucose metabolism in the left precentral gyri was negatively correlated with cognitive scores on the Montreal Cognitive Assessment (MoCA). The present findings provide strong support for the presence of altered brain glucose metabolism in CADASIL patients as well as the associations between abnormal metabolism and cognitive scales in this population. The present findings suggest that patterns of brain glucose metabolism may become useful markers of cognitive impairment in CADASIL patients. (C) 2019 IBRO. Published by Elsevier Ltd. All rights reserved.
C1 [Su, Jingjing; Zhai, Yu; Liu, Jianren] Shanghai Jiao Tong Univ, Sch Med, Shanghai Ninth Peoples Hosp, Dept Neurol, 639 Zhizaoju Rd, Shanghai 200011, Peoples R China.
   [Huang, Qi; Ren, Shuhua; Xie, Fang; Guan, Yihui; Hua, Fengchun] Fudan Univ, Huashan Hosp, PET Ctr, 518 East Wuzhong Rd, Shanghai 200235, Peoples R China.
   [Hua, Fengchun] Shanghai Univ Tradit Chinese Med, Longhua Hosp, Dept Nucl Med, 725 South Wanping Rd, Shanghai 200032, Peoples R China.
RP Liu, JR (通讯作者)，Shanghai Jiao Tong Univ, Sch Med, Shanghai Ninth Peoples Hosp, Dept Neurol, 639 Zhizaoju Rd, Shanghai 200011, Peoples R China.; Hua, FC (通讯作者)，Shanghai Univ Tradit Chinese Med, Longhua Hosp, Dept Nucl Med, 725 South Wanping Rd, Shanghai 200032, Peoples R China.
EM liujr021@sjtu.edu.cn; huafc@hotmail.com
OI Huang, Qi/0000-0002-9425-6618
FU National Natural Science Foundation of China [81571345, 81701732,
   81271302]; Research Center on Aging and Medicine, Fudan University
   [IDF151006]; Shanghai Sailing Program [18YF1403200]
FX This work was supported by the National Natural Science Foundation of
   China (No. 81571345, 81701732, 81271302), the Research Center on Aging
   and Medicine, Fudan University (No. IDF151006) and Shanghai Sailing
   Program (No. 18YF1403200).
CR Alkonyi B, 2011, EPILEPSIA, V52, P1265, DOI 10.1111/j.1528-1167.2011.03066.x
   Ashraf A, 2015, EUR J NUCL MED MOL I, V42, P447, DOI 10.1007/s00259-014-2919-z
   Bansal L, 2016, EPILEPSIA, V57, P436, DOI 10.1111/epi.13311
   Buckner RL, 2013, NEURON, V80, P807, DOI 10.1016/j.neuron.2013.10.044
   Burwell RD, 2004, J NEUROSCI, V24, P3826, DOI 10.1523/JNEUROSCI.0410-04.2004
   Chabriat H, 2009, LANCET NEUROL, V8, P643, DOI 10.1016/S1474-4422(09)70127-9
   Chen XQ, 2016, PLOS ONE, V11, DOI 10.1371/journal.pone.0154406
   Cullen B, 2016, J CEREBR BLOOD F MET, V36, P981, DOI 10.1177/0271678X16636395
   Dabertrand F, 2015, P NATL ACAD SCI USA, V112, pE796, DOI 10.1073/pnas.1420765112
   Di Donato I, 2017, BMC MED, V15, DOI 10.1186/s12916-017-0778-8
   Dichgans M, 1999, NEUROLOGY, V52, P1361, DOI 10.1212/WNL.52.7.1361
   Duering M, 2011, BRAIN, V134, P2366, DOI 10.1093/brain/awr169
   Enger R, 2015, CEREB CORTEX, V25, P4469, DOI 10.1093/cercor/bhv054
   Flemming KD, 2001, MAYO CLIN PROC, V76, P1213, DOI 10.4065/76.12.1213
   Fujiwara Y, 2012, CEREBROVASC DIS, V33, P128, DOI 10.1159/000334185
   Guey S, 2016, CEPHALALGIA, V36, P1038, DOI 10.1177/0333102415620909
   Gunda B, 2012, STROKE, V43, P137, DOI 10.1161/STROKEAHA.111.631028
   Hahn A, 2018, BRAIN STRUCT FUNCT, V223, P1369, DOI 10.1007/s00429-017-1558-0
   Hahn A, 2016, J NUCL MED, V57, P1933, DOI 10.2967/jnumed.116.176156
   Herve D, 2009, STROKE, V40, P124, DOI 10.1161/STROKEAHA.108.520825
   Huneau C, 2018, ANN CLIN TRANSL NEUR, V5, P788, DOI 10.1002/acn3.574
   Jokumsen-Cabral A, 2019, J NEUROL, V266, P1782, DOI 10.1007/s00415-019-09331-y
   Joutel A, 2010, J CLIN INVEST, V120, P433, DOI 10.1172/JCI39733
   Kerrouche N, 2006, J CEREBR BLOOD F MET, V26, P1213, DOI 10.1038/sj.jcbfm.9600296
   Lacombe P, 2005, STROKE, V36, P1053, DOI 10.1161/01.STR.0000163080.82766.eb
   Lee CC, 2008, J NEUROPHYSIOL, V100, P317, DOI 10.1152/jn.90391.2008
   Lee JS, 2011, J CLIN NEUROL, V7, P210, DOI 10.3988/jcn.2011.7.4.210
   Liem MK, 2007, STROKE, V38, P923, DOI 10.1161/01.STR.0000257968.24015.bf
   Liu XS, 2019, BRAIN RES, V1715, P126, DOI 10.1016/j.brainres.2019.03.022
   Maquet P, 1995, BRAIN, V118, P1497, DOI 10.1093/brain/118.6.1497
   Mascalchi M, 2017, J NEUROIMAGING, V27, P85, DOI 10.1111/jon.12374
   Mosconi L, 2009, EUR J NUCL MED MOL I, V36, P811, DOI [10.1007/s00259-008-1039-z, 10.1007/s00259-005-1762-7]
   O'Sullivan M, 2005, NEUROLOGY, V65, P1584, DOI 10.1212/01.wnl.0000184480.07394.fb
   Opherk C, 2004, BRAIN, V127, P2533, DOI 10.1093/brain/awh282
   Osman O, 2018, STROKE, V49, P1920, DOI 10.1161/STROKEAHA.118.021342
   Pagani M, 2015, NEUROIMAGE-CLIN, V7, P34, DOI 10.1016/j.nicl.2014.11.007
   Peters N, 2006, NEUROLOGY, V66, P1517, DOI 10.1212/01.wnl.0000216271.96364.50
   Razvi SSM, 2005, J NEUROL NEUROSUR PS, V76, P739, DOI 10.1136/jnnp.2004.051847
   Salmon E, 2015, SEMIN NUCL MED, V45, P541, DOI 10.1053/j.semnuclmed.2015.03.008
   Seo SW, 2009, J NEUROIMAGING, V19, P213, DOI 10.1111/j.1552-6569.2008.00292.x
   Shivamurthy VKN, 2015, AM J ROENTGENOL, V204, pW76, DOI 10.2214/AJR.13.12363
   Singhal S, 2005, AM J NEURORADIOL, V26, P2481
   Sokolov AA, 2017, TRENDS COGN SCI, V21, P313, DOI 10.1016/j.tics.2017.02.005
   Stoodley CJ, 2009, NEUROIMAGE, V44, P489, DOI 10.1016/j.neuroimage.2008.08.039
   Su JJ, 2019, J HEADACHE PAIN, V20, DOI 10.1186/s10194-019-0982-3
   Tak S, 2011, NEUROIMAGE, V55, P176, DOI 10.1016/j.neuroimage.2010.11.046
   Tan RYY, 2016, PLOS ONE, V11, DOI 10.1371/journal.pone.0157613
   Tatsch K, 2003, J NUCL MED, V44, P862
   Tzourio-Mazoyer N, 2002, NEUROIMAGE, V15, P273, DOI 10.1006/nimg.2001.0978
   Viswanathan A, 2007, NEUROLOGY, V69, P172, DOI 10.1212/01.wnl.0000265221.05610.70
   Wagner MJ, 2017, NATURE, V544, P96, DOI 10.1038/nature21726
   Welch A, 2013, J NUCL MED, V54, P1946, DOI 10.2967/jnumed.113.121509
   WIENHARD K, 1991, J CEREBR BLOOD F MET, V11, P485, DOI 10.1038/jcbfm.1991.92
   Zandt BJ, 2015, REV NEUROSCIENCE, V26, P183, DOI 10.1515/revneuro-2014-0069
   Zimmerman M, 2019, DEPRESS ANXIETY, V36, P31, DOI 10.1002/da.22837
NR 55
TC 7
Z9 7
U1 0
U2 7
PU PERGAMON-ELSEVIER SCIENCE LTD
PI OXFORD
PA THE BOULEVARD, LANGFORD LANE, KIDLINGTON, OXFORD OX5 1GB, ENGLAND
SN 0306-4522
EI 1873-7544
J9 NEUROSCIENCE
JI Neuroscience
PD OCT 1
PY 2019
VL 417
BP 35
EP 44
DI 10.1016/j.neuroscience.2019.07.048
PG 10
WC Neurosciences
WE Science Citation Index Expanded (SCI-EXPANDED)
SC Neurosciences & Neurology
GA JE8YR
UT WOS:000490976200004
PM 31394195
DA 2022-10-31
ER

PT J
AU Zukotynski, K
   Gaudet, V
   Kuo, PH
   Adamo, S
   Goubran, M
   Scott, C
   Bocti, C
   Borrie, M
   Chertkow, H
   Frayne, R
   Hsiung, R
   Laforce, R
   Noseworthy, MD
   Prato, FS
   Sahlas, DJ
   Smith, EE
   Sossi, V
   Thiel, A
   Soucy, JP
   Tardif, JC
   Black, SE
AF Zukotynski, Katherine
   Gaudet, Vincent
   Kuo, Phillip H.
   Adamo, Sabrina
   Goubran, Maged
   Scott, Christopher
   Bocti, Christian
   Borrie, Michael
   Chertkow, Howard
   Frayne, Richard
   Hsiung, Robin
   Laforce, Robert, Jr.
   Noseworthy, Michael D.
   Prato, Frank S.
   Sahlas, Demetrios J.
   Smith, Eric E.
   Sossi, Vesna
   Thiel, Alexander
   Soucy, Jean-Paul
   Tardif, Jean-Claude
   Black, Sandra E.
TI The Use of Random Forests to Classify Amyloid Brain PET
SO CLINICAL NUCLEAR MEDICINE
LA English
DT Article
DE amyloid; brain PET; dementia; machine learning; random forest; white
   matter disease
ID ALZHEIMERS-DISEASE; MRI MEASURES; DEMENTIA
AB Purpose To evaluate random forests (RFs) as a supervised machine learning algorithm to classify amyloid brain PET as positive or negative for amyloid deposition and identify key regions of interest for stratification. Methods The data set included 57 baseline F-18-florbetapir (Amyvid; Lilly, Indianapolis, IN) brain PET scans in participants with severe white matter disease, presenting with either transient ischemic attack/lacunar stroke or mild cognitive impairment from early Alzheimer disease, enrolled in a multicenter prospective observational trial. Scans were processed using the MINC toolkit to generate SUV ratios, normalized to cerebellar gray matter, and clinically read by 2 nuclear medicine physicians with interpretation based on consensus (35 negative, 22 positive). SUV ratio data and clinical reads were used for supervised training of an RF classifier programmed in MATLAB. Results A 10,000-tree RF, each tree using 15 randomly selected cases and 20 randomly selected features (SUV ratio per region of interest), with 37 cases for training and 20 cases for testing, had sensitivity = 86% (95% confidence interval [CI], 42%-100%), specificity = 92% (CI, 64%-100%), and classification accuracy = 90% (CI, 68%-99%). The most common features at the root node (key regions for stratification) were (1) left posterior cingulate (1039 trees), (2) left middle frontal gyrus (1038 trees), (3) left precuneus (857 trees), (4) right anterior cingulate gyrus (655 trees), and (5) right posterior cingulate (588 trees). Conclusions Random forests can classify brain PET as positive or negative for amyloid deposition and suggest key clinically relevant, regional features for classification.
C1 [Zukotynski, Katherine] Univ Toronto, Toronto, ON, Canada.
   [Zukotynski, Katherine; Noseworthy, Michael D.; Sahlas, Demetrios J.] McMaster Univ, 1200 Main St W,Room 1P11, Hamilton, ON L8P 3Z5, Canada.
   [Gaudet, Vincent] Univ Waterloo, Waterloo, ON, Canada.
   [Kuo, Phillip H.] Univ Arizona, Tucson, AZ USA.
   [Adamo, Sabrina; Goubran, Maged; Scott, Christopher] Sunnybrook Res Inst, Toronto, ON, Canada.
   [Bocti, Christian] Univ Sherbrooke, Sherbrooke, PQ, Canada.
   [Borrie, Michael; Prato, Frank S.] Western Univ, London, ON, Canada.
   [Chertkow, Howard; Thiel, Alexander] Jewish Gen Hosp, Montreal, PQ, Canada.
   [Frayne, Richard; Smith, Eric E.] Univ Calgary, Hotchkiss Brain Inst, Calgary, AB, Canada.
   [Frayne, Richard] Foothills Med Ctr, Seaman Family MR Res Ctr, Calgary, AB, Canada.
   [Hsiung, Robin; Sossi, Vesna] Univ British Columbia, Vancouver, BC, Canada.
   [Laforce, Robert, Jr.] Univ Laval, Quebec City, PQ, Canada.
   [Soucy, Jean-Paul] Montreal Neurol Inst, Montreal, PQ, Canada.
   [Tardif, Jean-Claude] Univ Montreal, Montreal Heart Inst, Montreal, PQ, Canada.
   [Black, Sandra E.] Univ Toronto, Sunnybrook Hlth Sci Ctr, Dept Med Neurol, Toronto, ON, Canada.
   [Black, Sandra E.] Univ Toronto, Sunnybrook Res Inst, Toronto, ON, Canada.
RP Zukotynski, K (通讯作者)，McMaster Univ, 1200 Main St W,Room 1P11, Hamilton, ON L8P 3Z5, Canada.
EM katherine.zukotynski@utoronto.ca
RI Smith, Eric E/C-5443-2012; Hsiung, Robin/AAT-1661-2021; Frayne,
   Richard/AAA-9217-2021; Prato, Frank S/C-9117-2014
OI Smith, Eric E/0000-0003-3956-1668; Hsiung, Robin/0000-0002-8017-0856;
   Frayne, Richard/0000-0003-0358-1210; Goubran, Maged/0000-0001-5880-0818;
   Gaudet, Vincent/0000-0002-5534-0825; Laforce, Robert
   Jr/0000-0002-2031-490X; Prato, Frank/0000-0002-4592-2522; Adamo,
   Sabrina/0000-0002-6105-9984
CR BRAAK H, 1991, ACTA NEUROPATHOL, V82, P239, DOI 10.1007/BF00308809
   Buckner RL, 2005, J NEUROSCI, V25, P7709, DOI 10.1523/JNEUROSCI.2177-05.2005
   Clark CM, 2012, LANCET NEUROL, V11, P669, DOI 10.1016/S1474-4422(12)70142-4
   Clark CM, 2011, JAMA-J AM MED ASSOC, V305, P275, DOI 10.1001/jama.2010.2008
   Crews L, 2010, HUM MOL GENET, V19, pR12, DOI 10.1093/hmg/ddq160
   de Vos F, 2016, HUM BRAIN MAPP, V37, P1920, DOI 10.1002/hbm.23147
   Dimitriadis SI, 2018, J NEUROSCI METH, V302, P14, DOI 10.1016/j.jneumeth.2017.12.010
   FAZEKAS F, 1987, AM J ROENTGENOL, V149, P351, DOI 10.2214/ajr.149.2.351
   Gauthier S, 2006, LANCET, V367, P1262, DOI 10.1016/S0140-6736(06)68542-5
   Goodman RA, 2017, ALZHEIMERS DEMENT, V13, P28, DOI 10.1016/j.jalz.2016.04.002
   Jack CR, 2016, NEUROLOGY, V87, P539, DOI 10.1212/WNL.0000000000002923
   Jack CR, 2018, ALZHEIMERS DEMENT, V14, P535, DOI 10.1016/j.jalz.2018.02.018
   Jack CR, 2008, BRAIN, V131, P665, DOI 10.1093/brain/awm336
   Jack CR, 2012, RADIOLOGY, V263, P343, DOI 10.1148/radiol.12110433
   Jack CR, 2010, LANCET NEUROL, V9, P119, DOI 10.1016/S1474-4422(09)70299-6
   Kapasi A, 2017, ACTA NEUROPATHOL, V134, P171, DOI 10.1007/s00401-017-1717-7
   MINC Toolkit, MINC TOOLK
   MITNEC, THEM C IM TRIALS NEU
   Nordberg A, 2013, EUR J NUCL MED MOL I, V40, P104, DOI 10.1007/s00259-012-2237-2
   Palmqvist S, 2017, NAT COMMUN, V8, DOI 10.1038/s41467-017-01150-x
   Petersen R, 2008, ADNI 2 PROCEDURES MA
   Rowe CC, 2007, NEUROLOGY, V68, P1718, DOI 10.1212/01.wnl.0000261919.22630.ea
   Rowe CC, 2011, J NUCL MED, V52, P1733, DOI 10.2967/jnumed.110.076315
   Sarica A, 2017, FRONT AGING NEUROSCI, V9, DOI 10.3389/fnagi.2017.00329
   Shinohara M, 2014, BRAIN, V137, P1533, DOI 10.1093/brain/awu046
   Sojkova J, 2011, ARCH NEUROL-CHICAGO, V68, P644, DOI 10.1001/archneurol.2011.77
   Tin Kam Ho, 1995, Proceedings of the Third International Conference on Document Analysis and Recognition, P278, DOI 10.1109/ICDAR.1995.598994
   Uribe CF, 2019, J NUCL MED, V60, P451, DOI 10.2967/jnumed.118.223495
   Wang PY, 2016, J ALZHEIMERS DIS, V54, P359, DOI 10.3233/JAD-160102
NR 29
TC 9
Z9 10
U1 2
U2 8
PU LIPPINCOTT WILLIAMS & WILKINS
PI PHILADELPHIA
PA TWO COMMERCE SQ, 2001 MARKET ST, PHILADELPHIA, PA 19103 USA
SN 0363-9762
EI 1536-0229
J9 CLIN NUCL MED
JI Clin. Nucl. Med.
PD OCT
PY 2019
VL 44
IS 10
BP 784
EP 788
DI 10.1097/RLU.0000000000002747
PG 5
WC Radiology, Nuclear Medicine & Medical Imaging
WE Science Citation Index Expanded (SCI-EXPANDED)
SC Radiology, Nuclear Medicine & Medical Imaging
GA JV3KB
UT WOS:000502264000016
PM 31348088
DA 2022-10-31
ER

PT J
AU Rashid, B
   Dev, SI
   Esterman, M
   Schwarz, NF
   Ferland, T
   Fortenbaugh, FC
   Milberg, WP
   McGlinchey, RE
   Salat, DH
   Leritz, EC
AF Rashid, Barnaly
   Dev, Sheena, I
   Esterman, Michael
   Schwarz, Nicolette F.
   Ferland, Tori
   Fortenbaugh, Francesca C.
   Milberg, William P.
   McGlinchey, Regina E.
   Salat, David H.
   Leritz, Elizabeth C.
TI Aberrant patterns of default-mode network functional connectivity
   associated with metabolic syndrome: A resting-state study
SO BRAIN AND BEHAVIOR
LA English
DT Article
DE default mode network; functional connectivity; metabolic syndrome;
   resting-state fMRI; seed-based analysis
ID MILD COGNITIVE IMPAIRMENT; VASCULAR RISK-FACTORS; CEREBRAL-BLOOD-FLOW;
   WHITE-MATTER INTEGRITY; SURFACE-BASED ANALYSIS; ALZHEIMERS-DISEASE;
   HUMAN BRAIN; CEREBROVASCULAR REACTIVITY; INTERINDIVIDUAL VARIATION;
   CORTICAL THICKNESS
AB Introduction Metabolic syndrome (MetS) is a clustering of three or more cardiovascular risk factors (RF), including hypertension, obesity, high cholesterol, or hyperglycemia. MetS and its component RFs are more prevalent in older age, and can be accompanied by alterations in brain structure. Studies have shown altered functional connectivity (FC) in samples with individual RFs as well as in clinical populations that are at higher risk to develop MetS. These studies have indicated that the default mode network (DMN) may be particularly vulnerable, yet little is known about the overall impact of MetS on FC in this network. Methods In this study, we evaluated the integrity of FC to the DMN in participants with MetS relative to non-MetS individuals. Using a seed-based connectivity analysis approach, resting-state functional MRI (fMRI) data were analyzed, and the FC measures among the DMN seed (isthmus of the cingulate) and rest of the brain voxels were estimated. Results Participants with MetS demonstrated reduced positive connectivity between the DMN seed and left superior frontal regions, and reduced negative connectivity between the DMN seed and left superior parietal, left postcentral, right precentral, right superior temporal and right superior parietal regions, after accounting for age- and sex-effects. Conclusions Our results suggest that MetS is associated with alterations in FC between the DMN and other regions of the brain. Furthermore, these results indicate that the overall burden of vascular RFs associated with MetS may, in part, contribute to the pathophysiology underlying aberrant FC in the DMN.
C1 [Rashid, Barnaly; Esterman, Michael; Schwarz, Nicolette F.; Ferland, Tori; Fortenbaugh, Francesca C.; Milberg, William P.; McGlinchey, Regina E.; Salat, David H.; Leritz, Elizabeth C.] VA Boston Healthcare Syst, Geriatr Res Educ & Clin Ctr, Neuroimaging Res Vet Ctr NeRVe, Boston, MA 02130 USA.
   [Rashid, Barnaly; Dev, Sheena, I; Schwarz, Nicolette F.; Ferland, Tori; Fortenbaugh, Francesca C.; Milberg, William P.; McGlinchey, Regina E.; Salat, David H.; Leritz, Elizabeth C.] Harvard Med Sch, Boston, MA 02115 USA.
   [Dev, Sheena, I] SDSU UCSD Joint Doctoral Program Clin Psychol, San Diego, CA USA.
   [Esterman, Michael] Boston Univ, Sch Med, Dept Psychiat, Boston, MA 02118 USA.
   [Schwarz, Nicolette F.] McLean Hosp, McLean Imaging Ctr, 115 Mill St, Belmont, MA 02178 USA.
   [Salat, David H.] Athinoula A Martinos Ctr Biomed Imaging, Boston, MA USA.
RP Leritz, EC (通讯作者)，VA Boston Healthcare Syst, 150 S Huntington Ave, Boston, MA 02130 USA.
EM elizabeth_leritz@hms.harvard.edu
OI Rashid, Barnaly/0000-0002-3602-5109
FU National Institute of Neurologic Disorders and Stroke; National
   Institute for Nursing Research [R0NR01827]; US Department of Veterans
   Affairs, VA Rehabilitation Research & Development Traumatic Brain Injury
   Center of Excellence [B9254C]; US Department of Veteran Affairs through
   a Clinical Science Research & Development Career Development Award
   [1IK2CX000706-01A2]; Department of Veterans Affairs Rehabilitation
   Research Development [1IK2RX002268-01A2]; NATIONAL INSTITUTE OF
   NEUROLOGICAL DISORDERS AND STROKE [R01NS086882] Funding Source: NIH
   RePORTER
FX This work was supported by the National Institute of Neurologic
   Disorders and Stroke (R01NS), by the National Institute for Nursing
   Research (R0NR01827), and by the US Department of Veterans Affairs, VA
   Rehabilitation Research & Development Traumatic Brain Injury Center of
   Excellence (B9254C). Also, this work was supported by the US Department
   of Veteran Affairs through a Clinical Science Research & Development
   Career Development Award (grant number 1IK2CX000706-01A2) to M. E, and a
   Career Development award from the Department of Veterans Affairs
   Rehabilitation Research & Development (1IK2RX002268-01A2) to F. C. F.
CR Aguilar M, 2015, JAMA-J AM MED ASSOC, V313, P1973, DOI 10.1001/jama.2015.4260
   Alperovitch A, 2003, NEUROEPIDEMIOLOGY, V22, P316, DOI 10.1159/000072920
   Alsop DC, 2000, ANN NEUROL, V47, P93, DOI 10.1002/1531-8249(200001)47:1<93::AID-ANA15>3.0.CO;2-8
   Andrews-Hanna JR, 2007, NEURON, V56, P924, DOI 10.1016/j.neuron.2007.10.038
   Andrews-Hanna JR, 2012, NEUROSCIENTIST, V18, P251, DOI 10.1177/1073858411403316
   Arai H, 2010, J CLIN GERONTOL GERI, V1, P42, DOI 10.1016/j.jcgg.2010.10.011
   Auer DP, 2008, MAGN RESON IMAGING, V26, P1055, DOI 10.1016/j.mri.2008.05.008
   Bai F, 2009, BRAIN RES, V1302, P167, DOI 10.1016/j.brainres.2009.09.028
   Beltran-Sanchez H, 2013, J AM COLL CARDIOL, V62, P697, DOI 10.1016/j.jacc.2013.05.064
   Berg E. van den, 2007, Neurology, V69, P979, DOI 10.1212/01.wnl.0000271381.30143.75
   Birdsill AC, 2013, OBESITY, V21, P1313, DOI 10.1002/oby.20170
   Birn RM, 2013, NEUROIMAGE, V83, P550, DOI 10.1016/j.neuroimage.2013.05.099
   BISWAL B, 1995, MAGNET RESON MED, V34, P537, DOI 10.1002/mrm.1910340409
   Buckner RL, 2008, ANN NY ACAD SCI, V1124, P1, DOI 10.1196/annals.1440.011
   Chen YC, 2014, DIABETES CARE, V37, P1689, DOI 10.2337/dc13-2127
   Claus JJ, 1998, NEUROBIOL AGING, V19, P57, DOI 10.1016/S0197-4580(98)00004-9
   Cox RW, 1996, COMPUT BIOMED RES, V29, P162, DOI 10.1006/cbmr.1996.0014
   Cui Y, 2015, EUR RADIOL, V25, P3238, DOI 10.1007/s00330-015-3746-8
   Dai WY, 2009, RADIOLOGY, V250, P856, DOI 10.1148/radiol.2503080751
   Dale AM, 1999, NEUROIMAGE, V9, P179, DOI 10.1006/nimg.1998.0395
   Damoiseaux JS, 2009, BRAIN STRUCT FUNCT, V213, P525, DOI 10.1007/s00429-009-0208-6
   Daselaar SM, 2004, NEUROIMAGE, V23, P921, DOI 10.1016/j.neuroimage.2004.07.031
   Dennis EL, 2014, NEUROPSYCHOL REV, V24, P49, DOI 10.1007/s11065-014-9249-6
   Desikan RS, 2006, NEUROIMAGE, V31, P968, DOI 10.1016/j.neuroimage.2006.01.021
   Dunn CJ, 2014, NEUROIMAGE-CLIN, V4, P473, DOI 10.1016/j.nicl.2014.02.010
   Duschek S, 2007, CLIN AUTON RES, V17, P69, DOI 10.1007/s10286-006-0379-7
   Esterman M, 2013, CEREB CORTEX, V23, P2712, DOI 10.1093/cercor/bhs261
   Figley CR, 2016, FRONT NEUROSCI-SWITZ, V10, DOI 10.3389/fnins.2016.00234
   Fischl B, 1999, HUM BRAIN MAPP, V8, P272, DOI 10.1002/(SICI)1097-0193(1999)8:4<272::AID-HBM10>3.0.CO;2-4
   Fischl B, 2004, CEREB CORTEX, V14, P11, DOI 10.1093/cercor/bhg087
   Fischl B, 2002, NEURON, V33, P341, DOI 10.1016/S0896-6273(02)00569-X
   Fortenbaugh FC, 2017, ANN NY ACAD SCI, V1396, P70, DOI 10.1111/nyas.13318
   Fox MD, 2005, P NATL ACAD SCI USA, V102, P9673, DOI 10.1073/pnas.0504136102
   Fox MD, 2007, NAT REV NEUROSCI, V8, P700, DOI 10.1038/nrn2201
   Friedman JI, 2014, JACC-CARDIOVASC IMAG, V7, P1039, DOI 10.1016/j.jcmg.2014.06.014
   Garcia-Garcia I, 2013, NEUROIMAGE, V66, P232, DOI 10.1016/j.neuroimage.2012.10.035
   Greicius MD, 2004, P NATL ACAD SCI USA, V101, P4637, DOI 10.1073/pnas.0308627101
   Greicius MD, 2003, P NATL ACAD SCI USA, V100, P253, DOI 10.1073/pnas.0135058100
   Greicius M, 2008, CURR OPIN NEUROL, V21, P424, DOI 10.1097/WCO.0b013e328306f2c5
   Grundy SM, 2008, ARTERIOSCL THROM VAS, V28, P629, DOI 10.1161/ATVBAHA.107.151092
   Grundy SM, 2005, ARTERIOSCL THROM VAS, V25, P2243, DOI 10.1161/01.ATV.0000189155.75833.c7
   Hafkemeijer A, 2012, BBA-MOL BASIS DIS, V1822, P431, DOI 10.1016/j.bbadis.2011.07.008
   Haight TJ, 2015, NEUROIMAGE, V115, P7, DOI 10.1016/j.neuroimage.2015.04.039
   Helmich RC, 2010, CEREB CORTEX, V20, P1175, DOI 10.1093/cercor/bhp178
   Hoogenboom WS, 2014, DIABETES, V63, P728, DOI 10.2337/db13-1219
   Hoth KF, 2011, AM J NEURORADIOL, V32, P541, DOI 10.3174/ajnr.A2315
   Huang CC, 2015, CNS NEUROSCI THER, V21, P817, DOI 10.1111/cns.12396
   Huang SM, 2016, SCI REP-UK, V6, DOI 10.1038/srep21697
   Jafri MJ, 2008, NEUROIMAGE, V39, P1666, DOI 10.1016/j.neuroimage.2007.11.001
   Jagust W., 2009, IMAGING AGING BRAIN
   Jenkinson M, 2012, NEUROIMAGE, V62, P782, DOI 10.1016/j.neuroimage.2011.09.015
   Johnson NA, 2005, RADIOLOGY, V234, P851, DOI 10.1148/radiol.2343040197
   Karlsson HK, 2013, OBESITY, V21, P2530, DOI 10.1002/oby.20386
   Kenna H, 2013, NEUROBIOL AGING, V34, P641, DOI 10.1016/j.neurobiolaging.2012.06.006
   Kim B, 2015, EXP MOL MED, V47, DOI 10.1038/emm.2015.3
   Kim HJ, 2016, J ALZHEIMERS DIS, V50, P709, DOI 10.3233/JAD-150637
   Kivipelto M, 2001, BMJ-BRIT MED J, V322, P1447, DOI 10.1136/bmj.322.7300.1447
   Kivipelto M, 2005, ARCH NEUROL-CHICAGO, V62, P1556, DOI 10.1001/archneur.62.10.1556
   Kucyi A, 2016, P NATL ACAD SCI USA, V113, P13899, DOI 10.1073/pnas.1611743113
   Lindemer ER, 2013, NEUROIMAGE-CLIN, V2, P601, DOI 10.1016/j.nicl.2013.04.009
   Luchsinger JA, 2005, NEUROLOGY, V65, P545, DOI 10.1212/01.wnl.0000172914.08967.dc
   Masouleh SK, 2018, J CEREBR BLOOD F MET, V38, P360, DOI 10.1177/0271678X17729111
   Mayda ABV, 2011, BRAIN, V134, P1673, DOI 10.1093/brain/awr065
   Miller SL, 2008, P NATL ACAD SCI USA, V105, P2181, DOI 10.1073/pnas.0706818105
   Misiak B, 2012, BRAIN RES BULL, V89, P144, DOI 10.1016/j.brainresbull.2012.08.003
   Musen G, 2012, DIABETES, V61, P2375, DOI 10.2337/db11-1669
   Nguyen TT, 2017, NEUROPSYCHOLOGY, V31, P73, DOI 10.1037/neu0000317
   Panza F, 2011, CURR ALZHEIMER RES, V8, P492, DOI 10.2174/156720511796391818
   Papma JM, 2013, NEUROIMAGE-CLIN, V2, P33, DOI 10.1016/j.nicl.2012.11.005
   Pihlajamaki M, 2009, CURR ALZHEIMER RES, V6, P179, DOI 10.2174/156720509787602898
   Poole VN, 2016, NEUROPSYCHOLOGIA, V86, P176, DOI 10.1016/j.neuropsychologia.2016.04.023
   Raffaitin C, 2009, DIABETES CARE, V32, P169, DOI 10.2337/dc08-0272
   Raichle ME, 2001, P NATL ACAD SCI USA, V98, P676, DOI 10.1073/pnas.98.2.676
   Rashid B, 2014, FRONT HUM NEUROSCI, V8, DOI 10.3389/fnhum.2014.00897
   Repovs G, 2011, BIOL PSYCHIAT, V69, P967, DOI 10.1016/j.biopsych.2010.11.009
   Robinson ME, 2015, HUM BRAIN MAPP, V36, P911, DOI 10.1002/hbm.22675
   Rogers BP, 2007, MAGN RESON IMAGING, V25, P1347, DOI 10.1016/j.mri.2007.03.007
   Salat DH, 2012, NEUROIMAGE, V59, P181, DOI 10.1016/j.neuroimage.2011.07.033
   Sambataro F, 2010, NEUROBIOL AGING, V31, P839, DOI 10.1016/j.neurobiolaging.2008.05.022
   Schwarz NF, 2018, NEUROIMAGE-CLIN, V17, P98, DOI 10.1016/j.nicl.2017.09.022
   Seibert TM, 2011, J NEUROSCI METH, V198, P301, DOI 10.1016/j.jneumeth.2011.04.010
   Shin D, 2018, INT J CARDIOL, V259, P216, DOI 10.1016/j.ijcard.2018.01.139
   Solfrizzi V, 2011, NEUROBIOL AGING, V32, P1932, DOI 10.1016/j.neurobiolaging.2009.12.012
   Son SJ, 2015, ARCH GERONTOL GERIAT, V60, P210, DOI 10.1016/j.archger.2014.09.012
   Sorg C, 2007, P NATL ACAD SCI USA, V104, P18760, DOI 10.1073/pnas.0708803104
   Sorg C, 2009, CURR ALZHEIMER RES, V6, P541, DOI 10.2174/156720509790147106
   Sperling R, 2007, ANN NY ACAD SCI, V1097, P146, DOI 10.1196/annals.1379.009
   Spreng RN, 2012, FRONT PSYCHOL, V3, DOI 10.3389/fpsyg.2012.00145
   Tchistiakova E, 2014, NEUROIMAGE-CLIN, V5, P36, DOI 10.1016/j.nicl.2014.05.020
   van den Heuvel MP, 2010, EUR NEUROPSYCHOPHARM, V20, P519, DOI 10.1016/j.euroneuro.2010.03.008
   van Eimeren T, 2009, ARCH NEUROL-CHICAGO, V66, P877, DOI 10.1001/archneurol.2009.97
   Vatansever D, 2015, J NEUROSCI, V35, P15254, DOI 10.1523/JNEUROSCI.2135-15.2015
   Viswanathan A, 2009, NEUROLOGY, V72, P368, DOI 10.1212/01.wnl.0000341271.90478.8e
   Viviano RP, 2017, NEUROBIOL AGING, V59, P135, DOI 10.1016/j.neurobiolaging.2017.08.003
   Williams VJ, 2013, HUM BRAIN MAPP, V34, P1826, DOI 10.1002/hbm.22030
   Wu T, 2009, NEUROSCI LETT, V460, P6, DOI 10.1016/j.neulet.2009.05.046
   Wu W, 2008, ANN NEUROL, V64, P698, DOI 10.1002/ana.21557
   Xia WQ, 2015, LIPIDS HEALTH DIS, V14, DOI 10.1186/s12944-015-0046-x
   Yaffe K, 2009, ARCH NEUROL-CHICAGO, V66, P324, DOI 10.1001/archneurol.2008.566
   Zhou J, 2010, BRAIN, V133, P1352, DOI 10.1093/brain/awq075
NR 100
TC 10
Z9 10
U1 0
U2 5
PU WILEY
PI HOBOKEN
PA 111 RIVER ST, HOBOKEN, NJ 07030 USA
SN 2162-3279
J9 BRAIN BEHAV
JI Brain Behav.
PD DEC
PY 2019
VL 9
IS 12
AR e01333
DI 10.1002/brb3.1333
EA SEP 2019
PG 13
WC Behavioral Sciences; Neurosciences
WE Science Citation Index Expanded (SCI-EXPANDED)
SC Behavioral Sciences; Neurosciences & Neurology
GA KF6ME
UT WOS:000488523000001
PM 31568716
OA gold, Green Published
DA 2022-10-31
ER

PT J
AU Wang, YP
   Xu, QF
   Luo, J
   Hu, MM
   Zuo, CY
AF Wang, Yanpei
   Xu, Qinfang
   Luo, Jie
   Hu, Mingming
   Zuo, Chenyi
TI Effects of Age and Sex on Subcortical Volumes
SO FRONTIERS IN AGING NEUROSCIENCE
LA English
DT Article
DE subcortical; volume; asymmetry; sex; aging
ID GRAY-MATTER VOLUME; ADULT HUMAN BRAIN; WHITE-MATTER; ALZHEIMERS-DISEASE;
   GENDER-DIFFERENCES; BASAL GANGLIA; AMYGDALA; DIMORPHISM; ESTROGEN;
   MEMORY
AB Purpose: In an increasingly aging society, it is of great importance to consider trajectories of subcortical volumes at different ages for understanding biological markers of aging. Thus, we investigated sex, age, and their interactions on subcortical volumes, including the basal ganglia (caudate, putamen, accumbens, and pallidum), thalamus, hippocampus, and amygdala.
   Methods: We analyzed the adult lifespan trajectory of subcortical volumes and asymmetries in 563 healthy subjects aged from 19 to 86 using magnetic resonance imaging (MRI) data from the publicly available 7IXI data set.
   Results: The sex made strong contributions to the trajectories of subcortical volumes with aging, including the right putamen, right pallidum, bilateral thalamus, hippocampus, and amygdala. The volume of the right putamen, right pallidum, and right thalamus decreased more rapidly in males than in females, and the volume of the left thalamus, bilateral hippocampus, and amygdala in males followed a quadratic model, while those in females followed a linear decline model. The asymmetries in the caudate and hippocampus showed a linear decline, and a sex and age interaction was found in the hippocampus; that is, the asymmetry in the hippocampus decreased only in the males and not in the females. Changes in the accumbens and pallidum fit quadratic trajectories, in which females increased until 39.26 years old in the accumbens asymmetry and then began to rapidly decline, and males showed a linear decline. The asymmetry in the pallidum in males and females showed a slow decreasing period until almost 45 years of age and then increased.
   Conclusion: The results suggest that compared with females, males have a faster decline in the volume of the right putamen, right pallidum, and right thalamus, while aging occurred later but also faster in the left thalamus, bilateral hippocampus, and amygdala. Interestingly, we found the inflection point in the thalamus, bilateral hippocampus, and amygdala volume in the quadratic model, and after this point, the volume change accelerated with aging, which may have resulted from the stronger work pressure in the middle-aged men and the low levels of testosterone in the older adults. The interaction of age and sex on individual subcortical structures provides evidence to support the impact of sex on psychopathologies associated with degenerative brain disorders in the elderly. The findings may be significant to investigate the occurrence and prevalence of degenerative brain disorders in males and females. Future studies can focus on the functional and behavioral relations with subcortical structures for preventive measures of related disorders.
C1 [Wang, Yanpei; Xu, Qinfang; Luo, Jie; Hu, Mingming] Beijing Normal Univ, State Key Lab Cognit Neurosci & Learning, Beijing, Peoples R China.
   [Xu, Qinfang] Nanjing Normal Univ Special Educ, Jiangsu Prov Key Lab Special Childrens Impairment, Nanjing, Jiangsu, Peoples R China.
   [Zuo, Chenyi] Anhui Normal Univ, Coll Educ Sci, Wuhu, Peoples R China.
RP Xu, QF (通讯作者)，Beijing Normal Univ, State Key Lab Cognit Neurosci & Learning, Beijing, Peoples R China.; Xu, QF (通讯作者)，Nanjing Normal Univ Special Educ, Jiangsu Prov Key Lab Special Childrens Impairment, Nanjing, Jiangsu, Peoples R China.; Zuo, CY (通讯作者)，Anhui Normal Univ, Coll Educ Sci, Wuhu, Peoples R China.
EM fangerhappy@163.com; zcy9461@163.com
FU National Natural Science Foundation of China [31662083]; Humanities and
   Social Science Program of Ministry of Education in China [18YJA90018]
FX This research was supported by the National Natural Science Foundation
   of China (No. 31662083) and the Humanities and Social Science Program of
   Ministry of Education in China (No. 18YJA90018).
CR ADOLPHS R, 1994, NATURE, V372, P669, DOI 10.1038/372669a0
   ALEXANDER GE, 1986, ANNU REV NEUROSCI, V9, P357, DOI 10.1146/annurev.ne.09.030186.002041
   Allen JS, 2005, NEUROBIOL AGING, V26, P1245, DOI 10.1016/j.neurobiolaging.2005.05.023
   Andreano JM, 2006, PSYCHOL SCI, V17, P466, DOI 10.1111/j.1467-9280.2006.01729.x
   Bonifazi P., 2017, BIORXIV, DOI [10.1101/183939, DOI 10.1101/183939]
   Bourque M, 2009, FRONT NEUROENDOCRIN, V30, P142, DOI 10.1016/j.yfrne.2009.04.014
   Cahill L, 1996, P NATL ACAD SCI USA, V93, P8016, DOI 10.1073/pnas.93.15.8016
   Charlton RA, 2010, CORTEX, V46, P474, DOI 10.1016/j.cortex.2009.07.005
   Cherubini A, 2009, NEUROIMAGE, V48, P29, DOI 10.1016/j.neuroimage.2009.06.035
   Clark CR, 2006, ARCH CLIN NEUROPSYCH, V21, P449, DOI 10.1016/j.acn.2006.06.005
   Coffey CE, 1998, ARCH NEUROL-CHICAGO, V55, P169, DOI 10.1001/archneur.55.2.169
   Colliot O, 2008, RADIOLOGY, V248, P194, DOI 10.1148/radiol.2481070876
   Colom R, 2013, INTELLIGENCE, V41, P129, DOI 10.1016/j.intell.2013.01.002
   Cowell PE, 2007, EUR J NEUROSCI, V25, P307, DOI 10.1111/j.1460-9568.2006.05281.x
   Dubois B, 2007, LANCET NEUROL, V6, P734, DOI 10.1016/S1474-4422(07)70178-3
   Fama R, 2015, NEUROSCI BIOBEHAV R, V54, P29, DOI 10.1016/j.neubiorev.2015.03.008
   FILIPEK PA, 1994, CEREB CORTEX, V4, P344, DOI 10.1093/cercor/4.4.344
   Fjell AM, 2013, NEUROBIOL AGING, V34, P2239, DOI 10.1016/j.neurobiolaging.2013.04.006
   Fjell AM, 2010, REV NEUROSCIENCE, V21, P187, DOI 10.1515/revneuro.2010.21.3.187
   Fjell AM, 2010, NEUROIMAGE, V50, P1376, DOI 10.1016/j.neuroimage.2010.01.061
   Fotenos AF, 2005, NEUROLOGY, V64, P1032, DOI 10.1212/01.WNL.0000154530.72969.11
   Foy M, 2004, NEURON GLIA BIOL, V1, P327, DOI 10.1017/S1740925X05000165
   Galea LAM, 2014, J NEUROENDOCRINOL, V26, P641, DOI 10.1111/jne.12177
   Good CD, 2001, NEUROIMAGE, V14, P21, DOI 10.1006/nimg.2001.0786
   Good CD, 2001, NEUROIMAGE, V14, P685, DOI 10.1006/nimg.2001.0857
   Goodro M, 2012, PSYCHIAT RES-NEUROIM, V203, P38, DOI 10.1016/j.pscychresns.2011.09.014
   Goto M, 2011, RADIOL PHYS TECHNOL, V4, P185, DOI 10.1007/s12194-011-0120-7
   Greenberg DL, 2008, NEUROBIOL AGING, V29, P290, DOI 10.1016/j.neurobiolaging.2006.09.016
   Guenzel FM, 2014, NEUROBIOL LEARN MEM, V109, P46, DOI 10.1016/j.nlm.2013.11.020
   Gur RC, 1999, J NEUROSCI, V19, P4065
   Harman SM, 2001, J CLIN ENDOCR METAB, V86, P724, DOI 10.1210/jc.86.2.724
   Hughes EJ, 2012, NEUROIMAGE, V63, P1134, DOI 10.1016/j.neuroimage.2012.07.043
   Jancke L, 2015, HUM BRAIN MAPP, V36, P150, DOI 10.1002/hbm.22619
   Jones CM, 2003, BEHAV NEUROSCI, V117, P403, DOI 10.1037/0735-7044.117.3.403
   Kave G, 2012, J GERONTOL B-PSYCHOL, V67, P697, DOI 10.1093/geronb/gbs031
   Kornstein SG, 2000, J AFFECT DISORDERS, V60, P1, DOI 10.1016/S0165-0327(99)00158-5
   Lenroot RK, 2007, NEUROIMAGE, V36, P1065, DOI 10.1016/j.neuroimage.2007.03.053
   Li WJ, 2014, HUM BRAIN MAPP, V35, P238, DOI 10.1002/hbm.22168
   Liu T, 2010, NEUROIMAGE, V51, P19, DOI 10.1016/j.neuroimage.2010.02.016
   Luders E, 2009, J NEUROSCI, V29, P14265, DOI 10.1523/JNEUROSCI.2261-09.2009
   Manjon JV, 2016, FRONT NEUROINFORM, V10, DOI 10.3389/fninf.2016.00030
   Metzger CD, 2010, FRONT NEUROANAT, V4, DOI 10.3389/fnana.2010.00138
   Mills KL, 2016, NEUROIMAGE, V141, P273, DOI 10.1016/j.neuroimage.2016.07.044
   Morrison JH, 2006, J NEUROSCI, V26, P10332, DOI 10.1523/JNEUROSCI.3369-06.2006
   Murphy DGM, 1996, ARCH GEN PSYCHIAT, V53, P585
   Narvacan K, 2017, HUM BRAIN MAPP, V38, P3771, DOI 10.1002/hbm.23604
   Ostby Y, 2009, J NEUROSCI, V29, P11772, DOI 10.1523/JNEUROSCI.1242-09.2009
   Pannacciulli N, 2006, NEUROIMAGE, V31, P1419, DOI 10.1016/j.neuroimage.2006.01.047
   Peterburs J, 2011, PLOS ONE, V6, DOI 10.1371/journal.pone.0021517
   Proust-Lima C, 2008, PSYCHOL AGING, V23, P608, DOI 10.1037/a0012838
   Pruessner JC, 2001, J NEUROSCI, V21, P194, DOI 10.1523/JNEUROSCI.21-01-00194.2001
   Raz N, 2004, NEUROLOGY, V62, P433, DOI 10.1212/01.WNL.0000106466.09835.46
   Raz N, 2004, NEUROBIOL AGING, V25, P377, DOI 10.1016/S0197-4580(03)00118-0
   Raz N, 2005, CEREB CORTEX, V15, P1676, DOI 10.1093/cercor/bhi044
   Raz N, 2011, PSYCHOL BULL, V137, P790, DOI 10.1037/a0024503
   Raznahan A, 2014, P NATL ACAD SCI USA, V111, P1592, DOI 10.1073/pnas.1316911111
   Rijpkema M, 2012, HUM BRAIN MAPP, V33, P1246, DOI 10.1002/hbm.21283
   Ruigrok ANV, 2014, NEUROSCI BIOBEHAV R, V39, P34, DOI 10.1016/j.neubiorev.2013.12.004
   SCOTT SA, 1991, NEUROLOGY, V41, P351, DOI 10.1212/WNL.41.3.351
   Scott SK, 1997, NATURE, V385, P254, DOI 10.1038/385254a0
   Silver H, 2011, DEMENT GERIATR COGN, V31, P53, DOI 10.1159/000322568
   Taber KH, 2001, J NEUROPSYCH CLIN N, V13, P313, DOI 10.1176/appi.neuropsych.13.3.313
   Takahashi R, 2011, HUM BRAIN MAPP, V32, P1050, DOI 10.1002/hbm.21088
   Taki Y, 2006, ALCOHOL CLIN EXP RES, V30, P1045, DOI 10.1111/j.1530-0277.2006.00118.x
   Tang TY, 2013, NEUROSCI LETT, V556, P79, DOI 10.1016/j.neulet.2013.09.060
   Van der Werf YD, 2001, COGNITIVE BRAIN RES, V11, P377, DOI 10.1016/S0926-6410(01)00010-6
   Volkow ND, 2012, ANNU REV PHARMACOL, V52, P321, DOI 10.1146/annurev-pharmtox-010611-134625
   Walhovd KB, 2005, NEUROBIOL AGING, V26, P1261, DOI 10.1016/j.neurobiolaging.2005.05.020
   Walhovd KB, 2011, NEUROBIOL AGING, V32, P916, DOI 10.1016/j.neurobiolaging.2009.05.013
   Wang YP, 2018, NEUROSCI LETT, V665, P176, DOI 10.1016/j.neulet.2017.12.006
   WEISSMAN MM, 1993, J AFFECT DISORDERS, V29, P77, DOI 10.1016/0165-0327(93)90025-F
   Wierenga L, 2014, NEUROIMAGE, V96, P67, DOI 10.1016/j.neuroimage.2014.03.072
   Xu J, 2000, AM J NEURORADIOL, V21, P112
   Yang J, 2017, PLOS ONE, V12, DOI 10.1371/journal.pone.0168239
   Zhang HW, 2016, NEUROSCI BIOBEHAV R, V60, P43, DOI 10.1016/j.neubiorev.2015.10.011
   Ziegler G, 2012, HUM BRAIN MAPP, V33, P2377, DOI 10.1002/hbm.21374
   Zubieta JK, 1999, AM J PSYCHIAT, V156, P842, DOI 10.1176/ajp.156.6.842
NR 77
TC 23
Z9 23
U1 1
U2 5
PU FRONTIERS MEDIA SA
PI LAUSANNE
PA AVENUE DU TRIBUNAL FEDERAL 34, LAUSANNE, CH-1015, SWITZERLAND
SN 1663-4365
J9 FRONT AGING NEUROSCI
JI Front. Aging Neurosci.
PD SEP 26
PY 2019
VL 11
AR 259
DI 10.3389/fnagi.2019.00259
PG 12
WC Geriatrics & Gerontology; Neurosciences
WE Science Citation Index Expanded (SCI-EXPANDED); Social Science Citation Index (SSCI)
SC Geriatrics & Gerontology; Neurosciences & Neurology
GA JA7QS
UT WOS:000488041200001
OA gold, Green Published
DA 2022-10-31
ER

PT J
AU Hirao, K
   Yamashita, F
   Tsugawa, A
   Haime, R
   Fukasawa, R
   Sato, T
   Okita, M
   Shimizu, S
   Kanetaka, H
   Umahara, T
   Sakurai, H
   Hanyu, H
AF Hirao, Kentaro
   Yamashita, Fumio
   Tsugawa, Akito
   Haime, Rieko
   Fukasawa, Raita
   Sato, Tomohiko
   Okita, Misa
   Shimizu, Soichiro
   Kanetaka, Hidekazu
   Umahara, Takahiko
   Sakurai, Hirofumi
   Hanyu, Haruo
TI Association of serum cystatin C with white matter abnormalities in
   patients with amnestic mild cognitive impairment
SO GERIATRICS & GERONTOLOGY INTERNATIONAL
LA English
DT Article
DE cystatin C; deep white matter hyperintensities; mild cognitive
   impairment; periventricular hyperintensities; white matter
   hyperintensities
ID ALZHEIMERS-DISEASE; SUBCORTICAL HYPERINTENSITIES; BRAIN;
   ATHEROSCLEROSIS; PATHOLOGY; DECLINE; KIDNEY
AB Aim White matter hyperintensities (WMH) on MRI have been reported to be a risk factor for the conversion from mild cognitive impairment (MCI) to Alzheimer's disease, although the reason remains unclear. In the present study, we hence investigated the associations between WMH volumes and cognitive function, blood levels of various molecules, and the presence of lifestyle-associated diseases in patients with amnestic MCI. Methods The initial data of 38 patients with amnestic MCI and 10 normal control individuals were analyzed. The volumes of periventricular hyperintensities (PVH) and deep WMH (DWMH) were measured on T2 fluid-attenuated inversion recovery using the imaging software, 3D Slicer; and the association between PVH/DWMH volumes and cognitive function, blood levels of molecules (such as cystatin C [CysC], 25-hydroxyvitamin D and homocysteine) and the presence of lifestyle-associated diseases (such as hypertension, hyperlipidemia and diabetes mellitus) were analyzed. Results In the MCI group, the PVH volume : intracranial volume ratio significantly correlated with Trail Making Test-A/B scores and CysC level by Pearson's analysis, and the PVH volume : intracranial volume ratio significantly correlated with only CysC levels, whereas the DWMH volume : intracranial volume ratio did not correlate with any items at all by linear multiple regression analysis. Conclusions PVH volume was closely associated with frontal lobe dysfunction, particularly with attention and executive dysfunction. Serum CysC level was associated with PVH volume, which suggests that CysC might be a useful marker for determining treatment strategies for white matter abnormalities in amnestic MCI. Geriatr Gerontol Int 2019; center dot center dot: center dot center dot-center dot center dot.
C1 [Hirao, Kentaro; Tsugawa, Akito; Haime, Rieko; Fukasawa, Raita; Sato, Tomohiko; Okita, Misa; Shimizu, Soichiro; Kanetaka, Hidekazu; Umahara, Takahiko; Sakurai, Hirofumi; Hanyu, Haruo] Tokyo Med Univ, Dept Geriatr Med, Tokyo, Japan.
   [Yamashita, Fumio] Iwate Med Univ, Inst Biomed Sci, Dept Ultrahigh Field MRI, Morioka, Iwate, Japan.
RP Hirao, K (通讯作者)，Tokyo Med Univ, Dept Geriatr Med, Shinjuku Ku, 6-7-1 Nishishinjuku, Tokyo 1600023, Japan.
EM kentaroh@tokyo-med.ac.jp
FU JSPS KAKENHI [JP17K09327]; Department of Nuclear Medicine of Tokyo
   Medical University
FX This study was supported by JSPS KAKENHI (JP17K09327). We thank H Hirose
   and K Sasaki of the Department of Nuclear Medicine of Tokyo Medical
   University for their support and technical assistance. We are also
   grateful to the editors of the Department of International Medical
   Communications at Tokyo Medical University for reviewing the manuscript.
CR Beach TG, 2007, ACTA NEUROPATHOL, V113, P13, DOI 10.1007/s00401-006-0136-y
   Behl P, 2007, ARCH NEUROL-CHICAGO, V64, P266, DOI 10.1001/archneur.64.2.266
   Birdsill AC, 2014, NEUROBIOL AGING, V35, P769, DOI 10.1016/j.neurobiolaging.2013.10.072
   Bohnen N I, 2009, Eur Neurol J, V1, P33
   Coll E, 2000, AM J KIDNEY DIS, V36, P29, DOI 10.1053/ajkd.2000.8237
   Debette S, 2007, STROKE, V38, P2924, DOI 10.1161/STROKEAHA.107.488403
   DeCarli C, 2005, STROKE, V36, P50, DOI 10.1161/01.STR.0000150668.58689.f2
   FAZEKAS F, 1987, AM J ROENTGENOL, V149, P351, DOI 10.2214/ajr.149.2.351
   Fernando MS, 2006, STROKE, V37, P1391, DOI 10.1161/01.STR.0000221308.94473.14
   Gering DT, 2001, J MAGN RESON IMAGING, V13, P967, DOI 10.1002/jmri.1139
   Hirao K, 2005, NEUROIMAGE, V28, P1014, DOI 10.1016/j.neuroimage.2005.06.066
   Ikram MA, 2008, STROKE, V39, P55, DOI 10.1161/STROKEAHA.107.493494
   Jack CR, 2011, ALZHEIMERS DEMENT, V7, P257, DOI 10.1016/j.jalz.2011.03.004
   KRISHNAN KRR, 1988, BIOL PSYCHIAT, V23, P519, DOI 10.1016/0006-3223(88)90025-X
   Lampe L, 2019, J CEREBR BLOOD F MET, V39, P36, DOI 10.1177/0271678X17740501
   Lee CC, 2017, BMC NEUROL, V17, DOI 10.1186/s12883-017-0970-7
   Lee WJ, 2017, PLOS ONE, V12, DOI 10.1371/journal.pone.0184999
   Levy E, 2001, J NEUROPATH EXP NEUR, V60, P94, DOI 10.1093/jnen/60.1.94
   MINOSHIMA S, 1995, J NUCL MED, V36, P1238
   Montagne A, 2017, J EXP MED, V214, P3151, DOI 10.1084/jem.20171406
   Nakano K, 2014, PLOS ONE, V9, DOI 10.1371/journal.pone.0108333
   O'Rourke MF, 2005, HYPERTENSION, V46, P200, DOI 10.1161/01.HYP.0000168052.00426.65
   Prager JM, 2014, AM J NEURORADIOL, V35, P1145, DOI 10.3174/ajnr.A3840
   Sun BG, 2008, NEURON, V60, P247, DOI 10.1016/j.neuron.2008.10.001
   Targosz-Gajniak M, 2009, J NEUROL SCI, V283, P79, DOI 10.1016/j.jns.2009.02.314
   Tokuchi R, 2014, J NEUROL SCI, V346, P288, DOI 10.1016/j.jns.2014.09.012
   Umegae N, 2008, ACTA NEUROL SCAND, V118, P60, DOI 10.1111/j.1600-0404.2007.00984.x
   van Straaten ECW, 2008, J NEUROL, V255, P1302, DOI 10.1007/s00415-008-0874-y
   Wada M, 2010, EUR J NEUROL, V17, P383, DOI 10.1111/j.1468-1331.2009.02809.x
   Yarchoan M, 2012, BRAIN, V135, P3749, DOI 10.1093/brain/aws271
NR 30
TC 8
Z9 8
U1 0
U2 1
PU WILEY
PI HOBOKEN
PA 111 RIVER ST, HOBOKEN 07030-5774, NJ USA
SN 1444-1586
EI 1447-0594
J9 GERIATR GERONTOL INT
JI Geriatr. Gerontol. Int.
PD OCT
PY 2019
VL 19
IS 10
BP 1036
EP 1040
DI 10.1111/ggi.13767
EA SEP 2019
PG 5
WC Geriatrics & Gerontology; Gerontology
WE Science Citation Index Expanded (SCI-EXPANDED); Social Science Citation Index (SSCI)
SC Geriatrics & Gerontology
GA JF3ID
UT WOS:000485828500001
PM 31489777
OA Green Published
DA 2022-10-31
ER

PT J
AU Park, M
   Moon, Y
   Han, SH
   Kim, HK
   Moon, WJ
AF Park, Mina
   Moon, Yeonsil
   Han, Seol-Heui
   Kim, Ho Kyun
   Moon, Won-Jin
TI Myelin loss in white matter hyperintensities and normal-appearing white
   matter of cognitively impaired patients: a quantitative synthetic
   magnetic resonance imaging study
SO EUROPEAN RADIOLOGY
LA English
DT Article
DE Cognitive dysfunction; Dementia; Myelin sheath; Synthetic magnetic
   resonance imaging; White matter
ID SMALL VESSEL DISEASE; ALZHEIMERS-DISEASE; MRI; AGE; LESIONS; BRAIN;
   HISTOPATHOLOGY; QUANTIFICATION; LEUKOARAIOSIS; HETEROGENEITY
AB Objectives White matter hyperintensities (WMHs) are implicated in the etiology of dementia. The underlying pathology of WMHs involves myelin and axonal loss due to chronic ischemia. We investigated myelin loss in WMHs and normal-appearing white matter (NAWM) in patients with various degrees of cognitive impairment using quantitative synthetic magnetic resonance imaging (MRI). Methods We studied 99 consecutive patients with cognitive complaints who underwent 3 T brain MRI between July 2016 and August 2017. Myelin partial volume maps were generated with synthetic MRI. Region-of-interest-based analysis was performed on these maps to compare the myelin partial volumes of NAWM and periventricular and deep WMHs. The effects of myelin partial volume of NAWMs on clinical cognitive function were evaluated using multivariate linear regression analysis. Results WMHs were present in 30.3% of patients. Myelin partial volume in NAWM was lower in patients with WMHs than in those without (37.5 +/- 2.7% vs. 39.9 +/- 2.4%, p < 0.001). In patients with WMHs, myelin partial volume was highest in NAWMs (median [interquartile range], 37.2% [35.5-39.0%]), followed by deep WMHs (7.2% [3.2-10.5%]) and periventricular WMHs (2.1% [1.1-3.9%], p < 0.001). After adjusting for sex and education years, myelin partial volume in NAWMs was associated with the Clinical Dementia Rating Scale Sum of Box (beta = -0.189 [95% CI, -0.380 to -0.012], p = 0.031). Conclusion Myelin loss occurs in both NAWM and WMHs of cognitively impaired patients. Synthetic MRI-based myelin quantification may be a useful imaging marker of cognitive dysfunction in patients with cognitive complaints.
C1 [Park, Mina; Moon, Won-Jin] Konkuk Univ, Sch Med, Konkuk Univ Med Ctr, Dept Radiol, 120-1 Neungdong Ro, Seoul 05030, South Korea.
   [Park, Mina] Yonsei Univ, Coll Med, Gangnam Severance Hosp, Dept Radiol, Seoul, South Korea.
   [Moon, Yeonsil; Han, Seol-Heui] Konkuk Univ, Sch Med, Konkuk Univ Med Ctr, Dept Neurol, Seoul 05030, South Korea.
   [Kim, Ho Kyun] Daegu Catholic Univ, Sch Med, Dept Radiol, Gyongsan, Gyeongsangbuk D, South Korea.
RP Moon, WJ (通讯作者)，Konkuk Univ, Sch Med, Konkuk Univ Med Ctr, Dept Radiol, 120-1 Neungdong Ro, Seoul 05030, South Korea.
EM mdmoonwj@kuh.ac.kr
OI Moon, Won-Jin/0000-0002-8925-7376; PARK, MINA/0000-0002-2005-7560
FU National Research Foundation of Korea (NRF) - Korea government (MSIP)
   [2017R1A2B4010634]; Korea Health Technology R&D Project through the
   Korea Health Industry Development Institute (KHIDI) - Ministry of Health
   & Welfare, Republic of Korea [HI18C1038]
FX This research was supported by the National Research Foundation of Korea
   (NRF) grant funded by the Korea government (MSIP) (no. 2017R1A2B4010634)
   and a grant of the Korea Health Technology R&D Project through the Korea
   Health Industry Development Institute (KHIDI), funded by the Ministry of
   Health & Welfare, Republic of Korea (grant number HI18C1038).
CR Alonso-Ortiz E, 2015, MAGN RESON MED, V73, P70, DOI 10.1002/mrm.25198
   Bartzokis G, 2004, NEUROBIOL AGING, V25, P5, DOI 10.1016/j.neurobiolaging.2003.03.001
   Bronge L, 2002, DEMENT GERIATR COGN, V13, P205, DOI 10.1159/000057698
   Cha MY, 2017, STEM CELL TRANSL MED, V6, P293, DOI 10.5966/sctm.2016-0081
   de Leeuw FE, 2001, J NEUROL NEUROSUR PS, V70, P9, DOI 10.1136/jnnp.70.1.9
   Dean DC, 2017, JAMA NEUROL, V74, P41, DOI 10.1001/jamaneurol.2016.3232
   Debette S, 2010, BRIT MED J, V341, DOI 10.1136/bmj.c3666
   Erten-Lyons D, 2013, NEUROLOGY, V81, P977, DOI 10.1212/WNL.0b013e3182a43e45
   FAZEKAS F, 1987, AM J ROENTGENOL, V149, P351, DOI 10.2214/ajr.149.2.351
   Fazekas F, 2005, BRAIN, V128, P2926, DOI 10.1093/brain/awh567
   FAZEKAS F, 1993, NEUROLOGY, V43, P1683, DOI 10.1212/WNL.43.9.1683
   Fernando MS, 2004, NEUROPATH APPL NEURO, V30, P385, DOI 10.1111/j.1365-2990.2004.00550.x
   Firbank MJ, 2003, NEUROLOGY, V61, P950, DOI 10.1212/01.WNL.0000086375.33512.53
   Gouw AA, 2008, BRAIN, V131, P3286, DOI 10.1093/brain/awn265
   Gouw AA, 2011, J NEUROL NEUROSUR PS, V82, P126, DOI 10.1136/jnnp.2009.204685
   Grueter BE, 2012, POSTGRAD MED J, V88, P79, DOI 10.1136/postgradmedj-2011-130307
   Hagiwara A, 2017, INVEST RADIOL, V52, P647, DOI 10.1097/RLI.0000000000000365
   Kavroulakis E, 2018, J MAGN RESON IMAGING, V47, P1359, DOI 10.1002/jmri.25849
   Maillard P, 2011, STROKE, V42, P1917, DOI 10.1161/STROKEAHA.110.609768
   Maniega SM, 2017, J CEREBR BLOOD F MET, V37, P644, DOI 10.1177/0271678X16635657
   O'Bryant SE, 2008, ARCH NEUROL-CHICAGO, V65, P1091, DOI 10.1001/archneur.65.8.1091
   O'Sullivan M, 2004, J NEUROL NEUROSUR PS, V75, P441, DOI 10.1136/jnnp.2003.014910
   O'Sullivan M, 2001, NEUROLOGY, V57, P2307, DOI 10.1212/WNL.57.12.2307
   Pantoni L, 2003, INT PSYCHOGERIATR, V15, P59, DOI 10.1017/S1041610203008974
   Piao JH, 2015, CELL STEM CELL, V16, P198, DOI 10.1016/j.stem.2015.01.004
   Prins ND, 2015, NAT REV NEUROL, V11, DOI 10.1038/nrneurol.2015.10
   Simpson JE, 2007, NEUROPATH APPL NEURO, V33, P670, DOI 10.1111/j.1365-2990.2007.00890.x
   Snaidero N, 2014, J CELL SCI, V127, P2999, DOI 10.1242/jcs.151043
   Sun JJ, 2017, J ALZHEIMERS DIS, V58, P597, DOI 10.3233/JAD-170036
   Vavasour IM, 2011, J MAGN RESON IMAGING, V33, P713, DOI 10.1002/jmri.22441
   Wardlaw JM, 2013, LANCET NEUROL, V12, P822, DOI 10.1016/S1474-4422(13)70124-8
   Warnties JBM, 2008, MAGN RESON MED, V60, P320, DOI 10.1002/mrm.21635
   Warntjes M, 2016, FRONT NEUROL, V7, DOI 10.3389/fneur.2016.00016
   West J, 2012, EUR RADIOL, V22, P998, DOI 10.1007/s00330-011-2336-7
   Wharton SB, 2015, BRAIN PATHOL, V25, P35, DOI 10.1111/bpa.12219
NR 35
TC 20
Z9 24
U1 0
U2 6
PU SPRINGER
PI NEW YORK
PA 233 SPRING ST, NEW YORK, NY 10013 USA
SN 0938-7994
EI 1432-1084
J9 EUR RADIOL
JI Eur. Radiol.
PD SEP
PY 2019
VL 29
IS 9
BP 4914
EP 4921
DI 10.1007/s00330-018-5836-x
PG 8
WC Radiology, Nuclear Medicine & Medical Imaging
WE Science Citation Index Expanded (SCI-EXPANDED)
SC Radiology, Nuclear Medicine & Medical Imaging
GA IN7PC
UT WOS:000478873300042
PM 30488109
OA Green Submitted
DA 2022-10-31
ER

PT J
AU Sullivan, EV
   Pfefferbaum, A
AF Sullivan, Edith, V
   Pfefferbaum, Adolf
TI Brain-Behavior Relations and Effects of Aging and Common Comorbidities
   in Alcohol Use Disorder: A Review
SO NEUROPSYCHOLOGY
LA English
DT Review
DE neuropsychology; alcohol; alcohol use disorder; MRI; brain
ID RESTING-STATE SYNCHRONY; CHRONIC CIGARETTE-SMOKING; TERM ABSTINENT
   ALCOHOLICS; MAJOR DEPRESSIVE DISORDER; WHITE-MATTER INTEGRITY;
   HIPPOCAMPAL VOLUME; WORKING-MEMORY; HIV-INFECTION; ALZHEIMERS-DISEASE;
   DEPENDENT PATIENTS
AB Objective: Alcohol use disorder (AUD) is a complex, dynamic condition that waxes and wanes with unhealthy drinking episodes and varies in drinking patterns and effects on brain structure and function with age. Its excessive use renders chronically heavy drinkers vulnerable to direct alcohol toxicity and a variety of comorbidities attributable to nonalcohol drug misuse, viral infections, and accelerated or premature aging. AUD affects widespread brain systems. commonly. frontolimbic, frontostriatal, and frontocerebellar networks. Method and Results: Multimodal assessment using selective neuropsychological testing and whole-brain neuroimaging provides evidence for AUD-related specific brain structure-function relations established with double dissociations. Longitudinal study using noninvasive imaging provides evidence for brain structural and functional improvement with sustained sobriety and further decline with relapse. Functional imaging suggests the possibility that some alcoholics in recovery can compensate for impairment by invoking brain systems typically not used for a target task but that can enable normal-level performance. Conclusions: Evidence for AUD-aging interactions, indicative of accelerated aging, together with increasing alcohol consumption in middle-age and older adults, put aging drinkers at special risk for developing cognitive decline and possibly dementia.
C1 [Sullivan, Edith, V; Pfefferbaum, Adolf] Stanford Univ, Sch Med, Dept Psychiat & Behav Sci, 401 Quarry Rd, Stanford, CA 94305 USA.
   [Pfefferbaum, Adolf] SRI Int, Ctr Hlth Sci, 333 Ravenswood Ave, Menlo Pk, CA 94025 USA.
RP Sullivan, EV (通讯作者)，Stanford Univ, Sch Med, Dept Psychiat & Behav Sci, 401 Quarry Rd, Stanford, CA 94305 USA.
EM edie@stanford.edu
RI Sullivan, Edith V/ABD-5684-2021
OI Sullivan, Edith V/0000-0001-6739-3716
FU U.S. National Institute on Alcohol Abuse and Alcoholism [AA005965,
   AA010723, AA017347, AA013521, AA017923]; Moldow Women's Health and Hope
   Fund; NATIONAL INSTITUTE ON ALCOHOL ABUSE AND ALCOHOLISM [R01AA017923,
   R01AA005965, U01AA017347, U01AA013521] Funding Source: NIH RePORTER
FX Grants from the U.S. National Institute on Alcohol Abuse and Alcoholism
   (AA005965; AA010723; AA017347; AA013521; AA017923) and the Moldow
   Women's Health and Hope Fund. The content of the review is solely the
   responsibility of the authors and does not necessarily represent the
   official views of the supporting institutions.
CR ADAMS KM, 1993, ALCOHOL CLIN EXP RES, V17, P205, DOI 10.1111/j.1530-0277.1993.tb00750.x
   Aho L, 2009, J NEUROSCI RES, V87, P2786, DOI 10.1002/jnr.22091
   Alba-Ferrara L, 2016, BRAIN IMAGING BEHAV, V10, P136, DOI 10.1007/s11682-015-9374-8
   Alber J, 2014, NEUROPSYCHOLOGY, V28, P667, DOI 10.1037/neu0000091
   Alzheimer's Association, 2017, ALZH DIS FACTS FIG
   Ambrose ML, 2001, ALCOHOL CLIN EXP RES, V25, P112, DOI 10.1111/j.1530-0277.2001.tb02134.x
   American Psychiatric Association, 2013, DIAGNOSTIC STAT MANU, DOI 10.1176/appi.books.9780890425596
   Anstey KJ, 2009, AM J GERIAT PSYCHIAT, V17, P542, DOI 10.1097/JGP.0b013e3181a2fd07
   Aupee AM, 2001, NEUROIMAGE, V13, P1164, DOI 10.1006/nimg.2001.0762
   Bagga D, 2014, J STUD ALCOHOL DRUGS, V75, P817, DOI 10.15288/jsad.2014.75.817
   Bagga D, 2014, ALCOHOL, V48, P43, DOI 10.1016/j.alcohol.2013.10.009
   Bagga D, 2014, NEURORADIOLOGY, V56, P69, DOI 10.1007/s00234-013-1281-3
   Bates ME, 2013, NEUROPSYCHOL REV, V23, P27, DOI 10.1007/s11065-013-9228-3
   Bensley KM, 2019, J RURAL HEALTH, V35, P330, DOI 10.1111/jrh.12326
   Beresford TP, 2006, ALCOHOL CLIN EXP RES, V30, P1866, DOI 10.1111/j.1530-0277.2006.00223.x
   Beylergil SB, 2017, NEUROIMAGE-CLIN, V15, P80, DOI 10.1016/j.nicl.2017.04.010
   Bigler ED, 2017, NEUROPSYCHOLOGY, V31, P934, DOI 10.1037/neu0000418
   Bigler E, 2015, NEUROPSYCHOL REV, V25, P224, DOI 10.1007/s11065-015-9290-0
   Blaine SK, 2017, ADDICT BIOL, V22, P468, DOI 10.1111/adb.12320
   Blanco-Presas L, 2018, DRUG ALCOHOL DEPEN, V189, P70, DOI 10.1016/j.drugalcdep.2018.03.054
   Breslow RA, 2017, ALCOHOL CLIN EXP RES, V41, P976, DOI 10.1111/acer.13365
   Brion M, 2015, CHEM SENSES, V40, P605, DOI 10.1093/chemse/bjv047
   Butterworth Roger F, 2014, Handb Clin Neurol, V125, P589, DOI 10.1016/B978-0-444-62619-6.00034-3
   Caine D, 1997, J NEUROL NEUROSUR PS, V62, P51, DOI 10.1136/jnnp.62.1.51
   Camchong J, 2013, CEREB CORTEX, V23, P2086, DOI 10.1093/cercor/bhs190
   Camchong J, 2013, DRUG ALCOHOL DEPEN, V131, P56, DOI 10.1016/j.drugalcdep.2013.04.002
   Camchong J, 2013, ALCOHOL CLIN EXP RES, V37, P794, DOI 10.1111/acer.12037
   Camchong J, 2013, ALCOHOL CLIN EXP RES, V37, P75, DOI 10.1111/j.1530-0277.2012.01859.x
   Campagna F, 2015, LIVER INT, V35, P1524, DOI 10.1111/liv.12635
   Canamar CP, 2012, ADDICT BEHAV, V37, P627, DOI 10.1016/j.addbeh.2012.01.017
   Cardenas VA, 2007, NEUROIMAGE, V34, P879, DOI 10.1016/j.neuroimage.2006.10.015
   Cardenas VA, 2018, NEUROIMAGE-CLIN, V17, P481, DOI 10.1016/j.nicl.2017.11.008
   CARLEN PL, 1978, SCIENCE, V200, P1076, DOI 10.1126/science.653357
   Carton L, 2018, DRUG ALCOHOL DEPEN, V187, P40, DOI 10.1016/j.drugalcdep.2018.02.009
   Chanraud Sandra, 2014, Handb Clin Neurol, V125, P369, DOI 10.1016/B978-0-444-62619-6.00022-7
   Chanraud S, 2013, CEREB CORTEX, V23, P97, DOI 10.1093/cercor/bhr381
   Charlet K, 2018, ADDICTION, V113, P1933, DOI 10.1111/add.14259
   Charlet K, 2014, ADDICT BIOL, V19, P402, DOI 10.1111/adb.12103
   Charlet K, 2014, ADDICT BIOL, V19, P439, DOI 10.1111/adb.12045
   Chen JYE, 2015, NEUROPSYCHOL REV, V25, P314, DOI 10.1007/s11065-015-9298-5
   Chen JYE, 2015, NEUROPSYCHOL REV, V25, P289, DOI 10.1007/s11065-015-9294-9
   Cheng C, 2017, PSYCHOSOMATICS, V58, P331, DOI 10.1016/j.psym.2017.02.012
   Chye Y, 2017, PSYCHOPHARMACOLOGY, V234, P1985, DOI 10.1007/s00213-017-4606-9
   Claus ED, 2013, J STUD ALCOHOL DRUGS, V74, P141, DOI 10.15288/jsad.2013.74.141
   Cohen RA, 2019, ALCOHOL CLIN EXP RES, V43, P147, DOI 10.1111/acer.13915
   Courtney KE, 2013, ADDICT BIOL, V18, P593, DOI 10.1111/adb.12013
   Crane HM, 2017, AIDS BEHAV, V21, P1914, DOI 10.1007/s10461-017-1740-7
   Crum RM, 2018, DRUG ALCOHOL DEPEN, V189, P116, DOI 10.1016/j.drugalcdep.2018.02.027
   Cui CH, 2015, ALCOHOL, V49, P435, DOI 10.1016/j.alcohol.2015.04.006
   Czapla M, 2016, ADDICT BIOL, V21, P873, DOI 10.1111/adb.12229
   De Bellis MD, 2000, AM J PSYCHIAT, V157, P737, DOI 10.1176/appi.ajp.157.5.737
   de la Monte SM, 2014, ACTA NEUROPATHOL, V127, P71, DOI 10.1007/s00401-013-1233-3
   Degenhardt L, 2018, LANCET PSYCHIAT, V5, P987, DOI 10.1016/S2215-0366(18)30337-7
   Desmond JE, 2003, NEUROIMAGE, V19, P1510, DOI 10.1016/S1053-8119(03)00102-2
   Dewar M, 2012, BRAIN COGNITION, V78, P189, DOI 10.1016/j.bandc.2011.12.005
   Di Paola M, 2007, J NEUROL, V254, P774, DOI 10.1007/s00415-006-0435-1
   Dupuy M, 2016, INT REV NEUROBIOL, V129, P1, DOI 10.1016/bs.irn.2016.04.003
   Durazzo TC, 2007, FRONT BIOSCI-LANDMRK, V12, P4079, DOI 10.2741/2373
   Durazzo TC, 2017, ADDICT BIOL, V22, P1416, DOI 10.1111/adb.12420
   Durazzo TC, 2014, ADDICT BIOL, V19, P132, DOI 10.1111/j.1369-1600.2012.00492.x
   Durazzo TC, 2011, ALCOHOL CLIN EXP RES, V35, P1187, DOI 10.1111/j.1530-0277.2011.01452.x
   Durazzo TC, 2010, ALCOHOL, V44, P201, DOI 10.1016/j.alcohol.2010.03.003
   Falk DE, 2015, J ADDICT MED, V9, P296, DOI 10.1097/ADM.0000000000000133
   Fama R., BRAIN STRUCTURE FUNC
   Fama R, 2019, ADDICT BIOL, V24, P290, DOI 10.1111/adb.12584
   Fama R, 2016, ALCOHOL CLIN EXP RES, V40, P2656, DOI 10.1111/acer.13250
   Fama Rosemary, 2014, Handb Clin Neurol, V125, P175, DOI 10.1016/B978-0-444-62619-6.00011-2
   Fama R, 2012, ALCOHOL CLIN EXP RES, V36, P1738, DOI 10.1111/j.1530-0277.2012.01790.x
   Fama R, 2011, ALCOHOL CLIN EXP RES, V35, P265, DOI 10.1111/j.1530-0277.2010.01342.x
   Fein G, 2017, ALCOHOL, V59, P17, DOI 10.1016/j.alcohol.2016.11.008
   Fein G, 2013, PSYCHIAT RES-NEUROIM, V214, P1, DOI 10.1016/j.pscychresns.2013.06.001
   Fein G, 2013, ALCOHOL CLIN EXP RES, V37, P86, DOI 10.1111/j.1530-0277.2012.01851.x
   Fein G, 2009, ALCOHOL CLIN EXP RES, V33, P1806, DOI 10.1111/j.1530-0277.2009.01019.x
   Fischl B, 2012, NEUROIMAGE, V62, P774, DOI 10.1016/j.neuroimage.2012.01.021
   Fitzpatrick LE, 2013, CEREBELLUM, V12, P520, DOI 10.1007/s12311-013-0461-3
   Folstein M, 2007, INT PSYCHOGERIATR, V19, P383, DOI 10.1017/S1041610207005169
   Galandra C, 2018, NEUROL SCI, V39, P423, DOI 10.1007/s10072-017-3205-1
   Gazdzinski S, 2006, ALCOHOL CLIN EXP RES, V30, P947, DOI 10.1111/j.1530-0277.2006.00108.x
   GILMAN S, 1990, ANN NEUROL, V28, P775, DOI 10.1002/ana.410280608
   Gongvatana A, 2014, J NEUROVIROL, V20, P505, DOI 10.1007/s13365-014-0277-z
   Grant BF, 2017, JAMA PSYCHIAT, V74, P911, DOI 10.1001/jamapsychiatry.2017.2161
   Gullett JM, 2018, ALCOHOL CLIN EXP RES, V42, P1640, DOI 10.1111/acer.13823
   Gupta S, 2008, BRIT J PSYCHIAT, V193, P351, DOI 10.1192/bjp.bp.108.051425
   Haber SN, 2010, NEUROPSYCHOPHARMACOL, V35, P4, DOI 10.1038/npp.2009.129
   Hall MG, 2015, AM J DRUG ALCOHOL AB, V41, DOI 10.3109/00952990.2015.1044607
   HARPER C, 1987, BRIT MED J, V294, P534, DOI 10.1136/bmj.294.6571.534
   Harper CG, 1998, MED J AUSTRALIA, V168, P542, DOI 10.5694/j.1326-5377.1998.tb139081.x
   Haynes HR, 2018, FORENSIC SCI MED PAT, V14, P106, DOI 10.1007/s12024-017-9933-y
   Heinz AJ, 2014, AIDS BEHAV, V18, P1302, DOI 10.1007/s10461-013-0602-1
   Heymann D, 2016, CURR ALZHEIMER RES, V13, P1356, DOI 10.2174/1567205013666160603005035
   Hingson R, 2016, ALCOHOL CLIN EXP RES, V40, P776, DOI 10.1111/acer.13010
   Hoche F, 2016, CEREBELLUM, V15, P732, DOI 10.1007/s12311-015-0746-9
   Holahan CJ, 2017, J STUD ALCOHOL DRUGS, V78, P435, DOI 10.15288/jsad.2017.78.435
   Hommer DW, 2011, ANN NY ACAD SCI, V1216, P50, DOI 10.1111/j.1749-6632.2010.05898.x
   Hu S, 2015, NEUROIMAGE-CLIN, V8, P39, DOI 10.1016/j.nicl.2015.03.008
   Huang YJ, 2018, SCI REP-UK, V8, DOI 10.1038/s41598-017-18816-7
   Hunt GE, 2016, J AFFECT DISORDERS, V206, P321, DOI 10.1016/j.jad.2016.06.051
   Jack CR, 2018, ALZHEIMERS DEMENT, V14, P535, DOI 10.1016/j.jalz.2018.02.018
   Jones DK, 2013, NEUROIMAGE, V73, P239, DOI 10.1016/j.neuroimage.2012.06.081
   Jung YC, 2014, PSYCHOPHARMACOLOGY, V231, P4443, DOI 10.1007/s00213-014-3594-2
   Kaag AM, 2018, DRUG ALCOHOL DEPEN, V187, P186, DOI 10.1016/j.drugalcdep.2018.03.010
   Kalinin S, 2018, J NEUROINFLAMM, V15, DOI 10.1186/s12974-018-1184-7
   Kerchner GA, 2014, NEUROLOGY, V82, P691, DOI 10.1212/WNL.0000000000000154
   Kist N, 2014, INT PSYCHOGERIATR, V26, P1863, DOI 10.1017/S1041610214000878
   Koenders L, 2017, J PSYCHOPHARMACOL, V31, P1027, DOI 10.1177/0269881117718380
   Koob GF, 2015, EUR J PHARMACOL, V753, P73, DOI 10.1016/j.ejphar.2014.11.044
   Kramer JH, 2004, J INT NEUROPSYCH SOC, V10, P639, DOI 10.1017/S1355617704104050
   Kril JJ, 1997, NEUROSCIENCE, V79, P983, DOI 10.1016/S0306-4522(97)00083-3
   Kril JJ, 1999, PROG NEUROBIOL, V58, P381, DOI 10.1016/S0301-0082(98)00091-4
   Kuhn S, 2014, JAMA PSYCHIAT, V71, P806, DOI 10.1001/jamapsychiatry.2014.352
   Kupprat SA, 2017, LGBT HEALTH, V4, P434, DOI 10.1089/lgbt.2016.0163
   Labhart F, 2018, ADDICTION, V113, P2235, DOI 10.1111/add.14370
   Le Berre A. P., 2019, OXFORD HDB ADULT COG, P302
   Le Berre A. P., NEUROPSYCHOLOGY
   Le Berre AP, 2016, NEUROPSYCHOL REV, V26, P420, DOI 10.1007/s11065-016-9323-3
   Le Berre AP, 2016, CORTEX, V81, P192, DOI 10.1016/j.cortex.2016.05.002
   Le Berre AP, 2014, HUM BRAIN MAPP, V35, P4635, DOI 10.1002/hbm.22500
   Le Berre AP, 2013, PSYCHIAT RES-NEUROIM, V213, P202, DOI 10.1016/j.pscychresns.2013.03.009
   Lear JT, 2018, J EUR ACAD DERMATOL, V32, P372, DOI 10.1111/jdv.14542
   Lee J, 2016, PSYCHIAT RES-NEUROIM, V258, P16, DOI 10.1016/j.pscychresns.2016.10.009
   Lhermitte J, 1935, Proc R Soc Med, V28, P379
   Liappas I, 2007, IN VIVO, V21, P1115
   Littleton J, 2007, ALCOHOL ALCOHOLISM, V42, P167, DOI 10.1093/alcalc/agm019
   Loijen A, 2018, ALCOHOL CLIN EXP RES, V42, P153, DOI 10.1111/acer.13529
   Lorenzetti V, 2015, BRIT J PSYCHIAT, V206, P77, DOI 10.1192/bjp.bp.114.151407
   Makris N, 2008, BIOL PSYCHIAT, V64, P192, DOI 10.1016/j.biopsych.2008.01.018
   Malbergier A, 2015, AIDS CARE, V27, P54, DOI 10.1080/09540121.2014.947235
   Mann K, 1999, ALCOHOL ALCOHOLISM, V34, P567, DOI 10.1093/alcalc/34.4.567
   Martin E, 2016, J CLIN EXP NEUROPSYC, V38, P404, DOI 10.1080/13803395.2015.1119806
   Mascarenhas J V, 2014, BMJ Case Rep, V2014, DOI 10.1136/bcr-2013-203516
   McCorkindale AN, 2019, ALCOHOL, V76, P11, DOI 10.1016/j.alcohol.2018.07.001
   McGlinchey RE, 2005, NEUROPSYCHOLOGY, V19, P159, DOI 10.1037/0894-4105.19.2.159
   Mon A, 2009, ALCOHOL CLIN EXP RES, V33, P1314, DOI 10.1111/j.1530-0277.2009.00960.x
   Monnig MA, 2017, AM J DRUG ALCOHOL AB, V43, P7, DOI 10.1080/00952990.2016.1211667
   Monnig MA, 2016, AIDS CARE, V28, P300, DOI 10.1080/09540121.2015.1093595
   Mueller BA, 2015, NEUROPSYCHOL REV, V25, P250, DOI 10.1007/s11065-015-9291-z
   Mueller SG, 2011, NEUROIMAGE, V56, P851, DOI 10.1016/j.neuroimage.2011.03.028
   Muller-Oehring EM, 2013, NEUROPSYCHOPHARMACOL, V38, P1844, DOI 10.1038/npp.2013.102
   Muller-Oehring Eva M, 2015, Cereb Cortex, V25, P4155, DOI 10.1093/cercor/bhu134
   Mumford J. A., 2011, HDB FUNCTIONAL MRI D
   Nabi E, 2014, CLIN GASTROENTEROL H, V12, P1384, DOI 10.1016/j.cgh.2013.12.020
   Naim-Feil J, 2014, ARCH CLIN NEUROPSYCH, V29, P26, DOI 10.1093/arclin/act090
   Nakamura-Palacios EM, 2014, ALCOHOL CLIN EXP RES, V38, P1126, DOI 10.1111/acer.12308
   Nolan S, 2017, AIDS CARE, V29, P1129, DOI 10.1080/09540121.2017.1327646
   Olsen RK, 2017, NEUROBIOL AGING, V57, P195, DOI 10.1016/j.neurobiolaging.2017.04.025
   Oscar-Berman Marlene, 2014, Handb Clin Neurol, V125, P183, DOI 10.1016/B978-0-444-62619-6.00012-4
   Oslin D, 1998, INT J GERIATR PSYCH, V13, P203, DOI 10.1002/(SICI)1099-1166(199804)13:4<203::AID-GPS734>3.0.CO;2-B
   Ostby Y, 2012, CEREB CORTEX, V22, P381, DOI 10.1093/cercor/bhr116
   Paller KA, 1997, J COGNITIVE NEUROSCI, V9, P277, DOI 10.1162/jocn.1997.9.2.277
   Paolillo EW, 2017, ALCOHOL CLIN EXP RES, V41, P1518, DOI 10.1111/acer.13433
   Parker T. D., 2018, NEUROIMAGE
   Pennington DL, 2015, PLOS ONE, V10, DOI 10.1371/journal.pone.0122505
   Petit G, 2017, PLOS ONE, V12, DOI 10.1371/journal.pone.0176638
   PFEFFERBAUM A, 1988, ALCOHOL CLIN EXP RES, V12, P81, DOI 10.1111/j.1530-0277.1988.tb00137.x
   Pfefferbaum A, 2001, NEUROIMAGE, V14, P7, DOI 10.1006/nimg.2001.0785
   PFEFFERBAUM A, 1995, ALCOHOL CLIN EXP RES, V19, P1177, DOI 10.1111/j.1530-0277.1995.tb01598.x
   Pfefferbaum A, 1997, ALCOHOL CLIN EXP RES, V21, P521, DOI 10.1111/j.1530-0277.1997.tb03798.x
   Pfefferbaum A, 2018, BIOL PSYCHIAT-COGN N, V3, P844, DOI 10.1016/j.bpsc.2018.06.006
   Pfefferbaum A, 2018, AM J PSYCHIAT, V175, P370, DOI 10.1176/appi.ajp.2017.17040469
   Pfefferbaum A, 2014, LANCET PSYCHIAT, V1, P202, DOI 10.1016/S2215-0366(14)70301-3
   Pfefferbaum A, 2010, PSYCHIAT RES-NEUROIM, V182, P266, DOI 10.1016/j.pscychresns.2010.02.010
   Pfefferbaum A, 2009, BIOL PSYCHIAT, V65, P680, DOI 10.1016/j.biopsych.2008.10.039
   Pitel AL, 2007, ALCOHOL CLIN EXP RES, V31, P1169, DOI 10.1111/j.1530-0277.2007.00418.x
   Pitel AL, 2015, NEUROSCI BIOBEHAV R, V54, P38, DOI 10.1016/j.neubiorev.2014.07.023
   Pitel AL, 2011, NEUROPSYCHOPHARMACOL, V36, P580, DOI 10.1038/npp.2010.189
   Pontecorvo MJ, 2017, BRAIN, V140, P748, DOI 10.1093/brain/aww334
   Quaglino V, 2015, ALCOHOL CLIN EXP RES, V39, P2032, DOI 10.1111/acer.12841
   Rensen YCM, 2015, CLIN NEUROPSYCHOL, V29, P804, DOI 10.1080/13854046.2015.1084377
   Ribeiro F, 2007, J CLIN EXP NEUROPSYC, V29, P187, DOI 10.1080/13803390600629775
   Richard EL, 2017, J ALZHEIMERS DIS, V59, P803, DOI 10.3233/JAD-161153
   Ridley NJ, 2013, ALZHEIMERS RES THER, V5, DOI 10.1186/alzrt157
   Ritz L, 2014, ALCOHOL CLIN EXP RES, V38, P2208, DOI 10.1111/acer.12486
   Rosenbloom MJ, 2004, NEUROPSYCHOLOGY, V18, P589, DOI 10.1037/0894-4105.18.3.589
   Sachdeva A, 2016, INT J HIGH RISK BEHA, V5, DOI DOI 10.5812/IJHRBA.27976
   Saha TD, 2018, DRUG ALCOHOL DEPEN, V187, P261, DOI 10.1016/j.drugalcdep.2018.03.006
   Schacht JP, 2012, NEUROPSYCHOPHARMACOL, V37, P2368, DOI 10.1038/npp.2012.92
   Schmidt KS, 2005, DEMENT GERIATR COGN, V20, P286, DOI 10.1159/000088306
   Schmidt TP, 2017, J CLIN EXP NEUROPSYC, V39, P22, DOI 10.1080/13803395.2016.1196165
   Schmidt TP, 2014, ALCOHOL CLIN EXP RES, V38, P1753, DOI 10.1111/acer.12409
   Schuckit MA, 2012, ALCOHOL CLIN EXP RES, V36, P130, DOI 10.1111/j.1530-0277.2011.01590.x
   Schulte T, 2005, CEREB CORTEX, V15, P1384, DOI 10.1093/cercor/bhi020
   Schulte T, 2017, BRAIN IMAGING BEHAV, V11, P1751, DOI 10.1007/s11682-016-9651-1
   Schwarzinger M, 2018, LANCET PUBLIC HEALTH, V3, pE124, DOI 10.1016/S2468-2667(18)30022-7
   Sebold M, 2017, BIOL PSYCHIAT, V82, P847, DOI 10.1016/j.biopsych.2017.04.019
   Seo DJ, 2013, JAMA PSYCHIAT, V70, P727, DOI 10.1001/jamapsychiatry.2013.762
   Seo S, 2015, ADDICT BIOL, V20, P1042, DOI 10.1111/adb.12302
   Shokri-Kojori E, 2019, NAT COMMUN, V10, DOI 10.1038/s41467-019-08546-x
   Simon L, 2018, AIDS RES HUM RETROV, V34, P178, DOI [10.1089/AID.2017.0195, 10.1089/aid.2017.0195]
   Sjoerds Z, 2013, TRANSL PSYCHIAT, V3, DOI 10.1038/tp.2013.107
   Sjoerds Z, 2017, ADDICT BIOL, V22, P523, DOI 10.1111/adb.12346
   Stavro K, 2013, ADDICT BIOL, V18, P203, DOI 10.1111/j.1369-1600.2011.00418.x
   Stephan RA, 2017, AM J DRUG ALCOHOL AB, V43, P24, DOI 10.1080/00952990.2016.1206113
   Sullivan EV, 2006, CEREB CORTEX, V16, P1077, DOI 10.1093/cercor/bhj048
   Sullivan EV, 2018, JAMA PSYCHIAT, V75, P474, DOI 10.1001/jamapsychiatry.2018.0021
   Sullivan EV, 2017, J INT NEUROPSYCH SOC, V23, P843, DOI 10.1017/S1355617717000674
   Sullivan EV, 2015, FRONT HUM NEUROSCI, V9, DOI 10.3389/fnhum.2015.00175
   Sullivan EV, 2013, BIOL PSYCHIAT, V74, P547, DOI 10.1016/j.biopsych.2013.02.026
   Sullivan EV, 2009, ALCOHOL ALCOHOLISM, V44, P155, DOI 10.1093/alcalc/agn103
   Sullivan EV, 2003, ALCOHOL CLIN EXP RES, V27, P1409, DOI 10.1097/01.ALC.0000085586.91726.46
   Sullivan EV, 2005, PSYCHOPHARMACOLOGY, V180, P583, DOI 10.1007/s00213-005-2267-6
   Sullivan EV, 2003, NEUROLOGY, V61, P1716, DOI 10.1212/01.WNL.0000098940.31882.BB
   Sullivan EV, 2000, NEUROPSYCHOLOGY, V14, P341, DOI 10.1037//0894-4105.14.3.341
   SULLIVAN EV, 2014, ALCOHOL AND THE NERV, V125, DOI DOI 10.1016/B978-0-444-62619-6.09984-5
   Swan GE, 2007, NEUROPSYCHOL REV, V17, P259, DOI 10.1007/s11065-007-9035-9
   Tanabe J, 2009, BIOL PSYCHIAT, V65, P160, DOI 10.1016/j.biopsych.2008.07.030
   Tapert S. F., 2019, NEUROPSYCHOLOGY
   Thompson RG, 2014, DRUG ALCOHOL DEPEN, V141, P167, DOI 10.1016/j.drugalcdep.2014.05.021
   Thomson AD, 2012, NEUROPSYCHOL REV, V22, P81, DOI 10.1007/s11065-012-9196-z
   Topiwala A, 2017, BMJ-BRIT MED J, V357, DOI 10.1136/bmj.j2353
   TORVIK A, 1991, ALCOHOL ALCOHOLISM, P381
   Trick L, 2014, ADDICT BIOL, V19, P1041, DOI 10.1111/adb.12175
   Ungerleider LG, 1998, P NATL ACAD SCI USA, V95, P883, DOI 10.1073/pnas.95.3.883
   Valmas MM, 2014, ALCOHOL CLIN EXP RES, V38, P2998, DOI 10.1111/acer.12566
   van de Nes JAP, 2008, BRAIN RES, V1213, P152, DOI 10.1016/j.brainres.2008.03.043
   Vedder LC, 2015, ALCOHOL CLIN EXP RES, V39, P2143, DOI 10.1111/acer.12859
   Venkataraman A, 2017, ALCOHOL ALCOHOLISM, V52, P151, DOI 10.1093/alcalc/agw092
   Vergara VM, 2017, NEUROIMAGE, V151, P45, DOI 10.1016/j.neuroimage.2016.11.012
   Victor M., 1989, WERNICKEKORSAKOFF SY
   Walvoort SJW, 2016, PSYCHIAT RES, V245, P291, DOI 10.1016/j.psychres.2016.08.007
   Wollenweber FA, 2014, J NEUROPSYCHOL, V8, P147, DOI 10.1111/jnp.12001
   Wood AM, 2018, LANCET, V391, P1513, DOI 10.1016/S0140-6736(18)30134-X
   Woods AJ, 2016, ALCOHOL CLIN EXP RES, V40, P2435, DOI 10.1111/acer.13211
   World Health Organization, 2018, GLOBAL STATUS REPORT
   Wyczechowska D, 2017, FRONT MOL NEUROSCI, V10, DOI 10.3389/fnmol.2017.00385
   Zahr NM, 2019, NEUROIMAGE-CLIN, V22, DOI 10.1016/j.nicl.2019.101764
   Zahr NM, 2018, FRONT AGING NEUROSCI, V10, DOI 10.3389/fnagi.2018.00056
   Zahr NM, 2018, PLOS ONE, V13, DOI 10.1371/journal.pone.0191586
   Zahr NM, 2017, ALCOHOL RES-CURR REV, V38, P183
   Zahr NM, 2017, NEUROPHARMACOLOGY, V122, P189, DOI 10.1016/j.neuropharm.2017.01.018
   Zahr NM, 2016, PSYCHOPHARMACOLOGY, V233, P2675, DOI 10.1007/s00213-016-4313-y
   Zahr Natalie M, 2014, Handb Clin Neurol, V125, P275, DOI 10.1016/B978-0-444-62619-6.00017-3
   Zakiniaeiz Y, 2017, NEUROIMAGE-CLIN, V13, P181, DOI 10.1016/j.nicl.2016.10.019
NR 232
TC 27
Z9 27
U1 1
U2 21
PU AMER PSYCHOLOGICAL ASSOC
PI WASHINGTON
PA 750 FIRST ST NE, WASHINGTON, DC 20002-4242 USA
SN 0894-4105
EI 1931-1559
J9 NEUROPSYCHOLOGY
JI Neuropsychology
PD SEP
PY 2019
VL 33
IS 6
BP 760
EP 780
DI 10.1037/neu0000557
PG 21
WC Psychology, Clinical; Neurosciences; Psychology
WE Science Citation Index Expanded (SCI-EXPANDED); Social Science Citation Index (SSCI)
SC Psychology; Neurosciences & Neurology
GA IT0XB
UT WOS:000482569400002
PM 31448945
OA Green Accepted, Bronze
DA 2022-10-31
ER

PT J
AU Verwer, JH
   Reijmer, YD
   Koek, HL
   Biessels, GJ
   Exalto, LG
   Groeneveld, ON
   Heinen, R
   Heringa, SM
   Kalsbeek, N
   Maher, C
   de Bresser, J
   Leemans, A
   Koek, HL
   de Wit, JE
   Blom, K
   Hamaker, M
   Faaij, R
   Pleizier, M
   Prins, M
   Vriens, E
AF Verwer, Jurre H.
   Reijmer, Yael D.
   Koek, Huiberdina L.
   Biessels, Geert Jan
   Exalto, L. G.
   Groeneveld, O. N.
   Heinen, R.
   Heringa, S. M.
   Kalsbeek, N.
   Maher, C.
   de Bresser, J.
   Leemans, A.
   Koek, H. L.
   de Wit, J. E.
   Blom, K.
   Hamaker, M.
   Faaij, R.
   Pleizier, M.
   Prins, M.
   Vriens, E.
CA Utrecht Vasc Cognitive Impairment
TI Physical Performance in Memory Clinic Patients: The Potential Role of
   the White Matter Network
SO JOURNAL OF THE AMERICAN GERIATRICS SOCIETY
LA English
DT Article
DE brain connectivity; cognitive impairment; diffusion-weighted imaging;
   gait
ID SMALL VESSEL DISEASE; LOWER-EXTREMITY FUNCTION; COGNITIVE IMPAIRMENT;
   VASCULAR DEMENTIA; DIFFUSION MRI; GAIT; ASSOCIATION; DYSFUNCTION;
   DISABILITY; DISORDERS
AB BACKGROUND/OBJECTIVES Memory clinic patients commonly also have declined physical performance. This may be attributable to white matter injury, due to vascular damage or neurodegeneration. Quantifying white matter injury is made possible by new magnetic resonance imaging (MRI) techniques, including diffusion-weighted imaging (DWI) of network connectivity. We investigated whether physical performance in memory clinic patients is related to white matter network connectivity. DESIGN Observational cross-sectional study. SETTING Memory clinic. PARTICIPANTS Patients referred to a memory clinic with vascular brain injury on MRI (n = 90; average age = 72 years; 60% male; 34% with diagnosis Alzheimer disease). MEASUREMENTS We reconstructed structural brain networks from DWI with fiber tractography and used graph theory to calculate global efficiency, fractional anisotropy (FA), and mean diffusivity (MD) of the white matter, and nodal strength (mean FA or MD of all white matter tracts connected to a node). Assessment of physical performance included gait speed, chair stand time, and Short Physical Performance Battery (SPPB) score. RESULTS Lower global efficiency, lower FA, and higher MD correlated with poorer gait speed, SPPB scores, and chair stand times (R range = 0.23-0.42). Global efficiency and FA explained 5% to 16% of the variance in gait speed, chair stand times, and SPPB scores, independent of age and sex. Moreover, global efficiency and FA explained an additional 4% to 5% of variance on top of lacunar infarcts and white matter hyperintensities. Regional analyses showed that, in particular, the connectivity strength of prefrontal, occipital, striatal, and thalamic nodes correlated with gait speed. CONCLUSION Poorer physical performance is related to disrupted white matter network connectivity in memory clinic patients with vascular brain injury. The associations of these network abnormalities are partially independent of visible vascular injury. J Am Geriatr Soc 67:1880-1887, 2019
C1 [Verwer, Jurre H.; Reijmer, Yael D.; Biessels, Geert Jan] Univ Med Ctr Utrecht, Brain Ctr Rudolf Magnus, Dept Neurol Neurosurg & Neuropsychol, Utrecht, Netherlands.
   [Koek, Huiberdina L.] Univ Utrecht, Univ Med Ctr Utrecht, Dept Geriatr, Utrecht, Netherlands.
[truncated: 4,503,748 more chars]
