# Supplementary material for: Magnetic resonance imaging of white matter in Alzheimer's disease: a global bibliometric analysis from 1990 to 2022
Source: Front Neurosci. 2023 May 25;17:1163809. doi: 10.3389/fnins.2023.1163809 (PMC10248146; doi:10.3389/fnins.2023.1163809)
Supplement: Supplementary file 1 [file Data_Sheet_1.zip › Original data/Data_3.txt]

FN Clarivate Analytics Web of Science
VR 1.0
PT J
AU Rodrigo, S
   Henry-Feugeas, MC
   Oppenheim, C
   Verny, M
   Meder, JF
   Fredy, D
AF Rodrigo, S
   Henry-Feugeas, MC
   Oppenheim, C
   Verny, M
   Meder, JF
   Fredy, D
TI Imaging of dementia with magnetic resonance
SO PRESSE MEDICALE
LA French
DT Article
ID MILD COGNITIVE IMPAIRMENT; PROGRESSIVE SUPRANUCLEAR PALSY; MULTIPLE
   SYSTEM ATROPHY; TEMPORAL-LOBE ATROPHY; ALZHEIMERS-DISEASE; WHITE-MATTER;
   VASCULAR DEMENTIA; FRONTOTEMPORAL DEMENTIA; DIAGNOSTIC-CRITERIA; BRAIN
   ACTIVATION
AB The diagnostic approach of dementia has clearly improved with the progress in medical imaging, notably magnetic resonance imaging. The conventional T1 and T2 sequences or morphological imaging have demonstrated their interest in the positive and differential diagnosis of dementia, together with the more precise description of normal ageing of the brain. The ANAES (French medicines agency) proposes systematic brain imaging, notably by magnetic resonance imaging (MRI) in their practical guidelines for the diagnosis of Alzheimer's disease (http://www.anaes.fr).
   The interest of certain imaging techniques The therapeutic progress in treatment of dementia implies that the different affections be recognised as early as possible. With this in mind, the functional MRI is capable of describing the damage in cases when morphological imaging is not sufficiently specific. Recent studies have reported the interest of diffusion and perfusion imaging, activation MRI and proton spectroscopy.
   From a therapeutic point of view The combination of morphological and functional approaches will provide a better definition of the groups at risk in order to target current treatments and those to come.
C1 Ctr Hosp St Anne, Dept Imagerie Morphol & Fonct, F-75674 Paris 14, France.
   Grp Hosp Bichat Claude Bernard, Serv Radiol, Paris, France.
   Grp Hosp Pitie Salpetriere, Serv Med Geriatr, F-75634 Paris, France.
RP Rodrigo, S (通讯作者)，Ctr Hosp St Anne, Dept Imagerie Morphol & Fonct, 1 Rue Cabanis, F-75674 Paris 14, France.
RI ; Oppenheim, Catherine/N-1635-2018
OI Verny, Marc/0000-0001-7960-9705; Meder,
   Jean-Francois/0000-0002-0898-0133; Oppenheim,
   Catherine/0000-0003-3410-0862
CR Bakshi R, 1999, DEMENT GERIATR COGN, V10, P152, DOI 10.1159/000017116
   Barber R, 2000, NEUROLOGY, V54, P1304, DOI 10.1212/WNL.54.6.1304
   Bobinski M, 2000, NEUROSCIENCE, V95, P721
   Bookheimer SY, 2000, NEW ENGL J MED, V343, P450, DOI 10.1056/NEJM200008173430701
   Bozzao A, 2001, AM J NEURORADIOL, V22, P1030
   BRAAK H, 1991, ACTA NEUROPATHOL, V82, P239, DOI 10.1007/BF00308809
   Bradley WG, 1996, RADIOLOGY, V198, P523, DOI 10.1148/radiology.198.2.8596861
   Chan D, 2002, NEUROLOGY, V58, P838, DOI 10.1212/WNL.58.5.838
   Choi SH, 2000, NEUROLOGY, V54, P83, DOI 10.1212/WNL.54.1.83
   Elkeslassy A, 1996, J NEURORADIOLOGY, V23, P157
   FAZEKAS F, 1993, NEUROLOGY, V43, P1683, DOI 10.1212/WNL.43.9.1683
   Frisoni GB, 2002, AM J NEURORADIOL, V23, P35
   Galton CJ, 2001, J NEUROL NEUROSUR PS, V70, P165, DOI 10.1136/jnnp.70.2.165
   George AE, 1997, AM J NEURORADIOL, V18, P1847
   Good CD, 2001, NEUROIMAGE, V14, P21, DOI 10.1006/nimg.2001.0786
   HACHINSKI VC, 1986, CAN J NEUROL SCI, V13, P533
   Hanyu H, 1998, J NEUROL SCI, V156, P195, DOI 10.1016/S0022-510X(98)00043-4
   Henry-Feugeas MC, 2001, INVEST RADIOL, V36, P146, DOI 10.1097/00004424-200103000-00003
   Jack CR, 1997, NEUROLOGY, V49, P786, DOI 10.1212/WNL.49.3.786
   Kantarci K, 2000, NEUROLOGY, V55, P210, DOI 10.1212/WNL.55.2.210
   Kantarci K, 2001, RADIOLOGY, V219, P101, DOI 10.1148/radiology.219.1.r01ap14101
   Karas GB, 2003, NEUROIMAGE, V18, P895, DOI 10.1016/S1053-8119(03)00041-7
   Kertesz A, 2003, J INT NEUROPSYCH SOC, V9, P710, DOI 10.1017/S1355617703950041
   KERTESZ A, 1994, NEUROLOGY, V44, P2065, DOI 10.1212/WNL.44.11.2065
   Le Bihan D, 2001, J MAGN RESON IMAGING, V13, P534, DOI 10.1002/jmri.1076
   LETENNEUR L, 1994, INT J EPIDEMIOL, V23, P1256, DOI 10.1093/ije/23.6.1256
   MAS JL, 1993, ACCIDENTS VASCULAIRE
   MCKHANN G, 1984, NEUROLOGY, V34, P939, DOI 10.1212/WNL.34.7.939
   Meder JF, 2002, PRESSE MED, V31, P890
   Moonis MO, 1996, NEUROLOGY, V46, P1760, DOI 10.1212/WNL.46.6.1760
   Neary D, 1998, NEUROLOGY, V51, P1546, DOI 10.1212/WNL.51.6.1546
   Ohnishi T, 2001, AM J NEURORADIOL, V22, P1680
   PARKIN AJ, 1992, PSYCHOL AGING, V7, P290, DOI 10.1037/0882-7974.7.2.290
   Rigaud AS, 2003, ARCH MAL COEUR VAISS, V96, P47
   ROMAN GC, 1993, NEUROLOGY, V43, P250, DOI 10.1212/WNL.43.2.250
   Rombouts SARB, 2003, NEUROLOGY, V60, P1904, DOI 10.1212/01.WNL.0000069462.11741.EC
   Rose SE, 2000, J NEUROL NEUROSUR PS, V69, P528, DOI 10.1136/jnnp.69.4.528
   Sahlas DJ, 2002, ANN NEUROL, V52, P378, DOI 10.1002/ana.10310
   SCHELTENS P, 1992, J NEUROL NEUROSUR PS, V55, P967, DOI 10.1136/jnnp.55.10.967
   Schmidt R, 2003, LANCET, V361, P2046, DOI 10.1016/S0140-6736(03)13616-1
   Schulz JB, 1999, ANN NEUROL, V45, P65, DOI 10.1002/1531-8249(199901)45:1<65::AID-ART12>3.3.CO;2-T
   Segev Y, 2001, AM J NEURORADIOL, V22, P1674
   SHONK TK, 1995, RADIOLOGY, V195, P65, DOI 10.1148/radiology.195.1.7892497
   Smith CD, 1999, NEUROLOGY, V53, P1391, DOI 10.1212/WNL.53.7.1391
   Valenzuela MJ, 2001, NEUROLOGY, V56, P592, DOI 10.1212/WNL.56.5.592
   van Straaten ECW, 2003, STROKE, V34, P1907, DOI 10.1161/01.STR.0000083050.44441.10
   Visser PJ, 1999, J NEUROL, V246, P477, DOI 10.1007/s004150050387
   Visser PJ, 2002, J NEUROL NEUROSUR PS, V72, P491
   YESAVAGE J, 1993, AM J MED, V94, P235
   Yue NC, 1997, RADIOLOGY, V202, P33, DOI 10.1148/radiology.202.1.8988189
NR 50
TC 1
Z9 1
U1 0
U2 0
PU MASSON EDITEUR
PI MOULINEAUX CEDEX 9
PA 21 STREET CAMILLE DESMOULINS, ISSY, 92789 MOULINEAUX CEDEX 9, FRANCE
SN 0755-4982
J9 PRESSE MED
JI Presse Med.
PD SEP 11
PY 2004
VL 33
IS 15
BP 1027
EP 1033
DI 10.1016/S0755-4982(04)98832-X
PG 7
WC Medicine, General & Internal
WE Science Citation Index Expanded (SCI-EXPANDED)
SC General & Internal Medicine
GA 860LO
UT WOS:000224345300014
PM 15523253
DA 2022-10-31
ER

PT J
AU Artero, S
   Tiemeier, H
   Prins, ND
   Sabatier, R
   Breteler, MMB
   Ritchie, K
AF Artero, S
   Tiemeier, H
   Prins, ND
   Sabatier, R
   Breteler, MMB
   Ritchie, K
TI Neuroanatomical localisation and clinical correlates of white matter
   lesions in the elderly
SO JOURNAL OF NEUROLOGY NEUROSURGERY AND PSYCHIATRY
LA English
DT Article
ID MRI SIGNAL HYPERINTENSITIES; ROTTERDAM SCAN; RISK-FACTORS; SUBCORTICAL
   HYPERINTENSITIES; GERIATRIC DEPRESSION; ALZHEIMERS-DISEASE; COGNITIVE
   FUNCTION; VASCULAR DEMENTIA; POPULATION; BRAIN
AB Background: White matter lesions (WML) in elderly people co-occur with hypertension, depression, and cognitive impairment. Little is known about the density and distribution of WML in normal elderly people, whether they occur randomly in the aging brain or tend to cluster in certain areas, or whether patterns of WML aggregation are linked to clinical symptoms.
   Objectives: To describe patterns of WML distribution in a large representative population of elderly people using non-inferential cluster analysis; and to determine the extent to which such patterns are associated with clinical symptomatology.
   Method: A population sample of 1077 elderly people was recruited. Multiple analysis of correspondence followed by automatic classification methods was used to explore overall patterns of WML distribution. Correspondence was then sought between these patterns and a range of cerebrovascular, psychiatric, and neurological symptoms.
   Results: Three distinct patterns of spatial localisation within the brain were observed, corresponding to distinct clusters of clinical symptoms. In particular WML aggregation in temporal and occipital areas was associated with greater age, hypertension, late onset depressive disorder, poor global cognitive function, and overall WML frequency.
   Conclusions: WML localisation is not random in the aging brain, and their distribution is associated with age and the presence of clinical symptoms. Age differences suggest there may be patterns of progression across time; however, this requires confirmation from longitudinal imaging studies.
C1 INSERM EMI 0361, Montpellier, France.
   Univ Montpellier 1, Fac Pharm, Montpellier, France.
   Erasmus Med Ctr, Dept Epidemiol & Biostat, Rotterdam, Netherlands.
RP Artero, S (通讯作者)，Hop Colombiere, INSERM, EMI 0361,Pavillon 42,39 Ave Charles Flahault, F-34093 Montpellier 5, France.
EM artero@montp.inserm.fr
RI Artero, Sylvaine/AAE-6059-2020; Ritchie, Karen/G-3571-2013; Breteler,
   Monique M.B./J-5058-2014; Tiemeier, Henning/H-6534-2019
OI Ritchie, Karen/0000-0002-0688-8982; Breteler, Monique
   M.B./0000-0002-0626-9305; Tiemeier, Henning/0000-0002-4395-1397;
   Sabatier, Robert/0000-0001-8685-6579; Artero,
   Sylvaine/0000-0002-1671-226X
CR Bergmann M, 1996, ACTA NEUROPATHOL, V92, P170, DOI 10.1007/s004010050505
   Bokde ALW, 2002, J NEUROL SCI, V194, P35, DOI 10.1016/S0022-510X(01)00667-0
   BOONE KB, 1992, ARCH NEUROL-CHICAGO, V49, P549, DOI 10.1001/archneur.1992.00530290141024
   BRAAK H, 1997, ALZHEIMERS RES, V3, P235
   BRETELER MMB, 1994, NEUROLOGY, V44, P1246, DOI 10.1212/WNL.44.7.1246
   de Groot JC, 2000, ANN NEUROL, V47, P145
   de Groot JC, 2002, ANN NEUROL, V52, P335, DOI 10.1002/ana.10294
   de Leeuw FE, 2001, J NEUROL NEUROSUR PS, V70, P9, DOI 10.1136/jnnp.70.1.9
   de Leeuw FE, 2000, J NEUROL, V247, P291, DOI 10.1007/s004150050586
   den Heijer T, 2002, NEUROLOGY, V59, P746, DOI 10.1212/WNL.59.5.746
   Erkinjuntti T, 1996, ARCH NEUROL-CHICAGO, V53, P325, DOI 10.1001/archneur.1996.00550040053014
   FIGIEL GS, 1991, NEUROBIOL AGING, V12, P245, DOI 10.1016/0197-4580(91)90104-R
   FOLSTEIN MF, 1975, J PSYCHIAT RES, V12, P189, DOI 10.1016/0022-3956(75)90026-6
   Greenwald BS, 1996, AM J PSYCHIAT, V153, P1212
   Greenwald BS, 2001, J AM GERIATR SOC, V49, P1218, DOI 10.1046/j.1532-5415.2001.49240.x
   HICKIE I, 1995, BIOL PSYCHIAT, V37, P151, DOI 10.1016/0006-3223(94)00174-2
   HOFMAN A, 1979, BMJ-BRIT MED J, V1, P1536, DOI 10.1136/bmj.1.6177.1536
   HOFMAN A, 1991, EUR J EPIDEMIOL, V7, P403, DOI 10.1007/BF00145007
   KRISHNAN KR, 1996, AM J GERIAT PSYCHI S, V4, pS226
   KRISHNAN KRR, 1991, ANNU REV MED, V42, P261, DOI 10.1146/annurev.med.42.1.261
   Kuller LH, 2003, NEUROEPIDEMIOLOGY, V22, P13, DOI 10.1159/000067109
   MacFall JR, 2001, BIOL PSYCHIAT, V49, P803, DOI 10.1016/S0006-3223(00)01113-6
   OBrien JT, 1996, INT J GERIATR PSYCH, V11, P681
   Pantoni L, 1997, STROKE, V28, P652, DOI 10.1161/01.STR.28.3.652
   RADLOFF L S, 1977, Applied Psychological Measurement, V1, P385, DOI 10.1177/014662167700100306
   Roman GC, 2002, LANCET NEUROL, V1, P426, DOI 10.1016/S1474-4422(02)00190-4
   Salloway S, 1996, NEUROLOGY, V46, P1567, DOI 10.1212/WNL.46.6.1567
   Saporta G, 1990, PROBABILITES ANAL DO, P493
   SCHELTENS P, 1992, BRAIN, V115, P735, DOI 10.1093/brain/115.3.735
   Thioulouse J, 1997, STAT COMPUT, V7, P75, DOI 10.1023/A:1018513530268
   *UNESCO, 1976, INT STAND CLASS ED
   Vermeer SE, 2002, STROKE, V33, P21, DOI 10.1161/hs0102.101629
   YAMANOUCHI H, 1989, J NEUROL, V236, P382, DOI 10.1007/BF00314894
NR 33
TC 62
Z9 64
U1 0
U2 7
PU B M J PUBLISHING GROUP
PI LONDON
PA BRITISH MED ASSOC HOUSE, TAVISTOCK SQUARE, LONDON WC1H 9JR, ENGLAND
SN 0022-3050
J9 J NEUROL NEUROSUR PS
JI J. Neurol. Neurosurg. Psychiatry
PD SEP
PY 2004
VL 75
IS 9
BP 1304
EP 1308
DI 10.1136/jnnp.2003.023713
PG 5
WC Clinical Neurology; Psychiatry; Surgery
WE Science Citation Index Expanded (SCI-EXPANDED)
SC Neurosciences & Neurology; Psychiatry; Surgery
GA 846QM
UT WOS:000223330700018
PM 15314121
OA Green Published, Bronze
DA 2022-10-31
ER

PT J
AU Dade, LA
   Gao, FQ
   Kovacevic, N
   Roy, P
   Rockel, C
   O'Toole, CM
   Lobaugh, NJ
   Feinstein, A
   Levine, B
   Black, SE
AF Dade, LA
   Gao, FQ
   Kovacevic, N
   Roy, P
   Rockel, C
   O'Toole, CM
   Lobaugh, NJ
   Feinstein, A
   Levine, B
   Black, SE
TI Semiautomatic brain region extraction: a method of parcellating brain
   regions from structural magnetic resonance images
SO NEUROIMAGE
LA English
DT Article
DE SABRE; brain; MRI
ID VOXEL-BASED MORPHOMETRY; HUMAN CEREBRAL-CORTEX; MEDIAL TEMPORAL-LOBE;
   ALZHEIMERS-DISEASE; OLDER-ADULTS; FRONTOTEMPORAL DEMENTIA; SUNNYBROOK
   DEMENTIA; SEMANTIC DEMENTIA; ENTORHINAL CORTEX; GRAY-MATTER
AB Structural MR imaging has become essential to the evaluation of regional brain changes in both healthy aging and disease-related processes. Several methods have been developed to measure structure size and regional brain volumes, but many of these methods involve substantial manual tracing and/or landmark identification. We present a new technique, semiautomatic brain region extraction (SABRE), for the rapid and reliable parcellation of cortical and subcortical brain regions. We combine the SABRE parcellation with tissue compartment segmentation [NeuroImage 17 (2002) 1087] to produce measures of gray matter (GM), white matter (WM), ventricular CSF, and sulcal CSF for 26 brain regions. Because SABRE restricts user input to a few easily identified landmarks, inter-rater reliability is high for all volumes, with all coefficients between 0.91 and 0.99. To assess construct validity, we contrasted SABRE-derived volumetric data from healthy young and older adults. Results from the SABRE parcellation and tissue segmentation showed significant differences in multiple brain regions in keeping with regional atrophy described in the literature by researchers using lengthy manual tracing methods. Our findings show that SABRE is a reliable semiautomatic method for assessing regional tissue volumes that provides significant timesavings over purely manual methods, yet maintains information about individual cortical landmarks. (C) 2004 Elsevier Inc. All rights reserved.
C1 Univ Toronto, Toronto, ON, Canada.
RP Black, SE (通讯作者)，Sunnybrook & Womens Hlth Sci Ctr, Div Neurol, 2075 Bayview Ave,A421, Toronto, ON M4N 3M5, Canada.
EM blevine@rotman-baycrest.on.ca
RI Levine, Brian/O-2725-2019; Levine, Brian/G-4328-2010; Black, Sandra
   E./C-7294-2011
OI Levine, Brian/0000-0003-4343-811X; Levine, Brian/0000-0003-4343-811X;
   Black, Sandra/0000-0001-7093-8289
FU PHS HHS [42385] Funding Source: Medline
CR Allen JS, 2002, AM J PHYS ANTHROPOL, V118, P341, DOI 10.1002/ajpa.10092
   Andreasen NC, 1996, J COMPUT ASSIST TOMO, V20, P98, DOI 10.1097/00004728-199601000-00018
   ANDREASEN NC, 1994, JAMA-J AM MED ASSOC, V272, P1763, DOI 10.1001/jama.272.22.1763
   Ashburner J, 2000, NEUROIMAGE, V11, P805, DOI 10.1006/nimg.2000.0582
   BARTA PE, 1990, AM J PSYCHIAT, V147, P1457
   BIGLER ED, 1992, BRAIN RES BULL, V28, P651, DOI 10.1016/0361-9230(92)90119-I
   Bigler ED, 1997, AM J NEURORADIOL, V18, P11
   Bokde ALW, 2002, J NEUROL SCI, V194, P35, DOI 10.1016/S0022-510X(01)00667-0
   Callen DJA, 2001, NEUROLOGY, V57, P1669, DOI 10.1212/WNL.57.9.1669
   Caviness VS, 1996, J COGNITIVE NEUROSCI, V8, P566, DOI 10.1162/jocn.1996.8.6.566
   CENDES F, 1993, NEUROLOGY, V43, P719, DOI 10.1212/WNL.43.4.719
   Chan D, 2001, ANN NEUROL, V49, P433, DOI 10.1002/ana.92
   Chan D, 2001, NEUROLOGY, V57, P1756, DOI 10.1212/WNL.57.10.1756
   CRANE J, 1999, THESIS MCGILL U MONT
   Crespo-Facorro B, 2000, BIOL PSYCHIAT, V48, P110, DOI 10.1016/S0006-2332(00)00238-9
   Dade LA, 2002, BRAIN, V125, P86, DOI 10.1093/brain/awf003
   Eritaia J, 2000, MAGN RESON MED, V44, P973, DOI 10.1002/1522-2594(200012)44:6<973::AID-MRM21>3.0.CO;2-H
   Feinstein A, 2004, NEUROLOGY, V62, P586, DOI 10.1212/01.WNL.0000110316.12086.0C
   Fischl B, 2002, NEURON, V33, P341, DOI 10.1016/S0896-6273(02)00569-X
   Fox NC, 1999, NEUROLOGY, V52, P1687, DOI 10.1212/WNL.52.8.1687
   Frisoni GB, 1999, NEUROLOGY, V52, P91, DOI 10.1212/WNL.52.1.91
   Gao FQ, 2004, NEUROBIOL AGING, V25, P441, DOI 10.1016/S0197-4580(03)00121-0
   Gao FQ, 2003, NEUROBIOL AGING, V24, P49, DOI 10.1016/S0197-4580(02)00013-1
   Goldszal AF, 1998, J COMPUT ASSIST TOMO, V22, P827, DOI 10.1097/00004728-199809000-00030
   Good CD, 2001, NEUROIMAGE, V14, P21, DOI 10.1006/nimg.2001.0786
   Greenwood PM, 2000, J INT NEUROPSYCH SOC, V6, P705, DOI 10.1017/S1355617700666092
   Guttmann CRG, 1998, NEUROLOGY, V50, P972, DOI 10.1212/WNL.50.4.972
   JACK CR, 1992, NEUROLOGY, V42, P183, DOI 10.1212/WNL.42.1.183
   Juottonen K, 1998, J NEUROL NEUROSUR PS, V65, P322, DOI 10.1136/jnnp.65.3.322
   KESSLAK JP, 1991, NEUROLOGY, V41, P51, DOI 10.1212/WNL.41.1.51
   Kim JJ, 2000, NEUROIMAGE, V11, P271, DOI 10.1006/nimg.2000.0543
   Kohler S, 1998, NEUROPSYCHOLOGIA, V36, P901, DOI 10.1016/S0028-3932(98)00017-7
   Kovacevic N, 2002, NEUROIMAGE, V17, P1087, DOI 10.1006/nimg.2002.1221
   LEVINE B, 2002, AGE FRONTAL LOBES, P448
   Ono M, 1990, ATLAS CEREBRAL SULCI
   PFEFFERBAUM A, 1994, ARCH NEUROL-CHICAGO, V51, P874, DOI 10.1001/archneur.1994.00540210046012
   Quarantelli M, 2002, NEUROIMAGE, V17, P373, DOI 10.1006/nimg.2002.1157
   RADEMACHER J, 1993, CEREB CORTEX, V3, P313, DOI 10.1093/cercor/3.4.313
   RADEMACHER J, 1992, J COGNITIVE NEUROSCI, V4, P352, DOI 10.1162/jocn.1992.4.4.352
   Raz N, 1997, CEREB CORTEX, V7, P268, DOI 10.1093/cercor/7.3.268
   Raz N., 2000, HDB AGING COGNITION, P1
   Resnick SM, 2003, J NEUROSCI, V23, P3295
   Resnick SM, 2000, CEREB CORTEX, V10, P464, DOI 10.1093/cercor/10.5.464
   Rosen HJ, 2002, NEUROLOGY, V58, P198, DOI 10.1212/WNL.58.2.198
   Salat DH, 2001, ARCH NEUROL-CHICAGO, V58, P1403, DOI 10.1001/archneur.58.9.1403
   Salat DH, 2002, CEREB CORTEX, V12, P494, DOI 10.1093/cercor/12.5.494
   Shrout P., 1979, PSYCHOL BULL, P420
   STEINMETZ H, 1989, J COMPUT ASSIST TOMO, V13, P10, DOI 10.1097/00004728-198901000-00003
   Talairach J., 1988, COPLANAR STEREOTAXIC
   Tisserand DJ, 2000, NEUROBIOL AGING, V21, P569, DOI 10.1016/S0197-4580(00)00133-0
   Tisserand DJ, 2002, NEUROIMAGE, V17, P657, DOI 10.1006/nimg.2002.1173
   Tzourio-Mazoyer N, 2002, NEUROIMAGE, V15, P273, DOI 10.1006/nimg.2001.0978
   Watkins KE, 2001, CEREB CORTEX, V11, P868, DOI 10.1093/cercor/11.9.868
   Woods RP, 1998, J COMPUT ASSIST TOMO, V22, P139, DOI 10.1097/00004728-199801000-00027
NR 54
TC 79
Z9 80
U1 0
U2 5
PU ACADEMIC PRESS INC ELSEVIER SCIENCE
PI SAN DIEGO
PA 525 B ST, STE 1900, SAN DIEGO, CA 92101-4495 USA
SN 1053-8119
EI 1095-9572
J9 NEUROIMAGE
JI Neuroimage
PD AUG
PY 2004
VL 22
IS 4
BP 1492
EP 1502
DI 10.1016/j.neuroimage.2004.03.023
PG 11
WC Neurosciences; Neuroimaging; Radiology, Nuclear Medicine & Medical
   Imaging
WE Science Citation Index Expanded (SCI-EXPANDED)
SC Neurosciences & Neurology; Radiology, Nuclear Medicine & Medical Imaging
GA 844KC
UT WOS:000223156000007
PM 15275906
DA 2022-10-31
ER

PT J
AU Fernando, MS
   O'Brien, JT
   Perry, RH
   English, P
   Forster, G
   McMeekin, W
   Slade, JY
   Golkhar, A
   Matthews, FE
   Barber, R
   Kalaria, RN
   Ince, PG
AF Fernando, MS
   O'Brien, JT
   Perry, RH
   English, P
   Forster, G
   McMeekin, W
   Slade, JY
   Golkhar, A
   Matthews, FE
   Barber, R
   Kalaria, RN
   Ince, PG
TI Comparison of the pathology of cerebral white matter with post-mortem
   magnetic resonance imaging (MRI) in the elderly brain
SO NEUROPATHOLOGY AND APPLIED NEUROBIOLOGY
LA English
DT Article
DE brain ageing; leukoaraiosis; magnetic resonance imaging; neuropathology;
   white matter lesions
ID ALZHEIMERS-DISEASE; MULTIPLE-SCLEROSIS; HYPERINTENSITIES; LESIONS;
   HISTOPATHOLOGY
AB White matter lesions (WML) on magnetic resonance imaging (MRI) brain scans are associated with ageing. They are unrelated to specific disorders, and their impact on cognitive and other brain functions is poorly characterized. Pathological studies often omit systematic survey of WML because of the need to study multiple full coronal tissue blocks, and uncertainty over the significance of lesions identified in periventricular and deep subcortical regions. Post-mortem MRI provides a means of mapping WML but the sensitivity and specificity of the method are unresolved. In this study post-mortem MRI of WML in fixed brain slices was compared with pathology in 33 brains donated to the Medical Research Council Cognitive Function and Ageing Study (MRC CFAS). This study shows that MRI detection of WML was less sensitive than pathology: periventricaular lesions (PVL) sensitivity = 95% (87-99%), specificity = 71% (44-90%); deep subcortical lesions (DSCL) sensitivity = 86% (79-93%), specificity = 80% (72-88%). False negative MRI was associated with milder pathology, but lesions detected by myelin attenuation alone showed both microglial and endothelial activation. Therefore post-mortem MRI of formalin-fixed brain slices is a reliable method to obtain systematic data on the severity and distribution of cerebral white matter disease, and appears to detect those WML most likely to have clinical impact.
C1 Univ Sheffield, Sch Med, Div Genom Med, Acad Unit Pathol, Sheffield, S Yorkshire, England.
   Newcastle Univ, Inst Hlth & Ageing, Newcastle Upon Tyne NE1 7RU, Tyne & Wear, England.
   Newcastle Upon Tyne Hosp Trust, Newcastle Upon Tyne, Tyne & Wear, England.
   Inst Publ Hlth, MRC, Biostat Unit, Cambridge, England.
RP Ince, PG (通讯作者)，Royal Hallamshire Hosp, E Floor,Glossop Rd, Sheffield S10 2JF, S Yorkshire, England.
EM p.g.ince@shef.ac.uk
RI Ince, Paul G/A-5064-2009; Matthews, Fiona/O-6932-2015; Kalaria,
   Raj/AAX-2630-2020
OI Ince, Paul G/0000-0001-6677-8753; Matthews, Fiona/0000-0002-1728-2388;
   O'Brien, John/0000-0002-0837-5080
CR AWAD IA, 1986, STROKE, V17, P1090, DOI 10.1161/01.STR.17.6.1090
   BRAFFMAN BH, 1988, AM J NEURORADIOL, V9, P629
   Bronge L, 2002, DEMENT GERIATR COGN, V13, P205, DOI 10.1159/000057698
   CHIMOWITZ MI, 1992, ARCH NEUROL-CHICAGO, V49, P747, DOI 10.1001/archneur.1992.00530310095018
   ENGLUND E, 1988, BRAIN, V111, P1425, DOI 10.1093/brain/111.6.1425
   ENGLUND E, 1987, ARCH GERONTOL GERIAT, V6, P235, DOI 10.1016/0167-4943(87)90024-0
   Englund E, 1998, DEMENT GERIATR COGN, V9, P6, DOI 10.1159/000051183
   Esiri MM, 2001, LANCET, V357, P169
   FAZEKAS F, 1991, AM J NEURORADIOL, V12, P915
   FAZEKAS F, 1993, NEUROLOGY, V43, P1683, DOI 10.1212/WNL.43.9.1683
   GRAFTON ST, 1991, ARCH NEUROL-CHICAGO, V48, P293, DOI 10.1001/archneur.1991.00530150061019
   Haglund M, 2002, DEMENT GERIATR COGN, V14, P161, DOI 10.1159/000063606
   Hanyu H, 1998, J NEUROL SCI, V156, P195, DOI 10.1016/S0022-510X(98)00043-4
   INCE PG, 1995, DEMENTIA, V6, P162, DOI 10.1159/000106940
   Kantarci K, 2001, RADIOLOGY, V219, P101, DOI 10.1148/radiology.219.1.r01ap14101
   KIRKPATRICK JB, 1987, RADIOLOGY, V162, P509, DOI 10.1148/radiology.162.2.3797666
   LOEVNER LA, 1995, RADIOLOGY, V196, P511, DOI 10.1148/radiology.196.2.7617869
   MARSHALL VG, 1988, RADIOLOGY, V167, P517, DOI 10.1148/radiology.167.2.3357964
   MIRRA SS, 1991, NEUROLOGY, V41, P479, DOI 10.1212/WNL.41.4.479
   Moore GRW, 2000, NEUROLOGY, V55, P1506, DOI 10.1212/WNL.55.10.1506
   PANTONI L, 1995, STROKE, V26, P1293, DOI 10.1161/01.STR.26.7.1293
   SCARPELLI M, 1994, NEURORADIOLOGY, V36, P393, DOI 10.1007/BF00612126
   SCHELTENS P, 1993, J NEUROL SCI, V114, P7, DOI 10.1016/0022-510X(93)90041-V
   SCHELTENS P, 1995, NEUROLOGY, V45, P883, DOI 10.1212/WNL.45.5.883
   Smith CD, 2000, J NEUROIMAGING, V10, P13, DOI 10.1111/jon200010113
   Tanabe JL, 1999, AM J NEURORADIOL, V20, P839
   VANSWIETEN JC, 1991, BRAIN, V114, P761
NR 27
TC 105
Z9 105
U1 0
U2 4
PU WILEY
PI HOBOKEN
PA 111 RIVER ST, HOBOKEN 07030-5774, NJ USA
SN 0305-1846
EI 1365-2990
J9 NEUROPATH APPL NEURO
JI Neuropathol. Appl. Neurobiol.
PD AUG
PY 2004
VL 30
IS 4
BP 385
EP 395
DI 10.1111/j.1365-2990.2004.00550.x
PG 11
WC Clinical Neurology; Neurosciences; Pathology
WE Science Citation Index Expanded (SCI-EXPANDED)
SC Neurosciences & Neurology; Pathology
GA 844KS
UT WOS:000223157600008
PM 15305984
DA 2022-10-31
ER

PT J
AU Wolf, H
   Hensel, A
   Kruggel, F
   Riedel-Heller, SG
   Arendt, T
   Wahlund, LO
   Gertz, HJ
AF Wolf, H
   Hensel, A
   Kruggel, F
   Riedel-Heller, SG
   Arendt, T
   Wahlund, LO
   Gertz, HJ
TI Structural correlates of mild cognitive impairment
SO NEUROBIOLOGY OF AGING
LA English
DT Article
DE ageing; cognition; brain; hippocampus; MRI; volumetry; normalisation;
   mild cognitive impairment; brain reserve; apolipoprotein E; correlation
ID TEMPORAL-LOBE ATROPHY; ALZHEIMERS-DISEASE; DIAGNOSTIC-CRITERIA;
   INTRACRANIAL VOLUME; HIPPOCAMPAL ATROPHY; HEAD CIRCUMFERENCE; ENTORHINAL
   CORTEX; MEMORY DEFICIT; MRI MEASURES; DEMENTIA
AB The structural correlates of mild cognitive impairment (MCI) were examined in 105 elderly subjects whose cognitive function ranged from intact to demented, including 38 subjects with MCI. Hippocampal volumes (left and right HcV), brain volume (BV), and grey matter volume (GMV) and white matter volume (WMV) were segmented from high resolution magnetic resonance data sets and normalised to intracranial volume (ICV). Hippocampal volume reductions, but not global brain, white or grey matter atrophy, were associated with MCI. White matter lesion severity did not differ over cognitive states. In multiple logistic regression models, normalised HcV and ICV (indicating premorbid brain volume) were significant predictors of MCI versus normality. Normalised BV and ICV significantly predicted dementia versus MCI. Absolute volumetric measures of HcV and BV yielded comparable classification accuracies. Hippocampal atrophy may be the crucial step for the transition from normality to MCI. Widespread brain atrophy may be the step to determine the transition from MCI to dementia. Brain volume reserve effects appear to be involved in both of these steps. (C) 2003 Elsevier Inc. All rights reserved.
C1 Univ Leipzig, Dept Psychiat, Leipzig, Germany.
   Max Planck Inst Cognit Neurosci, Leipzig, Germany.
   Univ Leipzig, Paul Flechsig Inst Brain Res, Leipzig, Germany.
   Huddinge Univ Hosp, Karolinska Inst, Neurotec Dept, Div Clin Geriatr, S-14186 Huddinge, Sweden.
RP Wolf, H (通讯作者)，Univ Leipzig, Dept Psychiat, Leipzig, Germany.
EM henrike.wolf@neurotec.ki.se
RI Wolf, Henrike/A-6852-2008; Arendt, Thomas/C-8747-2012; Riedel-Heller,
   Steffi/ABG-1537-2021; Kruggel, Frithjof/M-9201-2016
OI Wolf, Henrike/0000-0002-9694-6209; Kruggel, Frithjof/0000-0003-3507-5662
CR Backman L, 2001, BRAIN, V124, P96, DOI 10.1093/brain/124.1.96
   BALL MJ, 1985, LANCET, V1, P14
   BHATIA S, 1993, NEUROLOGY, V43, P2006, DOI 10.1212/WNL.43.10.2006
   BRAAK H, 1991, ACTA NEUROPATHOL, V82, P239, DOI 10.1007/BF00308809
   Busse A, 2003, BRIT J PSYCHIAT, V182, P449, DOI 10.1192/bjp.182.5.449
   Busse A, 2002, Z GERONTOL GERIATR, V35, P565, DOI 10.1007/s00391-002-0068-7
   Chetelat G, 2002, NEUROREPORT, V13, P1939
   Convit A, 2000, NEUROBIOL AGING, V21, P19, DOI 10.1016/S0197-4580(99)00107-4
   Convit A, 1997, NEUROBIOL AGING, V18, P131, DOI 10.1016/S0197-4580(97)00001-8
   De Santi S, 2001, NEUROBIOL AGING, V22, P529, DOI 10.1016/S0197-4580(01)00230-5
   DECARLI C, 2002, NEUROBIOL AGING S, P1323
   Dickerson BC, 2001, NEUROBIOL AGING, V22, P747, DOI 10.1016/S0197-4580(01)00271-8
   Du AT, 2001, J NEUROL NEUROSUR PS, V71, P441, DOI 10.1136/jnnp.71.4.441
   Edland SD, 2002, NEUROLOGY, V59, P272, DOI 10.1212/WNL.59.2.272
   Fischl B, 2002, NEURON, V33, P341, DOI 10.1016/S0896-6273(02)00569-X
   FOLSTEIN MF, 1975, J PSYCHIAT RES, V12, P189, DOI 10.1016/0022-3956(75)90026-6
   Forstl H, 1995, BRIT J PSYCHIAT, V167, P739, DOI 10.1192/bjp.167.6.739
   FORSTL H, 1991, INT J GERIATR PSYCH, V6, P709, DOI 10.1002/gps.930061004
   Fox NC, 1996, BRAIN, V119, P2001, DOI 10.1093/brain/119.6.2001
   Fox NC, 2001, LANCET, V358, P201, DOI 10.1016/S0140-6736(01)05408-3
   FREE SL, 1995, AM J NEURORADIOL, V16, P637
   Geroldi C, 2000, J NEUROL NEUROSUR PS, V68, P93, DOI 10.1136/jnnp.68.1.93
   Gertz HJ, 1996, EUR ARCH PSY CLIN N, V246, P132, DOI 10.1007/BF02189114
   Gertz HJ, 1998, ACTA NEUROPATHOL, V95, P154, DOI 10.1007/s004010050780
   Gosche KM, 2002, NEUROLOGY, V58, P1476, DOI 10.1212/WNL.58.10.1476
   Graves AB, 2001, NEUROLOGY, V57, P1453, DOI 10.1212/WNL.57.8.1453
   HOJJATOLESLAMI A, 1999, MED IMAGE COMPUTING, P52
   HUGHES CP, 1982, BRIT J PSYCHIAT, V140, P566, DOI 10.1192/bjp.140.6.566
   JACK CR, 1989, RADIOLOGY, V172, P549, DOI 10.1148/radiology.172.2.2748838
   Jenkins R, 2000, ARCH NEUROL-CHICAGO, V57, P220, DOI 10.1001/archneur.57.2.220
   KATZMAN R, 1988, ANN NEUROL, V23, P138, DOI 10.1002/ana.410230206
   Kaye JA, 1997, NEUROLOGY, V48, P1297, DOI 10.1212/WNL.48.5.1297
   Killiany RJ, 2000, ANN NEUROL, V47, P430, DOI 10.1002/1531-8249(200004)47:4<430::AID-ANA5>3.0.CO;2-I
   Killiany RJ, 2002, NEUROLOGY, V58, P1188, DOI 10.1212/WNL.58.8.1188
   Kim JM, 2003, J NEUROL NEUROSUR PS, V74, P427, DOI 10.1136/jnnp.74.4.427
   Kruggel F, 1996, INT CONGR SER, V1124, P323
   Laakso MP, 2000, BIOL PSYCHIAT, V47, P557, DOI 10.1016/S0006-3223(99)00167-5
   Levy R, 1994, Int Psychogeriatr, V6, P63, DOI 10.1017/S1041610294001626
   MacLullich AMJ, 2002, NEUROLOGY, V59, P169, DOI 10.1212/WNL.59.2.169
   Mortimer JA, 2003, J CLIN EXP NEUROPSYC, V25, P671, DOI 10.1076/jcen.25.5.671.14584
   Nagy Z, 1996, DEMENTIA, V7, P76, DOI 10.1159/000106857
   Nagy Z, 1999, DEMENT GERIATR COGN, V10, P109, DOI 10.1159/000017110
   Organization W.H., 1993, WHO APPL ICD 10 DEAT
   Palmer K, 2002, AM J PSYCHIAT, V159, P436, DOI 10.1176/appi.ajp.159.3.436
   PEARSON RCA, 1985, P NATL ACAD SCI USA, V82, P4531, DOI 10.1073/pnas.82.13.4531
   Petersen RC, 2001, ARCH NEUROL-CHICAGO, V58, P1985, DOI 10.1001/archneur.58.12.1985
   Reiman EM, 1998, ANN NEUROL, V44, P288, DOI 10.1002/ana.410440226
   Riedel-Heller SG, 2000, NEUROEPIDEMIOLOGY, V19, P130, DOI 10.1159/000026248
   Riedel-Heller SG, 2001, BRIT J PSYCHIAT, V179, P255, DOI 10.1192/bjp.179.3.255
   Riley KP, 2002, ANN NEUROL, V51, P567, DOI 10.1002/ana.10161
   Ritchie K, 2001, NEUROLOGY, V56, P37, DOI 10.1212/WNL.56.1.37
   ROMAN GC, 1993, NEUROLOGY, V43, P250, DOI 10.1212/WNL.43.2.250
   Sachs L, 1999, ANGEW STAT, V9th
   Schofield PW, 1997, NEUROLOGY, V49, P30, DOI 10.1212/WNL.49.1.30
   Stieler JT, 2001, NEUROREPORT, V12, P3969, DOI 10.1097/00001756-200112210-00023
   Tohgi H, 1997, NEUROSCI LETT, V236, P21, DOI 10.1016/S0304-3940(97)00743-X
   van der Flier WM, 2002, ANN NEUROL, V52, P62, DOI 10.1002/ana.10244
   Visser PJ, 1999, J NEUROL, V246, P477, DOI 10.1007/s004150050387
   Visser PJ, 2002, J NEUROL NEUROSUR PS, V72, P491
   Wahlund LO, 1999, DEMENT GERIATR COGN, V10, P526, DOI 10.1159/000017200
   Wolf H, 2003, BRAIN RES, V973, P74, DOI 10.1016/S0006-8993(03)02552-6
   Wolf H, 2001, NEUROBIOL AGING, V22, P177, DOI 10.1016/S0197-4580(00)00238-4
   WOLF H, 2002, NEUROBIOL AGING S, P1688
   Xu Y, 2000, NEUROLOGY, V54, P1760, DOI 10.1212/WNL.54.9.1760
   Yamaguchi S, 2002, NEURORADIOLOGY, V44, P43, DOI 10.1007/s002340100688
   ZAUDIG M, 1991, PSYCHOL MED, V21, P225, DOI 10.1017/S0033291700014811
NR 66
TC 76
Z9 76
U1 0
U2 6
PU ELSEVIER SCIENCE INC
PI NEW YORK
PA STE 800, 230 PARK AVE, NEW YORK, NY 10169 USA
SN 0197-4580
EI 1558-1497
J9 NEUROBIOL AGING
JI Neurobiol. Aging
PD AUG
PY 2004
VL 25
IS 7
BP 913
EP 924
DI 10.1016/j.neurobiolaging.2003.08.006
PG 12
WC Geriatrics & Gerontology; Neurosciences
WE Science Citation Index Expanded (SCI-EXPANDED)
SC Geriatrics & Gerontology; Neurosciences & Neurology
GA 838JQ
UT WOS:000222709900009
PM 15212845
DA 2022-10-31
ER

PT J
AU Fein, G
   Di Sclafani, V
   Taylor, C
   Moon, K
   Barakos, J
   Tran, H
   Landman, B
   Shumway, R
AF Fein, G
   Di Sclafani, V
   Taylor, C
   Moon, K
   Barakos, J
   Tran, H
   Landman, B
   Shumway, R
TI Controlling for premorbid brain size in imaging studies: T1-derived
   cranium scaling factor vs. T2-derived intracranial vault volume
SO PSYCHIATRY RESEARCH-NEUROIMAGING
LA English
DT Article
DE brain atrophy; premorbid brain size; intracranial vault; SIENAX
ID ALZHEIMERS-DISEASE; MR-IMAGES; RESERVE; ROBUST; DETERMINANT; THICKNESS;
   DEMENTIA; AGE
AB Intracranial vault (ICV) volume, obtained from T2-weighted magnetic resonance imaging (MRI), is generally used to estimate premorbid brain size in imaging studies. T1-weighted sequences lack the signal characteristics for ICV measurements [they have poor contrast at the outer boundary of sulcal cranium scaling factor (CSF)] but are valuable in imaging studies due to their excellent gray vs. white matter contrast. Smith et al. [NeuroImage 17 (2002) 479] suggested a T1-derived cranium scaling factor as an alternative control variable for premorbid brain size in cross-sectional studies. This index, which is computed using the SIENAX software, is a scaling factor comparing an individual's skull to a template skull derived from the Montreal Neurological Institute (MNI) average of 152 T1 studies (the MNI152). SIENAX computes coarsely defined estimates for the individual and MNI skulls rather than well-defined volumes. To test how well this approach would work as a control variable for premorbid brain size in cross-sectional studies, we compared the T1-derived cranium scaling factor to T2-derived ICV measurements in a sample of 92 individuals: 39 white males, 22 white females, and 31 African-American males, with an age range of 26-78 years. The correlation between T1- and T2-derived variables was 0.94 and did not differ across subject groups. The T1-derived cranium scaling factor accounted for a statistically significant portion (87%) of the variance of the T2-derived ICV measure and thus is a good surrogate for ICV measurement of premorbid brain size as a reference measure in MRI atrophy studies. Furthermore, neither race, sex, nor age accounted for any additional variance in ICV, indicating that neither race-, gender-, nor age-associated cranial bone thickness effects were present in this data set. (C) 2004 Elsevier Ireland Ltd. All rights reserved.
C1 Neurobehav Res Inc, Corte Madera, CA 94925 USA.
   Calif Pacific Med Ctr, Dept Radiol, San Francisco, CA 94115 USA.
   Univ Calif Davis, Dept Stat, Davis, CA 95616 USA.
RP Fein, G (通讯作者)，Neurobehav Res Inc, 201 Tamal Vista Blvd, Corte Madera, CA 94925 USA.
EM george@nbresearch.com
RI Landman, Bennett A/A-2343-2009
OI Landman, Bennett A/0000-0001-5733-2127
FU NIAAA NIH HHS [R01 AA013659-04, AA11569, R01 AA011311-04, AA11311]
   Funding Source: Medline; NIDA NIH HHS [DA09543, R01 DA009453-04] Funding
   Source: Medline; NATIONAL INSTITUTE ON ALCOHOL ABUSE AND ALCOHOLISM
   [R01AA011311, R01AA013659] Funding Source: NIH RePORTER; NATIONAL
   INSTITUTE ON DRUG ABUSE [R01DA009453, R01DA009543] Funding Source: NIH
   RePORTER
CR ADELOYE A, 1975, AM J PHYS ANTHROPOL, V43, P23, DOI 10.1002/ajpa.1330430105
   Di Sclafani V, 1998, J INT NEUROPSYCH SOC, V4, P559, DOI 10.1017/S1355617798466049
   Graves AB, 1996, BRIT J PSYCHIAT, V169, P86, DOI 10.1192/bjp.169.1.86
   Hata Y, 2000, IEEE T SYST MAN CY C, V30, P381, DOI 10.1109/5326.885120
   Itti L, 1997, HUM BRAIN MAPP, V5, P3, DOI 10.1002/(SICI)1097-0193(1997)5:1<3::AID-HBM2>3.0.CO;2-7
   KATZMAN R, 1988, ANN NEUROL, V23, P138, DOI 10.1002/ana.410230206
   Kitagaki H, 1998, RADIOLOGY, V208, P431, DOI 10.1148/radiology.208.2.9680572
   Lynnerup N, 2001, FORENSIC SCI INT, V117, P45, DOI 10.1016/S0379-0738(00)00447-3
   Mori E, 1997, AM J PSYCHIAT, V154, P18, DOI 10.1176/ajp.154.1.18
   SAS Institute, 1990, SAS PROC GUID VERS 6
   SCHOFIELD PW, 1995, ARCH NEUROL-CHICAGO, V52, P95, DOI 10.1001/archneur.1995.00540250103019
   Smith SM, 2002, HUM BRAIN MAPP, V17, P143, DOI 10.1002/hbm.10062
   Smith SM, 2002, NEUROIMAGE, V17, P479, DOI 10.1006/nimg.2002.1040
NR 13
TC 19
Z9 19
U1 0
U2 3
PU ELSEVIER IRELAND LTD
PI CLARE
PA ELSEVIER HOUSE, BROOKVALE PLAZA, EAST PARK SHANNON, CO, CLARE, 00000,
   IRELAND
SN 0925-4927
EI 1872-7506
J9 PSYCHIAT RES-NEUROIM
JI Psychiatry Res. Neuroimaging
PD JUL 30
PY 2004
VL 131
IS 2
BP 169
EP 176
DI 10.1016/j.pscychresns.2003.10.003
PG 8
WC Clinical Neurology; Neuroimaging; Psychiatry
WE Science Citation Index Expanded (SCI-EXPANDED)
SC Neurosciences & Neurology; Psychiatry
GA 852BK
UT WOS:000223730000008
PM 15313523
DA 2022-10-31
ER

PT J
AU DeCarli, C
   Mungas, D
   Harvey, D
   Reed, B
   Weiner, M
   Chui, H
   Jagust, W
AF DeCarli, C
   Mungas, D
   Harvey, D
   Reed, B
   Weiner, M
   Chui, H
   Jagust, W
TI Memory impairment, but not cerebrovascular disease, predicts progression
   of MCI to dementia
SO NEUROLOGY
LA English
DT Article
ID MILD COGNITIVE IMPAIRMENT; ISCHEMIC VASCULAR-DISEASE; MIDLIFE
   BLOOD-PRESSURE; HEALTHY ELDERLY PERSONS; WHITE-MATTER LESIONS;
   ALZHEIMERS-DISEASE; RISK-FACTORS; HIPPOCAMPAL-FORMATION;
   DIAGNOSTIC-CRITERIA; BRAIN STRUCTURE
AB Background: Mild cognitive impairment ( MCI) is widely viewed as the transition phase between normal aging and Alzheimer disease ( AD). Given that MCI can also result from cerebrovascular disease (CVD), the authors used clinical, MRI, and cognitive measures of AD and CVD to test the hypothesis that CVD increases the likelihood of progression from MCI to dementia within 3 years. Objective: To examine the impact of CVD on progression of MCI to dementia. Methods: Fifty-two consecutive patients with MCI (71% men) including many with symptomatic CVD were longitudinally evaluated for 3.1 +/- 1.3 years. MCI was defined as a Clinical Dementia Rating Scale (CDR) score of 0.5. Dementia was defined as progression to a CDR score of greater than or equal to 1.0. Results: Forty-four percent of the MCI patients had MRI infarcts, 50% of which were symptomatic. Thirty-three percent of patients progressed to dementia, and 37.8% of these had MRI infarcts. Clinically probable or possible AD was diagnosed in approximately 82% of converters. Of the clinical and MRI measures, only hippocampal volume was associated with increased risk to progression ( hazard ratio [HR] = 0.31 [95% CI 0.1 to 0.92], p = 0.03). When neuropsychological measures were included in the analysis, memory ( HR = 0.90 [ 95% CI 0.84 to 0.96], p = 0.002) and executive function ( HR 0.96 [ 95% CI 0.92 to 1.0], p = 0.045) were associated with increased risk of dementia progression, whereas APOE genotype, cerebrovascular risk factors, clinical stroke, presence or absence of lacunes, and extent of white matter hyperintensities did not predict progression. Conclusion: Within a heterogenous group of MCI patients, including many with clinically significant CVD, baseline memory and executive performance significantly predicted likelihood to develop dementia.
C1 Univ Calif San Francisco, Dept Neurol, San Francisco, CA 94143 USA.
   Univ Calif San Francisco, Ctr Neurosci, San Francisco, CA 94143 USA.
   Univ Calif San Francisco, Dept Epidemiol & Prevent Med, Div Biostat, San Francisco, CA 94143 USA.
   Univ Calif San Francisco, Dept Radiol, Div Neuroradiol, San Francisco, CA 94143 USA.
   Univ So Calif, Dept Neurol, Los Angeles, CA USA.
RP DeCarli, C (通讯作者)，Dept Neurol, 4860 Y St,Suite 3700, Sacramento, CA 95817 USA.
EM cdecarli@ucdavis.edu
RI Harvey, Danielle/A-5496-2017; DeCarli, Charles/B-5541-2009; Jagust,
   William/ABE-6426-2020; Mungas, Dan/E-6810-2011
OI Weiner, Myron/0000-0001-5682-4410
FU NIA NIH HHS [P01 AG12435, P30 AG010129, P01 AG012435, U19 AG010483, R01
   AG10220, R01 AG010220, P30 AG10129, R01 AG010897, R01 AG021028] Funding
   Source: Medline; NINDS NIH HHS [R01 NS017950] Funding Source: Medline;
   NATIONAL INSTITUTE OF NEUROLOGICAL DISORDERS AND STROKE [R01NS017950]
   Funding Source: NIH RePORTER; NATIONAL INSTITUTE ON AGING [P30AG010129,
   U19AG010483, P01AG012435, R01AG021028, R01AG010220, R01AG010897] Funding
   Source: NIH RePORTER
CR Albert Steven M, 2002, Curr Psychiatry Rep, V4, P64, DOI 10.1007/s11920-002-0015-8
   Benton AL., 1976, MULTILINGUAL APHASIA
   BERG L, 1982, J NEUROL NEUROSUR PS, V45, P962, DOI 10.1136/jnnp.45.11.962
   BOONE KB, 1992, ARCH NEUROL-CHICAGO, V49, P549, DOI 10.1001/archneur.1992.00530290141024
   Bozoki A, 2001, ARCH NEUROL-CHICAGO, V58, P411, DOI 10.1001/archneur.58.3.411
   CUTLER SJ, 1988, J GERONTOLOGY SOCIAL, V43, P82
   DECARLI C, 1995, NEUROLOGY, V45, P2077, DOI 10.1212/WNL.45.11.2077
   DeCarli C, 2003, LANCET NEUROL, V2, P15, DOI 10.1016/S1474-4422(03)00262-X
   DeCarli C, 2001, ARCH NEUROL-CHICAGO, V58, P643, DOI 10.1001/archneur.58.4.643
   DELEON MJ, 1993, AM J NEURORADIOL, V14, P897
   Fein G, 2000, NEUROLOGY, V55, P1626, DOI 10.1212/WNL.55.11.1626
   Fox NC, 1996, ANN NY ACAD SCI, V777, P226, DOI 10.1111/j.1749-6632.1996.tb34423.x
   Graham JE, 1997, LANCET, V349, P1793, DOI 10.1016/S0140-6736(97)01007-6
   HACHINSKI VC, 1986, CAN J NEUROL SCI, V13, P5533
   Haller JW, 1996, RADIOLOGY, V199, P787, DOI 10.1148/radiology.199.3.8638006
   Haller JW, 1997, RADIOLOGY, V202, P504, DOI 10.1148/radiology.202.2.9015081
   Hambleton R.K, 1985, ITEM RESPONSE THEORY
   Jack CR, 2002, NEUROLOGY, V58, P750, DOI 10.1212/WNL.58.5.750
   Jack CR, 1997, NEUROLOGY, V49, P786, DOI 10.1212/WNL.49.3.786
   Jack CR, 1999, NEUROLOGY, V52, P1397, DOI 10.1212/WNL.52.7.1397
   Kaye JA, 1997, NEUROLOGY, V48, P1297, DOI 10.1212/WNL.48.5.1297
   Kivipelto M, 2001, BMJ-BRIT MED J, V322, P1447, DOI 10.1136/bmj.322.7300.1447
   Kivipelto M, 2001, NEUROLOGY, V56, P1683, DOI 10.1212/WNL.56.12.1683
   Kivipelto M, 2002, CNS DRUGS, V16, P435, DOI 10.2165/00023210-200216070-00001
   Kramer JH, 2002, J NEUROL NEUROSUR PS, V72, P217, DOI 10.1136/jnnp.72.2.217
   Launer LJ, 2000, NEUROBIOL AGING, V21, P49, DOI 10.1016/S0197-4580(00)00096-8
   LAUNER LJ, 1995, JAMA-J AM MED ASSOC, V274, P1846, DOI 10.1001/jama.274.23.1846
   Lopez OL, 2003, ARCH NEUROL-CHICAGO, V60, P1394, DOI 10.1001/archneur.60.10.1394
   LOPEZ OL, 1995, ARCH NEUROL-CHICAGO, V52, P659, DOI 10.1001/archneur.1995.00540310029012
   Marquis S, 2002, ARCH NEUROL-CHICAGO, V59, P601, DOI 10.1001/archneur.59.4.601
   Mattis S., 1988, DEMENTIA RATING SCAL
   MORRIS JC, 1988, ANN NEUROL, V24, P17, DOI 10.1002/ana.410240105
   Morris JC, 2001, ARCH NEUROL-CHICAGO, V58, P397, DOI 10.1001/archneur.58.3.397
   Morris JC, 2001, J MOL NEUROSCI, V17, P101, DOI 10.1385/JMN:17:2:101
   Mungas D, 2003, NEUROPSYCHOLOGY, V17, P380, DOI 10.1037/0894-4105.17.3.380
   Mungas D, 2001, NEUROLOGY, V57, P2229, DOI 10.1212/WNL.57.12.2229
   Mungas D, 2001, ARCH NEUROL-CHICAGO, V58, P1243, DOI 10.1001/archneur.58.8.1243
   OCONNOR DW, 1990, ARCH GEN PSYCHIAT, V47, P224
   Petersen RC, 2000, NEUROLOGY, V54, P581, DOI 10.1212/WNL.54.3.581
   Petersen RC, 1996, ANN NY ACAD SCI, V802, P58, DOI 10.1111/j.1749-6632.1996.tb32599.x
   Petersen RC, 2001, ARCH NEUROL-CHICAGO, V58, P1985, DOI 10.1001/archneur.58.12.1985
   Petersen RC, 1999, ARCH NEUROL-CHICAGO, V56, P303, DOI 10.1001/archneur.56.3.303
   Price JL, 1999, ANN NEUROL, V45, P358, DOI 10.1002/1531-8249(199903)45:3<358::AID-ANA12>3.0.CO;2-X
   Reed BR, 2000, ANN NEUROL, V48, P275, DOI 10.1002/1531-8249(200009)48:3<275::AID-ANA1>3.0.CO;2-C
   Riley KP, 2002, ANN NEUROL, V51, P567, DOI 10.1002/ana.10161
   Ritchie K, 2001, NEUROLOGY, V56, P37, DOI 10.1212/WNL.56.1.37
   Rockwood K, 2000, NEUROLOGY, V54, P447, DOI 10.1212/WNL.54.2.447
   Skoog I, 1996, LANCET, V347, P1141, DOI 10.1016/S0140-6736(96)90608-X
   Slooter AJC, 1998, J NEURAL TRANSM-SUPP, P17
   Swan GE, 1998, NEUROLOGY, V51, P986, DOI 10.1212/WNL.51.4.986
   Swan GE, 2000, NEUROLOGY, V54, P2108, DOI 10.1212/WNL.54.11.2108
   Tabert MH, 2002, NEUROLOGY, V58, P758, DOI 10.1212/WNL.58.5.758
   Tierney MC, 1996, NEUROLOGY, V46, P149, DOI 10.1212/WNL.46.1.149
   Tierney MC, 2001, NEUROLOGY, V57, P163, DOI 10.1212/WNL.57.1.163
   Vermeer SE, 2003, NEW ENGL J MED, V348, P1215, DOI 10.1056/NEJMoa022066
   Visser PJ, 1999, J NEUROL, V246, P477, DOI 10.1007/s004150050387
   Wechsler D., 1997, WAIS 4 ADM SCORING M
   Williams J. M., 1991, MEMORY ASSESSMENT SC
   Wolf H, 2000, INT J GERIATR PSYCH, V15, P803, DOI 10.1002/1099-1166(200009)15:9<803::AID-GPS190>3.0.CO;2-W
   Wu CC, 2002, NEUROLOGY, V59, P383, DOI 10.1212/WNL.59.3.383
NR 60
TC 195
Z9 198
U1 0
U2 7
PU LIPPINCOTT WILLIAMS & WILKINS
PI PHILADELPHIA
PA 530 WALNUT ST, PHILADELPHIA, PA 19106-3621 USA
SN 0028-3878
J9 NEUROLOGY
JI Neurology
PD JUL 27
PY 2004
VL 63
IS 2
BP 220
EP 227
DI 10.1212/01.WNL.0000130531.90205.EF
PG 8
WC Clinical Neurology
WE Science Citation Index Expanded (SCI-EXPANDED)
SC Neurosciences & Neurology
GA 841CX
UT WOS:000222908000007
PM 15277612
OA Green Accepted
DA 2022-10-31
ER

PT J
AU Tullberg, M
   Fletcher, E
   DeCarli, C
   Mungas, D
   Reed, BR
   Harvey, DJ
   Weiner, MW
   Chui, HC
   Jagust, WJ
AF Tullberg, M
   Fletcher, E
   DeCarli, C
   Mungas, D
   Reed, BR
   Harvey, DJ
   Weiner, MW
   Chui, HC
   Jagust, WJ
TI White matter lesions impair frontal lobe function regardless of their
   location
SO NEUROLOGY
LA English
DT Article
ID ISCHEMIC VASCULAR DEMENTIA; ALZHEIMERS-DISEASE; SUBCORTICAL CIRCUITS;
   POSITRON TOMOGRAPHY; COGNITIVE DECLINE; THALAMIC STROKE; METABOLISM;
   MEMORY; BRAIN; MRI
AB Objective: To analyze the effect of white matter lesions in different brain regions on regional cortical glucose metabolism, regional cortical atrophy, and cognitive function in a sample with a broad range of cerebrovascular disease and cognitive function. Methods: Subjects ( n = 78) were recruited for a study of subcortical ischemic vascular disease (SIVD) and Alzheimer disease ( AD) contributions to dementia. A new method was developed to define volumes of interest from high-resolution three-dimensional T1-weighted MR images. Volumetric measures of MRI segmented white matter signal hyperintensities (WMH) in five different brain regions were related to regional PET glucose metabolism (rCMRglc) in cerebral cortex, MRI measures of regional cortical atrophy, and neuropsychological assessment of executive and memory function. Results: WMH was significantly higher in the prefrontal region compared to the other brain regions. In all subjects, higher frontal and parietal WMH were associated with reduced frontal rCMRglc, whereas occipitotemporal WMH was only marginally associated with frontal rCMRglc. These associations were stronger and more widely distributed in nondemented subjects where reduced frontal rCMRglc was correlated with WMH for all regions measured. In contrast, there was no relationship between WMH in any brain region and rCMRglc in either parietal or occipitotemporal regions. WMHs in all brain regions were associated with low executive scores in nondemented subjects. Conclusions: The frontal lobes are most severely affected by SIVD. WMHs are more abundant in the frontal region. Regardless of where in the brain these WMHs are located, they are associated with frontal hypometabolism and executive dysfunction.
C1 Univ Gothenburg, Sahlgrenska Univ Hosp, Inst Clin Neurosci, SE-41345 Gothenburg, Sweden.
   Univ Calif Davis, Sch Med, Dept Neurol, Davis, CA 95616 USA.
   Univ Calif Davis, Dept Epidemiol & Prevent Med, Div Biostat, Davis, CA 95616 USA.
   Vet Adm No Calif Hlth Care Syst, San Francisco, CA USA.
   Univ Calif San Francisco, Sch Med, Dept Psychiat, San Francisco, CA 94143 USA.
   Univ Calif San Francisco, Sch Med, Dept Radiol, San Francisco, CA 94143 USA.
   Dept Vet Affairs Med Ctr, Magnet Resonance Unit, San Francisco, CA USA.
   Univ So Calif, Sch Med, Dept Neurol, Los Angeles, CA 90089 USA.
RP Tullberg, M (通讯作者)，Univ Gothenburg, Sahlgrenska Univ Hosp, Inst Clin Neurosci, SE-41345 Gothenburg, Sweden.
EM mats.tullberg@neuro.gu.se
RI Harvey, Danielle/A-5496-2017; Jagust, William/ABE-6426-2020; Mungas,
   Dan/E-6810-2011; DeCarli, Charles/B-5541-2009
OI Tullberg, Mats/0000-0003-4997-5266
FU NATIONAL INSTITUTE OF NEUROLOGICAL DISORDERS AND STROKE [R01NS017950]
   Funding Source: NIH RePORTER; NATIONAL INSTITUTE ON AGING [P30AG010129,
   P01AG012435, P50AG023501] Funding Source: NIH RePORTER; NIA NIH HHS
   [AG10129, P01 AG012435, P50 AG023501-059004, P30 AG010129, AG12435, P50
   AG023501] Funding Source: Medline; NINDS NIH HHS [R01 NS017950] Funding
   Source: Medline
CR BARON JC, 1986, BRAIN, V109, P1243, DOI 10.1093/brain/109.6.1243
   Benton AL., 1976, MULTILINGUAL APHASIA
   BRAAK H, 1993, EUR NEUROL, V33, P403, DOI 10.1159/000116984
   Chui H, 2001, Clin Cornerstone, V3, P40, DOI 10.1016/S1098-3597(01)90047-X
   CHUI HC, 1992, NEUROLOGY, V42, P473, DOI 10.1212/WNL.42.3.473
   Cummings JL, 1995, ANN NY ACAD SCI, V769, P1, DOI 10.1111/j.1749-6632.1995.tb38127.x
   CUMMINGS JL, 1993, ARCH NEUROL-CHICAGO, V50, P873, DOI 10.1001/archneur.1993.00540080076020
   DECARLI C, 1995, NEUROLOGY, V45, P2077, DOI 10.1212/WNL.45.11.2077
   DEREUCK J, 1971, EUR NEUROL, V5, P321
   Erkinjuntti T, 2000, J NEURAL TRANSM-SUPP, P23
   Esiri MM, 1997, J NEUROL NEUROSUR PS, V63, P749, DOI 10.1136/jnnp.63.6.749
   Fein G, 2000, NEUROLOGY, V55, P1626, DOI 10.1212/WNL.55.11.1626
   FOLSTEIN MF, 1983, ARCH GEN PSYCHIAT, V40, P812
   HUGHES CP, 1982, BRIT J PSYCHIAT, V140, P566, DOI 10.1192/bjp.140.6.566
   ISHII N, 1986, NEUROLOGY, V36, P340, DOI 10.1212/WNL.36.3.340
   Klein GJ, 1997, IEEE T MED IMAGING, V16, P405, DOI 10.1109/42.611350
   Kwan LT, 1999, ARCH NEUROL-CHICAGO, V56, P809, DOI 10.1001/archneur.56.7.809
   Lafosse JM, 1997, NEUROPSYCHOLOGY, V11, P514, DOI 10.1037/0894-4105.11.4.514
   Maes F, 1997, IEEE T MED IMAGING, V16, P187, DOI 10.1109/42.563664
   Mattis S., 1988, DEMENTIA RATING SCAL
   MCKHANN G, 1984, NEUROLOGY, V34, P939, DOI 10.1212/WNL.34.7.939
   Meltzer CC, 2000, J NUCL MED, V41, P1842
   MOODY DM, 1990, AM J NEURORADIOL, V11, P431
   Mori E, 2002, ANN NY ACAD SCI, V977, P141, DOI 10.1111/j.1749-6632.2002.tb04809.x
   MORRIS JC, 1993, NEUROLOGY, V43, P2412, DOI 10.1212/WNL.43.11.2412-a
   Mungas D, 2003, NEUROPSYCHOLOGY, V17, P380, DOI 10.1037/0894-4105.17.3.380
   Mungas D, 2001, NEUROLOGY, V57, P2229, DOI 10.1212/WNL.57.12.2229
   Mungas D, 2002, NEUROLOGY, V59, P867, DOI 10.1212/WNL.59.6.867
   Nagy Z, 1997, J NEUROPATH EXP NEUR, V56, P165, DOI 10.1097/00005072-199702000-00007
   O'Brien JT, 2002, ANN NY ACAD SCI, V977, P436, DOI 10.1111/j.1749-6632.2002.tb04849.x
   O'Sullivan M, 2002, NEUROLOGY, V59, P321, DOI 10.1212/WNL.59.3.321
   Ott BR, 1997, DEMENT GERIATR COGN, V8, P348, DOI 10.1159/000106654
   PAPPATA S, 1990, STROKE, V21, P519, DOI 10.1161/01.STR.21.4.519
   PERANI D, 1988, CORTEX, V24, P171, DOI 10.1016/S0010-9452(88)80027-3
   Pohjasvaara T, 2000, ARCH NEUROL-CHICAGO, V57, P1295, DOI 10.1001/archneur.57.9.1295
   Reed BR, 2000, ANN NEUROL, V48, P275, DOI 10.1002/1531-8249(200009)48:3<275::AID-ANA1>3.0.CO;2-C
   Roman GC, 2002, LANCET NEUROL, V1, P426, DOI 10.1016/S1474-4422(02)00190-4
   Rypma B, 2003, COGNITIVE BRAIN RES, V16, P162, DOI 10.1016/S0926-6410(02)00247-1
   Sabri O, 1999, STROKE, V30, P556, DOI 10.1161/01.STR.30.3.556
   Snowdon DA, 1997, JAMA-J AM MED ASSOC, V277, P813, DOI 10.1001/jama.277.10.813
   SULTZER DL, 1995, ARCH NEUROL-CHICAGO, V52, P773, DOI 10.1001/archneur.1995.00540320049012
   Tanabe JL, 1997, AM J NEURORADIOL, V18, P115
   Tekin S, 2002, J PSYCHOSOM RES, V53, P647, DOI 10.1016/S0022-3999(02)00428-2
   Wechsler D., 1987, MANUAL WECHSLER MEMO
   WIENHARD K, 1992, J COMPUT ASSIST TOMO, V16, P804, DOI 10.1097/00004728-199209000-00024
   Williams J. M., 1991, MEMORY ASSESSMENT SC
   WOLFE N, 1990, ARCH NEUROL-CHICAGO, V47, P129, DOI 10.1001/archneur.1990.00530020025010
NR 47
TC 372
Z9 396
U1 0
U2 17
PU LIPPINCOTT WILLIAMS & WILKINS
PI PHILADELPHIA
PA 530 WALNUT ST, PHILADELPHIA, PA 19106-3621 USA
SN 0028-3878
J9 NEUROLOGY
JI Neurology
PD JUL 27
PY 2004
VL 63
IS 2
BP 246
EP 253
DI 10.1212/01.WNL.0000130530.55104.B5
PG 8
WC Clinical Neurology
WE Science Citation Index Expanded (SCI-EXPANDED)
SC Neurosciences & Neurology
GA 841CX
UT WOS:000222908000011
PM 15277616
OA Green Accepted, Green Published
DA 2022-10-31
ER

PT J
AU Korf, ESC
   Wahlund, LO
   Visser, PJ
   Scheltens, P
AF Korf, ESC
   Wahlund, LO
   Visser, PJ
   Scheltens, P
TI Medial temporal lobe atrophy on MRI predicts dementia in patients with
   mild cognitive impairment
SO NEUROLOGY
LA English
DT Article
ID PROBABLE ALZHEIMERS-DISEASE; HIPPOCAMPAL ATROPHY; ENTORHINAL CORTEX;
   RATING-SCALE; AD; DEPRESSION; NEUROPATHOLOGY; VOLUMETRY; CORRELATE
AB Background: Although detailed volumetric MRI assessment of medial temporal lobe atrophy (MTA) can predict dementia in patients with mild cognitive impairment (MCI), it is not easily applied to routine clinical practice. Objective: To test the predictive accuracy of visually assessed MTA in MCI patients using a standardized visual rating scale. Methods: Seventy-five MCI patients ( mean age 63 years) underwent a coronal three-dimensional magnetization-prepared rapid gradient echo brain MRI sequence. MTA was rated visually using a 5-point rating scale. Results: The mean follow-up period for the cohort was 34 months. At follow-up, 49% of the enrolled MCI patients fulfilled criteria for dementia. MTA assessed using a standardized visual rating scale was significantly associated with dementia at follow-up, with a hazard ratio of 1.5 for every point increase in atrophy score (p < 0.001) and of 3.1 for the presence of atrophy based on the dichotomized atrophy score (p = 0.003). The predictive accuracy of visually assessed MTA was independent of age, gender, education, Mini-Mental State Examination score, Clinical Dementia Rating Sum of Boxes score, Verbal Delayed Recall, and the presence of hypertension, depression, the APOE epsilon 4 allele, and white matter hyperintensities. Conclusions: Visual assessment of MTA on brain MRI using a standardized rating scale is a powerful and independent predictor of conversion to dementia in relatively young MCI patients. As overlap existed in MTA scores between patients with and without dementia at follow-up, the results should be interpreted in the light of the odds for the individual patient.
C1 Vrije Univ Amsterdam, Med Ctr, Dept Neurol, NL-1007 MB Amsterdam, Netherlands.
   Vrije Univ Amsterdam, Med Ctr, Alzheimer Ctr, NL-1007 MB Amsterdam, Netherlands.
   Univ Maastricht, Dept Psychiat & Neuropsychol, Maastricht, Netherlands.
   Huddinge Univ Hosp, Dept Geriatr, Stockholm, Sweden.
RP Korf, ESC (通讯作者)，Vrije Univ Amsterdam, Med Ctr, Dept Neurol, POB 7057, NL-1007 MB Amsterdam, Netherlands.
EM e.pelgrim@vumc.nl
RI Visser, Pieter Jelle/S-5242-2019; Scheltens, Philip/AAL-9631-2020;
   Visser, Pieter J/C-8541-2015
OI Visser, Pieter Jelle/0000-0001-8008-9727; Scheltens,
   Philip/0000-0002-1046-6408; Visser, Pieter J/0000-0001-8008-9727
CR American Psychiatric Association, 1980, PSYCHIAT RES, V3, DOI DOI 10.1016/j.psychres.2011.06.006
   BACKMAN L, 1994, J ABNORM PSYCHOL, V103, P361
   Buerger K, 2002, NEUROLOGY, V59, P627, DOI 10.1212/WNL.59.4.627
   Chen P, 2000, NEUROLOGY, V55, P1847, DOI 10.1212/WNL.55.12.1847
   DeCarli C, 2001, ARCH NEUROL-CHICAGO, V58, P643, DOI 10.1001/archneur.58.4.643
   DELEON MJ, 1993, AM J NEURORADIOL, V14, P897
   Dickerson BC, 2001, NEUROBIOL AGING, V22, P747, DOI 10.1016/S0197-4580(01)00271-8
   Du AT, 2001, J NEUROL NEUROSUR PS, V71, P441, DOI 10.1136/jnnp.71.4.441
   FOLSTEIN MF, 1975, J PSYCHIAT RES, V12, P189, DOI 10.1016/0022-3956(75)90026-6
   Galton CJ, 2001, J NEUROL NEUROSUR PS, V70, P165, DOI 10.1136/jnnp.70.2.165
   Golebiowski M, 1999, DEMENT GERIATR COGN, V10, P284, DOI 10.1159/000017133
   Gosche KM, 2002, NEUROLOGY, V58, P1476, DOI 10.1212/WNL.58.10.1476
   HUGHES CP, 1982, BRIT J PSYCHIAT, V140, P566, DOI 10.1192/bjp.140.6.566
   Jack CR, 2002, NEUROLOGY, V58, P750, DOI 10.1212/WNL.58.5.750
   Jack CR, 1997, NEUROLOGY, V49, P786, DOI 10.1212/WNL.49.3.786
   Jack CR, 2000, NEUROLOGY, V55, P484, DOI 10.1212/WNL.55.4.484
   Jack CR, 1999, NEUROLOGY, V52, P1397, DOI 10.1212/WNL.52.7.1397
   Jelic V, 1996, DEMENTIA, V7, P314, DOI 10.1159/000106897
   Killiany RJ, 2002, NEUROLOGY, V58, P1188, DOI 10.1212/WNL.58.8.1188
   Lezak M., 1995, NEUROPSYCHOLOGICAL A, V3
   LOPEZ OL, 1995, ARCH NEUROL-CHICAGO, V52, P659, DOI 10.1001/archneur.1995.00540310029012
   MCKHANN G, 1984, NEUROLOGY, V34, P939, DOI 10.1212/WNL.34.7.939
   MONTGOMERY SA, 1979, BRIT J PSYCHIAT, V134, P382, DOI 10.1192/bjp.134.4.382
   Morris JC, 2001, ARCH NEUROL-CHICAGO, V58, P397, DOI 10.1001/archneur.58.3.397
   Petersen RC, 2001, NEUROLOGY, V56, P1133, DOI 10.1212/WNL.56.9.1133
   PETERSEN RC, 1995, JAMA-J AM MED ASSOC, V273, P1274, DOI 10.1001/jama.273.16.1274
   ROMAN GC, 1993, NEUROLOGY, V43, P250, DOI 10.1212/WNL.43.2.250
   SCHELTENS P, 1995, J NEUROL, V242, P557, DOI 10.1007/BF00868807
   SCHELTENS P, 1992, J NEUROL NEUROSUR PS, V55, P967, DOI 10.1136/jnnp.55.10.967
   Visser PJ, 1999, J NEUROL, V246, P477, DOI 10.1007/s004150050387
   Visser PJ, 2002, J NEUROL NEUROSUR PS, V72, P491
   Visser PJ, 2000, J AM GERIATR SOC, V48, P479, DOI 10.1111/j.1532-5415.2000.tb04992.x
   Wahlund LO, 2000, J NEUROL NEUROSUR PS, V69, P630, DOI 10.1136/jnnp.69.5.630
   Wahlund LO, 2001, STROKE, V32, P1318, DOI 10.1161/01.STR.32.6.1318
   Wechsler D., 1981, WECHSLER ADULT INTEL
   Wolf H, 2000, INT J GERIATR PSYCH, V15, P803, DOI 10.1002/1099-1166(200009)15:9<803::AID-GPS190>3.0.CO;2-W
NR 36
TC 258
Z9 268
U1 0
U2 17
PU LIPPINCOTT WILLIAMS & WILKINS
PI PHILADELPHIA
PA TWO COMMERCE SQ, 2001 MARKET ST, PHILADELPHIA, PA 19103 USA
SN 0028-3878
EI 1526-632X
J9 NEUROLOGY
JI Neurology
PD JUL 13
PY 2004
VL 63
IS 1
BP 94
EP 100
DI 10.1212/01.WNL.0000133114.92694.93
PG 7
WC Clinical Neurology
WE Science Citation Index Expanded (SCI-EXPANDED)
SC Neurosciences & Neurology
GA 839VJ
UT WOS:000222812700018
PM 15249617
DA 2022-10-31
ER

PT J
AU Kenny, RA
   Shaw, FE
   O'Brien, JT
   Scheltens, PH
   Kalaria, R
   Ballard, C
AF Kenny, RA
   Shaw, FE
   O'Brien, JT
   Scheltens, PH
   Kalaria, R
   Ballard, C
TI Carotid sinus syndrome is common in dementia with Lewy bodies and
   correlates with deep white matter lesions
SO JOURNAL OF NEUROLOGY NEUROSURGERY AND PSYCHIATRY
LA English
DT Article
ID ALZHEIMERS-DISEASE; OLDER ADULTS; DIAGNOSIS; HYPERSENSITIVITY;
   PREVALENCE; SYNCOPE; FALLS; COMPLICATIONS; INSTABILITY; GUIDELINES
AB Background: Carotid sinus syndrome (CSS) is a common cause of syncope in older persons. There appears to be a high prevalence of carotid sinus hypersensitivity (CSH) in patients with dementia with Lewy bodies (DLB) but not in Alzheimer's disease.
   Objective: To compare the prevalence of CSH in DLB and Alzheimer's disease, and to determine whether there is an association between CSH induced hypotension and brain white matter hyperintensities on magnetic resonance imaging (MRI).
   Methods: Prevalence of CSH was compared in 38 patients with DLB (mean (SD) age, 76 (7) years), 52 with Alzheimer's disease (80 (6) years), and 31 case controls (73 (5) years) during right sided supine carotid sinus massage (CSM). CSH was defined as cardioinhibitory (CICSH; >3 s asystole) or vasodepressor (VDCSH; >30 mm Hg fall in systolic blood pressure (SBP)). T2 weighted brain MRI was done in 45 patients (23 DLB, 22 Alzheimer). Hyperintensities were rated by the Scheltens scale.
   Results: Overall heart rate response to CSM was slower (RR interval=3370 ms (640 to 9400)) and the proportion of patients with CICSH greater (32%) in DLB than in Alzheimer's disease (1570 (720 to 7800); 11.1%) or controls (1600 (720 to 3300); 3.2%) (p<0.01)). The strongest predictor of heart rate slowing and CSH was a diagnosis of DLB (Wald 8.0, p<0.005). The fall in SBP during carotid sinus massage was greater with DLB (40 (22) mm Hg) than with Alzheimer's disease (30 (19) mm Hg) or controls (24 (19) mm Hg) (both p<0.02). Deep white matter hyperintensities were present in 29 patients (64%). In DLB, there was a correlation between magnitude of fall in SBP during CSM and severity of deep white matter changes (R=0.58, p=0.005).
   Conclusions: Heart rate responses to CSM are prolonged in patients with DLB, causing hypotension. Deep white matter changes from microvascular disease correlated with the fall in SBP. Microvascular pathology is a key substrate of cognitive impairment and could be reversible in DLB where there are exaggerated heart rate responses to carotid sinus stimulation.
C1 Newcastle Univ, Royal Victoria Infirm, MRC, Inst Ageing & Hlth, Newcastle Upon Tyne NE1 4LP, Tyne & Wear, England.
   Vrije Univ Amsterdam Med Ctr, Dept Cognit Neurol, Amsterdam, Netherlands.
RP Kenny, RA (通讯作者)，Newcastle Univ, Royal Victoria Infirm, MRC, Inst Ageing & Hlth, Victoria Wing, Newcastle Upon Tyne NE1 4LP, Tyne & Wear, England.
EM anne.harrison@ncl.ac.uk
RI Kalaria, Raj/AAX-2630-2020; Scheltens, Philip/AAL-9631-2020
OI Scheltens, Philip/0000-0002-1046-6408; Ballard,
   Clive/0000-0003-0022-5632; Kenny, Rose Anne/0000-0002-9336-8124;
   O'Brien, John/0000-0002-0837-5080
CR Allcock LM, 2000, J GERONTOL A-BIOL, V55, pM458, DOI 10.1093/gerona/55.8.M458
   Audit Commission, 2000, FORG ME NOT MENT HLT
   Ballard C, 1997, ACTA NEUROL SCAND, V96, P366
   Ballard C, 2000, ANN NY ACAD SCI, V903, P442, DOI 10.1111/j.1749-6632.2000.tb06396.x
   Ballard C, 1998, NEUROLOGY, V51, P1760, DOI 10.1212/WNL.51.6.1760
   Ballard C, 2000, ANN NEUROL, V48, P868, DOI 10.1002/1531-8249(200012)48:6<868::AID-ANA7>3.0.CO;2-0
   Ballard CG, 1999, DEMENT GERIATR COGN, V10, P97, DOI 10.1159/000017108
   Barber R, 1999, J NEUROL NEUROSUR PS, V67, P66, DOI 10.1136/jnnp.67.1.66
   Benarroch EE, 2000, NEUROLOGY, V54, P963, DOI 10.1212/WNL.54.4.963
   BRIGNOLE M, 1992, AM J CARDIOL, V69, P1039, DOI 10.1016/0002-9149(92)90860-2
   Brignole M, 2001, EUR HEART J, V22, P1256, DOI 10.1053/euhj.2001.2739
   BRIGNOLE M, 1988, PACE, V11, P1902, DOI 10.1111/j.1540-8159.1988.tb06327.x
   DACOSTA D, 1993, BRIT HEART J, V69, P308
   Davies AJ, 1998, AM J CARDIOL, V81, P1256, DOI 10.1016/S0002-9149(98)00130-1
   DECARLI C, 1995, NEUROLOGY, V45, P2077, DOI 10.1212/WNL.45.11.2077
   DEWEY ME, 1992, INT J GERIATR PSYCH, V7, P443, DOI 10.1002/gps.930070610
   Esiri MM, 1997, J NEUROL NEUROSUR PS, V63, P749, DOI 10.1136/jnnp.63.6.749
   FOLSTEIN MF, 1975, J PSYCHIAT RES, V12, P189, DOI 10.1016/0022-3956(75)90026-6
   Goldstein DS, 2002, NEUROLOGY, V58, P1247, DOI 10.1212/WNL.58.8.1247
   Hudson WM, 1985, CLIN PROG ELECTROPHY, V3, P155
   Kenny R A, 1994, Clin Auton Res, V4, P63, DOI 10.1007/BF01828840
   KENNY RA, 1991, AGE AGEING, V20, P449, DOI 10.1093/ageing/20.6.449
   Kenny RA, 2000, HEART, V83, P564, DOI 10.1136/heart.83.5.564
   KENNY RA, IN PRESS EUROPACE
   Kenny RAM, 2001, J AM COLL CARDIOL, V38, P1491, DOI 10.1016/S0735-1097(01)01537-6
   Leaper SA, 2001, RADIOLOGY, V221, P51, DOI 10.1148/radiol.2211010086
   MADIGAN NP, 1984, AM J CARDIOL, V53, P1034, DOI 10.1016/0002-9149(84)90632-5
   MATSUSHITA K, 1994, HYPERTENSION, V23, P565, DOI 10.1161/01.HYP.23.5.565
   MCINTOSH S, 1993, AGE AGEING, V22, P53, DOI 10.1093/ageing/22.1.53
   McKeith I, 2000, LANCET, V356, P2031, DOI 10.1016/S0140-6736(00)03399-7
   McKeith IG, 2000, NEUROLOGY, V54, P1050, DOI 10.1212/WNL.54.5.1050
   McKeith IG, 1996, NEUROLOGY, V47, P1113, DOI 10.1212/WNL.47.5.1113
   MCKHANN G, 1984, NEUROLOGY, V34, P939, DOI 10.1212/WNL.34.7.939
   MORLEY CA, 1982, BRIT HEART J, V47, P411
   MUNRO NC, 1994, J AM GERIATR SOC, V42, P1248, DOI 10.1111/j.1532-5415.1994.tb06505.x
   *NAT I CLIN EXC, 2001, GUID US DON RIV GAL
   NEWBY J, IN PRESS DEMENT GERI
   O'Shea D, 2001, J AM GERIATR SOC, V49, P236, DOI 10.1046/j.1532-5415.2001.49050.x
   Pantoni L, 1999, ALZ DIS ASSOC DIS, V13, pS49, DOI 10.1097/00002093-199912001-00008
   PERRY RH, 1990, J NEUROL SCI, V95, P119, DOI 10.1016/0022-510X(90)90236-G
   Richter EM, 2000, PERCEPTION, V29, P17
   ROCCA WA, 1991, ANN NEUROL, V30, P381, DOI 10.1002/ana.410300310
   Salloway S, 1996, NEUROLOGY, V46, P1567, DOI 10.1212/WNL.46.6.1567
   SCHELTENS P, 1993, J NEUROL SCI, V114, P7, DOI 10.1016/0022-510X(93)90041-V
   Skoog I, 1998, DEMENT GERIATR COGN, V9, P13, DOI 10.1159/000051184
   *SPSS INC, 1992, STAT PACK SOC SCI WI
   Tea SH, 1996, CIRCULATION, V93, P1411
   TINETTI ME, 1994, NEW ENGL J MED, V331, P821, DOI 10.1056/NEJM199409293311301
   WALTER PF, 1978, AM J CARDIOL, V42, P396, DOI 10.1016/0002-9149(78)90934-7
   Wang NS, 2002, NEUROLOGY, V58, pA88
   Watanabe H, 2001, J NEUROL NEUROSUR PS, V70, P781, DOI 10.1136/jnnp.70.6.781
   Yoshita M, 2001, J NEUROL NEUROSUR PS, V71, P583, DOI 10.1136/jnnp.71.5.583
NR 52
TC 49
Z9 51
U1 0
U2 3
PU BMJ PUBLISHING GROUP
PI LONDON
PA BRITISH MED ASSOC HOUSE, TAVISTOCK SQUARE, LONDON WC1H 9JR, ENGLAND
SN 0022-3050
EI 1468-330X
J9 J NEUROL NEUROSUR PS
JI J. Neurol. Neurosurg. Psychiatry
PD JUL
PY 2004
VL 75
IS 7
BP 966
EP 971
DI 10.1136/jnnp.2003.023812
PG 6
WC Clinical Neurology; Psychiatry; Surgery
WE Science Citation Index Expanded (SCI-EXPANDED)
SC Neurosciences & Neurology; Psychiatry; Surgery
GA 835XO
UT WOS:000222519000007
PM 15201351
OA Green Published, Bronze
DA 2022-10-31
ER

PT J
AU Korf, ESC
   White, LR
   Scheltens, P
   Launer, LJ
AF Korf, ESC
   White, LR
   Scheltens, P
   Launer, LJ
TI Midlife blood pressure and the risk of hippocampal atrophy - The
   Honolulu Asia Aging Study
SO HYPERTENSION
LA English
DT Article
DE blood pressure; magnetic resonance imaging; epidemiology; brain
ID TEMPORAL-LOBE ATROPHY; HYPERTENSIVE BRAIN-DAMAGE; JAPANESE-AMERICAN MEN;
   ALZHEIMERS-DISEASE; VASCULAR DEMENTIA; COGNITIVE IMPAIRMENT; ENTORHINAL
   CORTEX; MEMORY IMPAIRMENT; MRI; VOLUME
AB Hippocampal atrophy ( HA) is usually attributed to the neurofibrillary tangles and neuritic plaques of Alzheimer disease. However, the hippocampus is vulnerable to global ischemia, which may lead to atrophy. We investigated the association of midlife blood pressure (BP) and late-life HA in a sample of Japanese-American men born between 1900 and 1919. BP was measured on 3 occasions between 1965 and 1971. In 1994 to 1996 a subsample underwent magnetic resonance imaging (MRI) of the brain. Hippocampal volume was estimated by manually drawing regions of interest on relevant scan slices; HA was defined as the lowest quartile of hippocampal volume. Also assessed on the MRI were cortical and subcortical infarcts, lacunes, and white matter hyperintensities. The risk ( OR, 95% CI) was estimated for HA associated with systolic (<140 versus >= 140 mm Hg) and diastolic (<90 versus greater than or equal to90 mm Hg) BP and with antihypertensive treatment. Analyses were adjusted for sociodemographic factors, other cardiovascular risk factors, apolipoprotein E allele, and correlated brain pathology. Those never treated with antihypertensive medication had a significantly increased risk for HA (OR 1.7; CI = 1.12; 2.65). The nontreated subjects with high systolic BP had an increased risk (OR = 1.98; CI = 0.89; 4.39) for HA. Results were similar for untreated men with high diastolic BP (OR = 3.51; CI = 1.26; 9.74). In conclusion, treatment with antihypertensive treatment modifies the association of BP and HA, such that high levels of BP adversely affect the hippocampus in persons never treated with antihypertensives.
C1 NIA, Lab Epidemiol Demog & Biometry, NIH, Bethesda, MD 20892 USA.
   Vrije Univ Amsterdam, Med Ctr, Dept Neurol, Amsterdam, Netherlands.
   Vrije Univ Amsterdam, Med Ctr, Alzheimer Ctr, Amsterdam, Netherlands.
   Pacific Hlth Res Inst, Honolulu, HI USA.
RP Launer, LJ (通讯作者)，NIA, Lab Epidemiol Demog & Biometry, NIH, 7201 Wisconsin Ave,Suite 3C-309, Bethesda, MD 20892 USA.
EM launerl@nia.nih.gov
RI Scheltens, Philip/AAL-9631-2020; Scheltens, Philip/E-1205-2012; Launer,
   Lenore J/A-8218-2010
OI Scheltens, Philip/0000-0002-1046-6408; 
FU DIVISION OF EPIDEMIOLOGY AND CLINICAL APPLICATIONS [N01HC005102] Funding
   Source: NIH RePORTER; NATIONAL INSTITUTE ON AGING [N01AG042149,
   Z01AG007230, Z01AG007270] Funding Source: NIH RePORTER; NHLBI NIH HHS
   [N01-HC-05102] Funding Source: Medline; NIA NIH HHS [N01-AG-4-2149]
   Funding Source: Medline
CR *AM PSYCH ASS, 1987, AM PSYCH ASS COMM NO
   Amenta F, 1996, J HYPERTENS, V14, pS29, DOI 10.1097/00004872-199610003-00006
   Barber R, 1999, ARCH NEUROL-CHICAGO, V56, P961, DOI 10.1001/archneur.56.8.961
   Bigler ED, 2000, AM J NEURORADIOL, V21, P1857
   BRYAN RN, 1994, AM J NEURORADIOL, V15, P1625
   CHUI HC, 1992, NEUROLOGY, V42, P473, DOI 10.1212/WNL.42.3.473
   Convit A, 2000, NEUROBIOL AGING, V21, P19, DOI 10.1016/S0197-4580(99)00107-4
   De Jong GI, 1999, NEUROSCIENCE, V91, P203, DOI 10.1016/S0306-4522(98)00659-9
   de Toledo-Morrell L, 2000, HIPPOCAMPUS, V10, P136, DOI 10.1002/(SICI)1098-1063(2000)10:2<136::AID-HIPO2>3.0.CO;2-J
   Dickerson BC, 2001, NEUROBIOL AGING, V22, P747, DOI 10.1016/S0197-4580(01)00271-8
   Du AT, 2001, J NEUROL NEUROSUR PS, V71, P441, DOI 10.1136/jnnp.71.4.441
   Fein G, 2000, NEUROLOGY, V55, P1626, DOI 10.1212/WNL.55.11.1626
   Gadian DG, 2000, BRAIN, V123, P499, DOI 10.1093/brain/123.3.499
   Golebiowski M, 1999, DEMENT GERIATR COGN, V10, P284, DOI 10.1159/000017133
   GOLOMB J, 1994, LEARN MEMORY, V1, P45
   Gosche KM, 2002, NEUROLOGY, V58, P1476, DOI 10.1212/WNL.58.10.1476
   Hashimoto M, 1998, NEUROLOGY, V51, P357, DOI 10.1212/WNL.51.2.357
   Havlik RJ, 2000, NEUROLOGY, V54, P1526, DOI 10.1212/WNL.54.7.1526
   HIXSON JE, 1991, J LIPID RES, V32, P1529
   Horsburgh K, 1999, J NEUROPATH EXP NEUR, V58, P227, DOI 10.1097/00005072-199903000-00002
   JACK CR, 1994, EPILEPSIA, V35, pS21, DOI 10.1111/j.1528-1157.1994.tb05986.x
   Jack CR, 2002, NEUROLOGY, V58, P750, DOI 10.1212/WNL.58.5.750
   Jack CR, 1997, NEUROLOGY, V49, P786, DOI 10.1212/WNL.49.3.786
   Jack CR, 1999, NEUROLOGY, V52, P1397, DOI 10.1212/WNL.52.7.1397
   KAZEE AM, 1993, ALZ DIS ASSOC DIS, V7, P152, DOI 10.1097/00002093-199307030-00004
   Killiany RJ, 2002, NEUROLOGY, V58, P1188, DOI 10.1212/WNL.58.8.1188
   Kohler S, 1998, NEUROPSYCHOLOGIA, V36, P901, DOI 10.1016/S0028-3932(98)00017-7
   Kril JJ, 2002, J NEUROL NEUROSUR PS, V72, P747, DOI 10.1136/jnnp.72.6.747
   Launer LJ, 2000, NEUROBIOL AGING, V21, P49, DOI 10.1016/S0197-4580(00)00096-8
   LAUNER LJ, 1995, NEUROLOGY, V45, P747, DOI 10.1212/WNL.45.4.747
   LAUNER LJ, 1995, JAMA-J AM MED ASSOC, V274, P1846, DOI 10.1001/jama.274.23.1846
   Longstreth WT, 1998, ARCH NEUROL-CHICAGO, V55, P1217, DOI 10.1001/archneur.55.9.1217
   MCKHANN G, 1984, NEUROLOGY, V34, P939, DOI 10.1212/WNL.34.7.939
   Mizuno K, 2000, J NEUROL SCI, V173, P18, DOI 10.1016/S0022-510X(99)00289-0
   Pantel J, 1998, DEMENT GERIATR COGN, V9, P309, DOI 10.1159/000017082
   Peila R, 2001, STROKE, V32, P2882, DOI 10.1161/hs1201.100392
   Petersen RC, 2000, NEUROLOGY, V54, P581, DOI 10.1212/WNL.54.3.581
   Petrovitch H, 2000, NEUROBIOL AGING, V21, P57, DOI 10.1016/S0197-4580(00)00106-8
   RempelClower NL, 1996, J NEUROSCI, V16, P5233
   Sabbatini M, 2001, MECH AGEING DEV, V122, P2085, DOI 10.1016/S0047-6374(01)00318-9
   SCHELTENS P, 1992, J NEUROL NEUROSUR PS, V55, P967, DOI 10.1136/jnnp.55.10.967
   Skoog I, 1996, LANCET, V347, P1141, DOI 10.1016/S0140-6736(96)90608-X
   SMITH ML, 1984, ACTA NEUROPATHOL, V64, P319, DOI 10.1007/BF00690397
   Teng E L, 1994, Int Psychogeriatr, V6, P45, DOI 10.1017/S1041610294001602
   VANHOESEN GW, 1990, PROG BRAIN RES, V83, P445
   Visser PJ, 1999, J NEUROL, V246, P477, DOI 10.1007/s004150050387
   Visser PJ, 2002, J NEUROL NEUROSUR PS, V72, P491
   WALDEMAR G, 1994, J NEUROL NEUROSUR PS, V57, P1458, DOI 10.1136/jnnp.57.12.1458
   White L, 1996, JAMA-J AM MED ASSOC, V276, P955, DOI 10.1001/jama.276.12.955
   White LR, 2000, J AM COLL NUTR, V19, P242, DOI 10.1080/07315724.2000.10718923
   YOSHITAKE T, 1995, NEUROLOGY, V45, P1161, DOI 10.1212/WNL.45.6.1161
NR 51
TC 202
Z9 208
U1 0
U2 6
PU LIPPINCOTT WILLIAMS & WILKINS
PI PHILADELPHIA
PA TWO COMMERCE SQ, 2001 MARKET ST, PHILADELPHIA, PA 19103 USA
SN 0194-911X
EI 1524-4563
J9 HYPERTENSION
JI Hypertension
PD JUL
PY 2004
VL 44
IS 1
BP 29
EP 34
DI 10.1161/01.HYP.0000132475.32317.bb
PG 6
WC Peripheral Vascular Disease
WE Science Citation Index Expanded (SCI-EXPANDED)
SC Cardiovascular System & Cardiology
GA 832GU
UT WOS:000222256200008
PM 15159381
OA Bronze
DA 2022-10-31
ER

PT J
AU Hakala, M
   Karlsson, H
   Kurki, T
   Aalto, S
   Koponen, S
   Vahlberg, T
   Niemi, PM
AF Hakala, M
   Karlsson, H
   Kurki, T
   Aalto, S
   Koponen, S
   Vahlberg, T
   Niemi, PM
TI Volumes of the caudate nuclei in women with somatization disorder and
   healthy women
SO PSYCHIATRY RESEARCH-NEUROIMAGING
LA English
DT Article
DE somatization; MRI; volumetry; putamen; hippocampus; brain
ID DEFICIT HYPERACTIVITY DISORDER; POSTTRAUMATIC-STRESS-DISORDER; RECURRENT
   MAJOR DEPRESSION; HIPPOCAMPAL VOLUME; SCHIZOPHRENIC-PATIENTS; BIPOLAR
   DISORDER; BASAL GANGLIA; WHITE-MATTER; ALZHEIMERS-DISEASE; SEXUAL ABUSE
AB Very little is known about the pathophysiology of somatization disorder. This study was designed to analyze the volumes of some brain structures possibly involved in somatization based on the observation of glucose metabolism of the brain in these patients. We studied 10 female patients with a diagnosis of somatization disorder or undifferentiated somatoform disorder with no comorbid current DSM-IV Axis I disorder and compared them to 16 healthy female volunteers using brain MRI (1.5T instrument). The patients had bilateral enlargement of caudate nuclei volumes compared with healthy volunteers. These volume differences in the caudate nuclei could be associated with the pathophysiology of somatization. (C) 2004 Elsevier Ireland Ltd. All rights reserved.
C1 Harjavalta Psychiat Hosp, Satakunta Hosp Dist Area, Harjavalta 29200, Finland.
   Univ Turku, Dept Psychiat, Turku 20700, Finland.
   Univ Turku, Dept Radiol, FIN-20521 Turku, Finland.
   Turku PET Ctr, PET Unit, Turku 20520, Finland.
   Univ Turku, Dept Biostat, Turku 20520, Finland.
RP Hakala, M (通讯作者)，Harjavalta Psychiat Hosp, Satakunta Hosp Dist Area, Sairaalantie 14, Harjavalta 29200, Finland.
EM mika.hakala@satshp.fi
RI Aalto, Sargo/K-1757-2013
OI Aalto, Sargo/0000-0002-8924-5447; Kurki, Timo/0000-0001-5532-3534
CR ALTSHULER LL, 1991, ARCH GEN PSYCHIAT, V48, P482
   AXELSON DA, 1993, PSYCHIAT RES, V47, P163, DOI 10.1016/0165-1781(93)90046-J
   AYLWARD EH, 1994, AM J PSYCHIAT, V151, P687
   BREIER A, 1992, ARCH GEN PSYCHIAT, V49, P921
   Bremner JD, 1997, BIOL PSYCHIAT, V41, P23, DOI 10.1016/S0006-3223(96)00162-X
   Bremner JD, 2000, AM J PSYCHIAT, V157, P115, DOI 10.1176/ajp.157.1.115
   BUCHANAN RW, 1993, AM J PSYCHIAT, V150, P59
   Castellanos FX, 2001, ARCH GEN PSYCHIAT, V58, P289, DOI 10.1001/archpsyc.58.3.289
   CASTELLANOS FX, 1994, AM J PSYCHIAT, V151, P1791
   Castellanos FX, 1996, ARCH GEN PSYCHIAT, V53, P607
   CHAKOS MH, 1995, LANCET, V345, P456, DOI 10.1016/S0140-6736(95)90441-7
   CHAKOS MH, 1994, AM J PSYCHIAT, V151, P1430
   Corson PW, 1999, BIOL PSYCHIAT, V46, P712
   Corson PW, 1999, AM J PSYCHIAT, V156, P1200
   DEROGATIS L R, 1973, Psychopharmacology Bulletin, V9, P13
   DUPONT RM, 1995, ARCH GEN PSYCHIAT, V52, P747
   ESCOBAR JI, 1987, AM J PUBLIC HEALTH, V77, P837, DOI 10.2105/AJPH.77.7.837
   Filipek PA, 1997, NEUROLOGY, V48, P589, DOI 10.1212/WNL.48.3.589
   Frazier JA, 1996, AM J PSYCHIAT, V153, P564
   Gurvits TV, 1996, BIOL PSYCHIAT, V40, P1091, DOI 10.1016/S0006-3223(96)00229-6
   Hakala M, 2002, PSYCHOL MED, V32, P1379, DOI 10.1017/S0033291702006578
   HECKERS S, 1991, BIOL PSYCHIAT, V29, P556, DOI 10.1016/0006-3223(91)90091-Y
   Hokama H, 1995, PSYCHIAT RES-NEUROIM, V61, P209, DOI 10.1016/0925-4927(95)02729-H
   HUSAIN MM, 1991, PSYCHIAT RES-NEUROIM, V40, P95, DOI 10.1016/0165-1781(91)90149-J
   JACK CR, 1992, NEUROLOGY, V42, P183, DOI 10.1212/WNL.42.1.183
   JERNIGAN TL, 1991, ARCH GEN PSYCHIAT, V48, P881
   Karlsson H, 1997, J PSYCHOSOM RES, V42, P157, DOI 10.1016/S0022-3999(96)00287-5
   KRISHNAN KRR, 1992, ARCH GEN PSYCHIAT, V49, P553
   Laakso MP, 1996, NEUROLOGY, V46, P678, DOI 10.1212/WNL.46.3.678
   Lenze EJ, 1999, AM J PSYCHIAT, V156, P1989
   Mataro M, 1997, ARCH NEUROL-CHICAGO, V54, P963, DOI 10.1001/archneur.1997.00550200027006
   Parashos IA, 1998, PSYCHIAT RES-NEUROIM, V84, P7, DOI 10.1016/S0925-4927(98)00042-0
   Pearlson GD, 1997, BIOL PSYCHIAT, V41, P1, DOI 10.1016/S0006-3223(96)00373-3
   Pillay SS, 1998, PSYCHIAT RES-NEUROIM, V84, P61, DOI 10.1016/S0925-4927(98)00048-1
   QUILL TE, 1985, JAMA-J AM MED ASSOC, V254, P3075, DOI 10.1001/jama.254.21.3075
   Sheline YI, 1996, P NATL ACAD SCI USA, V93, P3908, DOI 10.1073/pnas.93.9.3908
   Sheline YI, 1999, J NEUROSCI, V19, P5034
   SMITH GR, 1986, ARCH INTERN MED, V146, P69, DOI 10.1001/archinte.146.1.69
   Stein MB, 1997, PSYCHOL MED, V27, P951, DOI 10.1017/S0033291797005242
   SWAYZE VW, 1992, BIOL PSYCHIAT, V31, P221, DOI 10.1016/0006-3223(92)90046-3
   Vakili K, 2000, BIOL PSYCHIAT, V47, P1087, DOI 10.1016/S0006-3223(99)00296-6
NR 41
TC 32
Z9 36
U1 0
U2 7
PU ELSEVIER SCI IRELAND LTD
PI CLARE
PA CUSTOMER RELATIONS MANAGER, BAY 15, SHANNON INDUSTRIAL ESTATE CO, CLARE,
   IRELAND
SN 0925-4927
J9 PSYCHIAT RES-NEUROIM
JI Psychiatry Res. Neuroimaging
PD MAY 30
PY 2004
VL 131
IS 1
BP 71
EP 78
DI 10.1016/j.pscychresns.2004.03.001
PG 8
WC Clinical Neurology; Neuroimaging; Psychiatry
WE Science Citation Index Expanded (SCI-EXPANDED)
SC Neurosciences & Neurology; Psychiatry
GA 840IW
UT WOS:000222852900007
PM 15246456
DA 2022-10-31
ER

PT J
AU Prins, ND
   van Straaten, ECW
   van Dijk, EJ
   Simoni, M
   van Schijndel, RA
   Vrooman, HA
   Koudstaal, PJ
   Scheltens, P
   Breteler, MMB
   Barkhof, F
AF Prins, ND
   van Straaten, ECW
   van Dijk, EJ
   Simoni, M
   van Schijndel, RA
   Vrooman, HA
   Koudstaal, PJ
   Scheltens, P
   Breteler, MMB
   Barkhof, F
TI Measuring progression of cerebral white matter lesions on MRI - Visual
   rating and volumetrics
SO NEUROLOGY
LA English
DT Article
ID CARDIOVASCULAR HEALTH; ALZHEIMERS-DISEASE; ROTTERDAM SCAN;
   ELDERLY-PEOPLE; FOLLOW-UP; HYPERINTENSITIES; AGREEMENT; DEMENTIA; BRAIN
AB Objective: To evaluate the concordance of a volumetric method for measuring white matter lesion (WML) change with visual rating scales. Methods: The authors selected a stratified sample of 20 elderly people (mean age 72 years, range 61 to 88 years) with an MRI examination at baseline and at 3-year follow-up from the community-based Rotterdam Scan Study (RSS). Four raters assessed WML change with four different visual rating scales: the Fazekas scale, the Scheltens scale, the RSS scale, and a new visual rating scale that was designed to measure change in WML. The authors assessed concordance with a volumetric method with scatter plots and correlations, and interobserver agreement with intraclass correlation coefficients. Results: For assessment of change in WML, the Fazekas, Scheltens, and periventricular part of the RSS scale showed little correlation with volumetrics, and low interobserver agreement. The authors' new WML change scale and the subcortical part of the RSS scale showed good correlation with volumetrics. After additional training, the new WML change scale showed good interobserver agreement for measuring WML change. Conclusions: Commonly used visual rating scales are not well suited for measuring change in white matter lesion severity. The authors' new white matter lesion change scale is more accurate and precise, and may be of use in studies focusing on progression of white matter lesions.
C1 Erasmus MC, Dept Epidemiol & Biostat, NL-3000 DR Rotterdam, Netherlands.
   Erasmus MC, Dept Neurol, NL-3000 DR Rotterdam, Netherlands.
   Erasmus MC, Dept Med Informat & Radiol, NL-3000 DR Rotterdam, Netherlands.
   Vrije Univ Amsterdam Med Ctr, Dept Neurol, Amsterdam, Netherlands.
   Vrije Univ Amsterdam Med Ctr, Alzheimer Ctr, Amsterdam, Netherlands.
   Vrije Univ Amsterdam Med Ctr, Dept Radiol, Amsterdam, Netherlands.
   Vrije Univ Amsterdam Med Ctr, Image Anal Ctr, Amsterdam, Netherlands.
   Univ Florence, Dept Neurol & Psychiat Sci, I-50121 Florence, Italy.
RP Breteler, MMB (通讯作者)，Erasmus MC, Dept Epidemiol & Biostat, POB 1738, NL-3000 DR Rotterdam, Netherlands.
EM m.breteler@erasmusmc.nl
RI van Dijk, Ewoud J/J-7951-2012; Scheltens, Philip/AAL-9631-2020;
   Breteler, Monique M.B./J-5058-2014
OI Scheltens, Philip/0000-0002-1046-6408; Breteler, Monique
   M.B./0000-0002-0626-9305; Barkhof, Frederik/0000-0003-3543-3706; van
   Schijndel, Ronald/0000-0002-2294-1050
CR [Anonymous], 1996, PRACTICAL STAT MED R
   AWAD IA, 1986, STROKE, V17, P1090, DOI 10.1161/01.STR.17.6.1090
   Barber R, 1999, J NEUROL NEUROSUR PS, V67, P66, DOI 10.1136/jnnp.67.1.66
   BLAND JM, 1986, LANCET, V1, P307, DOI 10.1016/s0140-6736(86)90837-8
   de Groot JC, 2000, ANN NEUROL, V47, P145
   de Leeuw FE, 2001, J NEUROL NEUROSUR PS, V70, P9, DOI 10.1136/jnnp.70.1.9
   DECARLI C, 1995, NEUROLOGY, V45, P2077, DOI 10.1212/WNL.45.11.2077
   DeCarli C, 2002, NEUROLOGY, V58, pA399
   FAZEKAS F, 1987, AM J ROENTGENOL, V149, P351, DOI 10.2214/ajr.149.2.351
   Kapeller P, 2003, STROKE, V34, P441, DOI 10.1161/01.STR.0000049766.26453.E9
   Leys D, 1999, EUR NEUROL, V42, P67, DOI 10.1159/000069414
   Longstreth WT, 1996, STROKE, V27, P1274, DOI 10.1161/01.STR.27.8.1274
   Maes F, 1997, IEEE T MED IMAGING, V16, P187, DOI 10.1109/42.563664
   OBrien J, 1996, BRIT J PSYCHIAT, V168, P477, DOI 10.1192/bjp.168.4.477
   Pantoni L, 1997, STROKE, V28, P652, DOI 10.1161/01.STR.28.3.652
   SCHELTENS P, 1993, J NEUROL SCI, V114, P7, DOI 10.1016/0022-510X(93)90041-V
   Schmidt R, 1999, NEUROLOGY, V53, P132, DOI 10.1212/WNL.53.1.132
   Steffens DC, 2002, STROKE, V33, P1636, DOI 10.1161/01.STR.0000018405.59799.D5
   VANWALDERVEEN MAA, 1995, NEUROLOGY, V45, P1684, DOI 10.1212/WNL.45.9.1684
   Veldink JH, 1998, NEUROLOGY, V51, P319, DOI 10.1212/WNL.51.1.319
   Wahlund LO, 1996, MAGN RESON IMAGING, V14, P601, DOI 10.1016/0730-725X(96)00098-7
NR 21
TC 145
Z9 151
U1 2
U2 9
PU LIPPINCOTT WILLIAMS & WILKINS
PI PHILADELPHIA
PA TWO COMMERCE SQ, 2001 MARKET ST, PHILADELPHIA, PA 19103 USA
SN 0028-3878
EI 1526-632X
J9 NEUROLOGY
JI Neurology
PD MAY 11
PY 2004
VL 62
IS 9
BP 1533
EP 1539
DI 10.1212/01.WNL.0000123264.40498.B6
PG 7
WC Clinical Neurology
WE Science Citation Index Expanded (SCI-EXPANDED)
SC Neurosciences & Neurology
GA 819XU
UT WOS:000221350400014
PM 15136677
DA 2022-10-31
ER

PT J
AU De Stefano, N
   Bartolozzi, ML
   Nacmias, B
   Zipoli, V
   Mortilla, M
   Guidi, L
   Siracusa, G
   Sorbi, S
   Federico, A
   Amato, MP
AF De Stefano, N
   Bartolozzi, ML
   Nacmias, B
   Zipoli, V
   Mortilla, M
   Guidi, L
   Siracusa, G
   Sorbi, S
   Federico, A
   Amato, MP
TI Influence of apolipoprotein E epsilon 4 genotype on brain tissue
   integrity in relapsing-remitting multiple sclerosis
SO ARCHIVES OF NEUROLOGY
LA English
DT Article
ID E EPSILON-4 ALLELE; PROGRESSIVE CEREBRAL ATROPHY; ALZHEIMERS-DISEASE;
   CHOLESTEROL TRANSPORT; APOE GENOTYPE; WHITE-MATTER; HEAD-INJURY; SERIAL
   MRI; MS; ASSOCIATION
AB Background: Recent clinical and imaging studies have raised the hypothesis that patients with multiple sclerosis (MS) and the apolipoprotein E (ApoE) epsilon4 allele may have a more severe disease course than those without the ApoE epsilon4 allele. This seems to be related to more extensive tissue destruction and less efficient neuronal maintenance and repair in ApoE epsilon4 carriers.
   Objective: To evaluate the influence of different ApoE genotypes on brain tissue integrity in patients with relapsing-remitting MS (RRMS).
   Design: We determined the ApoE genotype in 76 RRMS patients. Conventional T1-, T2-, and proton density-weighted magnetic resonance (MR) images were obtained for each patient and in a group of demographically matched healthy control subjects. On conventional T1-weighted MR images, an automated analysis tool was used to obtain total brain volumes normalized for head size (NBVs). Total brain lesion load was estimated on proton density- and T2-weighted MR images.
   Results: From the whole group of RRMS patients, we identified 18 with and 58 without the epsilon4 allele. Both patient groups were not significantly different in age, age of disease onset, clinical disability, and disease duration. Carriers of the epsilon4 allele showed significantly (P=.01) lower NBVs than controls and non-epsilon4 allele carriers. When a similar analysis was performed on only those patients with both very short disease duration and absence of clinical disability, NBV values were still significantly lower in RRMS patients with the epsilon4 allele than in those without it (P=.02) and in controls (P=.007). In contrast, RRMS patients with different ApoE genotypes did not show significant differences in values of total brain T2-weighted lesion volumes.
   Conclusions: The presence of significant NBV decreases only in the group of RRMS patients with the ApoE epsilon4 genotype provides new evidence that links ApoE epsilon4-related impaired mechanisms of cell repair and severe tissue destruction in MS. Results of the present study suggest that this negative influence of the ApoE epsilon4 genotype might be active from the earliest disease stages.
C1 Univ Siena, Dept Neurol & Behav Sci, I-53100 Siena, Italy.
   Hosp Empoli, Neurol Unit, Empoli, Italy.
   Univ Florence, Dept Neurol, Florence, Italy.
RP De Stefano, N (通讯作者)，Univ Siena, Dept Neurol & Behav Sci, Viale Bracci 2, I-53100 Siena, Italy.
EM destefano@unisi.it
RI Amato, Maria Pia/AAC-5940-2022; amato, Maria Pia/AAL-5998-2020;
   Mortilla, Marzia/AAV-5525-2020; Nacmias, Benedetta/J-5084-2018
OI amato, Maria Pia/0000-0003-3325-3760; Nacmias,
   Benedetta/0000-0001-9338-9040; sorbi, sandro/0000-0002-0380-6670;
   federico, antonio/0000-0002-5246-1621; De Stefano,
   Nicola/0000-0003-4930-7639
CR Bigler ED, 2000, AM J NEURORADIOL, V21, P1857
   BOYLES JK, 1989, J CLIN INVEST, V83, P1015, DOI 10.1172/JCI113943
   Brex PA, 2000, NEUROLOGY, V54, P1689, DOI 10.1212/WNL.54.8.1689
   Chapman J, 2001, NEUROLOGY, V57, P1482, DOI 10.1212/WNL.57.8.1482
   Chapman J, 2001, NEUROLOGY, V56, P312, DOI 10.1212/WNL.56.3.312
   Cifelli A, 2002, MULT SCLER, V8, P193, DOI 10.1191/1352458502ms820oa
   De Stefano N, 2003, NEUROLOGY, V60, P1157, DOI 10.1212/01.WNL.0000055926.69643.03
   De Stefano N, 2002, J NEUROL, V249, P1072, DOI 10.1007/s00415-002-0790-5
   den Heijer T, 2002, NEUROLOGY, V59, P746, DOI 10.1212/WNL.59.5.746
   Doody RS, 2000, J NEUROL NEUROSUR PS, V69, P668, DOI 10.1136/jnnp.69.5.668
   Enzinger C, 2003, ARCH NEUROL-CHICAGO, V60, P65, DOI 10.1001/archneur.60.1.65
   Evangelou N, 2000, ANN NEUROL, V47, P391, DOI 10.1002/1531-8249(200003)47:3<391::AID-ANA20>3.0.CO;2-J
   Evangelou N, 1999, J NEUROL NEUROSUR PS, V67, P203, DOI 10.1136/jnnp.67.2.203
   Fazekas F, 2000, J NEUROL NEUROSUR PS, V69, P25, DOI 10.1136/jnnp.69.1.25
   Fazekas F, 2001, NEUROLOGY, V57, P853, DOI 10.1212/WNL.57.5.853
   Fox NC, 2000, NEUROLOGY, V54, P807, DOI 10.1212/WNL.54.4.807
   Hashimoto M, 2001, NEUROLOGY, V57, P1461, DOI 10.1212/WNL.57.8.1461
   Hogh P, 2000, MULT SCLER J, V6, P226, DOI 10.1191/135245800678827851
   Klunk WE, 1998, NEUROBIOL AGING, V19, P511, DOI 10.1016/S0197-4580(98)00105-5
   KURTZKE JF, 1983, NEUROLOGY, V33, P1444, DOI 10.1212/WNL.33.11.1444
   Losseff NA, 1996, BRAIN, V119, P2009, DOI 10.1093/brain/119.6.2009
   MAHLEY RW, 1988, SCIENCE, V240, P622, DOI 10.1126/science.3283935
   Masterman T, 2002, MULT SCLER, V8, P98, DOI 10.1191/1352458502ms787oa
   Miller DH, 2002, BRAIN, V125, P1676, DOI 10.1093/brain/awf177
   Mori E, 2002, ANN NEUROL, V51, P209, DOI 10.1002/ana.10093
   NICOLL JAR, 1995, NAT MED, V1, P135, DOI 10.1038/nm0295-135
   O'Brien JT, 2001, NEUROLOGY, V56, P1386, DOI 10.1212/WNL.56.10.1386
   Peterson JW, 2001, ANN NEUROL, V50, P389, DOI 10.1002/ana.1123
   POSER CM, 1983, ANN NEUROL, V13, P227, DOI 10.1002/ana.410130302
   Rudick RA, 1999, NEUROLOGY, V53, P1698, DOI 10.1212/WNL.53.8.1698
   Schmidt S, 2002, AM J HUM GENET, V70, P708, DOI 10.1086/339269
   Simon JH, 1999, NEUROLOGY, V53, P139, DOI 10.1212/WNL.53.1.139
   Smith SM, 2002, HUM BRAIN MAPP, V17, P143, DOI 10.1002/hbm.10062
   Smith SM, 2002, NEUROIMAGE, V17, P479, DOI 10.1006/nimg.2002.1040
   SORBI S, 1994, NEUROSCI LETT, V177, P100, DOI 10.1016/0304-3940(94)90054-X
   Teasdale GM, 1997, LANCET, V350, P1069, DOI 10.1016/S0140-6736(97)04318-3
   Waxman SG, 1997, ADV NEUROL, V73, P109
   White F, 2001, NEUROBIOL DIS, V8, P611, DOI 10.1006/nbdi.2001.0401
   Yasuda M, 1998, AM J PSYCHIAT, V155, P779
   Zhang YY, 2001, IEEE T MED IMAGING, V20, P45, DOI 10.1109/42.906424
NR 40
TC 44
Z9 45
U1 0
U2 0
PU AMER MEDICAL ASSOC
PI CHICAGO
PA 515 N STATE ST, CHICAGO, IL 60610 USA
SN 0003-9942
J9 ARCH NEUROL-CHICAGO
JI Arch. Neurol.
PD APR
PY 2004
VL 61
IS 4
BP 536
EP 540
DI 10.1001/archneur.61.4.536
PG 5
WC Clinical Neurology
WE Science Citation Index Expanded (SCI-EXPANDED)
SC Neurosciences & Neurology
GA 810RX
UT WOS:000220722500011
PM 15096402
OA Bronze, Green Published
DA 2022-10-31
ER

PT J
AU Song, SK
   Kim, JH
   Lin, SJ
   Brendza, RP
   Holtzman, DM
AF Song, SK
   Kim, JH
   Lin, SJ
   Brendza, RP
   Holtzman, DM
TI Diffusion tensor imaging detects age-dependent white matter changes in a
   transgenic mouse model with amyloid deposition
SO NEUROBIOLOGY OF DISEASE
LA English
DT Article
DE Alzheimer's disease; diffusion tenser; mice; PDAPP; MRI; myelin; axon;
   white matter
ID SUBJECTIVE COGNITIVE DYSFUNCTION; EARLY ALZHEIMERS-DISEASE;
   ROTTERDAM-SCAN; PRECURSOR PROTEIN; CORPUS-CALLOSUM; IN-VIVO;
   PLAQUE-FORMATION; HUMAN BRAIN; LESIONS; MRI
AB Increasing evidence demonstrates that there is marked damage and dysfunction not only in the gray matter but also in the white matter in Alzheimer's disease (AD). In this study, transgenic mice overexpressing beta-amyloid precursor protein (APP) under control of the platelet-derived growth factor promoter (PDAPP mice) were examined using diffusion tensor magnetic resonance imaging (DTI) to evaluate the extent of white matter injury before and following the development of AD-like pathology. The profile of DTI parameters was significantly different in old PDAPP mice compared to that of old control mice following the development of AD-like pathology. No difference in DTI parameters was observed between the young PDAPP and control mice. Our results suggest that as amyloid 0 (A) deposition and levels increase over time in PDAPP mice, these changes lead to primary or secondary white matter injury that can be detected by DTI. (C) 2004 Elsevier Inc. All rights reserved.
C1 Washington Univ, Sch Med, Biomed MR Lab, Dept Radiol, St Louis, MO 63110 USA.
   Washington Univ, Dept Chem, St Louis, MO 63110 USA.
   Washington Univ, Sch Med, Dept Internal Med, St Louis, MO 63110 USA.
   Washington Univ, Sch Med, Dept Neurol, St Louis, MO 63110 USA.
   Washington Univ, Sch Med, Dept Mol Biol & Pharmacol, St Louis, MO 63110 USA.
   Washington Univ, Sch Med, Ctr Study Nervous Syst Injury, St Louis, MO 63110 USA.
RP Song, SK (通讯作者)，Washington Univ, Sch Med, Biomed MR Lab, Dept Radiol, Campus Box 8227,660 S Euclid Ave, St Louis, MO 63110 USA.
EM victor@wuchem.wustl.edu
FU NCI NIH HHS [1 R24 CA83060-01] Funding Source: Medline; NIA NIH HHS
   [AG13956, P50AG05681, AG05681, AG11355] Funding Source: Medline;
   NATIONAL CANCER INSTITUTE [R24CA083060] Funding Source: NIH RePORTER;
   NATIONAL INSTITUTE ON AGING [P50AG005681, R37AG013956, R01AG013956,
   P01AG011355] Funding Source: NIH RePORTER
CR Barber R, 1999, J NEUROL NEUROSUR PS, V67, P66, DOI 10.1136/jnnp.67.1.66
   Basser PJ, 1998, MAGNET RESON MED, V39, P928, DOI 10.1002/mrm.1910390610
   Basser PJ, 1996, J MAGN RESON SER B, V111, P209, DOI 10.1016/j.jmr.2011.09.022
   Bozzali M, 2002, J NEUROL NEUROSUR PS, V72, P742, DOI 10.1136/jnnp.72.6.742
   Bozzao A, 2001, AM J NEURORADIOL, V22, P1030
   Bronge L, 2002, DEMENT GERIATR COGN, V13, P205, DOI 10.1159/000057698
   BRUN A, 1986, ANN NEUROL, V19, P253, DOI 10.1002/ana.410190306
   Chun T, 2000, AM J NEURORADIOL, V21, P1078
   de Groot JC, 2000, ANN NEUROL, V47, P145
   de Groot JC, 2001, NEUROLOGY, V56, P1539, DOI 10.1212/WNL.56.11.1539
   de Leeuw FE, 2001, J NEUROL NEUROSUR PS, V70, P9, DOI 10.1136/jnnp.70.1.9
   DeMattos RB, 2002, P NATL ACAD SCI USA, V99, P10843, DOI 10.1073/pnas.162228299
   Desmond DW, 2002, CEREBROVASC DIS, V13, P53, DOI 10.1159/000049151
   Engelter ST, 2000, AM J ROENTGENOL, V175, P425, DOI 10.2214/ajr.175.2.1750425
   FORLONI G, 1993, NEUROREPORT, V4, P523, DOI 10.1097/00001756-199305000-00015
   GAMES D, 1995, NATURE, V373, P523, DOI 10.1038/373523a0
   Giannakopoulos P, 1998, MICROSC RES TECHNIQ, V43, P16, DOI 10.1002/(SICI)1097-0029(19981001)43:1<16::AID-JEMT3>3.0.CO;2-T
   Hampel H, 2002, J NEURAL TRANSM, V109, P837, DOI 10.1007/s007020200069
   Han XL, 2002, J NEUROCHEM, V82, P809, DOI 10.1046/j.1471-4159.2002.00997.x
   Han XL, 2001, J NEUROCHEM, V77, P1168, DOI 10.1046/j.1471-4159.2001.00332.x
   Hanyu H, 1999, J NEUROL SCI, V167, P37, DOI 10.1016/S0022-510X(99)00135-5
   Hirono N, 2000, STROKE, V31, P2182, DOI 10.1161/01.STR.31.9.2182
   Holtzman DM, 2000, P NATL ACAD SCI USA, V97, P2892, DOI 10.1073/pnas.050004797
   Irizarry MC, 1997, J NEUROSCI, V17, P7053
   Ishimaru MJ, 1999, J COMP NEUROL, V408, P461
   Ivins KJ, 1999, NEUROBIOL DIS, V6, P440, DOI 10.1006/nbdi.1999.0268
   Jen LS, 1998, NATURE, V392, P140, DOI 10.1038/32327
   Kantarci K, 2001, RADIOLOGY, V219, P101, DOI 10.1148/radiology.219.1.r01ap14101
   Masliah E, 1996, J NEUROSCI, V16, P5795
   MEYER OC, 1992, CLIN EXP RHEUMATOL, V10, P1
   MORRISON PRH, 1999, ALZHEIMER DIS, P207
   Mudher A, 2002, TRENDS NEUROSCI, V25, P22, DOI 10.1016/S0166-2236(00)02031-2
   Nusbaum AO, 2001, AM J NEURORADIOL, V22, P136
   O'Brien J, 2000, ANN NY ACAD SCI, V903, P482, DOI 10.1111/j.1749-6632.2000.tb06403.x
   O'Sullivan M, 2001, NEUROLOGY, V57, P632, DOI 10.1212/WNL.57.4.632
   OBrien JT, 1996, BRIT J PSYCHIAT, V169, P671, DOI 10.1192/bjp.169.5.671a
   Olichney JM, 2000, ANN NY ACAD SCI, V903, P138, DOI 10.1111/j.1749-6632.2000.tb06360.x
   Pfefferbaum A, 2000, MAGNET RESON MED, V44, P259, DOI 10.1002/1522-2594(200008)44:2<259::AID-MRM13>3.0.CO;2-6
   Pierpaoli C, 1996, RADIOLOGY, V201, P637, DOI 10.1148/radiology.201.3.8939209
   Price JL, 1999, ANN NEUROL, V45, P358, DOI 10.1002/1531-8249(199903)45:3<358::AID-ANA12>3.0.CO;2-X
   Price JL, 2001, ARCH NEUROL-CHICAGO, V58, P1395, DOI 10.1001/archneur.58.9.1395
   Redwine JM, 2003, P NATL ACAD SCI USA, V100, P1381, DOI 10.1073/pnas.242746599
   Rose SE, 2000, J NEUROL NEUROSUR PS, V69, P528, DOI 10.1136/jnnp.69.4.528
   SCHELTENS P, 1995, NEUROLOGY, V45, P883, DOI 10.1212/WNL.45.5.883
   Song SK, 2002, NEUROIMAGE, V17, P1429, DOI 10.1006/nimg.2002.1267
   Stewart R, 2001, NEUROLOGY, V57, P2149, DOI 10.1212/WNL.57.11.2149
   Takahashi S, 2002, NEUROSCI LETT, V332, P45, DOI 10.1016/S0304-3940(02)00914-X
   Teipel SJ, 2002, ARCH NEUROL-CHICAGO, V59, P243, DOI 10.1001/archneur.59.2.243
   Xu J, 2001, J NEUROSCI, V21, part. no., DOI 10.1523/JNEUROSCI.21-01-j0001.2001
   Yuan JY, 2000, NATURE, V407, P802, DOI 10.1038/35037739
NR 50
TC 145
Z9 150
U1 2
U2 5
PU ACADEMIC PRESS INC ELSEVIER SCIENCE
PI SAN DIEGO
PA 525 B ST, STE 1900, SAN DIEGO, CA 92101-4495 USA
SN 0969-9961
EI 1095-953X
J9 NEUROBIOL DIS
JI Neurobiol. Dis.
PD APR
PY 2004
VL 15
IS 3
BP 640
EP 647
DI 10.1016/j.nbd.2003.12.003
PG 8
WC Neurosciences
WE Science Citation Index Expanded (SCI-EXPANDED)
SC Neurosciences & Neurology
GA 811UL
UT WOS:000220796700023
PM 15056472
DA 2022-10-31
ER

PT J
AU Sachdev, PS
   Brodaty, H
   Valenzuela, MJ
   Lorentz, L
   Looi, JCL
   Wen, W
   Zagami, AS
AF Sachdev, PS
   Brodaty, H
   Valenzuela, MJ
   Lorentz, L
   Looi, JCL
   Wen, W
   Zagami, AS
TI The neuropsychological profile of vascular cognitive impairment in
   stroke and TIA patients
SO NEUROLOGY
LA English
DT Article
ID ALZHEIMERS-DISEASE; R NORMS; AGES 56; DEMENTIA; RELIABILITY; HEALTH
AB Objective: To characterize the neuropsychological profile of vascular cognitive impairment (VCI) and vascular dementia (VaD). Methods: The authors examined 170 patients with stroke or TIA at 3 to 6 months after the vascular event, and 96 age-matched healthy controls, with detailed neuropsychological and medical-psychiatric assessments, with a majority (66.7%) undergoing MRI brain scans. The subjects were diagnosed as having VaD, VCI, or no cognitive impairment by consensus. The neuropsychological tests were classified into cognitive domains, and composite z-scores adjusted for age and education. Results: VaD subjects had disturbance in all cognitive domains, with verbal memory, especially retention, being less affected. VCI subjects had similar but less severe disturbance. The domains that best discriminated cognitively impaired from unimpaired patients were abstraction, mental flexibility, information processing speed, and working memory. Cognitive impairment had a significant correlation with deep white matter hyperintensities, but not with volume and number of infarctions, even though the VaD subjects had larger infarct volumes than VCI subjects. The MRI variables did not provide additional discrimination between subgroups. Conclusions: The cognitive deficits in VaD and VCI are characterized by disturbance of frontal functions, with less verbal memory impairment. VaD and VCI differ in severity but not pattern of disturbance. The brain lesions that best account for these deficits are noninfarct subcortical white matter and gray matter changes due to ischemia. The picture of VaD/VCI presented shows subcortical deficits embellished by cognitive deficits from cortical infarctions.
C1 Univ New S Wales, Sch Psychiat, Kensington, NSW 2033, Australia.
   Univ New S Wales, Sch Med, Kensington, NSW 2033, Australia.
   Prince Wales Hosp, Dept Old Age Psychiat, Sydney, NSW, Australia.
   Prince Wales Hosp, Inst Neurol Sci, Sydney, NSW, Australia.
   Australian Natl Univ, Mental Hlth Res Ctr, Canberra, ACT 0200, Australia.
   Australian Natl Univ, Sch Med, Canberra, ACT 0200, Australia.
   Calvary Hosp, Res Ctr Neurosci Ageing, Bruce, ACT 2615, Australia.
RP Sachdev, PS (通讯作者)，Prince Wales Hosp, NPI, Barker St, Randwick, NSW 2031, Australia.
EM p.sachdev@unsw.edu.au
RI Sachdev, Perminder/ABC-1137-2020; Brodaty, Henry/E-2753-2010
OI Sachdev, Perminder/0000-0002-9595-3220; Brodaty,
   Henry/0000-0001-9487-6617; Valenzuela, Michael/0000-0001-7162-6607;
   Looi, Jeffrey/0000-0003-3351-6911; Wen, Wei/0000-0003-2753-3870; ZAGAMI,
   ALESSANDRO S/0000-0002-4346-0790
CR American Psychiatric Association, 1980, PSYCHIAT RES, V3, DOI DOI 10.1016/j.psychres.2011.06.006
   [Anonymous], 1985, HALSTEAD REITAN NEUR
   [Anonymous], 1992, CLIN NEUROPSYCHOL, DOI DOI 10.1080/
   Benton A., 1978, MULTILINGUAL APHASIA
   Benton A., 1994, CONTRIBUTIONS NEUROP
   BRIGGS G G, 1975, Cortex, V11, P230
   CUMMINGS JL, 1994, NEUROLOGY, V44, P2308, DOI 10.1212/WNL.44.12.2308
   Desmond DW, 1996, CEREBROVAS BRAIN MET, V8, P296
   ERKINJUNTTI T, 1993, CEREBROVASC DIS, V3, P3, DOI 10.1159/000108661
   FAZEKAS F, 1987, AM J NEURORADIOL, V8, P421
   First M. B., 1997, USERS GUIDE STRUCTUR
   FOLSTEIN MF, 1975, J PSYCHIAT RES, V12, P189, DOI 10.1016/0022-3956(75)90026-6
   GOLDBERG DP, 1979, PSYCHOL MED, V9, P139, DOI 10.1017/S0033291700021644
   Goodglass H., 1983, ASSESSMENT APHASIA R
   Grober E, 1997, PSYCHOL AGING, V12, P183, DOI 10.1037/0882-7974.12.1.183
   HAMILTON M, 1960, J NEUROL NEUROSUR PS, V23, P56, DOI 10.1136/jnnp.23.1.56
   HENNERICI MG, 1994, DEMENTIA, V5, P197, DOI 10.1159/000106723
   Ivnik RJ, 1996, CLIN NEUROPSYCHOL, V10, P262, DOI 10.1080/13854049608406689
   JORM AF, 1989, PSYCHOL MED, V19, P1015, DOI 10.1017/S0033291700005742
   Kalaria R, 2002, J NEUROL SCI, V203, P29, DOI 10.1016/S0022-510X(02)00256-3
   KATZ S, 1963, JAMA-J AM MED ASSOC, V185, P914, DOI 10.1001/jama.1963.03060120024016
   KERTESZ A, 1983, W APHASIA BATTERY
   KONTIOLA P, 1990, BRAIN LANG, V38, P364, DOI 10.1016/0093-934X(90)90121-V
   Korczyn AD, 2002, J NEUROL SCI, V203, P3, DOI 10.1016/S0022-510X(02)00251-4
   KUNITZ SC, 1984, STROKE, V15, P740, DOI 10.1161/01.STR.15.4.740
   LAWTON MP, 1969, GERONTOLOGIST, V9, P179, DOI 10.1093/geront/9.3_Part_1.179
   Looi JCL, 1999, NEUROLOGY, V53, P670, DOI 10.1212/WNL.53.4.670
   MACK WJ, 1992, J GERONTOL, V47, pP154, DOI 10.1093/geronj/47.3.P154
   MORRIS JC, 1989, NEUROLOGY, V39, P1159, DOI 10.1212/wnl.43.12.2457
   Nelson HE., 1982, NATL ADULT READING T
   Padovani A, 1995, ACTA NEUROL SCAND, V92, P433
   Roman GC, 2002, LANCET NEUROL, V1, P426, DOI 10.1016/S1474-4422(02)00190-4
   ROMAN GC, 1993, NEUROLOGY, V43, P250, DOI 10.1212/WNL.43.2.250
   Sachdev P, 2000, J NEUROPSYCH CLIN N, V12, P276, DOI 10.1176/appi.neuropsych.12.2.276
   SHEIKH J I, 1986, Clinical Gerontologist, V5, P165
   Smith, 1992, CLIN NEUROPSYCHOL, V6, P1, DOI DOI 10.1080/13854049208401877
   Smith A., 1991, SYMBOL DIGIT MODALIT
   Smith GE., 1992, CLIN NEUROPSYCHOL, V6, P49, DOI DOI 10.1080/13854049208401879
   Spreen O., 1998, COMPENDIUM NEUROPSYC
   Strub R, 1985, MENTAL STATUS EXAMIN
   Thomas VS, 2001, DEMENT GERIATR COGN, V12, P206, DOI 10.1159/000051259
   VICTOROFF J, 1994, NEUROLOGY, V44, P2267, DOI 10.1212/WNL.44.12.2267
   VILLARDITA C, 1993, ACTA NEUROL SCAND, V87, P299, DOI 10.1111/j.1600-0404.1993.tb05512.x
   Wechsler D., 1987, MANUAL WECHSLER MEMO
   Wechsler D., 1997, WAIS 4 ADM SCORING M
   Weigl E, 1941, J ABNORM SOC PSYCH, V36, P3, DOI 10.1037/h0055544
   [No title captured]
   [No title captured]
   [No title captured]
   [No title captured]
   [No title captured]
   [No title captured]
NR 52
TC 246
Z9 285
U1 2
U2 56
PU LIPPINCOTT WILLIAMS & WILKINS
PI PHILADELPHIA
PA TWO COMMERCE SQ, 2001 MARKET ST, PHILADELPHIA, PA 19103 USA
SN 0028-3878
EI 1526-632X
J9 NEUROLOGY
JI Neurology
PD MAR 23
PY 2004
VL 62
IS 6
BP 912
EP 919
DI 10.1212/01.WNL.0000115108.65264.4B
PG 8
WC Clinical Neurology
WE Science Citation Index Expanded (SCI-EXPANDED); Social Science Citation Index (SSCI)
SC Neurosciences & Neurology
GA 805KN
UT WOS:000220365300015
PM 15037692
DA 2022-10-31
ER

PT J
AU Oppenheim, C
   Rodrigo, S
   Poupon, C
   de la Roque, AD
   Naggara, O
   Meder, JF
   Fredy, D
AF Oppenheim, C
   Rodrigo, S
   Poupon, C
   de la Roque, AD
   Naggara, O
   Meder, JF
   Fredy, D
TI Diffusion tensor MR imaging of the brain
SO JOURNAL DE RADIOLOGIE
LA French
DT Article
DE MRI; diffusion; brain
ID APPEARING WHITE-MATTER; VOXEL-BASED MORPHOMETRY; ALZHEIMERS-DISEASE;
   MULTIPLE-SCLEROSIS; WATER DIFFUSION; WEIGHTED MR; IN-VIVO; WALLERIAN
   DEGENERATION; ANISOTROPY; SCHIZOPHRENIA
AB Diffusion tensor MR imaging is a technique that provides details on tissue microstructure and organization well beyond the usual image resolution. With diffusion tensor MR imaging, diffusion anisotropy can be quantified and subtle white changes not normally seen on conventional MRI can be detected. The purpose of this article is to review the current application of diffusion tensor MR imaging for the study of the brain, including normal aging, Alzheimer's disease, neurophyschiatric disorders, strokes, multiple sclerosis, brain tumors and intractable seizures.
C1 CH St Anne, Dept Imagerie Morphol & Fonct, F-75674 Paris, France.
RP Oppenheim, C (通讯作者)，CH St Anne, Dept Imagerie Morphol & Fonct, 1 Rue Cabanis, F-75674 Paris, France.
EM oppenheim@chsa.broca.inserm.fr
RI Naggara, Olivier/R-3939-2017; Oppenheim, Catherine/N-1635-2018
OI Naggara, Olivier/0000-0002-9544-379X; Oppenheim,
   Catherine/0000-0003-3410-0862; Meder, Jean-Francois/0000-0002-0898-0133
CR Agartz I, 2001, NEUROREPORT, V12, P2251, DOI 10.1097/00001756-200107200-00041
   Alexopoulos GS, 2002, AM J PSYCHIAT, V159, P1929, DOI 10.1176/appi.ajp.159.11.1929
   Arfanakis K, 2002, MAGN RESON IMAGING, V20, P511, DOI 10.1016/S0730-725X(02)00509-X
   Armitage PA, 1998, MAGN RESON MATER PHY, V6, P28, DOI 10.1016/S1352-8661(98)00007-6
   Ashburner J, 2001, NEUROIMAGE, V14, P1238, DOI 10.1006/nimg.2001.0961
   Bammer R, 2000, MAGNET RESON MED, V44, P583, DOI 10.1002/1522-2594(200010)44:4<583::AID-MRM12>3.0.CO;2-O
   Baron JC, 2001, NEUROIMAGE, V14, P298, DOI 10.1006/nimg.2001.0848
   Begre S, 2003, NEUROREPORT, V14, P739, DOI 10.1097/01.wnr.0000065507.53896.4e
   Bozzali M, 2001, NEUROLOGY, V57, P1135, DOI 10.1212/WNL.57.6.1135
   Bozzali M, 2002, J NEUROL NEUROSUR PS, V72, P742, DOI 10.1136/jnnp.72.6.742
   Buchsbaum MS, 1998, NEUROREPORT, V9, P425, DOI 10.1097/00001756-199802160-00013
   Burns J, 2003, BRIT J PSYCHIAT, V182, P439, DOI 10.1192/bjp.182.5.439
   Cercignani M, 2000, NEUROLOGY, V54, P1139, DOI 10.1212/WNL.54.5.1139
   Chabriat H, 1999, STROKE, V30, P2637, DOI 10.1161/01.STR.30.12.2637
   Ciccarelli O, 2003, J NEUROL, V250, P287, DOI 10.1007/s00415-003-0992-5
   Eriksson SH, 2001, BRAIN, V124, P617, DOI 10.1093/brain/124.3.617
   Filippi M, 2001, NEUROL SCI, V22, P195, DOI 10.1007/s100720170023
   HACHINSKI VC, 1987, ARCH NEUROL-CHICAGO, V44, P21, DOI 10.1001/archneur.1987.00520130013009
   Hakak Y, 2001, P NATL ACAD SCI USA, V98, P4746, DOI 10.1073/pnas.081071198
   Hanyu H, 1998, J NEUROL SCI, V156, P195, DOI 10.1016/S0022-510X(98)00043-4
   Hanyu H, 1999, EUR J NEUROL, V6, P195, DOI 10.1111/j.1468-1331.1999.tb00013.x
   Huisman TAGM, 2003, EUR RADIOL, V13, P2283, DOI 10.1007/s00330-003-1843-6
   Jones DK, 1999, STROKE, V30, P393, DOI 10.1161/01.STR.30.2.393
   Kantarci K, 2001, RADIOLOGY, V219, P101, DOI 10.1148/radiology.219.1.r01ap14101
   Le Bihan D, 2003, NAT REV NEUROSCI, V4, P469, DOI 10.1038/nrn1119
   Lim KO, 2002, NMR BIOMED, V15, P587, DOI 10.1002/nbm.789
   Lim KO, 1999, ARCH GEN PSYCHIAT, V56, P367, DOI 10.1001/archpsyc.56.4.367
   Lu S, 2003, AM J NEURORADIOL, V24, P937
   Moseley M, 2002, NMR BIOMED, V15, P553, DOI 10.1002/nbm.785
   NOMURA Y, 1994, AM J NEURORADIOL, V15, P231
   Oppenheim C, 2003, REV NEUROL-FRANCE, V159, P670
   Oppenheim C, 2001, STROKE, V32, P2486, DOI 10.1161/hs1101.098331
   Pfefferbaum A, 2000, MAGNET RESON MED, V44, P259, DOI 10.1002/1522-2594(200008)44:2<259::AID-MRM13>3.0.CO;2-6
   PFEFFERBAUM A, 1994, ARCH NEUROL-CHICAGO, V51, P874, DOI 10.1001/archneur.1994.00540210046012
   Price SJ, 2003, CLIN RADIOL, V58, P455, DOI 10.1016/S0009-9260(03)00115-6
   Rugg-Gunn FJ, 2001, BRAIN, V124, P627, DOI 10.1093/brain/124.3.627
   Shenton ME, 2001, SCHIZOPHR RES, V49, P1, DOI 10.1016/S0920-9964(01)00163-3
   Shimony JS, 1999, RADIOLOGY, V212, P770, DOI 10.1148/radiology.212.3.r99au51770
   Sorensen AG, 1999, RADIOLOGY, V212, P785, DOI 10.1148/radiology.212.3.r99se24785
   Sotak CH, 2002, NMR BIOMED, V15, P561, DOI 10.1002/nbm.786
   Stadnik TW, 2001, AM J NEURORADIOL, V22, P969
   Steel RM, 2001, PSYCHIAT RES-NEUROIM, V106, P161, DOI 10.1016/S0925-4927(01)00080-4
   Sullivan EV, 2001, NEUROREPORT, V12, P99, DOI 10.1097/00001756-200101220-00027
   Sullivan EV, 2003, EUR J RADIOL, V45, P244, DOI 10.1016/S0720-048X(02)00313-3
   Takahashi S, 2002, NEUROSCI LETT, V332, P45, DOI 10.1016/S0304-3940(02)00914-X
   Watanabe T, 2001, J NEUROSURG, V94, P955, DOI 10.3171/jns.2001.94.6.0955
   Werring DJ, 2000, J NEUROL NEUROSUR PS, V69, P269, DOI 10.1136/jnnp.69.2.269
   Werring DJ, 1999, NEUROLOGY, V52, P1626, DOI 10.1212/WNL.52.8.1626
   Werring DJ, 2001, MULT SCLER J, V7, P83
   Wieshmann UC, 1999, MAGN RESON IMAGING, V17, P1269, DOI 10.1016/S0730-725X(99)00082-X
   Witwer BP, 2002, J NEUROSURG, V97, P568, DOI 10.3171/jns.2002.97.3.0568
   Yamada K, 2003, RADIOLOGY, V227, P295, DOI 10.1148/radiol.2271020313
   Yang Q, 1999, STROKE, V30, P2382, DOI 10.1161/01.STR.30.11.2382
   Yoshiura T, 2002, NEUROREPORT, V13, P2299, DOI 10.1097/00001756-200212030-00026
NR 54
TC 18
Z9 19
U1 3
U2 6
PU MASSON EDITEUR
PI MOULINEAUX CEDEX 9
PA 21 STREET CAMILLE DESMOULINS, ISSY, 92789 MOULINEAUX CEDEX 9, FRANCE
SN 0221-0363
J9 J RADIOL
JI J. Radiol.
PD MAR
PY 2004
VL 85
IS 3
BP 287
EP 296
PG 10
WC Radiology, Nuclear Medicine & Medical Imaging
WE Science Citation Index Expanded (SCI-EXPANDED)
SC Radiology, Nuclear Medicine & Medical Imaging
GA 829KO
UT WOS:000222047400004
PM 15192520
DA 2022-10-31
ER

PT J
AU Schmidt, R
   Laurier, LJ
   Nilsson, LG
   Pajak, A
   Sans, S
   Berger, K
   Breteler, MM
   de Ridder, M
   Dufouil, C
   Fuhrer, R
   Giampaoli, S
   Hofman, A
AF Schmidt, R
   Laurier, LJ
   Nilsson, LG
   Pajak, A
   Sans, S
   Berger, K
   Breteler, MM
   de Ridder, M
   Dufouil, C
   Fuhrer, R
   Giampaoli, S
   Hofman, A
CA CASCADE Consortium
TI Magnetic resonance imaging of the brain in diabetes - The Cardiovascular
   Determinants of Dementia (CASCADE) study
SO DIABETES
LA English
DT Article
ID WHITE-MATTER HYPERINTENSITIES; AUSTRIAN STROKE PREVENTION;
   ELDERLY-PEOPLE; BLOOD-PRESSURE; RISK-FACTORS; ALZHEIMERS-DISEASE;
   HEALTH; MRI; MELLITUS; POPULATION
AB Diabetic patients are at increased risk for stroke, but little is known about the presence of other brain lesions. We studied the association of magnetic resonance imaging-detected brain lesions to diabetes in 1,252 individuals aged 65-75 years who were randomly selected from eight European population registries or defined working populations. All scans were centrally read for brain abnormalities, including infarcts, white matter lesions, and atrophy. We used a three-point scale to rate periventricular white matter lesions, and the volume of subcortical lesions was calculated according to their number and size. Subjective grading of cortical atrophy by lobe and summation of the lobar grades resulted in a total cortical atrophy score. The mean of three linear measurements of the ventricular diameter relative to the intracranial cavity defined the severity of subcortical atrophy. After adjustment for possible confounders, diabetes was associated with cortical brain atrophy but not with any focal brain lesions or subcortical atrophy. There was a strong interaction of diabetes and hypertension, such that the association between diabetes and cortical atrophy existed only in hypertensive but not in normotensive participants. Cognitive and pathological data are needed to determine the clinical significance of these findings as well as to understand the mechanisms underlying these associations.
C1 Med Univ Graz, Dept Neurol, A-8036 Graz, Austria.
   NIA, Lab Epidemiol Demog & Biometry, NIH, Bethesda, MD 20892 USA.
   Erasmus Med Ctr, Dept Epidemiol & Biometry, Rotterdam, Netherlands.
   Stockholm Univ, Dept Psychol, S-10691 Stockholm, Sweden.
   Jagiellonian Univ, Sch Med, Inst Publ Hlth, Dept Epidemiol & Populat Studies, Krakow, Poland.
   Dept Hlth & Social Secur, Inst Hlth Studies, Barcelona, Spain.
   Univ Munster, Inst Epidemiol & Social Med, D-4400 Munster, Germany.
   Hop La Pitie Salpetriere, INSERM, U360, Paris, France.
   Univ Coll, Dept Epidemiol & Publ Hlth, London, England.
   Ist Super Sanita, Epidemiol & Biostat Lab, I-00161 Rome, Italy.
RP Schmidt, R (通讯作者)，Med Univ Graz, Dept Neurol, Auenbruggerpl 22, A-8036 Graz, Austria.
EM reinhold.schmidt@uni-graz.at
RI Breteler, Monique M.B./J-5058-2014; Dufouil, Carole/F-5751-2014;
   Dufouil, Carole/J-4968-2012; Sans, Susana/ABD-5378-2021
OI Breteler, Monique M.B./0000-0002-0626-9305; Dufouil,
   Carole/0000-0003-2442-4476; Sans, Susana/0000-0002-0400-5197
FU NATIONAL INSTITUTE ON AGING [Z01AG007270, ZIAAG007270, ZIAAG007280,
   Z01AG007280] Funding Source: NIH RePORTER
CR ARAKI Y, 1994, NEURORADIOLOGY, V36, P101, DOI 10.1007/BF00588069
   AWAD IA, 1986, STROKE, V17, P1084, DOI 10.1161/01.STR.17.6.1084
   BOTS ML, 1993, LANCET, V341, P1232, DOI 10.1016/0140-6736(93)91144-B
   BRADLEY WG, 1984, NONINVASIVE MED IMAG, V1, P35
   de Leeuw FE, 2001, J NEUROL NEUROSUR PS, V70, P9, DOI 10.1136/jnnp.70.1.9
   Dufouil C, 2001, NEUROLOGY, V56, P921, DOI 10.1212/WNL.56.7.921
   Elias PK, 1997, DIABETES CARE, V20, P1388, DOI 10.2337/diacare.20.9.1388
   FUKUDA H, 1995, STROKE, V26, P1593, DOI 10.1161/01.STR.26.9.1593
   Fushimi H, 1996, DIABETES, V45, pS98, DOI 10.2337/diab.45.3.S98
   Gavin JR, 1997, DIABETES CARE, V20, P1183
   GIAMPAOLI S, 1997, ACTA CARDIOL, V5, P411
   HENDRIE HC, 1989, AM J NEURORADIOL, V10, P703
   Hense H W, 1993, Ann Epidemiol, V3, P410
   Inoue T, 1996, DIABETES RES CLIN PR, V31, P81, DOI 10.1016/0168-8227(96)01196-5
   JAKOBSEN J, 1987, DIABETES, V36, P597, DOI 10.2337/diabetes.36.5.597
   JARRETT RJ, 1989, EPIDEMIOL REV, V11, P151, DOI 10.1093/oxfordjournals.epirev.a036034
   KAMEYAMA M, 1994, DIABETES RES CLIN PR, V24, pS205, DOI 10.1016/0168-8227(94)90250-X
   KANNEL WB, 1979, JAMA-J AM MED ASSOC, V241, P2035, DOI 10.1001/jama.241.19.2035
   KERTESZ A, 1988, ARCH NEUROL-CHICAGO, V45, P404, DOI 10.1001/archneur.1988.00520280050015
   KNUDSEN GM, 1986, DIABETES, V35, P1371, DOI 10.2337/diabetes.35.12.1371
   Launer LJ, 2000, NEUROEPIDEMIOLOGY, V19, P113, DOI 10.1159/000026246
   Longstreth WT, 1998, ARCH NEUROL-CHICAGO, V55, P1217, DOI 10.1001/archneur.55.9.1217
   Longstreth WT, 1996, STROKE, V27, P1274, DOI 10.1161/01.STR.27.8.1274
   Longstreth WT, 2000, NEUROEPIDEMIOLOGY, V19, P30, DOI 10.1159/000026235
   LUNETTA M, 1994, J ENDOCRINOL INVEST, V17, P241, DOI 10.1007/BF03348967
   MARMOT MG, 1991, LANCET, V337, P1387, DOI 10.1016/0140-6736(91)93068-K
   Moulin T, 2000, CEREBROVASC DIS, V10, P261, DOI 10.1159/000016068
   Nilsson LG, 1997, AGING NEUROPSYCHOL C, V4, P1, DOI 10.1080/13825589708256633
   PAJAK A, 1994, ACTA CARDIOL, V4, P343
   Peila R, 2002, DIABETES, V51, P1256, DOI 10.2337/diabetes.51.4.1256
   Perros P, 1997, DIABETES CARE, V20, P1013, DOI 10.2337/diacare.20.6.1013
   Petrovitch H, 2000, NEUROBIOL AGING, V21, P57, DOI 10.1016/S0197-4580(00)00106-8
   RODES A, 1990, REV EPIDEMIOL SANTE, V38, P447
   SARPEL G, 1987, ARCH NEUROL-CHICAGO, V44, P725, DOI 10.1001/archneur.1987.00520190035014
   Scheltens P, 1997, EUR NEUROL, V37, P95, DOI 10.1159/000117417
   SCHMIDT R, 1994, NEUROEPIDEMIOLOGY, V13, P308, DOI 10.1159/000110396
   Schmidt R, 1999, NEUROLOGY, V53, P132, DOI 10.1212/WNL.53.1.132
   SCHMIDT R, 1992, ARCH NEUROL-CHICAGO, V49, P825, DOI 10.1001/archneur.1992.00530320049011
   Shintani S, 1998, ACTA NEUROL SCAND, V97, P251
   Skoog I, 1998, NEUROLOGY, V50, P966, DOI 10.1212/WNL.50.4.966
   SMITH MA, 1995, NATURE, V374, P316, DOI 10.1038/374316b0
   Smith MA, 1996, DIABETOLOGIA, V39, P247, DOI 10.1007/BF00403972
   Stearne MR, 1998, BMJ-BRIT MED J, V317, P703
   TUNSTALL-PEDOE H, 1988, Journal of Clinical Epidemiology, V41, P105
   Valkenburg H A, 1980, Ned Tijdschr Geneeskd, V124, P183
NR 45
TC 193
Z9 197
U1 1
U2 10
PU AMER DIABETES ASSOC
PI ALEXANDRIA
PA 1701 N BEAUREGARD ST, ALEXANDRIA, VA 22311-1717 USA
SN 0012-1797
J9 DIABETES
JI Diabetes
PD MAR
PY 2004
VL 53
IS 3
BP 687
EP 692
DI 10.2337/diabetes.53.3.687
PG 6
WC Endocrinology & Metabolism
WE Science Citation Index Expanded (SCI-EXPANDED)
SC Endocrinology & Metabolism
GA 779NV
UT WOS:000189307500022
PM 14988253
DA 2022-10-31
ER

PT J
AU Pell, GS
   Briellmann, RS
   Waites, AB
   Abbott, DF
   Jackson, GD
AF Pell, GS
   Briellmann, RS
   Waites, AB
   Abbott, DF
   Jackson, GD
TI Voxel-based relaxometry: a new approach for analysis of T2 relaxometry
   changes in epilepsy
SO NEUROIMAGE
LA English
DT Article
DE T2 relaxometry; hippocampus epilepsy; voxel-based morphometry
ID TEMPORAL-LOBE EPILEPSY; HIPPOCAMPAL SCLEROSIS; ALZHEIMERS-DISEASE;
   GRAY-MATTER; MORPHOMETRY; PATHOLOGY; MRI
AB The measurement of the T2 relaxation time (T2 relaxometry) had been established as a reliable tool for the assessment of certain conditions such as temporal lobe epilepsy. The standard procedure for analysis of T2 data uses manually drawn regions of interest (ROIs). This approach is limited by its subjective nature and its restricted scope of investigation within selected regions of the brain. In this study, we introduce a voxel-based analysis approach termed voxel-based relaxometry (VBR). Tissue signal changes were assessed in 1.9 patients with hippocampal sclerosis (HS) and in 38 healthy controls using (i) conventional ROI-based analysis with several bilateral ROIs and also (ii) the VBR method in which the T2 maps are warped to a stereotactic space, smoothed and statistically compared. Conventional ROI analysis identified the expected T2 increase in the sclerotic hippocampus in all HS patients. Furthermore, 13 of the 19 patients displayed a T2 increase in at least one of the other ROIs. The VBR analysis showed a similar pattern of statistically significant areas of increased T2 within the sclerotic hippocampus. In addition, extrahippocampal areas of increased T2 were apparent including the anterior temporal lobe white matter and the parahippocampal gyrus. The results of the VBR analysis are in agreement with the conventional ROI analysis. The VBR analysis has the advantage of providing an even-handed assessment of T2 differences through the brain. We recommend VBR as an alternative means of relaxometry data analysis that provides an objective assessment of differences between subjects. (C) 2003 Elsevier Inc. All rights reserved.
C1 Inst Brain Res, Heidelberg, Vic 3081, Australia.
   Univ Melbourne, Dept Med, Melbourne, Vic, Australia.
RP Jackson, GD (通讯作者)，Inst Brain Res, Neurosci Bldg,Repatriat Campus, Heidelberg, Vic 3081, Australia.
EM BRI@brain.org.au
RI Jackson, Graeme/AAD-9070-2019; Jackson, Graeme D/A-9064-2013; Abbott,
   David F./E-5412-2010
OI Jackson, Graeme/0000-0002-7917-5326; Jackson, Graeme
   D/0000-0002-7917-5326; Abbott, David F./0000-0002-7259-8238
CR Ashburner J, 2000, NEUROIMAGE, V11, P805, DOI 10.1006/nimg.2000.0582
   Ashburner J, 2001, NEUROIMAGE, V14, P1238, DOI 10.1006/nimg.2001.0961
   BERKOVIC SF, 1991, ANN NEUROL, V29, P175, DOI 10.1002/ana.410290210
   Bookstein FL, 2001, NEUROIMAGE, V14, P1454, DOI 10.1006/nimg.2001.0770
   Briellmann RS, 1998, EPILEPSIA, V39, P1174, DOI 10.1111/j.1528-1157.1998.tb01308.x
   Briellmann RS, 2002, NEUROLOGY, V58, P265, DOI 10.1212/WNL.58.2.265
   BRONEN RA, 1991, AM J NEURORADIOL, V12, P933
   Chang DJ, 2002, EPILEPSIA, V43, P68, DOI 10.1046/j.1528-1157.2002.21601.x
   Good CD, 2001, NEUROIMAGE, V14, P21, DOI 10.1006/nimg.2001.0786
   GRUNEWALD RA, 1994, AM J NEURORADIOL, V15, P1149
   JACKSON GD, 1993, AM J NEURORADIOL, V14, P753
   Karas GB, 2003, NEUROIMAGE, V18, P895, DOI 10.1016/S1053-8119(03)00041-7
   Kubicki M, 2002, NEUROIMAGE, V17, P1711, DOI 10.1006/nimg.2002.1296
   Kuzniecky RI, 1997, NEUROLOGY, V49, P774, DOI 10.1212/WNL.49.3.774
   Laakso MP, 1996, NEUROBIOL AGING, V17, P535, DOI 10.1016/0197-4580(96)00036-X
   LENCZ T, 1992, ANN NEUROL, V31, P629, DOI 10.1002/ana.410310610
   MAJUMDAR S, 1986, MAGNET RESON MED, V3, P562, DOI 10.1002/mrm.1910030410
   PELL GS, 2003, P ISMRM 11 ANN M TOR
   POLINE JB, 1993, J CEREBR BLOOD F MET, V13, P425, DOI 10.1038/jcbfm.1993.57
   Rugg-Gunn FJ, 2001, BRAIN, V124, P627, DOI 10.1093/brain/124.3.627
   Salmond CH, 2002, NEUROIMAGE, V17, P1027, DOI 10.1006/nimg.2002.1153
   Wansapura JP, 1999, JMRI-J MAGN RESON IM, V9, P531, DOI 10.1002/(SICI)1522-2586(199904)9:4<531::AID-JMRI4>3.0.CO;2-L
   Worsley KJ, 1999, HUM BRAIN MAPP, V8, P98, DOI 10.1002/(SICI)1097-0193(1999)8:2/3<98::AID-HBM5>3.3.CO;2-6
NR 23
TC 75
Z9 77
U1 0
U2 6
PU ACADEMIC PRESS INC ELSEVIER SCIENCE
PI SAN DIEGO
PA 525 B ST, STE 1900, SAN DIEGO, CA 92101-4495 USA
SN 1053-8119
EI 1095-9572
J9 NEUROIMAGE
JI Neuroimage
PD FEB
PY 2004
VL 21
IS 2
BP 707
EP 713
DI 10.1016/j.neuroimage.2003.09.059
PG 7
WC Neurosciences; Neuroimaging; Radiology, Nuclear Medicine & Medical
   Imaging
WE Science Citation Index Expanded (SCI-EXPANDED)
SC Neurosciences & Neurology; Radiology, Nuclear Medicine & Medical Imaging
GA 778QM
UT WOS:000189252300023
PM 14980573
DA 2022-10-31
ER

PT J
AU Sullivan, EV
   Rosenbloom, M
   Serventi, KL
   Pfefferbaum, A
AF Sullivan, EV
   Rosenbloom, M
   Serventi, KL
   Pfefferbaum, A
TI Effects of age and sex on volumes of the thalamus, pons, and cortex
SO NEUROBIOLOGY OF AGING
LA English
DT Article
DE MRI; age; pons; thalamus; white matter; gray matter; cortex; sex
ID WHITE-MATTER CHANGES; OBSERVED IN-VIVO; GRAY-MATTER; CORPUS-CALLOSUM;
   BRAIN-STEM; ALZHEIMER-DISEASE; PREFRONTAL GRAY; RHESUS-MONKEY; BASAL
   GANGLIA; MR
AB Volumes of thalamus, pons, cortical gray matter, and white matter were derived from MR brain images of healthy men and women spanning the adult age range in order to delineate patterns of aging and to compare age and sex effects in thalamus and pons with such effects in cortical gray and white matter volumes. Men had larger intracranial volume (ICV) than women, but ICV did not correlate with age in either sex. Thalamic, pontine, and cortical white matter volumes did not differ between men and women once ICV differences were taken into account, but men had more cortical gray matter than women even after accounting for ICV. Volumes of pons and thalamus were associated, independent of ICV, in women but not in men. Thalamic volume declined linearly with age at a similar rate in both men and women, whereas cortical gray matter volume declined more steeply with age in men than women. Both pontine and cortical white matter volumes remained stable across the age span in both men and women. (C) 2003 Elsevier Science Inc. All rights reserved.
C1 Stanford Univ, Sch Med, Dept Psychiat & Behav Sci, Stanford, CA 94305 USA.
   SRI Int, Program Neurosci, Menlo Pk, CA 94025 USA.
   Univ Michigan, Sch Med, Ann Arbor, MI USA.
RP Sullivan, EV (通讯作者)，Stanford Univ, Sch Med, Dept Psychiat & Behav Sci, Stanford, CA 94305 USA.
EM edie@stanford.edu
RI Sullivan, Edith V/ABD-5684-2021
OI Sullivan, Edith V/0000-0001-6739-3716
FU NATIONAL INSTITUTE ON ALCOHOL ABUSE AND ALCOHOLISM [R37AA005965,
   R01AA010723, U01AA012999, R01AA012388, R37AA010723, R01AA012999,
   R01AA005965] Funding Source: NIH RePORTER; NIAAA NIH HHS [AA10723, R01
   AA012388, AA12999, AA12388, AA05965] Funding Source: Medline
CR Adalsteinsson E, 2000, LANCET, V355, P1696, DOI 10.1016/S0140-6736(00)02246-7
   Andreasen NC, 1998, SCHIZOPHRENIA BULL, V24, P203, DOI 10.1093/oxfordjournals.schbul.a033321
   Bartzokis G, 2001, ARCH GEN PSYCHIAT, V58, P461, DOI 10.1001/archpsyc.58.5.461
   Coffey CE, 1998, ARCH NEUROL-CHICAGO, V55, P169, DOI 10.1001/archneur.55.2.169
   Courchesne E, 2000, RADIOLOGY, V216, P672, DOI 10.1148/radiology.216.3.r00au37672
   COWELL PE, 1994, J NEUROSCI, V14, P4748
   Fama R, 1997, ARCH NEUROL-CHICAGO, V54, P719, DOI 10.1001/archneur.1997.00550180039010
   First M., 1997, STRUCTURED CLIN INTE
   FOLSTEIN MF, 1975, J PSYCHIAT RES, V12, P189, DOI 10.1016/0022-3956(75)90026-6
   Ge YL, 2002, AM J NEURORADIOL, V23, P1327
   Good CD, 2001, NEUROIMAGE, V14, P21, DOI 10.1006/nimg.2001.0786
   GUR RC, 1991, P NATL ACAD SCI USA, V88, P2845, DOI 10.1073/pnas.88.7.2845
   Guttmann CRG, 1998, NEUROLOGY, V50, P972, DOI 10.1212/WNL.50.4.972
   Haber S, 2001, NEUROSCIENTIST, V7, P315, DOI 10.1177/107385840100700408
   Ilinsky IA, 2002, MOVEMENT DISORD, V17, pS9, DOI 10.1002/mds.10137
   JERNIGAN TL, 1990, ARCH NEUROL-CHICAGO, V47, P27, DOI 10.1001/archneur.1990.00530010035015
   JERNIGAN TL, 1991, BIOL PSYCHIAT, V29, P55, DOI 10.1016/0006-3223(91)90210-D
   Jernigan TL, 2001, NEUROBIOL AGING, V22, P581, DOI 10.1016/S0197-4580(01)00217-2
   KEMPER T, 1984, NEUROANATOMICAL NEUR, P9
   Kim DM, 2002, PSYCHIAT RES-NEUROIM, V114, P149, DOI 10.1016/S0925-4927(02)00024-0
   Kolmac CI, 1998, J COMP NEUROL, V396, P531
   Lauriello J, 1997, AM J PSYCHIAT, V154, P819
   LIM KO, 1989, J COMPUT ASSIST TOMO, V13, P588, DOI 10.1097/00004728-198907000-00006
   Long JM, 1999, J GERONTOL A-BIOL, V54, pB407, DOI 10.1093/gerona/54.10.B407
   Luft AR, 1999, CEREB CORTEX, V9, P712, DOI 10.1093/cercor/9.7.712
   MATHALON DH, 1993, PSYCHIAT RES-NEUROIM, V50, P121, DOI 10.1016/0925-4927(93)90016-B
   Matsumae M, 1996, J NEUROSURG, V84, P982, DOI 10.3171/jns.1996.84.6.0982
   MEIERRUGE W, 1992, ANN NY ACAD SCI, V673, P260, DOI 10.1111/j.1749-6632.1992.tb27462.x
   Middleton FA, 2000, BRAIN RES REV, V31, P236, DOI 10.1016/S0165-0173(99)00040-5
   MILLER AKH, 1980, NEUROPATH APPL NEURO, V6, P119, DOI 10.1111/j.1365-2990.1980.tb00283.x
   Murphy DGM, 1996, ARCH GEN PSYCHIAT, V53, P585
   O'Sullivan M, 2001, NEUROLOGY, V57, P632, DOI 10.1212/WNL.57.4.632
   Oguro H, 1998, NEURORADIOLOGY, V40, P788, DOI 10.1007/s002340050685
   Pakkenberg B, 1997, J COMP NEUROL, V384, P312, DOI 10.1002/(SICI)1096-9861(19970728)384:2<312::AID-CNE10>3.0.CO;2-K
   Passe TJ, 1997, PROG NEURO-PSYCHOPH, V21, P1231, DOI 10.1016/S0278-5846(97)00160-7
   Pfefferbaum A, 2001, AM J PSYCHIAT, V158, P188, DOI 10.1176/appi.ajp.158.2.188
   Pfefferbaum A, 2000, MAGNET RESON MED, V44, P259, DOI 10.1002/1522-2594(200008)44:2<259::AID-MRM13>3.0.CO;2-6
   Pfefferbaum A, 1999, MAGNET RESON MED, V41, P276, DOI 10.1002/(SICI)1522-2594(199902)41:2<276::AID-MRM10>3.3.CO;2-#
   PFEFFERBAUM A, 1994, ARCH NEUROL-CHICAGO, V51, P874, DOI 10.1001/archneur.1994.00540210046012
   PFEFFERBAUM A, 1992, ALCOHOL CLIN EXP RES, V16, P1078, DOI 10.1111/j.1530-0277.1992.tb00702.x
   Pfefferbaum A, 1996, ALCOHOL CLIN EXP RES, V20, P752, DOI 10.1111/j.1530-0277.1996.tb01682.x
   Pfefferbaum A, 2002, ALCOHOL CLIN EXP RES, V26, P400
   PFEFFERBAUM A, 2003, IN PRESS MAGNETIC RE
   Raz N, 1997, CEREB CORTEX, V7, P268, DOI 10.1093/cercor/7.3.268
   Raz N, 2001, AM J NEURORADIOL, V22, P1161
   Salat DH, 1999, ARCH NEUROL-CHICAGO, V56, P338, DOI 10.1001/archneur.56.3.338
   SCHMAHMANN JD, 1990, J COMP NEUROL, V295, P299, DOI 10.1002/cne.902950212
   Schmahmann JD, 1997, J NEUROSCI, V17, P438, DOI 10.1523/JNEUROSCI.17-01-00438.1997
   Skinner H, 1982, DEV VALIDATION LIFET
   SPITZER RL, 1992, ARCH GEN PSYCHIAT, V49, P624
   Sullivan EV, 2001, NEUROREPORT, V12, P99, DOI 10.1097/00001756-200101220-00027
   Sullivan EV, 2001, NEUROBIOL AGING, V22, P603, DOI 10.1016/S0197-4580(01)00232-9
   Sullivan EV, 1998, CEREB CORTEX, V8, P117, DOI 10.1093/cercor/8.2.117
   Sullivan EV, 2000, NEUROPSYCHOLOGY, V14, P341, DOI 10.1037//0894-4105.14.3.341
   SULLIVAN EV, 2003, IN PRESS AM J PSYCHI
   Tang Y, 1997, NEUROBIOL AGING, V18, P609, DOI 10.1016/S0197-4580(97)00155-3
   Tang Y, 2001, J NEUROIMAGING, V11, P393, DOI 10.1111/j.1552-6569.2001.tb00068.x
   Turlejski K, 2002, PROG BRAIN RES, V136, P39
   Van der Werf YD, 2001, COGNITIVE BRAIN RES, V11, P377, DOI 10.1016/S0926-6410(01)00010-6
   Xu J, 2000, AM J NEURORADIOL, V21, P112
NR 60
TC 157
Z9 161
U1 0
U2 10
PU ELSEVIER SCIENCE INC
PI NEW YORK
PA 360 PARK AVE SOUTH, NEW YORK, NY 10010-1710 USA
SN 0197-4580
EI 1558-1497
J9 NEUROBIOL AGING
JI Neurobiol. Aging
PD FEB
PY 2004
VL 25
IS 2
BP 185
EP 192
DI 10.1016/S0197-4580(03)00044-7
PG 8
WC Geriatrics & Gerontology; Neurosciences
WE Science Citation Index Expanded (SCI-EXPANDED)
SC Geriatrics & Gerontology; Neurosciences & Neurology
GA 772LU
UT WOS:000188844200006
PM 14749136
DA 2022-10-31
ER

PT J
AU Taylor, WD
   Hsu, E
   Krishnan, KRR
   MacFall, JR
AF Taylor, WD
   Hsu, E
   Krishnan, KRR
   MacFall, JR
TI Diffusion tensor imaging: Background, potential, and utility in
   psychiatric research
SO BIOLOGICAL PSYCHIATRY
LA English
DT Article
DE MRI; diffusion tensor imaging; brain; fiber tract mapping; psychiatric
   research
ID WHITE-MATTER MICROSTRUCTURE; DT-MRI DATA; ALZHEIMERS-DISEASE; HUMAN
   BRAIN; IN-VIVO; ISCHEMIC LEUKOARAIOSIS; CHRONIC-ALCOHOLISM; FIBER
   ORIENTATION; TRACT INTEGRITY; WEIGHTED MRI
C1 Duke Univ, Med Ctr, Dept Psychiat, Durham, NC 27710 USA.
   Duke Univ, Med Ctr, Dept Biomed Engn, Durham, NC 27710 USA.
   Duke Univ, Med Ctr, Dept Radiol, Durham, NC 27710 USA.
RP Taylor, WD (通讯作者)，Duke Univ, Med Ctr, Dept Psychiat, DUMC Box 3903, Durham, NC 27710 USA.
RI Taylor, Warren D/J-3687-2014
FU NCRR NIH HHS [P41 RR 05959] Funding Source: Medline; NIMH NIH HHS [P50
   MH 60451, K23 MH 65939] Funding Source: Medline; NATIONAL CENTER FOR
   RESEARCH RESOURCES [P41RR005959] Funding Source: NIH RePORTER; NATIONAL
   INSTITUTE OF MENTAL HEALTH [K23MH065939, P50MH060451] Funding Source:
   NIH RePORTER
CR Abe O, 2002, NEUROBIOL AGING, V23, P433, DOI 10.1016/S0197-4580(01)00318-9
   Agartz I, 2001, NEUROREPORT, V12, P2251, DOI 10.1097/00001756-200107200-00041
   Alexopoulos GS, 2002, AM J PSYCHIAT, V159, P1929, DOI 10.1176/appi.ajp.159.11.1929
   Assaf Y, 2002, J NEUROL SCI, V203, P235, DOI 10.1016/S0022-510X(02)00297-6
   Barnea-Goraly N, 2003, AM J MED GENET B, V118B, P81, DOI 10.1002/ajmg.b.10035
   Basser PJ, 2000, MAGNET RESON MED, V44, P625, DOI 10.1002/1522-2594(200010)44:4<625::AID-MRM17>3.0.CO;2-O
   Basser PJ, 1998, MAGNET RESON MED, V39, P928, DOI 10.1002/mrm.1910390610
   Basser PJ, 2002, MAGN RESON MED, V47, P392, DOI 10.1002/mrm.10052
   Basser PJ, 1996, J MAGN RESON SER B, V111, P209, DOI 10.1016/j.jmr.2011.09.022
   Bozzali M, 2001, NEUROLOGY, V57, P1135, DOI 10.1212/WNL.57.6.1135
   Bozzali M, 2002, J NEUROL NEUROSUR PS, V72, P742, DOI 10.1136/jnnp.72.6.742
   Buchsbaum MS, 1998, NEUROREPORT, V9, P425, DOI 10.1097/00001756-199802160-00013
   Burns J, 2003, BRIT J PSYCHIAT, V182, P439, DOI 10.1192/bjp.182.5.439
   CALLAGHAN PT, 1988, J PHYS E SCI INSTRUM, V21, P820, DOI 10.1088/0022-3735/21/8/017
   Chabriat H, 1999, STROKE, V30, P2637, DOI 10.1161/01.STR.30.12.2637
   Conturo TE, 1999, P NATL ACAD SCI USA, V96, P10422, DOI 10.1073/pnas.96.18.10422
   Conturo TE, 1996, MAGNET RESON MED, V35, P399, DOI 10.1002/mrm.1910350319
   Davidson RJ, 2002, BIOL PSYCHIAT, V52, P478, DOI 10.1016/S0006-3223(02)01458-0
   Engelter ST, 2000, AM J ROENTGENOL, V175, P425, DOI 10.2214/ajr.175.2.1750425
   Foong J, 2000, J NEUROL NEUROSUR PS, V68, P242, DOI 10.1136/jnnp.68.2.242
   Frank LR, 2002, MAGN RESON MED, V47, P1083, DOI 10.1002/mrm.10156
   GIDEON P, 1994, JMRI-J MAGN RESON IM, V4, P185, DOI 10.1002/jmri.1880040216
   Helenius J, 2002, AM J NEURORADIOL, V23, P194
   Hoptman MJ, 2002, BIOL PSYCHIAT, V52, P9, DOI 10.1016/S0006-3223(02)01311-2
   Horsfield MA, 2002, NMR BIOMED, V15, P570, DOI 10.1002/nbm.787
   HSU EW, 1995, MAGNET RESON MED, V34, P194, DOI 10.1002/mrm.1910340210
   Hsu EW, 2001, J CARDIOV MAGN RESON, V3, P339, DOI 10.1081/JCMR-100108588
   Jones DK, 1999, STROKE, V30, P393, DOI 10.1161/01.STR.30.2.393
   Jones DK, 1999, MAGNET RESON MED, V42, P515, DOI 10.1002/(SICI)1522-2594(199909)42:3<515::AID-MRM14>3.3.CO;2-H
   Klingberg T, 2000, NEURON, V25, P493, DOI 10.1016/S0896-6273(00)80911-3
   Kubicki M, 2002, AM J PSYCHIAT, V159, P813, DOI 10.1176/appi.ajp.159.5.813
   Lim KO, 2002, NMR BIOMED, V15, P587, DOI 10.1002/nbm.789
   Lim KO, 1999, ARCH GEN PSYCHIAT, V56, P367, DOI 10.1001/archpsyc.56.4.367
   Lim KO, 2002, BIOL PSYCHIAT, V51, P890, DOI 10.1016/S0006-3223(01)01355-5
   Minami T, 2003, NEUROPSYCHOBIOLOGY, V47, P141, DOI 10.1159/000070583
   Mori S, 1999, ANN NEUROL, V45, P265, DOI 10.1002/1531-8249(199902)45:2<265::AID-ANA21>3.0.CO;2-3
   Moseley M, 2002, NMR BIOMED, V15, P553, DOI 10.1002/nbm.785
   Moseley M, 2002, BRAIN COGNITION, V50, P396, DOI 10.1016/S0278-2626(02)00524-9
   MOSELEY ME, 1991, MAGNET RESON MED, V19, P321, DOI 10.1002/mrm.1910190222
   Neil J, 2002, NMR BIOMED, V15, P543, DOI 10.1002/nbm.784
   Neil JJ, 1998, RADIOLOGY, V209, P57, DOI 10.1148/radiology.209.1.9769812
   O'Sullivan M, 2001, NEUROLOGY, V57, P632, DOI 10.1212/WNL.57.4.632
   O'Sullivan M, 2001, NEUROLOGY, V57, P2307, DOI 10.1212/WNL.57.12.2307
   Pajevic S, 2002, J MAGN RESON, V154, P85, DOI 10.1006/jmre.2001.2452
   Pajevic S, 1999, MAGNET RESON MED, V42, P526, DOI 10.1002/(SICI)1522-2594(199909)42:3<526::AID-MRM15>3.3.CO;2-A
   Papadakis NG, 1999, J MAGN RESON, V137, P67, DOI 10.1006/jmre.1998.1673
   Peled S, 1998, BRAIN RES, V780, P27, DOI 10.1016/S0006-8993(97)00635-5
   Pfefferbaum A, 2000, ALCOHOL CLIN EXP RES, V24, P1214, DOI 10.1097/00000374-200008000-00012
   Pfefferbaum A, 2000, MAGNET RESON MED, V44, P259, DOI 10.1002/1522-2594(200008)44:2<259::AID-MRM13>3.0.CO;2-6
   Pfefferbaum A, 2002, NEUROIMAGE, V15, P708, DOI 10.1006/nimg.2001.1018
   Pierpaoli C, 1996, RADIOLOGY, V201, P637, DOI 10.1148/radiology.201.3.8939209
   Pierpaoli C., 2002, CNS SPECTRUMS, V7, P510, DOI [10.1017/S109285290001806X, DOI 10.1017/S109285290001806X]
   Poupon C, 2000, NEUROIMAGE, V12, P184, DOI 10.1006/nimg.2000.0607
   Rose SE, 2000, J NEUROL NEUROSUR PS, V69, P528, DOI 10.1136/jnnp.69.4.528
   Sandson TA, 1999, DEMENT GERIATR COGN, V10, P166, DOI 10.1159/000017099
   Schmithorst VJ, 2002, NEUROSCI LETT, V321, P57, DOI 10.1016/S0304-3940(02)00054-X
   Skare S, 2000, MAGN RESON IMAGING, V18, P659, DOI 10.1016/S0730-725X(00)00153-3
   Sorensen AG, 1999, RADIOLOGY, V212, P785, DOI 10.1148/radiology.212.3.r99se24785
   Steel RM, 2001, PSYCHIAT RES-NEUROIM, V106, P161, DOI 10.1016/S0925-4927(01)00080-4
   Sullivan EV, 2001, NEUROREPORT, V12, P99, DOI 10.1097/00001756-200101220-00027
   Taber KH, 2002, J NEUROPSYCH CLIN N, V14, P1, DOI 10.1176/appi.neuropsych.14.1.1
   Takahashi S, 2002, NEUROSCI LETT, V332, P45, DOI 10.1016/S0304-3940(02)00914-X
   Taylor WD, 2001, BIOL PSYCHIAT, V50, P179, DOI 10.1016/S0006-3223(01)01160-X
   Tuch DS, 2002, MAGNET RESON MED, V48, P577, DOI 10.1002/mrm.10268
   Westin CF, 2002, MED IMAGE ANAL, V6, P93, DOI 10.1016/S1361-8415(02)00053-1
   Wolkin A, 2003, AM J PSYCHIAT, V160, P572, DOI 10.1176/appi.ajp.160.3.572
   Yoshiura T, 2002, NEUROREPORT, V13, P2299, DOI 10.1097/00001756-200212030-00026
NR 67
TC 155
Z9 168
U1 2
U2 8
PU ELSEVIER SCIENCE INC
PI NEW YORK
PA 360 PARK AVE SOUTH, NEW YORK, NY 10010-1710 USA
SN 0006-3223
J9 BIOL PSYCHIAT
JI Biol. Psychiatry
PD FEB 1
PY 2004
VL 55
IS 3
BP 201
EP 207
DI 10.1016/j.biopsych.2003.07.001
PG 7
WC Neurosciences; Psychiatry
WE Science Citation Index Expanded (SCI-EXPANDED)
SC Neurosciences & Neurology; Psychiatry
GA 767HK
UT WOS:000188434000001
PM 14744459
DA 2022-10-31
ER

PT J
AU Baldwin, R
   Jeffries, S
   Jackson, A
   Sutcliffe, C
   Thacker, N
   Scott, M
   Burns, A
AF Baldwin, R
   Jeffries, S
   Jackson, A
   Sutcliffe, C
   Thacker, N
   Scott, M
   Burns, A
TI Treatment response in late-onset depression: relationship to
   neuropsychological, neuroradiological and vascular risk factors
SO PSYCHOLOGICAL MEDICINE
LA English
DT Article
ID LATE-LIFE DEPRESSION; WHITE-MATTER LESIONS; MRI SIGNAL HYPERINTENSITIES;
   SILENT CEREBRAL INFARCTION; GERIATRIC DEPRESSION; MAJOR DEPRESSION;
   SUBCORTICAL HYPERINTENSITIES; PROGNOSTIC-SIGNIFICANCE;
   ALZHEIMERS-DISEASE; BRAIN MORPHOLOGY
AB Background. Late-onset depressive disorder is associated with white matter lesions and neuropsychological deficits that in some studies are linked to a poorer outcome for depression. Some white matter lesions may be vascular in origin. This study investigated the relationship between response or non-response to antidepressant monotherapy and neuro-psychological function, structural brain measures and vascular factors.
   Method. This was a case-control study. Fifty patients with late-onset major depressive disorder (29 who were responders to antidepressant monotherapy and 21 who were not) were compared with 35 non-depressed control subjects. Measures included assessment of vascular risk factors, neuro-psychological testing and a magnetic resonance imaging (MRI) scan.
   Results. After adjustment for depressed mood and medication at evaluation, both patient groups had significantly more impairment compared to control subjects on verbal learning tasks involving immediate or delayed recall. Patients who did not respond to antidepressant monotherapy had significantly poorer performance than controls on tests involving visuospatial ability, language, word recognition and tests of executive function, whereas there were no differences between control subjects and responders. On two tests of executive function (verbal fluency and the Stroop test) non-responders scored significantly worse than responders. There were no significant group differences on MRI measures of atrophy or of white matter lesions apart from a higher periventricular hyper-intensity score in non-responders compared to controls. There were no group differences on measures of vascular disease.
   Conclusion. The results lend support to the emerging evidence that resistance to treatment in late-onset depression may be associated with impaired executive function. Subtle cerebrovascular mechanisms may be involved.
C1 Manchester Mental Hlth & Social Care NHS Trust, Dept Old Age Psychiat, Manchester M13 9BX, Lancs, England.
   Univ Manchester, Dept Image Sci & Biomed Engn, Manchester, Lancs, England.
   Univ Manchester, Sch Psychiat & Behav Sci, Manchester, Lancs, England.
RP Baldwin, R (通讯作者)，Manchester Royal Infirm, Dept Old Age Psychiat, Manchester Mental Hlth & Social Care NHS Trust, York House,Oxford Rd, Manchester M13 9BX, Lancs, England.
OI Burns, Alistair/0000-0002-9837-0645; Sutcliffe,
   Caroline/0000-0002-4626-7750; JACKSON, ALAN/0000-0002-1623-0383
CR Alexopoulos GS, 1997, ARCH GEN PSYCHIAT, V54, P915
   Alexopoulos GS, 2000, ARCH GEN PSYCHIAT, V57, P285, DOI 10.1001/archpsyc.57.3.285
   *AM PSYCH ASS, 1994, DIAGN STAT MAN VERS
   Austin MP, 2001, BRIT J PSYCHIAT, V178, P200, DOI 10.1192/bjp.178.3.200
   AWAD IA, 1986, STROKE, V17, P1090, DOI 10.1161/01.STR.17.6.1090
   BALDWIN RC, 1995, BRIT J PSYCHIAT, V167, P649, DOI 10.1192/bjp.167.5.649
   Baldwin RC, 2000, INT J GERIATR PSYCH, V15, P1097, DOI 10.1002/1099-1166(200012)15:12<1097::AID-GPS251>3.0.CO;2-N
   Baldwin RC, 2002, BRIT J PSYCHIAT, V180, P157, DOI 10.1192/bjp.180.2.157
   Baldwin RC, 2000, ANN MED, V32, P252, DOI 10.3109/07853890009011769
   Beats BC, 1996, PSYCHOL MED, V26, P591, DOI 10.1017/S0033291700035662
   Benson RR, 2002, NEUROLOGY, V58, P48, DOI 10.1212/WNL.58.1.48
   BURVILL PW, 1990, INT J GERIATR PSYCH, V5, P161, DOI 10.1002/gps.930050304
   Camelli D, 2002, NEUROBIOL AGING, V23, P413, DOI 10.1016/S0197-4580(01)00336-0
   Cupini LM, 2001, ARCH NEUROL-CHICAGO, V58, P577, DOI 10.1001/archneur.58.4.577
   Dahabra S, 1998, BIOL PSYCHIAT, V44, P34, DOI 10.1016/S0006-3223(98)00003-1
   DAVIS JM, 1974, J PSYCHIAT RES, V11, P65, DOI 10.1016/0022-3956(74)90071-5
   de Groot JC, 2000, ARCH GEN PSYCHIAT, V57, P1071, DOI 10.1001/archpsyc.57.11.1071
   de Groot JC, 2001, NEUROLOGY, V56, P1539, DOI 10.1212/WNL.56.11.1539
   de Leeuw FE, 2000, NEUROLOGY, V54, P1795, DOI 10.1212/WNL.54.9.1795
   ERKINJUNTTI T, 1994, ARCH NEUROL-CHICAGO, V51, P260, DOI 10.1001/archneur.1994.00540150054016
   FIGIEL GS, 1991, NEUROBIOL AGING, V12, P245, DOI 10.1016/0197-4580(91)90104-R
   Flint AJ, 1996, J AFFECT DISORDERS, V36, P95, DOI 10.1016/0165-0327(95)00063-1
   FOLSTEIN MF, 1975, J PSYCHIAT RES, V12, P189, DOI 10.1016/0022-3956(75)90026-6
   FUJIKAWA T, 1993, STROKE, V24, P1631, DOI 10.1161/01.STR.24.11.1631
   Gerson S, 1999, HARVARD REV PSYCHIAT, V7, P1, DOI 10.1093/hrp/7.1.1
   Goldstein IB, 2002, NEUROLOGY, V59, P713, DOI 10.1212/WNL.59.5.713
   Greenwald BS, 1996, AM J PSYCHIAT, V153, P1212
   HAMILTON M, 1960, J NEUROL NEUROSUR PS, V23, P56, DOI 10.1136/jnnp.23.1.56
   Hickie I, 1997, BIOL PSYCHIAT, V42, P367, DOI 10.1016/S0006-3223(96)00363-0
   HICKIE I, 1995, BIOL PSYCHIAT, V37, P151, DOI 10.1016/0006-3223(94)00174-2
   Kapeller P, 2003, STROKE, V34, P441, DOI 10.1161/01.STR.0000049766.26453.E9
   Krishnan K R, 1998, Depress Anxiety, V8, P142, DOI 10.1002/(SICI)1520-6394(1998)8:4<142::AID-DA2>3.0.CO;2-N
   Kumar A, 1997, AM J GERIAT PSYCHIAT, V5, P15
   Lezak M., 1995, NEUROPSYCHOLOGICAL A, V3
   Lyness JM, 1998, AM J GERIAT PSYCHIAT, V6, P5
   Nebes RD, 2000, PSYCHOL MED, V30, P679, DOI 10.1017/S0033291799001968
   NELSON H, 1991, NELSON ADULT READING
   O'Brien J, 1998, BMJ-BRIT MED J, V317, P982, DOI 10.1136/bmj.317.7164.982
   OBrien JT, 1996, INT J GERIATR PSYCH, V11, P681
   Osterrieth PA, 1944, ARCH PSYCHOLOGIE, V30, P205
   Rey A., 1964, LEXAMEN CLINIQUE PSY, V2nd
   Sander D, 2000, ARCH NEUROL-CHICAGO, V57, P1302, DOI 10.1001/archneur.57.9.1302
   SCHELTENS P, 1993, J NEUROL SCI, V114, P7, DOI 10.1016/0022-510X(93)90041-V
   Shallice, 1997, HAYLING BRIXTON TEST
   Simpson S, 1998, PSYCHOL MED, V28, P1015, DOI 10.1017/S003329179800693X
   Simpson S W, 1997, Int Psychogeriatr, V9, P257, DOI 10.1017/S1041610297004432
   Simpson SW, 2001, INT J GERIATR PSYCH, V16, P469, DOI 10.1002/gps.364
   Soares JC, 1997, BIOL PSYCHIAT, V41, P86, DOI 10.1016/S0006-3223(96)00006-6
   Spitzer RL, 1979, SCHEDULE AFFECTIVE D
   Steffens DC, 2002, STROKE, V33, P1636, DOI 10.1161/01.STR.0000018405.59799.D5
   Stroop JR, 1935, J EXP PSYCHOL, V18, P643, DOI 10.1037/h0054651
   Swan GE, 1998, NEUROLOGY, V51, P986, DOI 10.1212/WNL.51.4.986
   Taylor WD, 2003, BIOL PSYCHIAT, V53, P144, DOI 10.1016/S0006-3223(02)01490-7
   Thacker NA, 2002, RADIOLOGY, V224, P278, DOI 10.1148/radiol.2241010419
   THASE ME, 1995, PSYCHOPHARMACOLOGY 4, P113
   Thomas AJ, 2001, J NEUROL NEUROSUR PS, V70, P83, DOI 10.1136/jnnp.70.1.83
   Tupler LA, 2002, J PSYCHOSOM RES, V53, P665, DOI 10.1016/S0022-3999(02)00425-7
   van Reekum R, 1999, AM J GERIAT PSYCHIAT, V7, P151
   Videbech P, 1997, ACTA PSYCHIAT SCAND, V96, P157, DOI 10.1111/j.1600-0447.1997.tb10146.x
   Warrington E, 1980, GRADED NAMING TEST
   Wechsler D., 1987, MANUAL WECHSLER MEMO
   Wiener P, 1997, AM J GERIAT PSYCHIAT, V5, P116
   WOLF PA, 1991, STROKE, V22, P312, DOI 10.1161/01.STR.22.3.312
   Yanai I, 1998, J AFFECT DISORDERS, V47, P25, DOI 10.1016/S0165-0327(97)00148-1
   Young RC, 1999, AM J GERIAT PSYCHIAT, V7, P147
NR 65
TC 90
Z9 91
U1 0
U2 6
PU CAMBRIDGE UNIV PRESS
PI NEW YORK
PA 32 AVENUE OF THE AMERICAS, NEW YORK, NY 10013-2473 USA
SN 0033-2917
EI 1469-8978
J9 PSYCHOL MED
JI Psychol. Med.
PD JAN
PY 2004
VL 34
IS 1
BP 125
EP 136
DI 10.1017/S0033291703008870
PG 12
WC Psychology, Clinical; Psychiatry; Psychology
WE Science Citation Index Expanded (SCI-EXPANDED); Social Science Citation Index (SSCI)
SC Psychology; Psychiatry
GA 776GM
UT WOS:000189108300012
PM 14971633
DA 2022-10-31
ER

PT S
AU Bartzokis, G
   Tishler, TA
   Shin, IS
   Lu, PH
   Cummings, JL
AF Bartzokis, G
   Tishler, TA
   Shin, IS
   Lu, PH
   Cummings, JL
BE LeVine, SM
   Connor, JR
   Schipper, HM
TI Brain ferritin iron as a risk factor for age at onset in
   neurodegenerative diseases
SO REDOX-ACTIVE METALS IN NEUROLOGICAL DISORDERS
SE Annals of the New York Academy of Sciences
LA English
DT Article
DE iron; ferritin; risk factor; age at onset; aging; Alzheimer's disease;
   Parkinson's disease; dementia; sex; gender; brain development; myelin;
   oligodendrocytes; degeneration; amyloid; tau; alpha-synuclein; free
   radicals; Lewy body; neuritic plaques; synucleinopathy; proteinopathy;
   tauopathy; chelation; treatment; hemochromatosis
ID IN-VIVO EVALUATION; PARKINSONS-DISEASE; ALZHEIMERS-DISEASE;
   HEMOCHROMATOSIS GENE; HEREDITARY HEMOCHROMATOSIS; RESPONSE FLUCTUATIONS;
   OXIDATIVE STRESS; PRECURSOR CELLS; MRI EVALUATION; LEWY BODY
AB Tissue iron can promote oxidative damage. Brain iron increases with age and is abnormally elevated early in the disease process in several neurodegenerative disorders, including Alzheimer's disease (AD) and Parkinson's disease (PD). Higher iron levels in males may contribute to higher risk for younger-onset PD and recent studies have linked the presence of the hemo-chromatosis gene with a younger age at onset of AD. We examined whether age at onset of PD and AD was associated with increased brain ferritin iron. Ferritin iron can be measured with specificity in vivo with MRI utilizing the field-dependent relaxation rate increase (FDRI) method. FDRI was assessed in three basal ganglia regions (caudate, putamen, and globus pallidus) and frontal lobe white matter for younger- and older-onset male PD and AD patients and healthy controls. Significant increases in basal ganglia FDRI levels were observed in the younger-onset groups of both diseases compared to their respective control groups, but were absent in the older-onset patients. The results support the suggestion that elevated ferritin iron and its associated toxicity is a risk factor for age at onset of neurodegenerative diseases such as AD and PD. Clinical phenomena such as gender-associated risk of developing neurodegenerative diseases and the age at onset of such diseases may be associated with brain iron levels. In vivo MRI can measure and track brain ferritin iron levels and provides an opportunity to design therapeutic interventions that target high-risk populations early in the course of illness, possibly even before symptoms appear.
C1 Univ Calif Los Angeles, Dept Neurol, Lab Neuroimaging, Div Brain Mapping, Los Angeles, CA 90024 USA.
   Greater Los Angeles VA Healthcare Syst, Dept Psychiat, Los Angeles, CA USA.
   Charles R Drew Univ Med & Sci, Dept Psychiat, Los Angeles, CA 90059 USA.
   Univ Calif Los Angeles, Neurosci Interdept Grad Program, Los Angeles, CA USA.
   Chonnam Natl Univ, Sch Med, Dept Psychiat, Kwangju, South Korea.
   Univ Calif Los Angeles, Dept Psychiat & Biobehav Sci, Los Angeles, CA 90024 USA.
RP Bartzokis, G (通讯作者)，Univ Calif Los Angeles, Alzheimers Dis Ctr, 710 Westwood Plaza,Room 2-238, Los Angeles, CA 90095 USA.
EM gbar@ucla.edu
RI Bartzokis, George/K-2409-2013
FU NATIONAL INSTITUTE ON AGING [P50AG016570] Funding Source: NIH RePORTER;
   NIA NIH HHS [AG 16570] Funding Source: Medline
CR ANGGARD E, 1994, LANCET, V343, P1199, DOI 10.1016/S0140-6736(94)92405-8
   Arima K, 1999, BRAIN RES, V843, P53, DOI 10.1016/S0006-8993(99)01848-X
   Atwood CS, 1998, J BIOL CHEM, V273, P12817, DOI 10.1074/jbc.273.21.12817
   Barker WW, 2002, ALZ DIS ASSOC DIS, V16, P203, DOI 10.1097/00002093-200210000-00001
   Bartzokis G, 2000, CELL MOL BIOL, V46, P821
   Bartzokis G, 2004, NEUROBIOL AGING, V25, P49, DOI 10.1016/j.neurobiolaging.2003.08.001
   Bartzokis G, 2004, NEUROBIOL AGING, V25, P5, DOI 10.1016/j.neurobiolaging.2003.03.001
   Bartzokis G, 1999, ARCH NEUROL-CHICAGO, V56, P569, DOI 10.1001/archneur.56.5.569
   Bartzokis G, 1997, MAGN RESON IMAGING, V15, P29, DOI 10.1016/S0730-725X(96)00234-2
   BARTZOKIS G, 1994, AM J NEURORADIOL, V15, P1129
   BARTZOKIS G, 1993, MAGN RESON MED, V29, P459, DOI 10.1002/mrm.1910290406
   BARTZOKIS G, 1994, BIOL PSYCHIAT, V35, P480, DOI 10.1016/0006-3223(94)90047-7
   Bartzokis G, 1999, MAGN RESON IMAGING, V17, P213, DOI 10.1016/S0730-725X(98)00155-6
   Bartzokis G, 2000, ARCH GEN PSYCHIAT, V57, P47, DOI 10.1001/archpsyc.57.1.47
   Bartzokis G, 2001, ARCH GEN PSYCHIAT, V58, P461, DOI 10.1001/archpsyc.58.5.461
   Blissman G, 1996, DEV NEUROSCI-BASEL, V18, P274, DOI 10.1159/000111417
   Bulte JWM, 1997, MAGN RESON MED, V37, P530, DOI 10.1002/mrm.1910370409
   Cherny RA, 2001, NEURON, V30, P665, DOI 10.1016/S0896-6273(01)00317-8
   Colosimo C, 2003, J NEUROL NEUROSUR PS, V74, P852, DOI 10.1136/jnnp.74.7.852
   Combarros O, 2003, DEMENT GERIATR COGN, V15, P151, DOI 10.1159/000068480
   Connor JR, 1996, GLIA, V17, P83, DOI 10.1002/(SICI)1098-1136(199606)17:2<83::AID-GLIA1>3.0.CO;2-7
   CONNOR JR, 1995, J NEUROCHEM, V65, P717
   Curtain CC, 2001, J BIOL CHEM, V276, P20466, DOI 10.1074/jbc.M100175200
   Dai LI, 1996, BBA-LIPID LIPID MET, V1304, P223, DOI 10.1016/S0005-2760(96)00121-X
   De los Monteros AE, 2000, CELL MOL BIOL, V46, P501
   Dekker MCJ, 2003, NEUROSCI LETT, V348, P117, DOI 10.1016/S0304-3940(03)00713-4
   Demarquay G, 2000, MOVEMENT DISORD, V15, P1204, DOI 10.1002/1531-8257(200011)15:6<1204::AID-MDS1021>3.0.CO;2-T
   deRijk MC, 1997, J NEUROL NEUROSUR PS, V62, P10, DOI 10.1136/jnnp.62.1.10
   DEXTER DT, 1993, ADV NEUROL, V60, P273
   Double KL, 1998, J NEUROCHEM, V70, P2492
   Erb GL, 1996, DEV BRAIN RES, V93, P120, DOI 10.1016/0165-3806(96)00020-X
   FLOYD RA, 1993, TOXICOL IND HEALTH, V9, P197, DOI 10.1177/0748233793009001-214
   FOLSTEIN MF, 1975, J PSYCHIAT RES, V12, P189, DOI 10.1016/0022-3956(75)90026-6
   FRIEDMAN A, 1994, ACTA NEUROL SCAND, V89, P258
   Garzon-Rodriguez W, 1999, BIOORG MED CHEM LETT, V9, P2243, DOI 10.1016/S0960-894X(99)00357-1
   GERBER MR, 1989, ANN NEUROL, V26, P95, DOI 10.1002/ana.410260115
   Giasson BI, 2003, SCIENCE, V300, P636, DOI 10.1126/science.1082324
   GOLBE LI, 1991, NEUROLOGY, V41, P168, DOI 10.1212/WNL.41.2_Part_1.168
   Golts N, 2002, J BIOL CHEM, V277, P16116, DOI 10.1074/jbc.M107866200
   HALLGREN B, 1958, J NEUROCHEM, V3, P41, DOI 10.1111/j.1471-4159.1958.tb12607.x
   HALLIWELL B, 1988, ISI ATLAS-BIOCHEM, V1, P48
   HALLIWELL B, 1986, ARCH BIOCHEM BIOPHYS, V246, P501, DOI 10.1016/0003-9861(86)90305-X
   Hulet SW, 2002, DEV NEUROSCI-BASEL, V24, P208, DOI 10.1159/000065704
   JOSHI JG, 1989, BIOL TRACE ELEM RES, V21, P105, DOI 10.1007/BF02917242
   Kiuru S, 1999, ANN NEUROL, V45, P305, DOI 10.1002/1531-8249(199903)45:3<305::AID-ANA5>3.0.CO;2-E
   KLINTWORTH GK, 1973, ADV NEUROL, V1, P353
   KOSTIC V, 1991, NEUROLOGY, V41, P202, DOI 10.1212/WNL.41.2_Part_1.202
   KOSTIC VS, 1994, J NEUROL NEUROSUR PS, V57, P1265, DOI 10.1136/jnnp.57.10.1265
   Kraemer HC, 2000, AM J PSYCHIAT, V157, P163, DOI 10.1176/appi.ajp.157.2.163
   Loske C, 2000, EUR J BIOCHEM, V267, P4171, DOI 10.1046/j.1432-1327.2000.01452.x
   Marner L, 2003, J COMP NEUROL, V462, P144, DOI 10.1002/cne.10714
   MAYEUX R, 1995, AM J EPIDEMIOL, V142, P820, DOI 10.1093/oxfordjournals.aje.a117721
   Maynard CJ, 2002, J BIOL CHEM, V277, P44670, DOI 10.1074/jbc.M204379200
   MCKHANN G, 1984, NEUROLOGY, V34, P939, DOI 10.1212/WNL.34.7.939
   MCLACHLAN DRC, 1991, LANCET, V337, P1304, DOI 10.1016/0140-6736(91)92978-B
   Moalem S, 2000, AM J MED GENET, V93, P58, DOI 10.1002/1096-8628(20000703)93:1<58::AID-AJMG10>3.0.CO;2-L
   Morath DJ, 2001, DEV BIOL, V237, P232, DOI 10.1006/dbio.2001.0352
   MORRIS CM, 1992, ACTA ANAT, V144, P235
   PANTELATOS A, 1993, ADV NEUROL, V60, P690
   Piao YS, 2001, ACTA NEUROPATHOL, V101, P285
   Power J, 2002, DEV BIOL, V245, P362, DOI 10.1006/dbio.2002.0610
   Pulliam JF, 2003, AM J MED GENET B, V119B, P48, DOI 10.1002/ajmg.b.10069
   Rogers JT, 2002, J MOL NEUROSCI, V19, P77, DOI 10.1007/s12031-002-0014-6
   Roncagliolo M, 1998, AM J CLIN NUTR, V68, P683, DOI 10.1093/ajcn/68.3.683
   Sampietro M, 2001, NEUROBIOL AGING, V22, P563, DOI 10.1016/S0197-4580(01)00219-6
   Smith MA, 2000, BBA-MOL BASIS DIS, V1502, P139, DOI 10.1016/S0925-4439(00)00040-5
   Tang Y, 1997, NEUROBIOL AGING, V18, P609, DOI 10.1016/S0197-4580(97)00155-3
   Torp R, 2000, PROG NEURO-PSYCHOPH, V24, P801, DOI 10.1016/S0278-5846(00)00107-X
   Vymazal J, 1996, MAGN RESON MED, V36, P61, DOI 10.1002/mrm.1910360111
   VYMAZAL J, 1995, JMRI-J MAGN RESON IM, V5, P554
   Vymazal J, 1995, J NEUROL SCI, V134, P19, DOI 10.1016/0022-510X(95)00204-F
   Vymazal J, 1996, MAGN RESON MED, V35, P56, DOI 10.1002/mrm.1910350108
   Wagner ML, 1996, ANN CLIN LAB SCI, V26, P389
   WU RM, 1993, J NEURAL TRANSM-PARK, V5, P127, DOI 10.1007/BF02251203
   Yakovlev P.I., 1967, REGIONAL DEV BRAIN E
   Zou K, 2002, J NEUROSCI, V22, P4833, DOI 10.1523/JNEUROSCI.22-12-04833.2002
NR 76
TC 144
Z9 152
U1 0
U2 11
PU NEW YORK ACAD SCIENCES
PI NEW YORK
PA 2 EAST 63RD ST, NEW YORK, NY 10021 USA
SN 0077-8923
BN 1-57331-502-8
J9 ANN NY ACAD SCI
JI Ann.NY Acad.Sci.
PY 2004
VL 1012
BP 224
EP 236
DI 10.1196/annals.1306.019
PG 13
WC Clinical Neurology
WE Science Citation Index Expanded (SCI-EXPANDED)
SC Neurosciences & Neurology
GA BAB76
UT WOS:000221503700019
PM 15105269
DA 2022-10-31
ER

PT J
AU Sitoh, YY
   Sitoh, YY
   Sahadevan, S
AF Sitoh, YY
   Sitoh, YY
   Sahadevan, S
TI Clinical significance of cerebral white matter lesions in older Asians
   with suspected dementia
SO AGE AND AGEING
LA English
DT Article
DE cerebral white matter lesions; dementia; elderly; Asian
ID VASCULAR RISK-FACTORS; ALZHEIMERS-DISEASE; DEPRESSIVE SYMPTOMS;
   COGNITIVE FUNCTION; ELDERLY SUBJECTS; LOW ATTENUATION; BRAIN CHANGES;
   LEUKOARAIOSIS; PEOPLE; MRI
AB Background: cerebral white matter lesions are commonly seen on neuroimaging in older people and have been associated with clinical features such as gait abnormalities, urinary incontinence and depression. The significance of cerebral white matter lesions in older people with dementia remains uncertain.
   Objectives: to study the association between cerebral white matter lesions and the presence or absence of dementia in a group of elderly Asian patients; and to determine the clinical significance of cerebral white matter lesions in patients who are diagnosed to have dementia in terms of associated clinical features and the impact of cerebral white matter lesions on cognitive status.
   Methods: for the first objective, the records of 141 older people of Asian ethnicity presenting to a memory clinic for the evaluation of suspected dementia were reviewed to compare the prevalence of cerebral white matter lesions in patients who did not fulfil the criteria for dementia, patients diagnosed to have Alzheimer's disease and patients diagnosed to have vascular dementia. For the second objective, 115 of these patients who were diagnosed to have dementia were studied to determine if demented patients with cerebral white matter lesions were more likely to have urinary incontinence, Parkinsonism, depression and greater severity of dementia. In addition, a comparison was made between demented patients with cerebral white matter lesions and those without cerebral white matter lesions in terms of psychometric assessment scores.
   Results: cerebral white matter lesions were more common in Asian patients with vascular dementia. Demented patients with cerebral white matter lesions were also found to have more severe dementia and greater functional disability.
   Conclusion: cerebral white matter lesions are common, and are associated with greater functional disability in elderly Asian patients with dementia.
C1 Tan Tock Seng Hosp, Dept Geriatr Med, Singapore 308433, Singapore.
   Natl Inst Neurosci, Dept Neuroradiol, Singapore, Singapore.
RP Sitoh, YY (通讯作者)，Tan Tock Seng Hosp, Dept Geriatr Med, 11 Jalan Tan Tock Seng, Singapore 308433, Singapore.
EM Yih_Yiow_Sitoh@ttsh.com.sg
CR Amar K, 1996, AGE AGEING, V25, P443, DOI 10.1093/ageing/25.6.443
   American Psychiatric Association, 1980, PSYCHIAT RES, V3, DOI DOI 10.1016/j.psychres.2011.06.006
   [Anonymous], 1987, DIAGNOSTIC STAT MANU
   [Anonymous], WAIS R MANUAL
   BALOH RW, 1995, ARCH NEUROL-CHICAGO, V52, P970, DOI 10.1001/archneur.1995.00540340062013
   Barber R, 1999, J NEUROL NEUROSUR PS, V67, P66, DOI 10.1136/jnnp.67.1.66
   BLESSED G, 1968, BRIT J PSYCHIAT, V114, P797, DOI 10.1192/bjp.114.512.797
   BOONE KB, 1992, ARCH NEUROL-CHICAGO, V49, P549, DOI 10.1001/archneur.1992.00530290141024
   BRETELER MMB, 1994, NEUROLOGY, V44, P1246, DOI 10.1212/WNL.44.7.1246
   Camicioli R, 1999, J AM GERIATR SOC, V47, P330, DOI 10.1111/j.1532-5415.1999.tb02997.x
   CHUI HC, 1992, NEUROLOGY, V42, P473, DOI 10.1212/WNL.42.3.473
   de Groot JC, 2000, ARCH GEN PSYCHIAT, V57, P1071, DOI 10.1001/archpsyc.57.11.1071
   de Groot JC, 2000, ANN NEUROL, V47, P145
   Demirkiran M, 2001, ACTA NEUROL SCAND, V104, P63, DOI 10.1034/j.1600-0404.2001.104002063.x
   DRAYER BP, 1988, RADIOLOGY, V166, P785, DOI 10.1148/radiology.166.3.3277247
   Golomb J, 1995, Neuroimaging Clin N Am, V5, P33
   Hirono N, 2000, STROKE, V31, P2182, DOI 10.1161/01.STR.31.9.2182
   HUNT AL, 1989, NEUROLOGY, V39, P1470, DOI 10.1212/WNL.39.11.1470
   Inzitari D, 2000, ANN NEUROL, V47, P141
   INZITARI D, 1987, ARCH NEUROL-CHICAGO, V44, P42, DOI 10.1001/archneur.1987.00520130034014
   INZITARI D, 1995, ARCH NEUROL-CHICAGO, V52, P687, DOI 10.1001/archneur.1995.00540310057017
   Inzitari D, 1997, J NEUROL NEUROSUR PS, V62, P177, DOI 10.1136/jnnp.62.2.177
   ISAACS B, 1973, BRIT J PSYCHIAT, V123, P467, DOI 10.1192/bjp.123.4.467
   Juva K, 1997, AGE AGEING, V26, P393, DOI 10.1093/ageing/26.5.393
   KATZMAN R, 1988, J CLIN EPIDEMIOL, V41, P971, DOI 10.1016/0895-4356(88)90034-0
   Longstreth WT, 1996, STROKE, V27, P1274, DOI 10.1161/01.STR.27.8.1274
   LOPEZ OL, 1995, ARCH NEUROL-CHICAGO, V52, P659, DOI 10.1001/archneur.1995.00540310029012
   MACK WJ, 1992, J GERONTOL, V47, pP154, DOI 10.1093/geronj/47.3.P154
   MCKHANN G, 1984, NEUROLOGY, V34, P939, DOI 10.1212/WNL.34.7.939
   Mungas D, 2001, NEUROLOGY, V57, P2229, DOI 10.1212/WNL.57.12.2229
   O'Brien J, 2000, ANN NY ACAD SCI, V903, P482, DOI 10.1111/j.1749-6632.2000.tb06403.x
   Pantoni L, 1997, STROKE, V28, P652, DOI 10.1161/01.STR.28.3.652
   Pantoni L, 2002, STROKE, V33, P2827, DOI 10.1161/01.STR.0000038424.70926.5E
   RAIHA I, 1993, ACTA NEUROL SCAND, V87, P286
   RAO SM, 1989, ARCH NEUROL-CHICAGO, V46, P40, DOI 10.1001/archneur.1989.00520370042017
   Sahadevan S, 2000, INT J GERIATR PSYCH, V15, P234, DOI 10.1002/(SICI)1099-1166(200003)15:3<234::AID-GPS99>3.0.CO;2-G
   Sahadevan S, 2002, ALZ DIS ASSOC DIS, V16, P65, DOI 10.1097/00002093-200204000-00003
   Sakakibara R, 1999, J NEUROL NEUROSUR PS, V67, P658, DOI 10.1136/jnnp.67.5.658
   SCHMIDT R, 1993, NEUROLOGY, V43, P2490, DOI 10.1212/WNL.43.12.2490
   Simpson S, 2000, INT PSYCHOGERIATR, V12, P425, DOI 10.1017/S1041610200006542
   Skoog I, 1996, ACTA NEUROL SCAND, V93, P142, DOI 10.1111/j.1600-0404.1996.tb00190.x
   STEINGART A, 1987, ARCH NEUROL-CHICAGO, V44, P36, DOI 10.1001/archneur.1987.00520130028013
   STOTT DJ, 1998, REV CLIN GERONTOL, V8, P93
   TUPLER LA, 1992, ARCH NEUROL-CHICAGO, V49, P1248, DOI 10.1001/archneur.1992.00530360046016
   van Zagten M, 1998, MOVEMENT DISORD, V13, P89, DOI 10.1002/mds.870130119
   VANSWIETEN JC, 1992, ANN NEUROL, V32, P177, DOI 10.1002/ana.410320209
   Wahlund LO, 2001, STROKE, V32, P1318, DOI 10.1161/01.STR.32.6.1318
NR 47
TC 13
Z9 17
U1 0
U2 4
PU OXFORD UNIV PRESS
PI OXFORD
PA GREAT CLARENDON ST, OXFORD OX2 6DP, ENGLAND
SN 0002-0729
EI 1468-2834
J9 AGE AGEING
JI Age Ageing
PD JAN
PY 2004
VL 33
IS 1
BP 65
EP 71
DI 10.1093/ageing/afh005
PG 7
WC Geriatrics & Gerontology
WE Science Citation Index Expanded (SCI-EXPANDED)
SC Geriatrics & Gerontology
GA 762LV
UT WOS:000187974500013
OA Bronze
DA 2022-10-31
ER

PT J
AU den Heijer, T
   Vermeer, SE
   van Dijk, EJ
   Prins, ND
   Koudstaal, PJ
   Hofman, A
   Breteler, MMB
AF den Heijer, T
   Vermeer, SE
   van Dijk, EJ
   Prins, ND
   Koudstaal, PJ
   Hofman, A
   Breteler, MMB
TI Type 2 diabetes and atrophy of medial temporal lobe structures on brain
   MRI
SO DIABETOLOGIA
LA English
DT Article
DE type 2 diabetes; brain; dementia; epidemiology; hippocampus; amygdala;
   memory; MRI; insulin; glucose
ID INSULIN-DEGRADING ENZYME; ALZHEIMERS-DISEASE; HIPPOCAMPAL VOLUME;
   RISK-FACTORS; COGNITIVE IMPAIRMENT; VASCULAR DEMENTIA; POPULATION;
   ASSOCIATION; ROTTERDAM; MELLITUS
AB Aim/hypothesis. Type 2 diabetes increases the risk not only of vascular dementia but also of Alzheimer's disease. The question remains whether diabetes increases the risk of Alzheimer's disease by diabetic vasculopathy or whether diabetes influences directly the development of Alzheimer neuropathology. In vivo, hippocampal and amygdalar atrophy on brain MRI are good, early markers of the degree of Alzheimer neuropathology. We investigated the association between diabetes mellitus, insulin resistance and the degree of hippocampal and amygdalar atrophy on magnetic resonance imaging (MRI) accounting for vascular pathology.
   Methods. Data was obtained in a population-based study of elderly subjects without dementia between 60 to 90 years of age. The presence of diabetes mellitus and, in non-diabetic subjects, insulin resistance was assessed for 506 participants in whom hippocampal and amygdalar volumes on MRI were measured. We assessed the degree of vascular morbidity by rating carotid atherosclerosis, and brain white matter lesions and infarcts on MRI.
   Results. Subjects with diabetes mellitus had more hippocampal and amygdalar atrophy on MRI compared to subjects without diabetes mellitus. Furthermore, increasing insulin resistance was associated with more amygdalar atrophy on MRI. The associations were not due to vascular morbidity being more pronounced in persons with diabetes mellitus.
   Conclusions/interpretation. Type 2 diabetes is associated with hippocampal and amygdalar atrophy, regardless of vascular pathology. This could suggest that Type 2 diabetes directly influences the development of Alzheimer neuropathology.
C1 Erasmus MC, Dept Epidemiol & Biostat, NL-3000 DR Rotterdam, Netherlands.
   Erasmus MC, Dept Neurol, NL-3000 DR Rotterdam, Netherlands.
RP Breteler, MMB (通讯作者)，Erasmus MC, Dept Epidemiol & Biostat, NL-3000 DR Rotterdam, Netherlands.
EM m.breteler@erasmusmc.nl
RI Breteler, Monique M.B./J-5058-2014; van Dijk, Ewoud J/J-7951-2012
OI Breteler, Monique M.B./0000-0002-0626-9305; 
CR Bobinski M, 2000, NEUROSCIENCE, V95, P721
   Bots ML, 1997, CIRCULATION, V96, P1432, DOI 10.1161/01.CIR.96.5.1432
   BRAAK H, 1991, ACTA NEUROPATHOL, V82, P239, DOI 10.1007/BF00308809
   Brayne C, 1998, DEMENT GERIATR COGN, V9, P175, DOI 10.1159/000017043
   Breteler MMB, 2000, ANN NY ACAD SCI, V903, P457, DOI 10.1111/j.1749-6632.2000.tb06399.x
   Callen DJA, 2001, NEUROLOGY, V57, P1669, DOI 10.1212/WNL.57.9.1669
   Convit A, 2003, P NATL ACAD SCI USA, V100, P2019, DOI 10.1073/pnas.0336073100
   Convit A, 1997, NEUROBIOL AGING, V18, P131, DOI 10.1016/S0197-4580(97)00001-8
   Craft S, 1998, NEUROLOGY, V50, P164, DOI 10.1212/WNL.50.1.164
   Curb JD, 1999, NEUROLOGY, V52, P971, DOI 10.1212/WNL.52.5.971
   de Groot JC, 2000, ANN NEUROL, V47, P145
   de Leeuw FE, 1999, ANN NEUROL, V46, P827, DOI 10.1002/1531-8249(199912)46:6<827::AID-ANA4>3.3.CO;2-8
   Farrer LA, 1997, JAMA-J AM MED ASSOC, V278, P1349, DOI 10.1001/jama.1997.03550160069041
   Farris W, 2003, P NATL ACAD SCI USA, V100, P4162, DOI 10.1073/pnas.0230450100
   Frolich L, 1999, ANN NY ACAD SCI, V893, P290, DOI 10.1111/j.1749-6632.1999.tb07839.x
   Frolich L, 1998, J NEURAL TRANSM, V105, P423, DOI 10.1007/s007020050068
   Gasparini L, 2002, TRENDS PHARMACOL SCI, V23, P288, DOI 10.1016/S0165-6147(02)02037-0
   Goldstein LB, 2001, CIRCULATION, V103, P163
   Gosche KM, 2002, NEUROLOGY, V58, P1476, DOI 10.1212/WNL.58.10.1476
   Hackert VH, 2002, NEUROIMAGE, V17, P1365, DOI 10.1006/nimg.2002.1248
   Hebert R, 2000, STROKE, V31, P1487, DOI 10.1161/01.STR.31.7.1487
   Heitner J, 1997, NEUROLOGY, V49, P1306, DOI 10.1212/WNL.49.5.1306
   HOFMAN A, 1991, EUR J EPIDEMIOL, V7, P403, DOI 10.1007/BF00145007
   Jack CR, 1999, NEUROLOGY, V52, P1397, DOI 10.1212/WNL.52.7.1397
   Krasuski JS, 1998, BIOL PSYCHIAT, V43, P60, DOI 10.1016/S0006-3223(97)00013-9
   Kurochkin IV, 2001, TRENDS BIOCHEM SCI, V26, P421, DOI 10.1016/S0968-0004(01)01876-X
   Kuusisto J, 1997, BRIT MED J, V315, P1045, DOI 10.1136/bmj.315.7115.1045
   LAAKSO M, 1993, AM J EPIDEMIOL, V137, P959, DOI 10.1093/oxfordjournals.aje.a116768
   LEDESMA MD, 1994, J BIOL CHEM, V269, P21614
   Leibson C L, 1997, Ann N Y Acad Sci, V826, P422, DOI 10.1111/j.1749-6632.1997.tb48496.x
   Liolitsa D, 2002, J NEUROL NEUROSUR PS, V73, P261, DOI 10.1136/jnnp.73.3.261
   Luchsinger JA, 2001, AM J EPIDEMIOL, V154, P635, DOI 10.1093/aje/154.7.635
   MacKnight C, 2002, DEMENT GERIATR COGN, V14, P77, DOI 10.1159/000064928
   Maunoury C, 1996, DEMENTIA, V7, P10, DOI 10.1159/000106846
   MOOY JM, 1995, DIABETES CARE, V18, P1270, DOI 10.2337/diacare.18.9.1270
   Munch G, 1998, J NEURAL TRANSM, V105, P439, DOI 10.1007/s007020050069
   Ott A, 1999, NEUROLOGY, V53, P1937, DOI 10.1212/WNL.53.9.1937
   Ott A, 1996, DIABETOLOGIA, V39, P1392, DOI 10.1007/s001250050588
   Peila R, 2002, DIABETES, V51, P1256, DOI 10.2337/diabetes.51.4.1256
   Petersen RC, 2000, NEUROLOGY, V54, P581, DOI 10.1212/WNL.54.3.581
   PETERSEN RC, 1994, NEUROLOGY, V44, P867, DOI 10.1212/WNL.44.5.867
   Schott JM, 2003, ANN NEUROL, V53, P181, DOI 10.1002/ana.10424
   Schulingkamp RJ, 2000, NEUROSCI BIOBEHAV R, V24, P855, DOI 10.1016/S0149-7634(00)00040-3
   Slooter AJC, 1998, ARCH NEUROL-CHICAGO, V55, P964, DOI 10.1001/archneur.55.7.964
   Snowdon DA, 1997, JAMA-J AM MED ASSOC, V277, P813, DOI 10.1001/jama.277.10.813
   Tariot PN, 1999, J AM GERIATR SOC, V47, P423, DOI 10.1111/j.1532-5415.1999.tb07234.x
   *UNESCO, 1976, 19C3 UNESCO ISCED
   Vermeer SE, 2003, STROKE, V34, P392, DOI 10.1161/01.STR.0000052631.98405.15
   VITEK MP, 1994, P NATL ACAD SCI USA, V91, P4766, DOI 10.1073/pnas.91.11.4766
   YOSHITAKE T, 1995, NEUROLOGY, V45, P1161, DOI 10.1212/WNL.45.6.1161
   Zhao WQ, 2001, MOL CELL ENDOCRINOL, V177, P125, DOI 10.1016/S0303-7207(01)00455-5
NR 51
TC 366
Z9 375
U1 2
U2 17
PU SPRINGER
PI NEW YORK
PA ONE NEW YORK PLAZA, SUITE 4600, NEW YORK, NY, UNITED STATES
SN 0012-186X
EI 1432-0428
J9 DIABETOLOGIA
JI Diabetologia
PD DEC
PY 2003
VL 46
IS 12
BP 1604
EP 1610
DI 10.1007/s00125-003-1235-0
PG 7
WC Endocrinology & Metabolism
WE Science Citation Index Expanded (SCI-EXPANDED)
SC Endocrinology & Metabolism
GA 752BP
UT WOS:000187127000003
PM 14595538
OA Bronze
DA 2022-10-31
ER

PT J
AU Sweet, LH
   Paul, RH
   Cohen, RA
   Moser, D
   Ott, BR
   Gordon, N
   Browndyke, JN
   Shah, P
   Garrett, KD
AF Sweet, LH
   Paul, RH
   Cohen, RA
   Moser, D
   Ott, BR
   Gordon, N
   Browndyke, JN
   Shah, P
   Garrett, KD
TI Neuroimaging correlates of Dementia Rating Scale performance at baseline
   and 12-month follow-up among patients with vascular dementia
SO JOURNAL OF GERIATRIC PSYCHIATRY AND NEUROLOGY
LA English
DT Article
DE vascular dementia; Dementia Rating Scale; neuropsychology; atroph; MRI
ID WHITE-MATTER LESIONS; ALZHEIMERS-DISEASE; LEWY BODIES; SUBCORTICAL
   HYPERINTENSITIES; MRI; IMPAIRMENT; AD
AB The authors previously reported that subcortical. hyperintensity (SH) and whole-brain volume (WBV) each covary with different subscale scores of the Mattis Dementia Rating Scale (MDRS) among vascular dementia (VaD) patients. The present longitudinal analysis examined these relationships for change. The authors found that SH volume increased and WBV decreased significantly over 12 months. At baseline, SH volume accounted for significant variance in MDRS total score and every subscale score, except Memory. WBV was unrelated to any MDRS measure. After 12 months, SH volume was related only to the Construction subscale score, whereas WBV accounted for the majority of variance in Attention and Memory subscale performance. These findings indicate that although SH volume increases with disease progression, the relative impact of SH volume on cognitive status decreases among patients with advanced
C1 Brown Univ, Miriam Hosp, Med Sch, Providence, RI 02903 USA.
   Univ Iowa, Coll Med, Iowa City, IA 52242 USA.
   Drexel Univ, Neuropschol Program, Philadelphia, PA 19104 USA.
RP Sweet, LH (通讯作者)，Brown Univ, Miriam Hosp, Med Sch, Coro W,1 Hoppin St, Providence, RI 02903 USA.
EM lawrence_sweet@brown.edu
RI Browndyke, Jeffrey/AAE-7292-2021
OI Moser, David/0000-0003-4102-5266; Browndyke, Jeffrey/0000-0002-8573-7073
CR American Psychiatric Association, 1980, PSYCHIAT RES, V3, DOI DOI 10.1016/j.psychres.2011.06.006
   Ballard C, 2001, INT J GERIATR PSYCH, V16, P499, DOI 10.1002/gps.381
   Barber R, 2000, NEUROLOGY, V54, P1304, DOI 10.1212/WNL.54.6.1304
   BERNHEIMER H, 1973, J NEUROL SCI, V20, P415, DOI 10.1016/0022-510X(73)90175-5
   BRETELER MMB, 1994, STROKE, V25, P1109, DOI 10.1161/01.STR.25.6.1109
   Broderick JP, 2001, J NEUROIMAGING, V11, P6, DOI 10.1111/j.1552-6569.2001.tb00002.x
   Cohen RA, 2003, CEREBROVASC DIS, V16, P199, DOI 10.1159/000071116
   Cohen RA, 2001, J NEUROIMAGING, V11, P253, DOI 10.1111/j.1552-6569.2001.tb00043.x
   FOLSTEIN MF, 1975, J PSYCHIAT RES, V12, P189, DOI 10.1016/0022-3956(75)90026-6
   Greenwald BS, 1998, STROKE, V29, P613, DOI 10.1161/01.STR.29.3.613
   Jenkins M, 1998, J NEUROIMAGING, V8, P20, DOI 10.1111/jon19988120
   Lafosse JM, 1997, NEUROPSYCHOLOGY, V11, P514, DOI 10.1037/0894-4105.11.4.514
   Mattis S., 1988, DEMENTIA RATING SCAL
   Moser DJ, 2001, NEUROPSY NEUROPSY BE, V14, P89
   O'Brien JT, 2001, NEUROLOGY, V56, P1386, DOI 10.1212/WNL.56.10.1386
   Pantel J, 1998, DEMENT GERIATR COGN, V9, P309, DOI 10.1159/000017082
   Paul RH, 2001, J GERIATR PSYCH NEUR, V14, P33, DOI 10.1177/089198870101400108
   Rao SM, 1996, BRAIN COGNITION, V31, P250, DOI 10.1006/brcg.1996.0044
   ROMAN GC, 1993, NEUROLOGY, V43, P250, DOI 10.1212/WNL.43.2.250
   Sabri O, 1999, STROKE, V30, P556, DOI 10.1161/01.STR.30.3.556
NR 20
TC 6
Z9 8
U1 0
U2 2
PU SAGE PUBLICATIONS INC
PI THOUSAND OAKS
PA 2455 TELLER RD, THOUSAND OAKS, CA 91320 USA
SN 0891-9887
J9 J GERIATR PSYCH NEUR
JI J. Geriatr. Psychiatry Neurol.
PD DEC
PY 2003
VL 16
IS 4
BP 240
EP 244
DI 10.1177/0891988703258322
PG 5
WC Geriatrics & Gerontology; Clinical Neurology; Psychiatry
WE Science Citation Index Expanded (SCI-EXPANDED)
SC Geriatrics & Gerontology; Neurosciences & Neurology; Psychiatry
GA 847GK
UT WOS:000223380500009
PM 14653434
DA 2022-10-31
ER

PT J
AU Takashima, Y
   Yao, H
   Koga, H
   Endo, K
   Matsumoto, T
   Uchino, A
   Sadanaga-Akiyoshi, F
   Yuzuriha, T
   Kuroda, Y
AF Takashima, Y
   Yao, H
   Koga, H
   Endo, K
   Matsumoto, T
   Uchino, A
   Sadanaga-Akiyoshi, F
   Yuzuriha, T
   Kuroda, Y
TI Frontal lobe dysfunction caused by multiple lacunar infarction in
   community-dwelling elderly subjects
SO JOURNAL OF THE NEUROLOGICAL SCIENCES
LA English
DT Article
DE frontal lobe function; asymptomatic stroke; magnetic resonance imaging;
   aging; dementia
ID WHITE-MATTER LESIONS; MILD COGNITIVE IMPAIRMENT; SUBCORTICAL INFARCTION;
   ALZHEIMERS-DISEASE; VASCULAR DEMENTIA; HYPERINTENSITIES; HOMOCYSTEINE;
   ROTTERDAM; SPEED
AB We examined the factors that influence frontal lobe function among 119 community-dwelling elderly subjects, based on magnetic resonance imaging (MRI) and clinical findings. We inter-viewed the subjects, and conducted a neurological examination, electrocardiogram, blood test, brain MRI examination, and cognitive function tests. The modified Stroop test and a personal computer version of the Wisconsin Card Sorting Test (WCST) were used to evaluate frontal lobe function. The subjects with impaired frontal lobe function defined by the modified Stroop test were significantly older, had more lacunar infarcts, and had lower HDL cholesterol values based on a logistic regression model. Among the aged who appear apparently normal, multiple lacunar infarcts are the cause of latent frontal lobe dysfunction. (C) 2003 Elsevier B.V. All rights reserved.
C1 Hizen Natl Hosp, Ctr Emot & Behav Disorder, Saga 8420192, Japan.
   Saga Med Sch, Dept Radiol, Saga, Japan.
   Saga Med Sch, Dept Internal Med, Div Neurol, Saga, Japan.
RP Takashima, Y (通讯作者)，Hizen Natl Hosp, Ctr Emot & Behav Disorder, Saga 8420192, Japan.
CR BOONE KB, 1992, ARCH NEUROL-CHICAGO, V49, P549, DOI 10.1001/archneur.1992.00530290141024
   BRETELER MMB, 1994, STROKE, V25, P1109, DOI 10.1161/01.STR.25.6.1109
   CHOUDHURY SR, 1994, INT J EPIDEMIOL, V23, P940, DOI 10.1093/ije/23.5.940
   CORBETT A, 1994, ARCH NEUROL-CHICAGO, V51, P999, DOI 10.1001/archneur.1994.00540220045013
   FAZEKAS F, 1993, NEUROLOGY, V43, P1683, DOI 10.1212/WNL.43.9.1683
   FOLSTEIN MF, 1975, J PSYCHIAT RES, V12, P189, DOI 10.1016/0022-3956(75)90026-6
   GLOSSER G, 1990, J CLIN EXP NEUROPSYC, V12, P485, DOI 10.1080/01688639008400995
   Homma A, 1992, Nihon Ronen Igakkai Zasshi, V29, P264
   ISHII N, 1986, NEUROLOGY, V36, P340, DOI 10.1212/WNL.36.3.340
   Kashima H., 1985, FOLIA PSYCHIAT NEURO, V39, P97
   KERTESZ A, 1994, ARCH NEUROL-CHICAGO, V51, P1226, DOI 10.1001/archneur.1994.00540240070018
   Koga H, 2002, J NEUROL NEUROSUR PS, V72, P737, DOI 10.1136/jnnp.72.6.737
   Leskela M, 1999, EUR J NEUROL, V6, P653, DOI 10.1046/j.1468-1331.1999.660653.x
   Matsui T, 2001, STROKE, V32, P1116, DOI 10.1161/01.STR.32.5.1116
   MILNER B, 1963, ARCH NEUROL-CHICAGO, V9, P90, DOI 10.1001/archneur.1963.00460070100010
   NELSON HE, 1976, CORTEX, V12, P313, DOI 10.1016/S0010-9452(76)80035-4
   Okada K., 1998, JPN J STROKE, V20, P318, DOI [DOI 10.3995/JSTROKE.20.318, DOI 10.3995/JSTR0KE.20.318]
   PERRET E, 1974, NEUROPSYCHOLOGIA, V12, P323, DOI 10.1016/0028-3932(74)90047-5
   Petersen RC, 1999, ARCH NEUROL-CHICAGO, V56, P303, DOI 10.1001/archneur.56.3.303
   SAITOH T, 1989, JPN J PSYCHIAT TREAT, V4, P1203
   SANDSON TA, 1991, ARCH NEUROL-CHICAGO, V48, P1300, DOI 10.1001/archneur.1991.00530240106031
   SCHMIDT R, 1993, NEUROLOGY, V43, P2490, DOI 10.1212/WNL.43.12.2490
   SHINKAWA A, 1995, STROKE, V26, P380, DOI 10.1161/01.STR.26.3.380
   STARKSTEIN SE, 1993, STROKE, V24, P1625, DOI 10.1161/01.STR.24.11.1625
   Tei H, 1997, DEMENT GERIATR COGN, V8, P355, DOI 10.1159/000106655
   Vermeer SE, 2002, ANN NEUROL, V51, P285, DOI 10.1002/ana.10111
   WOLFE N, 1994, ARCH NEUROL-CHICAGO, V51, P211, DOI 10.1001/archneur.1994.00540140129022
   WOLFE N, 1990, ARCH NEUROL-CHICAGO, V47, P129, DOI 10.1001/archneur.1990.00530020025010
   Yao H, 1999, J NEUROL NEUROSUR PS, V66, P100, DOI 10.1136/jnnp.66.1.100
   YLIKOSKI R, 1993, ARCH NEUROL-CHICAGO, V50, P818, DOI 10.1001/archneur.1993.00540080029009
NR 30
TC 14
Z9 16
U1 0
U2 2
PU ELSEVIER SCIENCE BV
PI AMSTERDAM
PA PO BOX 211, 1000 AE AMSTERDAM, NETHERLANDS
SN 0022-510X
J9 J NEUROL SCI
JI J. Neurol. Sci.
PD OCT 15
PY 2003
VL 214
IS 1-2
BP 37
EP 41
DI 10.1016/S0022-510X(03)00171-0
PG 5
WC Clinical Neurology; Neurosciences
WE Science Citation Index Expanded (SCI-EXPANDED)
SC Neurosciences & Neurology
GA 729TD
UT WOS:000185789400008
PM 12972386
DA 2022-10-31
ER

PT J
AU Hentschel, F
   Kreis, M
   Damian, M
   Syren, M
   Krumm, B
AF Hentschel, F
   Kreis, M
   Damian, M
   Syren, M
   Krumm, B
TI Evaluation of the contribution of the importance of neuroimaging for the
   diagnostics of dementias - Comparison to the psychological diagnostics
SO ROFO-FORTSCHRITTE AUF DEM GEBIET DER RONTGENSTRAHLEN UND DER
   BILDGEBENDEN VERFAHREN
LA German
DT Article
DE dementia; diagnostics; accuracy; neuroradiology; psychology
ID WHITE-MATTER; ALZHEIMERS-DISEASE; VASCULAR DEMENTIA; MRI FINDINGS;
   LESIONS; BRAIN
AB Objective: While Psychology is accepted as a necessary component of the dementia diagnostics, the extended clinical diagnostics with neuroimaging is differently estimated. The goal of the study is the quantification of the individual contribution of the two different methods. Methods: Of 100 patients the diagnosis of entrance, the neurological, the psychological, and the final clinical diagnosis were documented. For both imaging and psychology the sensitivity, specificity, and the positive predictive value were computed. The diagnostic of each method was determined from the change of the final in relation to the initial clinical diagnosis. The neuroradiological investigation took place with MRI, the psychological examination used both usual power and special speed tests. Results: The extended clinical diagnostics led for 26% of the patients to the change of the clinical diagnosis. Imaging and psychology supplied different own but supplementing contributions. In the case of annihilation imaging contributed with 73,3%, psychology with 54,1% to the diagnosis of a neurodegenerative dementia, whereas the contributions to the diagnosis of a vascular dementia were 83,3% and 70,8%, respectively. However psychology diagnosed and quantified the dementia. The contribution of neuroimaging consisted in the differential diagnosis of the dementias. Organic causes of symptomatic dementias and vascular encephalopathy without dementia but with consequences for a secondary prophylaxis were additional information also. Conclusion: Psychology improves the diagnostic accuracy of dementias. Neuroimaging improves the differential diagnosis of dementias and supplies additional clinically relevant findings. In the qualified diagnostics and differential diagnostics of the dementias both methods are indispensable.
C1 Heidelberg Univ, Abt Neuroradiol ZI, Fac Klin Med Mannheim, Zent Inst Seel Gesundheit, D-69159 Mannheim, Germany.
   Heidelberg Univ, Gedachtnisambulanz, Zent Inst Seel Gesundheit, Fak Klin Med Mannheim, Heidelberg, Germany.
   Heidelberg Univ, Abt Biostat, Zent Inst Seel Gesundheit, Fak Klin Med Mannheim, Heidelberg, Germany.
RP Hentschel, F (通讯作者)，Heidelberg Univ, Abt Neuroradiol ZI, Fac Klin Med Mannheim, Zent Inst Seel Gesundheit, D-69159 Mannheim, Germany.
EM hentsche@zi-mannheim.de
CR Aichner F, 1996, J NEURAL TRANSM-SUPP, P143
   AMELANG M, 1997, PSYCHOL DIAGNOSTIK I, P115
   BARR A, 1992, INT J GERIATR PSYCH, V7, P621, DOI 10.1002/gps.930070903
   Baum KA, 1996, NEURORADIOLOGY, V38, P755, DOI 10.1007/s002340050342
   Bronge L, 2002, DEMENT GERIATR COGN, V13, P205, DOI 10.1159/000057698
   COREYBLOOM J, 1995, NEUROLOGY, V45, P211, DOI 10.1212/WNL.45.2.211
   Damian M, 2003, Z GERONTOL GERIATR, V36, P197, DOI 10.1007/s00391-003-0130-0
   DILLING M, 1994, ICD 10 INT CLASSIFIC, pCH5
   Fazekas F, 1998, J NEURAL TRANSM-SUPP, P31
   GawneCain ML, 1997, NEURORADIOLOGY, V39, P243, DOI 10.1007/s002340050402
   George AE, 1997, AM J NEURORADIOL, V18, P1847
   HAFNER N, 1993, PSYCHIAT DISORDERS E, P45
   HALLAUER JF, 2000, GESUNDHEITSOKONOMIE, V5, P73
   Harvey GT, 1999, PSYCHOL MED, V29, P181, DOI 10.1017/S0033291798007806
   Hentschel F, 2003, NERVENARZT, V74, P355, DOI 10.1007/s00115-003-1488-3
   Hentschel F, 2001, NERVENHEILKUNDE, V20, P69
   HENTSCHEL F, 2002, DEMENTIA, P130
   Jack CR, 2002, NEUROLOGY, V58, P750, DOI 10.1212/WNL.58.5.750
   Kalaria RN, 2002, CEREBROVASC DIS, V13, P48, DOI 10.1159/000049150
   KATZMAN R, 1989, ANN NEUROL, V25, P317, DOI 10.1002/ana.410250402
   LECHNER H, 1988, STROKE, V19, P263, DOI 10.1161/01.STR.19.2.263
   Livingston G., 1993, International Review of Psychiatry, V5, P317, DOI 10.3109/09540269309037796
   Lopez OL, 2000, NEUROLOGY, V55, P1854, DOI 10.1212/WNL.55.12.1854
   MCKHANN G, 1984, NEUROLOGY, V34, P939, DOI 10.1212/WNL.34.7.939
   McMahon PM, 2000, RADIOLOGY, V217, P58, DOI 10.1148/radiology.217.1.r00se1358
   OBrien JT, 1997, PSYCHOL MED, V27, P1267, DOI 10.1017/S0033291797005606
   Petty MA, 1999, BRAIN RES REV, V31, P58, DOI 10.1016/S0165-0173(99)00025-9
   ROCCA WA, 1999, ALZHEIMERS DIS AS S3, V13, P9
   ROMAN GC, 1993, NEUROLOGY, V43, P250, DOI 10.1212/WNL.43.2.250
   Scheltens P, 1999, J NEUROL, V246, P16, DOI 10.1007/s004150050300
   STOPPE G, 2001, BILDGEBENDE VERFAHRE, P70
NR 31
TC 6
Z9 6
U1 0
U2 5
PU GEORG THIEME VERLAG KG
PI STUTTGART
PA RUDIGERSTR 14, D-70469 STUTTGART, GERMANY
SN 1438-9029
EI 1438-9010
J9 ROFO-FORTSCHR RONTG
JI Rofo-Fortschr. Gebiet Rontgenstrahlen Bildgeb. Verfahr.
PD OCT
PY 2003
VL 175
IS 10
BP 1335
EP 1343
PG 9
WC Radiology, Nuclear Medicine & Medical Imaging
WE Science Citation Index Expanded (SCI-EXPANDED)
SC Radiology, Nuclear Medicine & Medical Imaging
GA 736NE
UT WOS:000186176200004
PM 14556101
DA 2022-10-31
ER

PT J
AU Specht, K
   Minnerop, M
   Abele, M
   Reul, J
   Wullner, W
   Klockgether, T
AF Specht, K
   Minnerop, M
   Abele, M
   Reul, J
   Wullner, W
   Klockgether, T
TI In vivo voxel-based morphometry in multiple system atrophy of the
   cerebellar type
SO ARCHIVES OF NEUROLOGY
LA English
DT Article
ID GRAY-MATTER LOSS; ALZHEIMERS-DISEASE; NATURAL-HISTORY; MRI; BRAIN;
   DIFFERENTIATION; MORPHOLOGY; DIAGNOSIS; PATTERNS
AB Background: Multiple system atrophy (MSA) is a sporadic neurodegenerative disease. According to the clinical presentation a parkinsonian type and a cerebellar type (MSA-C) are distinguished.
   Objective: To study the morphological alterations of MSA-C-affected brains in vivo using voxel-based morphometric analysis of magnetic resonance images.
   Setting: University hospital.
   Patients: Fourteen patients (5 men and 9 women) with MSA-C (mean age [SD], 59.4 [7.4] years; mean [SD] disease duration, 3.7 [1.4] years) and 13 healthy control subjects (5 men and 8 women) (mean [SD] age, 55.1 [6.9] years) were studied.
   Methods: T1-weighted magnetic resonance images were normalized to a common stereotaxic space and segmented into gray and white matter. Data were analyzed using statistical parametric mapping (SPM99).
   Results: Gray matter was reduced in the brainstem and the anterior lobe of the cerebellum. Reduction of white matter was observed in the middle cerebellar peduncles, cerebellar white matter, and brainstem. The inverted comparison revealed an increase of white matter density along the pyramidal tracts.
   Conclusions: Voxel-based morphometry revealed a significant loss of cerebellar and brainstem tissue in MSA-C. it allowed a precise anatomical localization and a distinction between gray and white matter densities. In addition, our data point to a particular involvement of the pyramidal tract in MSA-C.
C1 Univ Bonn, Dept Neurol, D-53105 Bonn, Germany.
   Univ Bonn, Med Ctr, D-5300 Bonn, Germany.
RP Klockgether, T (通讯作者)，Univ Bonn, Dept Neurol, Sigmund Freud Str 25, D-53105 Bonn, Germany.
RI Minnerop, Martina/AAE-5941-2021; Specht, Karsten/C-3762-2009
OI Minnerop, Martina/0000-0003-1365-5236; Specht,
   Karsten/0000-0002-9946-3704
CR Ashburner J, 2000, NEUROIMAGE, V11, P805, DOI 10.1006/nimg.2000.0582
   Ashburner J, 2001, NEUROIMAGE, V14, P1238, DOI 10.1006/nimg.2001.0961
   Baron JC, 2001, NEUROIMAGE, V14, P298, DOI 10.1006/nimg.2001.0848
   Burton EJ, 2002, NEUROIMAGE, V17, P618, DOI 10.1006/nimg.2002.1197
   Gilman S, 1999, J NEUROL SCI, V163, P94, DOI 10.1016/S0022-510X(98)00304-9
   Good CD, 2001, NEUROIMAGE, V14, P21, DOI 10.1006/nimg.2001.0786
   Good CD, 2002, NEUROIMAGE, V17, P29, DOI 10.1006/nimg.2002.1202
   GRAHAM JG, 1969, J NEUROL NEUROSUR PS, V32, P28, DOI 10.1136/jnnp.32.1.28
   Greenfield JG, 1954, SPINOCEREBELLAR DEGE
   Holmes G, 1907, BRAIN, V30, P545
   Kassubek J, 2002, NEUROSCI LETT, V323, P29, DOI 10.1016/S0304-3940(02)00111-8
   Matsuo A, 1998, AM J PATHOL, V153, P735, DOI 10.1016/S0002-9440(10)65617-9
   *MEMB COLL WELLC D, STAT PAR MAPP SPM99
   Ohnishi T, 2001, AM J NEURORADIOL, V22, P1680
   PAPP MI, 1994, BRAIN, V117, P235, DOI 10.1093/brain/117.2.235
   QUINN N, 1989, J NEUROL NEUROSUR PS, P78
   Rombouts SARB, 2000, NEUROSCI LETT, V285, P231, DOI 10.1016/S0304-3940(00)01067-3
   SAVOIARDO M, 1990, RADIOLOGY, V174, P693, DOI 10.1148/radiology.174.3.2305051
   Schocke MFH, 2002, NEUROLOGY, V58, P575, DOI 10.1212/WNL.58.4.575
   Schrag A, 2000, NEUROLOGY, V54, P697, DOI 10.1212/WNL.54.3.697
   SCHULZ JB, 1994, J NEUROL NEUROSUR PS, V57, P1047, DOI 10.1136/jnnp.57.9.1047
   Schulz JB, 1999, ANN NEUROL, V45, P65, DOI 10.1002/1531-8249(199901)45:1<65::AID-ART12>3.3.CO;2-T
   Schwarz J, 1996, J NEUROL NEUROSUR PS, V60, P98, DOI 10.1136/jnnp.60.1.98
   Thieben MJ, 2002, BRAIN, V125, P1815, DOI 10.1093/brain/awf179
   Victor M, 1971, Contemp Neurol Ser, V7, P1
   WENNING GK, 1994, BRAIN, V117, P835, DOI 10.1093/brain/117.4.835
   Wenning GK, 1997, MOVEMENT DISORD, V12, P133, DOI 10.1002/mds.870120203
NR 27
TC 55
Z9 58
U1 0
U2 0
PU AMER MEDICAL ASSOC
PI CHICAGO
PA 515 N STATE ST, CHICAGO, IL 60610 USA
SN 0003-9942
J9 ARCH NEUROL-CHICAGO
JI Arch. Neurol.
PD OCT
PY 2003
VL 60
IS 10
BP 1431
EP 1435
DI 10.1001/archneur.60.10.1431
PG 5
WC Clinical Neurology
WE Science Citation Index Expanded (SCI-EXPANDED)
SC Neurosciences & Neurology
GA 731PL
UT WOS:000185895600011
PM 14568814
OA Bronze
DA 2022-10-31
ER

PT J
AU Agid, R
   Levin, T
   Gomori, JM
   Lerer, B
   Bonne, O
AF Agid, R
   Levin, T
   Gomori, JM
   Lerer, B
   Bonne, O
TI T2-weighted image hyperintensities in major depression: focus on the
   basal ganglia
SO INTERNATIONAL JOURNAL OF NEUROPSYCHOPHARMACOLOGY
LA English
DT Article
DE basal ganglia; magnetic resonance imaging (MRI); major depression;
   T2-weighted image hyperintensities (T2-WIH)
ID WHITE-MATTER LESIONS; LATE-LIFE DEPRESSION; CEREBRAL BLOOD-FLOW; DEFINED
   VASCULAR DEPRESSION; MULTIPLE-SCLEROSIS; MOOD DISORDERS; SIGNAL
   HYPERINTENSITIES; GERIATRIC DEPRESSION; ALZHEIMERS-DISEASE; ELDERLY
   SUBJECTS
AB A major focus of attention in structural brain-imaging research in major depression is the increased prevalence of T2-weighted image 'hyperintensities' (T2-WIH). Our aims in this study were to characterize the distribution and magnetic resonance imaging (MRI) presentation of brain hyperintensities in major depression patients compared to healthy control subjects and to explore the association between the presence of T2-WIH and measures of clinical and cognitive state. Thirty-seven patients suffering from major depression and 27 age- and sex-matched healthy controls underwent brain MRI and were evaluated by the Hamilton Rating Scale for Depression, the Mini Mental State Examination and the Haschinsky Ischaemia Index. T2-WIH (at least one) were found in 26 out of 37 major depression patients and 7 out of 27 controls (p = 0.0001). The number of brain T2-WIH was significantly and positively correlated with age in depressed (p = 0.001) but not in healthy subjects. Mean volume of T2-WIH was significantly greater (p = 0.004) in depressed subjects. In the control group T2-WIH were exclusively located in the supratentorial hemispheral white matter while in the depressed group T2-WIH were also found in basal ganglia, temporal lobe, cerebellum and brainstem. More (52 vs. 20%; p = 0.018) T2-WIH were demonstrable on T1 in depressed subjects. Depressed patients with T2-WIH in basal ganglia were clearly the most severely depressed and cognitively impaired subjects, and may constitute a clinically distinct subgroup within major depression.
C1 Long Isl Jewish Med Ctr, Dept Oncol, New Hyde Pk, NY 11040 USA.
   Eitanim Mental Hlth Ctr, Jerusalem, Israel.
   Hadassah Univ Hosp, Dept Psychiat, IL-91120 Jerusalem, Israel.
   Hadassah Univ Hosp, Dept Radiol, IL-91120 Jerusalem, Israel.
RP Bonne, O (通讯作者)，NIMH, Mood & Anxiety Disorders Program, 15K North Dr,Room 200, Bethesda, MD 20892 USA.
EM bonneo@intra.nimh.nih.gov
RI Levin, Tomer/D-2997-2016
OI Levin, Tomer/0000-0001-5054-5103
CR Alexopoulos GS, 1997, AM J PSYCHIAT, V154, P562
   Alexopoulos GS, 1997, ARCH GEN PSYCHIAT, V54, P915
   ALTSHULER LL, 1995, AM J PSYCHIAT, V152, P1139
   American Psychiatric Association, 1994, DIAG STAT MAN MENT D
   AUSTIN MP, 1995, PSYCHOL MED, V25, P665, DOI 10.1017/S0033291700034929
   AWAD IA, 1986, STROKE, V17, P1090, DOI 10.1161/01.STR.17.6.1090
   AYLWARD EH, 1994, AM J PSYCHIAT, V151, P687
   Bakshi R, 2000, NEUROREPORT, V11, P1153, DOI 10.1097/00001756-200004270-00003
   Barber R, 1999, J NEUROL NEUROSUR PS, V67, P66, DOI 10.1136/jnnp.67.1.66
   Barkhof F, 1998, J NEUROL NEUROSUR PS, V64, pS77
   BAXTER LR, 1985, ARCH GEN PSYCHIAT, V42, P441
   Berg D, 2000, MULT SCLER J, V6, P156, DOI 10.1177/135245850000600304
   BIEGON A, 1990, PSYCHOPHARMACOLOGY, V102, P73, DOI 10.1007/BF02245747
   Bonne O, 1996, J NUCL MED, V37, P1075
   BOYKO OB, 1994, ARCH PATHOL LAB MED, V118, P219
   BRAFFMAN BH, 1988, AM J NEURORADIOL, V9, P621
   BUCHSBAUM MS, 1986, J AFFECT DISORDERS, V10, P137, DOI 10.1016/0165-0327(86)90036-4
   CAPLAN LR, 1978, NEUROLOGY, V28, P1206, DOI 10.1212/WNL.28.12.1206
   CHIMOWITZ MI, 1992, ARCH NEUROL-CHICAGO, V49, P747, DOI 10.1001/archneur.1992.00530310095018
   Coffey C E, 1989, J Neuropsychiatry Clin Neurosci, V1, P135
   COFFEY CE, 1990, AM J PSYCHIAT, V147, P187
   Conca A, 2000, PSYCHIAT RES-NEUROIM, V98, P43, DOI 10.1016/S0925-4927(99)00051-7
   CORYELL W, 1992, ARCH GEN PSYCHIAT, V49, P117
   Cummings JL, 2000, ADV NEUROL, V82, P147
   de Leeuw FE, 2001, J NEUROL NEUROSUR PS, V70, P9, DOI 10.1136/jnnp.70.1.9
   DOLAN RJ, 1992, J NEUROL NEUROSUR PS, V55, P768, DOI 10.1136/jnnp.55.9.768
   DRAYER BP, 1988, RADIOLOGY, V166, P797, DOI 10.1148/radiology.166.3.3277248
   Drevets WC, 2000, BIOL PSYCHIAT, V48, P813, DOI 10.1016/S0006-3223(00)01020-9
   DREVETS WC, 1992, J NEUROSCI, V12, P328
   DUPONT RM, 1990, ARCH GEN PSYCHIAT, V47, P55
   DUPONT RM, 1995, ARCH GEN PSYCHIAT, V52, P747
   DUPONT RM, 1995, BIOL PSYCHIAT, V38, P482, DOI 10.1016/0006-3223(95)00100-U
   Ebmeier KP, 1997, J NEUROL NEUROSUR PS, V63, P597, DOI 10.1136/jnnp.63.5.597
   FAZEKAS F, 1989, EUR NEUROL, V29, P164, DOI 10.1159/000116401
   FIGIEL GS, 1991, NEUROBIOL AGING, V12, P245, DOI 10.1016/0197-4580(91)90104-R
   First MB, 1997, USERS GUIDE SCID 5 P
   FISHER CM, 1982, NEUROLOGY, V32, P871, DOI 10.1212/WNL.32.8.871
   FOLSTEIN MF, 1975, J PSYCHIAT RES, V12, P189, DOI 10.1016/0022-3956(75)90026-6
   GEORGE AE, 1986, AM J NEURORADIOL, V7, P567
   GRAFTON ST, 1991, ARCH NEUROL-CHICAGO, V48, P293, DOI 10.1001/archneur.1991.00530150061019
   Grasby PM, 1999, J PSYCHOPHARMACOL, V13, P346, DOI 10.1177/026988119901300407
   Greenwald BS, 1996, AM J PSYCHIAT, V153, P1212
   Greenwald BS, 1998, STROKE, V29, P613, DOI 10.1161/01.STR.29.3.613
   GUZE BH, 1992, PSYCHIAT RES-NEUROIM, V45, P169, DOI 10.1016/0925-4927(92)90024-X
   HAMILTON M, 1960, J NEUROL NEUROSUR PS, V23, P56, DOI 10.1136/jnnp.23.1.56
   Hickie I, 1997, BIOL PSYCHIAT, V42, P367, DOI 10.1016/S0006-3223(96)00363-0
   Hickie I, 1999, PSYCHIAT RES-NEUROIM, V92, P75, DOI 10.1016/S0925-4927(99)00038-4
   HUGHES W, 1965, LANCET, V2, P19
   JANOTA I, 1989, ARCH NEUROL-CHICAGO, V46, P1124, DOI 10.1001/archneur.1989.00520460118023
   Kiosses DN, 2000, INT J GERIATR PSYCH, V15, P992, DOI 10.1002/1099-1166(200011)15:11<992::AID-GPS248>3.0.CO;2-6
   KIRKPATRICK JB, 1987, RADIOLOGY, V162, P509, DOI 10.1148/radiology.162.2.3797666
   KLERMAN GL, 1992, ARCH GEN PSYCHIAT, V49, P831
   KRISHNAN KRR, 1993, J GERIATR PSYCH NEUR, V6, P39, DOI 10.1177/002383099300600107
   Krishnan KRR, 1997, AM J PSYCHIAT, V154, P497
   KRISHNAN KRR, 1995, MED HYPOTHESES, V44, P111
   KRISHNAN KRR, 1992, ARCH GEN PSYCHIAT, V49, P553
   Kumar A, 2000, NEUROPSYCHOPHARMACOL, V22, P264, DOI 10.1016/S0893-133X(99)00124-4
   Lenze E, 1999, AM J PSYCHIAT, V156, P1602, DOI 10.1176/ajp.156.10.1602
   Lenze EJ, 1999, AM J PSYCHIAT, V156, P1989
   Longstreth WT, 1996, STROKE, V27, P1274, DOI 10.1161/01.STR.27.8.1274
   LOPEZ OL, 1992, ARCH NEUROL-CHICAGO, V49, P828, DOI 10.1001/archneur.1992.00530320052012
   MARSHALL VG, 1988, RADIOLOGY, V167, P517, DOI 10.1148/radiology.167.2.3357964
   Martinot MLP, 2001, AM J PSYCHIAT, V158, P314, DOI 10.1176/appi.ajp.158.2.314
   MAYBERG HS, 1994, J NEUROPSYCH CLIN N, V6, P428
   MENDEZ MF, 1989, NEUROLOGY, V39, P349, DOI 10.1212/WNL.39.3.349
   Musselman DL, 1996, AM J PSYCHIAT, V153, P1313
   Nobler MS, 1999, J GERIATR PSYCH NEUR, V12, P118, DOI 10.1177/089198879901200305
   OBrien J, 1996, BRIT J PSYCHIAT, V168, P477, DOI 10.1192/bjp.168.4.477
   Osborn AG, 1994, DIAGNOSTIC NEURORADI, P330
   OSBORN AG, 1994, DIAGNOSTIC NEURORADI, P755
   OWENS MJ, 1994, CLIN CHEM, V40, P288
   Parashos IA, 1998, PSYCHIAT RES-NEUROIM, V84, P7, DOI 10.1016/S0925-4927(98)00042-0
   RABINS PV, 1991, AM J PSYCHIAT, V148, P617
   Rao R, 2000, INT J GERIATR PSYCH, V15, P419, DOI 10.1002/(SICI)1099-1166(200005)15:5<419::AID-GPS140>3.0.CO;2-9
   Robinson RG, 1999, J GERIATR PSYCH NEUR, V12, P128, DOI 10.1177/089198879901200306
   ROMAN GC, 1987, JAMA-J AM MED ASSOC, V258, P1782, DOI 10.1001/jama.258.13.1782
   ROSEN WG, 1980, ANN NEUROL, V7, P486, DOI 10.1002/ana.410070516
   Scheltens P, 1998, EUR NEUROL, V39, P80, DOI 10.1159/000007921
   SCHELTENS P, 1993, J NEUROL SCI, V114, P7, DOI 10.1016/0022-510X(93)90041-V
   SHAH SA, 1992, ACTA PSYCHIAT SCAND, V85, P474, DOI 10.1111/j.1600-0447.1992.tb03214.x
   Simpson S, 1998, PSYCHOL MED, V28, P1015, DOI 10.1017/S003329179800693X
   SMALL GW, 1985, J CLIN PSYCHIAT, V46, P514
   Soares JC, 1997, BIOL PSYCHIAT, V41, P86, DOI 10.1016/S0006-3223(96)00006-6
   STARKSTEIN SE, 1989, BRIT J PSYCHIAT, V154, P170, DOI 10.1192/bjp.154.2.170
   Swaab DF, 2000, PROG BRAIN RES, V126, P369
   TABATON M, 1991, J NEUROL SCI, V106, P123, DOI 10.1016/0022-510X(91)90248-6
   THEOBALD MR, 2000, NEUROIMAGING, P834
   Thomas AJ, 2002, ARCH GEN PSYCHIAT, V59, P785, DOI 10.1001/archpsyc.59.9.785
   van Walderveen MAA, 1998, NEUROLOGY, V50, P1282, DOI 10.1212/WNL.50.5.1282
   Videbech P, 2000, ACTA PSYCHIAT SCAND, V101, P11, DOI 10.1034/j.1600-0447.2000.101001011.x
   Videbech P, 1997, ACTA PSYCHIAT SCAND, V96, P157, DOI 10.1111/j.1600-0447.1997.tb10146.x
   ZUBENKO GS, 1990, ARCH NEUROL-CHICAGO, V47, P1107, DOI 10.1001/archneur.1990.00530100075016
NR 92
TC 15
Z9 16
U1 0
U2 6
PU OXFORD UNIV PRESS
PI OXFORD
PA GREAT CLARENDON ST, OXFORD OX2 6DP, ENGLAND
SN 1461-1457
EI 1469-5111
J9 INT J NEUROPSYCHOPH
JI Int. J. Neuropsychopharmacol.
PD SEP
PY 2003
VL 6
IS 3
BP 215
EP 224
DI 10.1017/S146114570300347X
PG 10
WC Clinical Neurology; Neurosciences; Pharmacology & Pharmacy; Psychiatry
WE Science Citation Index Expanded (SCI-EXPANDED)
SC Neurosciences & Neurology; Pharmacology & Pharmacy; Psychiatry
GA 739GJ
UT WOS:000186336500003
PM 12974987
OA hybrid
DA 2022-10-31
ER

PT J
AU Liu, RSN
   Lemieux, L
   Bell, GS
   Sisodiya, SM
   Shorvon, SD
   Sander, JWAS
   Duncan, JS
AF Liu, RSN
   Lemieux, L
   Bell, GS
   Sisodiya, SM
   Shorvon, SD
   Sander, JWAS
   Duncan, JS
TI A longitudinal study of brain morphometrics using quantitative magnetic
   resonance imaging and difference image analysis
SO NEUROIMAGE
LA English
DT Article
ID TEMPORAL-LOBE ATROPHY; AGE-RELATED-CHANGES; ADULT HUMAN BRAINS; OBSERVED
   IN-VIVO; ALZHEIMERS-DISEASE; HIPPOCAMPAL ATROPHY; AUTOMATIC
   SEGMENTATION; CEREBRAL ATROPHY; WHITE-MATTER; MRI DATA
AB Serial quantitative magnetic resonance imaging (MRI) allows the detection of subtle volumetric changes in brain volume. We used serial volumetry and voxel-based difference image analysis to quantify and characterize longitudinal changes in the hippocampus, cerebellum, and neocortex in younger and middle-age individuals. Paired volumetric MRI brain scans 3.5 years apart were performed on 90 healthy subjects 14 to 77 years old. Quantitative assessment of registered images included hippocampal volumetry, cerebellar volumetry, and automatically determined regional brain volumes. Longitudinal volume changes in three age epochs (<35, 35-54, >54 years) were compared and neocortical changes beyond regions of interest were visualized using filtered difference images. Cross-sectional analysis revealed a significant association between age and reduction in all brain volumes except hippocampal volume. Changes in normalized hippocampal and white matter volume were significantly different among the three groups. Individual analysis revealed 5 subjects with significant longitudinal volume changes lying outside the normative range. Difference image analysis showed global involutional changes in the >54 age group. Our findings suggest that cross-sectional observations in intracranial volume, cerebellar volume, and gray matter volume are likely to reflect uniform rates of volume loss or secular changes. Accelerated brain atrophy was seen from the age of 35-54 and increased rates of hippocampal atrophy from the age of 54. Our findings emphasize the importance of controlling for age effects when studying pathological brain changes over a wide age range. (C) 2003 Elsevier Inc. All rights reserved.
C1 Natl Soc Epilepsy, Gerrards Cross SL9 0RJ, Bucks, England.
   UCL, Inst Neurol, Dept Clin & Expt Epilepsy, London WC1N 3BG, England.
   UCL Hosp Trust, Neuroepidemiol Unit, London, England.
RP Duncan, JS (通讯作者)，Natl Soc Epilepsy, Chesham Lane, Gerrards Cross SL9 0RJ, Bucks, England.
EM j.duncan@ion.ucl.ac.uk
RI Sander, Josemir/C-1576-2008; Shorvon, Simon D/A-2019-2009
OI Sander, Josemir/0000-0001-6041-9661; Duncan, John S/0000-0002-1373-0681;
   Lemieux, Louis/0000-0003-3036-7412
CR Bartzokis G, 2001, ARCH GEN PSYCHIAT, V58, P461, DOI 10.1001/archpsyc.58.5.461
   BLAND JM, 1986, LANCET, V1, P307, DOI 10.1016/s0140-6736(86)90837-8
   Coffey CE, 1998, ARCH NEUROL-CHICAGO, V55, P169, DOI 10.1001/archneur.55.2.169
   Double KL, 1996, NEUROBIOL AGING, V17, P513
   Fox NC, 2000, ARCH NEUROL-CHICAGO, V57, P339, DOI 10.1001/archneur.57.3.339
   Fox NC, 1999, LANCET, V353, P2125, DOI 10.1016/S0140-6736(99)00496-1
   Fox NC, 1996, LANCET, V348, P94, DOI 10.1016/S0140-6736(96)05228-2
   Fox NC, 1996, BRAIN, V119, P2001, DOI 10.1093/brain/119.6.2001
   Fox NC, 2000, NEUROLOGY, V54, P807, DOI 10.1212/WNL.54.4.807
   Fox NC, 1997, J MAGN RESON IMAGING, V7, P1069, DOI 10.1002/jmri.1880070620
   Friston KJ, 1995, HUMAN BRAIN MAPPING, V2, P165
   Giedd JN, 1999, NAT NEUROSCI, V2, P861, DOI 10.1038/13158
   Good CD, 2001, NEUROIMAGE, V14, P21, DOI 10.1006/nimg.2001.0786
   Good CD, 2001, NEUROIMAGE, V14, P685, DOI 10.1006/nimg.2001.0857
   Guttmann CRG, 1998, NEUROLOGY, V50, P972, DOI 10.1212/WNL.50.4.972
   Jack CR, 1998, NEUROLOGY, V51, P993, DOI 10.1212/WNL.51.4.993
   Jack CR, 2000, NEUROLOGY, V55, P484, DOI 10.1212/WNL.55.4.484
   Jager HR, 1996, AM J NEURORADIOL, V17, P1275
   Jernigan TL, 2001, NEUROBIOL AGING, V22, P581, DOI 10.1016/S0197-4580(01)00217-2
   LANDFIELD PW, 1988, NEUROBIOL AGING, V9, P571, DOI 10.1016/S0197-4580(88)80116-7
   Lemieux L, 1998, Med Image Anal, V2, P227, DOI 10.1016/S1361-8415(98)80021-2
   Lemieux L, 1999, MAGN RESON MED, V42, P127
   Lemieux L, 2000, MAGN RESON IMAGING, V18, P1027, DOI 10.1016/S0730-725X(00)00210-1
   Lemieux L, 2003, MAGN RESON MED, V49, P872, DOI 10.1002/mrm.10436
   LEMIEUX L, 2001, P SOC PHOTO-OPT INS, V4322, P159
   Liu RSN, 2001, NEUROIMAGE, V14, P231, DOI 10.1006/nimg.2001.0773
   Liu RSN, 2000, LANCET, V355, P1969, DOI 10.1016/S0140-6736(00)02332-1
   Luft AR, 1999, CEREB CORTEX, V9, P712, DOI 10.1093/cercor/9.7.712
   McDowell I, 2001, AGING CLIN EXP RES, V13, P143, DOI 10.1007/BF03351474
   MILLER AKH, 1977, ANN HUM BIOL, V4, P253, DOI 10.1080/03014467700007142
   MILLER AKH, 1980, NEUROPATH APPL NEURO, V6, P119, DOI 10.1111/j.1365-2990.1980.tb00283.x
   Moran NF, 2001, BRAIN, V124, P167, DOI 10.1093/brain/124.1.167
   Mu QW, 1999, AM J NEURORADIOL, V20, P207
   Mueller EA, 1998, NEUROLOGY, V51, P1555, DOI 10.1212/WNL.51.6.1555
   PFEFFERBAUM A, 1994, ARCH NEUROL-CHICAGO, V51, P874, DOI 10.1001/archneur.1994.00540210046012
   Raz N, 1997, CEREB CORTEX, V7, P268, DOI 10.1093/cercor/7.3.268
   Resnick SM, 2000, CEREB CORTEX, V10, P464, DOI 10.1093/cercor/10.5.464
   RUECKERT D, 2001, MED IMAGE REGISTRATI, P281
   Schuff N, 1999, NEUROBIOL AGING, V20, P279, DOI 10.1016/S0197-4580(99)00022-6
   Sled JG, 1998, IEEE T MED IMAGING, V17, P87, DOI 10.1109/42.668698
   TORVIK A, 1986, J NEUROL SCI, V76, P283, DOI 10.1016/0022-510X(86)90176-0
   Van Paesschen W, 1998, EPILEPSIA, V39, P633
   WATSON C, 1992, NEUROLOGY, V42, P1743, DOI 10.1212/WNL.42.9.1743
   WEST MJ, 1993, NEUROBIOL AGING, V14, P287, DOI 10.1016/0197-4580(93)90113-P
   Wieshmann UC, 1997, EPILEPSIA, V38, P1238, DOI 10.1111/j.1528-1157.1997.tb01222.x
   Xu J, 2000, AM J NEURORADIOL, V21, P112
NR 46
TC 140
Z9 141
U1 0
U2 5
PU ACADEMIC PRESS INC ELSEVIER SCIENCE
PI SAN DIEGO
PA 525 B ST, STE 1900, SAN DIEGO, CA 92101-4495 USA
SN 1053-8119
J9 NEUROIMAGE
JI Neuroimage
PD SEP
PY 2003
VL 20
IS 1
BP 22
EP 33
DI 10.1016/S1053-8119(03)00219-2
PG 12
WC Neurosciences; Neuroimaging; Radiology, Nuclear Medicine & Medical
   Imaging
WE Science Citation Index Expanded (SCI-EXPANDED)
SC Neurosciences & Neurology; Radiology, Nuclear Medicine & Medical Imaging
GA 728ZN
UT WOS:000185746400003
PM 14527567
DA 2022-10-31
ER

PT J
AU Soderlund, H
   Nyberg, L
   Adolfsson, R
   Nilsson, LG
   Launer, LJ
AF Soderlund, H
   Nyberg, L
   Adolfsson, R
   Nilsson, LG
   Launer, LJ
TI High prevalence of white matter hyperintensities in normal aging:
   Relation to blood pressure and cognition
SO CORTEX
LA English
DT Article
DE MRI; white matter hyperintensities; aging; cognition
ID ALZHEIMERS-DISEASE; RISK-FACTORS; LESIONS; DEMENTIA; ROTTERDAM; MEMORY;
   BRAIN; HEALTH; AGE; MRI
AB The occurrence of cerebral white matter hyperintensities (WMHs), and their associations with blood pressure, episodic memory, and other cognitive tasks, were examined in a population-based sample of 123 individuals between 64 and 74 years old. Magnetic Resonance Imaging (MRI) detected subcortical and periventricular hyperintensities in 90% and 67% of the cases, respectively. Subcortical WMHs were related to elevated diastolic blood pressure measured ten years earlier, and periventricular WMHs were related to elevated diastolic blood pressure measured five and ten years earlier. Subcortical hyperintensities were weakly associated with impaired motor speed, but this association was not significant. Periventricular WMHs had a negative effect on episodic memory, although the relation was not linear. Collectively, the notion that white matter hyperintensities impair cognitive function got weak support in this Swedish sample.
C1 Univ Stockholm, Dept Psychol, S-10691 Stockholm, Sweden.
   Umea Univ, Dept Psychol, S-90187 Umea, Sweden.
   Umea Univ, Dept Psychiat, S-90187 Umea, Sweden.
   NIA, Epidemiol Demog Biometry Program, Bethesda, MD 20892 USA.
RP Soderlund, H (通讯作者)，Univ Stockholm, Dept Psychol, S-10691 Stockholm, Sweden.
EM hsd@psychalogy.su.se
RI Söderlund, Hedvig/B-4060-2013; Nyberg, Lars/C-2514-2009; Nyberg,
   Lars/M-5986-2019
OI Nyberg, Lars/0000-0002-3367-1746; Nyberg, Lars/0000-0002-3367-1746;
   Adolfsson, Rolf/0000-0001-9785-8473
CR ALMKVIST O, 1993, INT J GERIATR PSYCH, V8, P755, DOI 10.1002/gps.930080908
   ALMKVIST O, 1992, ARCH NEUROL-CHICAGO, V49, P626, DOI 10.1001/archneur.1992.00530300062011
   AWAD IA, 1986, STROKE, V17, P1090, DOI 10.1161/01.STR.17.6.1090
   BACKMAN L, 2001, HDB PSYCHOL AGING, P349
   Baum KA, 1996, NEURORADIOLOGY, V38, P755, DOI 10.1007/s002340050342
   BOONE KB, 1992, ARCH NEUROL-CHICAGO, V49, P549, DOI 10.1001/archneur.1992.00530290141024
   BOTS ML, 1993, LANCET, V341, P1232, DOI 10.1016/0140-6736(93)91144-B
   BRETELER MMB, 1994, STROKE, V25, P1109, DOI 10.1161/01.STR.25.6.1109
   BRETELER MMB, 1994, NEUROLOGY, V44, P1246, DOI 10.1212/WNL.44.7.1246
   BRUN A, 1986, ANN NEUROL, V19, P253, DOI 10.1002/ana.410190306
   Cabeza R, 1997, J NEUROSCI, V17, P391
   de Groot JC, 2000, ANN NEUROL, V47, P145
   de Groot JC, 1998, J NEURAL TRANSM-SUPP, P41
   de Leeuw FE, 1999, ANN NEUROL, V46, P827, DOI 10.1002/1531-8249(199912)46:6<827::AID-ANA4>3.3.CO;2-8
   de Leeuw FE, 2001, J NEUROL NEUROSUR PS, V70, P9, DOI 10.1136/jnnp.70.1.9
   DESROSIERS J, 1995, DISABIL REHABIL, V17, P217, DOI 10.3109/09638289509166638
   ERKINJUNTTI T, 1993, CEREBROVASC DIS, V3, P3, DOI 10.1159/000108661
   Fazekas F, 1998, DEMENT GERIATR COGN, V9, P2, DOI 10.1159/000051182
   FAZEKAS F, 1991, AM J NEURORADIOL, V12, P915
   FOLSTEIN MF, 1975, J PSYCHIAT RES, V12, P189, DOI 10.1016/0022-3956(75)90026-6
   FUKUDA H, 1990, STROKE, V21, P1143, DOI 10.1161/01.STR.21.8.1143
   GRUT M, 1993, ACTA NEUROL SCAND, V87, P312, DOI 10.1111/j.1600-0404.1993.tb05514.x
   Gunning-Dixon FM, 2000, NEUROPSYCHOLOGY, V14, P224, DOI 10.1037//0894-4105.14.2.224
   Herlitz A, 1997, MEM COGNITION, V25, P801, DOI 10.3758/BF03211324
   HOUX PJ, 1993, EXP AGING RES, V19, P209, DOI 10.1080/03610739308253934
   KNOKE D, 1994, STAT SOCIAL DATA ANA
   Launer LJ, 2000, NEUROEPIDEMIOLOGY, V19, P113, DOI 10.1159/000026246
   LEYS D, 1990, ARCH NEUROL-CHICAGO, V47, P524, DOI 10.1001/archneur.1990.00530050040010
   Liao DP, 1997, NEUROEPIDEMIOLOGY, V16, P149, DOI 10.1159/000368814
   Longstreth WT, 1996, STROKE, V27, P1274, DOI 10.1161/01.STR.27.8.1274
   Marmot MG, 1998, MILBANK Q, V76, P403, DOI 10.1111/1468-0009.00097
   Nilsson LG, 1997, AGING NEUROPSYCHOL C, V4, P1, DOI 10.1080/13825589708256633
   NILSSON LG, 2002, UNPUB COGNITIVE TEST
   OBrien JT, 1997, INT J GERIATR PSYCH, V12, P369
   RAIHA I, 1993, ACTA NEUROL SCAND, V87, P286
   RAO SM, 1989, ARCH NEUROL-CHICAGO, V46, P40, DOI 10.1001/archneur.1989.00520370042017
   Satz P., 1993, NEUROPSYCHOLOGY, V7, P273, DOI [10.1037/0894-4105.7.3.273, DOI 10.1037/0894-4105.7.3.273, https://doi.org/10.1037/0894-4105.7.3.273]
   SCHELTENS P, 1995, NEUROLOGY, V45, P883, DOI 10.1212/WNL.45.5.883
   Skoog I, 1998, DEMENT GERIATR COGN, V9, P13, DOI 10.1159/000051184
   SKOOG I, 1994, J GERIATR PSYCH NEUR, V7, P169, DOI 10.1177/089198879400700308
   STEINGART A, 1987, ARCH NEUROL-CHICAGO, V44, P32, DOI 10.1001/archneur.1987.00520130024012
   VANSWIETEN JC, 1991, ANN NEUROL, V30, P825, DOI 10.1002/ana.410300612
   YLIKOSKI A, 1995, STROKE, V26, P1171, DOI 10.1161/01.STR.26.7.1171
   YLIKOSKI R, 1993, ARCH NEUROL-CHICAGO, V50, P818, DOI 10.1001/archneur.1993.00540080029009
NR 44
TC 79
Z9 81
U1 0
U2 7
PU ELSEVIER MASSON, CORPORATION OFFICE
PI PARIS
PA 65 CAMILLE DESMOULINS CS50083 ISSY-LES-MOULINEAUX, 92442 PARIS, FRANCE
SN 0010-9452
EI 1973-8102
J9 CORTEX
JI Cortex
PD SEP-DEC
PY 2003
VL 39
IS 4-5
BP 1093
EP 1105
DI 10.1016/S0010-9452(08)70879-7
PG 13
WC Behavioral Sciences; Neurosciences; Psychology, Experimental
WE Science Citation Index Expanded (SCI-EXPANDED); Social Science Citation Index (SSCI)
SC Behavioral Sciences; Neurosciences & Neurology; Psychology
GA 752MX
UT WOS:000187166200026
PM 14584568
DA 2022-10-31
ER

PT J
AU Thomas, AJ
   O'Brien, JT
   Barber, R
   McMeekin, W
   Perry, R
AF Thomas, AJ
   O'Brien, JT
   Barber, R
   McMeekin, W
   Perry, R
TI A neuropathological study of periventricular white matter
   hyperintensities in major depression
SO JOURNAL OF AFFECTIVE DISORDERS
LA English
DT Article
DE depression; white matter; hyperintensities; neuropathology; MRI
ID SIGNAL HYPERINTENSITIES; ALZHEIMERS-DISEASE; LESIONS; SYMPTOMS
AB Background: Signal hyperintensities on magnetic resonance imaging (MRI) are increased in major depression but their pathological basis has never been assessed. We carried out a study of the neuropathological basis of periventricular hyperintensities (PVHs) in major depression. We hypothesised that different pathologies would be associated with the same MRI appearance of PVH and that such causes would be similar in depressed and control subjects. Methods: In vitro MRI was carried out on coronal slices of brain tissue from 20 elderly subjects with major depression and 20 matched control subjects. PVHs were identified and blindly rated on the films and the tissue was subsequently prepared for neuropathological analysis. Conventional histopathological stains and immunocytochemical stains for glia and macrophages, to identify ischaemic tissue damage, were used. PVHs identified on MRI films were microscopically assessed blind to diagnosis. Results: PVHs were found to be due to one of three main causes: ependymal loss, differing degrees of myelination in adjacent fibre tracts and cerebral ischaemia with associated demyelination. The causes were similar in depressed and control subjects. Limitations: All depressed subjects had been hospitalised and in spite of scanning 20 subjects only a small number of PVHs were able to be examined in depressed subjects. Conclusions: The neuropathological basis of PVH was similar in depressed and control subjects, and to previous reports in other diseases. Identical PVHs on MRI can have different causes in depression and this includes cerebral ischaemia. (C) 2003 Elsevier B.V. All rights reserved.
C1 Newcastle Gen Hosp, Inst Ageing & Hlth, Wolfson Res Ctr, Newcastle Upon Tyne NE4 6BE, Tyne & Wear, England.
   Newcastle Univ, Dept Psychiat, Newcastle Upon Tyne NE4 6BE, Tyne & Wear, England.
   Newcastle Univ, Inst Ageing & Hlth, Newcastle Upon Tyne NE4 6BE, Tyne & Wear, England.
   Newcastle Gen Hosp, Dept Pathol, Newcastle Upon Tyne NE4 6BE, Tyne & Wear, England.
RP Thomas, AJ (通讯作者)，Newcastle Gen Hosp, Inst Ageing & Hlth, Wolfson Res Ctr, Newcastle Upon Tyne NE4 6BE, Tyne & Wear, England.
EM a.j.thomas@ncl.ac.uk
RI Thomas, Alan J/G-4807-2011
OI Thomas, Alan/0000-0002-6667-9533; O'Brien, John/0000-0002-0837-5080
CR American Psychiatric Association, 1980, PSYCHIAT RES, V3, DOI DOI 10.1016/j.psychres.2011.06.006
   AWAD IA, 1986, STROKE, V17, P1090, DOI 10.1161/01.STR.17.6.1090
   Baldwin RC, 1999, BRIT MED J, V318, P738
   BERRY M, 1997, GREENFIELDS NEUROPAT, V1, P63
   de Groot JC, 2000, ARCH GEN PSYCHIAT, V57, P1071, DOI 10.1001/archpsyc.57.11.1071
   FAZEKAS F, 1993, NEUROLOGY, V43, P1683, DOI 10.1212/WNL.43.9.1683
   Kalaria R N, 1999, Curr Opin Hematol, V6, P15, DOI 10.1097/00062752-199901000-00004
   LEES GJ, 1993, J NEUROL SCI, V114, P119, DOI 10.1016/0022-510X(93)90285-7
   O'Brien J, 2000, ANN NY ACAD SCI, V903, P482, DOI 10.1111/j.1749-6632.2000.tb06403.x
   OBrien J, 1996, BRIT J PSYCHIAT, V168, P477, DOI 10.1192/bjp.168.4.477
   OBrien JT, 1996, INT J GERIATR PSYCH, V11, P681
   SCHELTENS P, 1993, J NEUROL SCI, V114, P7, DOI 10.1016/0022-510X(93)90041-V
   Stoll G, 1998, PROG NEUROBIOL, V56, P149, DOI 10.1016/S0301-0082(98)00034-3
   SZE G, 1986, AM J ROENTGENOL, V147, P331, DOI 10.2214/ajr.147.2.331
   Thomas AJ, 2001, J NEUROL NEUROSUR PS, V70, P83, DOI 10.1136/jnnp.70.1.83
   THOMAS AJ, IN PRESS ARCH GEN PS
   VANSWIETEN JC, 1991, BRAIN, V114, P761
NR 17
TC 64
Z9 66
U1 0
U2 1
PU ELSEVIER SCIENCE BV
PI AMSTERDAM
PA PO BOX 211, 1000 AE AMSTERDAM, NETHERLANDS
SN 0165-0327
EI 1573-2517
J9 J AFFECT DISORDERS
JI J. Affect. Disord.
PD SEP
PY 2003
VL 76
IS 1-3
BP 49
EP 54
DI 10.1016/S0165-0327(02)00064-2
PG 6
WC Clinical Neurology; Psychiatry
WE Science Citation Index Expanded (SCI-EXPANDED); Social Science Citation Index (SSCI)
SC Neurosciences & Neurology; Psychiatry
GA 722WH
UT WOS:000185400700007
PM 12943933
DA 2022-10-31
ER

PT J
AU White, NS
   Alkire, MT
   Haier, RJ
AF White, NS
   Alkire, MT
   Haier, RJ
TI A voxel-based morphometric study of nondemented adults with Down
   Syndrome
SO NEUROIMAGE
LA English
DT Article
ID HIGH-RESOLUTION MRI; ALZHEIMERS-DISEASE; MENTAL-RETARDATION;
   GRAY-MATTER; DEMENTIA; BRAIN; VOLUMES; ATROPHY; HIPPOCAMPAL; AMYGDALA
AB Previous structural brain imaging studies of Down Syndrome (DS) have offered important insights into the underlying morphometric aberrations associated with the condition. These previous studies have relied almost exclusively on classic region-of-interest (ROI)-based morphometry, a method in which a finite number of anatomical structures must be defined and delineated a priori. Here we use the fully automated voxel-based morphometry (VBM) approach on 19 nondemented individuals with DS and 11 age-matched controls in order to provide a full-brain assessment of DS morphology. Foci of statistically significant (P < 0.05, corrected for multiple comparisons) reductions in gray matter (GM) tissue were observed in the cerebellum, cingulate gyrus, left medial frontal lobe, right middle/superior temporal gyrus, and the left CA2/CA3 region of the hippocampus. Significant decreases in white matter (WM) tissue were noted throughout the inferior brainstem. Foci of statistically significant (P < 0.05, corrected for multiple comparisons) increases in GM tissue were observed in a superior/caudal portion of the brainstem and left parahippocampal gyrus. Significant increases in WM tissue were noted bilaterally in the parahippocampal gyrus. We also noted significant increases in cerebral spinal fluid in regions suggesting enlarged lateral ventricles in the DS group. While these results are generally consistent with prior ROI-based imaging studies of nondemented DS individuals, the present findings provide additional understanding of the three-dimensional topography of DS morphology throughout the brain. The consistency of these findings with prior imaging reports demonstrates the utility of the VBM technique for investigating the neuroanatomy of DS. (C) 2003 Elsevier Inc. All rights reserved.
C1 Univ Calif Irvine, Dept Pediat, Irvine, CA 92697 USA.
   Univ Calif Irvine, Dept Anesthesiol, Irvine, CA 92697 USA.
RP Haier, RJ (通讯作者)，Univ Calif Irvine, Dept Pediat, Med Sci 1,B140, Irvine, CA 92697 USA.
EM rjhaier@uci.edu
FU EUNICE KENNEDY SHRIVER NATIONAL INSTITUTE OF CHILD HEALTH &HUMAN
   DEVELOPMENT [R01HD037427] Funding Source: NIH RePORTER; NICHD NIH HHS
   [R01 HD37427] Funding Source: Medline
CR Ashburner J, 1997, NEUROIMAGE, V6, P209, DOI 10.1006/nimg.1997.0290
   Ashburner J, 2000, NEUROIMAGE, V11, P805, DOI 10.1006/nimg.2000.0582
   Ashburner J, 1999, HUM BRAIN MAPP, V7, P254, DOI 10.1002/(SICI)1097-0193(1999)7:4<254::AID-HBM4>3.0.CO;2-G
   Aylward EH, 1999, AM J PSYCHIAT, V156, P564
   Aylward EH, 1997, PSYCHIAT RES-NEUROIM, V74, P73, DOI 10.1016/S0925-4927(97)00011-5
   Aylward EH, 1997, ARCH NEUROL-CHICAGO, V54, P209, DOI 10.1001/archneur.1997.00550140077016
   Baron JC, 2001, NEUROIMAGE, V14, P298, DOI 10.1006/nimg.2001.0848
   BECKER LE, 1986, ANN NEUROL, V20, P520, DOI 10.1002/ana.410200413
   BURGER PC, 1973, AM J PATHOL, V73, P457
   Chan D, 2001, ANN NEUROL, V49, P433, DOI 10.1002/ana.92
   Deb S, 1999, J INTELL DISABIL RES, V43, P400, DOI 10.1046/j.1365-2788.1999.043005400.x
   Emerson J F, 1995, Prog Clin Biol Res, V393, P123
   Evenhuis HM, 1996, J INTELL DISABIL RES, V40, P369, DOI 10.1046/j.1365-2788.1996.786786.x
   Friston K., 1994, HUM BRAIN MAPP, V2, P189, DOI 10.1002/hbm.460020402
   Good CD, 2001, NEUROIMAGE, V14, P21, DOI 10.1006/nimg.2001.0786
   Good CD, 2002, NEUROIMAGE, V17, P29, DOI 10.1006/nimg.2002.1202
   HAIER RJ, 1995, INTELLIGENCE, V20, P191, DOI 10.1016/0160-2896(95)90032-2
   Hasboun D, 1996, AM J NEURORADIOL, V17, P1091
   Huxley A, 2000, J INTELL DISABIL RES, V44, P697, DOI 10.1046/j.1365-2788.2000.00295.x
   Ikeda M, 2002, EUR NEUROL, V47, P205, DOI 10.1159/000057900
   KANG J, 1987, NATURE, V325, P733, DOI 10.1038/325733a0
   Keller SS, 2002, NEUROIMAGE, V16, P23, DOI 10.1006/nimg.2001.1072
   KEMPER TL, 1991, CEREB CORTEX, V9, P511
   KESSLAK JP, 1994, NEUROLOGY, V44, P1039, DOI 10.1212/WNL.44.6.1039
   Krasuski JS, 2002, AM J PSYCHIAT, V159, P74, DOI 10.1176/appi.ajp.159.1.74
   Kubicki M, 2002, NEUROIMAGE, V17, P1711, DOI 10.1006/nimg.2002.1296
   Maguire EA, 2000, P NATL ACAD SCI USA, V97, P4398, DOI 10.1073/pnas.070039597
   May A, 1999, NAT MED, V5, P836, DOI 10.1038/10561
   Nadel L, 1999, DEV COGN NEUROSCI, P197
   PEARLSON GD, 1990, AM J NEURORADIOL, V11, P811
   Pearlson GD, 1998, DEV MED CHILD NEUROL, V40, P326
   Pinter JD, 2001, AM J PSYCHIAT, V158, P1659, DOI 10.1176/appi.ajp.158.10.1659
   Pinter JD, 2001, NEUROLOGY, V56, P972, DOI 10.1212/WNL.56.7.972
   Pruessner JC, 2000, CEREB CORTEX, V10, P433, DOI 10.1093/cercor/10.4.433
   RAZ N, 1995, NEUROLOGY, V45, P356, DOI 10.1212/WNL.45.2.356
   Richardson MP, 1997, BRAIN, V120, P1961, DOI 10.1093/brain/120.11.1961
   Salmond CH, 2002, NEUROIMAGE, V17, P1027, DOI 10.1006/nimg.2002.1153
   SCHAPIRO MB, 1989, NEUROLOGY, V39, P1349, DOI 10.1212/WNL.39.10.1349
   TAKASHIMA S, 1989, BRAIN DEV-JPN, V11, P131, DOI 10.1016/S0387-7604(89)80082-8
   Talairach J., 1988, COPLANAR STEREOTAXIC
   TANZI RE, 1988, NATURE, V331, P528, DOI 10.1038/331528a0
   Tisserand DJ, 2002, NEUROIMAGE, V17, P657, DOI 10.1006/nimg.2002.1173
   WEIS S, 1991, AM J NEURORADIOL, V12, P1207
   WISNIEWSKI KE, 1985, NEUROLOGY, V35, P957, DOI 10.1212/WNL.35.7.957
   WISNIEWSKI KE, 1990, AM J MED GENET, P274
   WORSLEY KJ, 1995, NEUROIMAGE, V2, P183, DOI 10.1006/nimg.1995.1024
   Wright IC, 1995, NEUROIMAGE, V2, P244, DOI 10.1006/nimg.1995.1032
   Zellweger H., 1977, HDB CLIN NEUROLOGY, V31, P367
NR 48
TC 110
Z9 110
U1 0
U2 7
PU ACADEMIC PRESS INC ELSEVIER SCIENCE
PI SAN DIEGO
PA 525 B ST, STE 1900, SAN DIEGO, CA 92101-4495 USA
SN 1053-8119
EI 1095-9572
J9 NEUROIMAGE
JI Neuroimage
PD SEP
PY 2003
VL 20
IS 1
BP 393
EP 403
DI 10.1016/S1053-8119(03)00273-8
PG 11
WC Neurosciences; Neuroimaging; Radiology, Nuclear Medicine & Medical
   Imaging
WE Science Citation Index Expanded (SCI-EXPANDED); Social Science Citation Index (SSCI)
SC Neurosciences & Neurology; Radiology, Nuclear Medicine & Medical Imaging
GA 728ZN
UT WOS:000185746400035
PM 14527599
DA 2022-10-31
ER

PT J
AU Schuff, N
   Capizzano, AA
   Du, AT
   Amend, DL
   O'Neill, J
   Norman, D
   Jagust, WJ
   Chui, HC
   Kramer, JH
   Reed, BR
   Miller, BL
   Yaffe, K
   Weiner, MW
AF Schuff, N
   Capizzano, AA
   Du, AT
   Amend, DL
   O'Neill, J
   Norman, D
   Jagust, WJ
   Chui, HC
   Kramer, JH
   Reed, BR
   Miller, BL
   Yaffe, K
   Weiner, MW
TI Different patterns of N-acetylaspartate loss in subcortical ischemic
   vascular dementia and AD
SO NEUROLOGY
LA English
DT Article
ID MAGNETIC-RESONANCE SPECTROSCOPY; THALAMIC INTRALAMINAR NUCLEI;
   ALZHEIMERS-DISEASE; ACETYL ASPARTATE; MR SPECTROSCOPY; HIPPOCAMPAL;
   BRAIN; METABOLISM; DIAGNOSIS; CRITERIA
AB Objectives: 1) To determine the regional pattern of reduced N-acetylaspartate (NAA) in subcortical ischemic vascular dementia (SIVD); 2) to explore the relationship between NAA reduction and subcortical vascular disease; and 3) to test if MR spectroscopic imaging (MRSI) in combination with structural MRI improves differentiation between SIVD and Alzheimer disease (AD). Methods: Thirteen patients with SIVD (71 +/- 8 years old) and 43 patients with AD of comparable age and dementia severity were studied using MRSI and MRI. Patients were compared to 52 cognitively normal subjects with and without lacunes. Results: Compared to controls, patients with SIVD had lower NAA by 18% (p < 0.001) in frontal cortex and by 27% (p < 0.003) in parietal cortex, but no significant NAA reduction in white matter and medial temporal lobe. Compared to patients with AD, patients with SIVD had lower NAA by 13% (p < 0.02) in frontal cortex and by 20% (p < 0.002) in left parietal cortex. Cortical NAA decreased in SIVD with increasing white matter lesions (r = 0.54, p < 0.02) and number of lacunes (r = 0.59, p < 0.02). Thalamic lacunes were associated with greater NAA reduction in frontal cortex than were lacunes outside the thalamus (p < 0.02) across groups, after adjusting for cognitive impairments. Adding parietal NAA to MRI-derived hippocampal atrophy improved separation between SIVD and AD (p = 0.02) from 79 to 89%. Conclusions: These results emphasize the importance of cortical dysfunction as a factor in SIVD and indicate a characteristic pattern of metabolite change that might serve as a basis for improved diagnosis.
C1 DVA Med Ctr, Magnet Resonance Unit, San Francisco, CA 94121 USA.
   Univ Calif San Francisco, Dept Radiol, San Francisco, CA 94143 USA.
   Univ Calif San Francisco, Dept Neurol, San Francisco, CA 94143 USA.
   Univ Calif San Francisco, Dept Med, San Francisco, CA 94143 USA.
   Univ Calif San Francisco, Dept Psychiat, San Francisco, CA 94143 USA.
   Fernandez Hosp, MRI Unit, Buenos Aires, DF, Argentina.
   Univ Calif Los Angeles, Dept Psychiat, Los Angeles, CA USA.
   Univ Calif Davis, Dept Neurol, Davis, CA 95616 USA.
   Univ So Calif, Dept Neurol, Los Angeles, CA USA.
RP Schuff, N (通讯作者)，DVA Med Ctr, Magnet Resonance Unit, 4150 Clement St,114M, San Francisco, CA 94121 USA.
EM nschuff@itsa.ucsf.edu
RI Jagust, William/ABE-6426-2020; Capizzano, Aristides A./AAC-5963-2019
OI Capizzano, Aristides/0000-0003-1950-8499
FU NIA NIH HHS [P01 AG012435, R01 AG010897, AG10897, AG12435] Funding
   Source: Medline; NATIONAL INSTITUTE ON AGING [R01AG010897, P01AG012435]
   Funding Source: NIH RePORTER
CR BARON JC, 1986, BRAIN, V109, P1243, DOI 10.1093/brain/109.6.1243
   BIRKEN DL, 1989, NEUROSCI BIOBEHAV R, V13, P23, DOI 10.1016/S0149-7634(89)80048-X
   BOTTOMLEY PA, 1987, ANN NY ACAD SCI, V508, P333, DOI 10.1111/j.1749-6632.1987.tb32915.x
   Capizzano AA, 2000, AM J NEURORADIOL, V21, P621
   Cardenas VA, 2001, PSYCHIAT RES-NEUROIM, V106, P193, DOI 10.1016/S0925-4927(01)00075-0
   Chui H, 2001, Clin Cornerstone, V3, P40, DOI 10.1016/S1098-3597(01)90047-X
   CHUI HC, 1992, NEUROLOGY, V42, P473, DOI 10.1212/WNL.42.3.473
   Clark JB, 1998, DEV NEUROSCI-BASEL, V20, P271, DOI 10.1159/000017321
   Du AT, 2002, NEUROLOGY, V58, P1635, DOI 10.1212/WNL.58.11.1635
   ESCOBAR A, 1973, Boletin de Estudios Medicos y Biologicos Universidad Nacional Autonoma de Mexico, V28, P1
   Fein G, 2000, NEUROLOGY, V55, P1626, DOI 10.1212/WNL.55.11.1626
   FISHER CM, 1982, NEUROLOGY, V32, P871, DOI 10.1212/WNL.32.8.871
   FOLSTEIN MF, 1975, J PSYCHIAT RES, V12, P189, DOI 10.1016/0022-3956(75)90026-6
   Freeborough PA, 1998, J COMPUT ASSIST TOMO, V22, P838, DOI 10.1097/00004728-199809000-00031
   Kantarci K, 2000, NEUROLOGY, V55, P210, DOI 10.1212/WNL.55.2.210
   Kattapong VJ, 1996, ARCH NEUROL-CHICAGO, V53, P678, DOI 10.1001/archneur.1996.00550070116019
   KAUFMAN EFS, 1985, BRAIN RES, V335, P281, DOI 10.1016/0006-8993(85)90479-2
   Kwan LT, 1999, ARCH NEUROL-CHICAGO, V56, P809, DOI 10.1001/archneur.56.7.809
   Laakso MP, 1996, NEUROLOGY, V46, P678, DOI 10.1212/WNL.46.3.678
   MacKay S, 1996, RADIOLOGY, V198, P537, DOI 10.1148/radiology.198.2.8596863
   MacKay S, 1996, ARCH NEUROL-CHICAGO, V53, P167, DOI 10.1001/archneur.1996.00550020079018
   Mungas D, 2001, NEUROLOGY, V57, P2229, DOI 10.1212/WNL.57.12.2229
   Nagata K, 2000, ANN NY ACAD SCI, V903, P252, DOI 10.1111/j.1749-6632.2000.tb06375.x
   RANGO M, 1995, MAGNET RESON MED, V33, P595, DOI 10.1002/mrm.1910330503
   Schuff N, 2002, NEUROLOGY, V58, P928, DOI 10.1212/WNL.58.6.928
   Schuff N, 1997, NEUROLOGY, V49, P1513, DOI 10.1212/WNL.49.6.1513
   Schuff N, 2001, MAGN RESON MED, V45, P899, DOI 10.1002/mrm.1119
   Soher BJ, 1998, MAGNET RESON MED, V40, P822, DOI 10.1002/mrm.1910400607
   Studholme C, 2001, MICCAI, P41
   Thompson PM, 2001, CEREB CORTEX, V11, P1, DOI 10.1093/cercor/11.1.1
   TIERNEY MC, 1988, NEUROLOGY, V38, P359, DOI 10.1212/WNL.38.3.359
   ULLAN J, 1985, BRAIN RES, V328, P333, DOI 10.1016/0006-8993(85)91045-5
   WATSON C, 1992, NEUROLOGY, V42, P1743, DOI 10.1212/WNL.42.9.1743
NR 33
TC 48
Z9 51
U1 0
U2 0
PU LIPPINCOTT WILLIAMS & WILKINS
PI PHILADELPHIA
PA TWO COMMERCE SQ, 2001 MARKET ST, PHILADELPHIA, PA 19103 USA
SN 0028-3878
EI 1526-632X
J9 NEUROLOGY
JI Neurology
PD AUG 12
PY 2003
VL 61
IS 3
BP 358
EP 364
DI 10.1212/01.WNL.0000078942.63360.22
PG 7
WC Clinical Neurology
WE Science Citation Index Expanded (SCI-EXPANDED)
SC Neurosciences & Neurology
GA 710ZL
UT WOS:000184712600016
PM 12913198
OA Green Accepted
DA 2022-10-31
ER

PT J
AU van Straaten, ECW
   Scheltens, P
   Knol, DL
   van Buchem, MA
   van Dijk, EJ
   Hofman, PAM
   Karas, G
   Kjartansson, O
   de Leeuw, FE
   Prins, ND
   Schmidt, R
   Visser, MC
   Weinstein, HC
   Barkhof, F
AF van Straaten, ECW
   Scheltens, P
   Knol, DL
   van Buchem, MA
   van Dijk, EJ
   Hofman, PAM
   Karas, G
   Kjartansson, O
   de Leeuw, FE
   Prins, ND
   Schmidt, R
   Visser, MC
   Weinstein, HC
   Barkhof, F
TI Operational definitions for the NINDS-AIREN criteria for vascular
   dementia - An interobserver study
SO STROKE
LA English
DT Article
DE dementia; magnetic resonance imaging; observer variation; vascular
   disorders
ID ALZHEIMERS-DISEASE; CLINICAL-CRITERIA; AGREEMENT; RELIABILITY;
   PREVALENCE; DIAGNOSIS; SCALE
AB Background and Purpose-Vascular dementia (VaD) is thought to be the most common cause of dementia after Alzheimer's disease. The commonly used International Workshop of the National Institute of Neurological Disorders and Stroke (NINDS) and the Association Internationale pour la Recherche et l'Enseignement en Neurosciences (AIREN) criteria for VaD necessitate evidence of vascular disease on CT or MRI of the brain. The purposes of our study were to operationalize the radiological part of the NINDS-AIREN criteria and to assess the effect of this operationalization on interobserver agreement.
   Methods-Six experienced and 4 inexperienced observers rated a set of 40 MRI studies of patients with clinically suspected VaD twice using the NINDS-AIREN set of radiological criteria. After the first reading session, operational definitions were conceived, which were subsequently used in the second reading session. Interobserver reproducibility was measured by Cohen's kappa.
   Results-Overall agreement at the first reading session was poor (kappa=0.29) and improved slightly after application of the additional definitions (kappa=0.38). Raters in the experienced group improved their agreement from almost moderate (kappa=0.39) to good (0.62). The inexperienced group started out with poor agreement (kappa=0.17) and did not improve (kappa=0.18). The experienced group improved in both the large- and small-vessel categories, whereas the inexperienced group improved generally in the extensive white matter hyperintensities categories.
   Conclusions-Considerable interobserver variability exists for the assessment of the radiological part of the NINDS-AIREN criteria. Use of operational definitions improves agreement but only for already experienced observers.
C1 VU Med Ctr, Dept Neurol, NL-1007 MB Amsterdam, Netherlands.
   VU Med Ctr, Alzheimer Ctr, NL-1007 MB Amsterdam, Netherlands.
   VU Med Ctr, Dept Clin Epidemiol & Biostat, NL-1007 MB Amsterdam, Netherlands.
   VU Med Ctr, Dept Radiol, NL-1007 MB Amsterdam, Netherlands.
   VU Med Ctr, Image Anal Ctr, NL-1007 MB Amsterdam, Netherlands.
   LUMC, Dept Radiol, Leiden, Netherlands.
   Erasmus Med Ctr, Dept Epidemiol & Biostat, Rotterdam, Netherlands.
   Univ Hosp, Dept Radiol, Maastricht, Netherlands.
   Natl Univ Hosp Reykjavik, Dept Radiol, Reykjavik, Iceland.
   Univ Med Ctr, Dept Neurol, Utrecht, Netherlands.
   Karl Franzens Univ Graz, Dept Neurol, Graz, Austria.
   St Lucas Andreas Ziekenhuis, Dept Neurol, Amsterdam, Netherlands.
RP van Straaten, ECW (通讯作者)，VU Med Ctr, Dept Neurol, De Boelelaan 1117,POB 7057, NL-1007 MB Amsterdam, Netherlands.
RI Scheltens, Philip/AAL-9631-2020; van Dijk, Ewoud J/J-7951-2012; van
   Buchem, Mark/AAC-9843-2022; Weinstein, Henry C/ABG-4587-2020; de Leeuw,
   Frank-Erik/E-4795-2012; Barkhof, Frederik/AAJ-6226-2020; Scheltens,
   Philip/E-1205-2012
OI Scheltens, Philip/0000-0002-1046-6408; van Buchem,
   Mark/0000-0003-1881-1998; Weinstein, Henry C/0000-0002-3534-4618;
   Barkhof, Frederik/0000-0003-3543-3706; Prins, Niels/0000-0002-6297-7592
CR Chui HC, 2000, ARCH NEUROL-CHICAGO, V57, P191, DOI 10.1001/archneur.57.2.191
   COHEN J, 1960, EDUC PSYCHOL MEAS, V20, P37, DOI 10.1177/001316446002000104
   Di Carlo A, 2002, J AM GERIATR SOC, V50, P41, DOI 10.1046/j.1532-5415.2002.50006.x
   Hebert R, 2000, STROKE, V31, P1487, DOI 10.1161/01.STR.31.7.1487
   HUBERT L, 1977, BRIT J MATH STAT PSY, V30, P98, DOI 10.1111/j.2044-8317.1977.tb00728.x
   LANDIS JR, 1977, BIOMETRICS, V33, P159, DOI 10.2307/2529310
   LOPEZ OL, 1994, NEUROLOGY, V44, P1240, DOI 10.1212/WNL.44.7.1240
   OTT A, 1995, BRIT MED J, V310, P970, DOI 10.1136/bmj.310.6985.970
   ROMAN GC, 1993, NEUROLOGY, V43, P250, DOI 10.1212/WNL.43.2.250
   Ruitenberg A, 2001, NEUROBIOL AGING, V22, P575, DOI 10.1016/S0197-4580(01)00231-7
   Scheltens P, 2000, ANN NY ACAD SCI, V903, P542, DOI 10.1111/j.1749-6632.2000.tb06411.x
   Wahlund LO, 2001, STROKE, V32, P1318, DOI 10.1161/01.STR.32.6.1318
   White L, 1996, JAMA-J AM MED ASSOC, V276, P955, DOI 10.1001/jama.276.12.955
NR 13
TC 108
Z9 109
U1 0
U2 1
PU LIPPINCOTT WILLIAMS & WILKINS
PI PHILADELPHIA
PA 530 WALNUT ST, PHILADELPHIA, PA 19106-3621 USA
SN 0039-2499
J9 STROKE
JI Stroke
PD AUG
PY 2003
VL 34
IS 8
BP 1907
EP 1912
DI 10.1161/01.STR.0000083050.44441.10
PG 6
WC Clinical Neurology; Peripheral Vascular Disease
WE Science Citation Index Expanded (SCI-EXPANDED)
SC Neurosciences & Neurology; Cardiovascular System & Cardiology
GA 706YF
UT WOS:000184482100020
PM 12855825
OA Bronze
DA 2022-10-31
ER

PT J
AU Essig, M
   Schoenberg, SO
AF Essig, M
   Schoenberg, SO
TI Radiologic diagnostics of dementia
SO RADIOLOGE
LA German
DT Article
DE Alzheimer's disease; magnetic resonance imaging; computed tomography;
   fMRI; structural imaging
ID CEREBRAL WHITE-MATTER; ALZHEIMERS-DISEASE; DIFFUSION TENSOR; VASCULAR
   DEMENTIA; ATROPHY; MRI; MEMORY; BRAIN; QUANTIFICATION; HIPPOCAMPAL
AB Dementia is one of the most common diseases in the elderly population and is getting more and more important with the ageing of the population. A radiologic structural examination with CT of MRI is meanwhile a standard procedurein the diagnostic work up of patients with dementia syndrome. Radiology enables an early diagnosis and a differential diagnosis between different causes of dementia. Because structural changes occur only late in the disease process, a more detailed structural analysis using volumetric techniques or the use of functional imaging techniques is mandatory. These days, structural imaging uses MRI which enables to detect early atrophic changes at the medial temporal lobe with focus on the amygdala hippocampal complex. These changes are also present in the normal ageing process. In patients with Alzheimer's disease however, they are more rapid and more pronounced. The use of functional imaging methods such as perfusion MRI, diffusion MRI or fMRI allow new insights into the pathophysiologic changes of dementia. The article gives an overview of the current status of structural imaging and an outlook into the potential of functional imaging methods. Detailed results of structural and functional imaging are presented in other articles of this issue.
C1 Deutsch Krebsforschungszentrum, D-69120 Heidelberg, Germany.
   Univ Munich, Inst Klin Radiol, Munich, Germany.
RP Essig, M (通讯作者)，Deutsch Krebsforschungszentrum, Neuenheimer Feld 280, D-69120 Heidelberg, Germany.
EM M.Essig@dkfz.de
OI essig, marco/0000-0002-7964-2297
CR BICKEL H, 2002, DEMENZEN GRUNDLAGEN
   Bokde ALW, 2001, NEURON, V30, P609, DOI 10.1016/S0896-6273(01)00288-4
   Bookheimer SY, 2000, NEW ENGL J MED, V343, P450, DOI 10.1056/NEJM200008173430701
   Bozzali M, 2001, NEUROLOGY, V57, P1135, DOI 10.1212/WNL.57.6.1135
   Bozzali M, 2002, J NEUROL NEUROSUR PS, V72, P742, DOI 10.1136/jnnp.72.6.742
   Bozzao A, 2001, AM J NEURORADIOL, V22, P1030
   Bradley WG, 2000, AM J NEURORADIOL, V21, P1586
   Courtney SM, 1997, NATURE, V386, P608, DOI 10.1038/386608a0
   CUMMINGS JD, 2003, AM J GERIAT PSYCHIAT, V11, P2
   DELEON MJ, 1989, AM J ROENTGENOL, V152, P1257, DOI 10.2214/ajr.152.6.1257
   Drayer B P, 1995, Neuroimaging Clin N Am, V5, P135
   Fox NC, 2000, ARCH NEUROL-CHICAGO, V57, P339, DOI 10.1001/archneur.57.3.339
   Fox NC, 2001, LANCET, V358, P201, DOI 10.1016/S0140-6736(01)05408-3
   Grady CL, 2002, PSYCHOL AGING, V17, P7, DOI 10.1037//0882-7974.17.1.7
   Grady CL, 2001, BRAIN, V124, P739, DOI 10.1093/brain/124.4.739
   GROEN JJ, 1982, J COMPUT ASSIST TOMO, V6, P907, DOI 10.1097/00004728-198210000-00007
   Hanyu H, 1998, J NEUROL SCI, V156, P195, DOI 10.1016/S0022-510X(98)00043-4
   Hanyu H, 1999, EUR J NEUROL, V6, P195, DOI 10.1111/j.1468-1331.1999.tb00013.x
   Hanyu H, 1999, J NEUROL SCI, V167, P37, DOI 10.1016/S0022-510X(99)00135-5
   Hanyu H, 1997, GERONTOLOGY, V43, P343, DOI 10.1159/000213874
   HEIDEMANN RM, 2002, ISMRM P, P2414
   Huang Yun-Peng, 1993, Journal of the Formosan Medical Association, V92, P494
   Jack CR, 1998, NEUROLOGY, V51, P993, DOI 10.1212/WNL.51.4.993
   Jack CR, 2000, NEUROLOGY, V55, P484, DOI 10.1212/WNL.55.4.484
   Jack CR, 1999, NEUROLOGY, V52, P1397, DOI 10.1212/WNL.52.7.1397
   Johnson SC, 2000, NEUROIMAGE, V11, P179, DOI 10.1006/nimg.1999.0530
   Kantarci K, 2001, RADIOLOGY, V219, P101, DOI 10.1148/radiology.219.1.r01ap14101
   KESSLAK JP, 1991, NEUROLOGY, V41, P51, DOI 10.1212/WNL.41.1.51
   Killiany RJ, 2000, ANN NEUROL, V47, P430, DOI 10.1002/1531-8249(200004)47:4<430::AID-ANA5>3.0.CO;2-I
   Leinsinger GL, 2001, RADIOLOGY, V221, P484
   Melhem ER, 2002, AM J ROENTGENOL, V178, P3, DOI 10.2214/ajr.178.1.1780003
   OBrien JT, 1997, PSYCHOL MED, V27, P1267, DOI 10.1017/S0033291797005606
   Pantel J, 1998, DEMENT GERIATR COGN, V9, P309, DOI 10.1159/000017082
   Pantel J, 2003, AM J PSYCHIAT, V160, P379, DOI 10.1176/appi.ajp.160.2.379
   Pantel J, 2002, DRUG DEVELOP RES, V56, P51, DOI 10.1002/ddr.10060
   Pruessmann KP, 1999, MAGNET RESON MED, V42, P952, DOI 10.1002/(SICI)1522-2594(199911)42:5<952::AID-MRM16>3.0.CO;2-S
   REISBERG B, 2003, NEW ENGL J MED, V348, P14
   Rose SE, 2000, J NEUROL NEUROSUR PS, V69, P528, DOI 10.1136/jnnp.69.4.528
   Rosler M, 2003, FORTSCHR NEUROL PSYC, V71, P187, DOI 10.1055/s-2003-38507
   RUSINEK H, 1991, RADIOLOGY, V178, P109, DOI 10.1148/radiology.178.1.1984287
   Sandson TA, 1999, DEMENT GERIATR COGN, V10, P166, DOI 10.1159/000017099
   Saykin AJ, 1999, J INT NEUROPSYCH SOC, V5, P377, DOI 10.1017/S135561779955501X
   Sjogren M, 2003, DEMENT GERIATR COGN, V16, P25, DOI 10.1159/000069989
   Small GW, 1997, JAMA-J AM MED ASSOC, V278, P1363, DOI 10.1001/jama.1997.03550160083043
   Smith CD, 2002, NEUROLOGY, V58, P1197, DOI 10.1212/WNL.58.8.1197
   Sodickson DK, 1997, MAGNET RESON MED, V38, P591, DOI 10.1002/mrm.1910380414
   STAHL R, 2003, RADIOLOGE
   Wagner AD, 1998, BRAIN, V121, P1985, DOI 10.1093/brain/121.10.1985
NR 48
TC 2
Z9 2
U1 0
U2 7
PU SPRINGER HEIDELBERG
PI HEIDELBERG
PA TIERGARTENSTRASSE 17, D-69121 HEIDELBERG, GERMANY
SN 0033-832X
EI 1432-2102
J9 RADIOLOGE
JI Radiologe
PD JUL
PY 2003
VL 43
IS 7
BP 531
EP 536
DI 10.1007/s00117-003-0927-2
PG 6
WC Radiology, Nuclear Medicine & Medical Imaging
WE Science Citation Index Expanded (SCI-EXPANDED)
SC Radiology, Nuclear Medicine & Medical Imaging
GA 711WU
UT WOS:000184764700004
PM 12955215
DA 2022-10-31
ER

PT J
AU Hagmann, P
   Thiran, JP
   Jonasson, L
   Vandergheynst, P
   Clarke, S
   Maeder, P
   Meuli, R
AF Hagmann, P
   Thiran, JP
   Jonasson, L
   Vandergheynst, P
   Clarke, S
   Maeder, P
   Meuli, R
TI DTI mapping of human brain connectivity: statistical fibre tracking and
   virtual dissection
SO NEUROIMAGE
LA English
DT Article
DE fibre tracking; diffusion tensor imaging; connectivity; brain atlas
ID MATTER TRACT INTEGRITY; DIFFUSION-TENSOR; WHITE-MATTER;
   ALZHEIMERS-DISEASE; CORPUS-CALLOSUM; WATER DIFFUSION; ORIENTATION;
   ANISOTROPY; SCHIZOPHRENIA; ABNORMALITIES
AB Several approaches have been used to trace axonal trajectories from diffusion MRI data. If such techniques were first developed in a deterministic framework reducing the diffusion information to one single main direction, more recent approaches emerged that were statistical in nature and that took into account the whole diffusion information. Based on diffusion tensor MRI data coming from normal brains, this paper presents how brain connectivity could be modelled globally by means of a random walk algorithm. The mass of connections thus generated was then virtually dissected to uncover different tracts. Corticospinal, corticobulbar, and corticothalamic tracts, the corpus callosum. the limbic system, several cortical association bundles, the cerebellar peduncles, and the medial lemniscus were all investigated. The results were then displayed in the form of an in vivo brain connectivity atlas. The connectivity pattern and the individual fibre tracts were then compared to known anatomical data; a good matching was found. (C) 2003 Elsevier Science (USA). All rights reserved.
C1 Swiss Fed Inst Technol, Signal Proc Inst, CH-1015 Lausanne, Switzerland.
   CHU Vaudois, Univ Hosp, Dept Radiol, CH-1011 Lausanne, Switzerland.
   CHU Vaudois, Univ Hosp, Div Neuropsychol, CH-1011 Lausanne, Switzerland.
RP Hagmann, P (通讯作者)，Swiss Fed Inst Technol, Signal Proc Inst, CH-1015 Lausanne, Switzerland.
EM patric.hagmann@epfl.ch
RI Clarke, Stephanie/A-2845-2009
OI Clarke, Stephanie/0000-0001-9393-5718; Thiran,
   Jean-Philippe/0000-0003-2938-9657; Falco, Lisa/0000-0002-2659-4068
CR Basser PJ, 2000, MAGNET RESON MED, V44, P625, DOI 10.1002/1522-2594(200010)44:4<625::AID-MRM17>3.0.CO;2-O
   Basser PJ, 1998, MAGNET RESON MED, V39, P928, DOI 10.1002/mrm.1910390610
   Basser PJ, 1996, J MAGN RESON SER B, V111, P209, DOI 10.1016/j.jmr.2011.09.022
   BEAULIEU C, 1994, MAGNET RESON MED, V31, P394, DOI 10.1002/mrm.1910310408
   BEAULIEU C, 2002, P WORKSH DIFF MRI BI, P79
   Bozzali M, 2002, J NEUROL NEUROSUR PS, V72, P742, DOI 10.1136/jnnp.72.6.742
   CLARKE S, 1989, J COMP NEUROL, V280, P213, DOI 10.1002/cne.902800205
   Conturo TE, 1999, P NATL ACAD SCI USA, V96, P10422, DOI 10.1073/pnas.96.18.10422
   COREMANS J, 1994, MAGN RESON IMAGING, V12, P443, DOI 10.1016/0730-725X(94)92538-0
   Einstein A., 1956, INVESTIGATIONS THEOR
   FIELD A, 2002, WORKSH DIFF MRI BIOP, P137
   Filippi M, 2001, NEUROLOGY, V56, P304, DOI 10.1212/WNL.56.3.304
   Foong J, 2000, J NEUROL NEUROSUR PS, V68, P242, DOI 10.1136/jnnp.68.2.242
   Frank LR, 2002, MAGN RESON MED, V47, P1083, DOI 10.1002/mrm.10156
   Frank LR, 2001, MAGN RESON MED, V45, P935, DOI 10.1002/mrm.1125
   Gossl C, 2002, NEUROIMAGE, V16, P378, DOI 10.1006/nimg.2002.1055
   GUR RC, 1980, SCIENCE, V207, P1226, DOI 10.1126/science.7355287
   Hoon AH, 2002, NEUROLOGY, V59, P752, DOI 10.1212/WNL.59.5.752
   Jones DK, 1999, MAGN RESON MED, V42, P37, DOI 10.1002/(SICI)1522-2594(199907)42:1<37::AID-MRM7>3.0.CO;2-O
   Jones DK, 2003, MAGN RESON MED, V49, P7, DOI 10.1002/mrm.10331
   Klingberg T, 2000, NEURON, V25, P493, DOI 10.1016/S0896-6273(00)80911-3
   KOCH M, 2001, P 7 ANN M ORG HUM BR, P10974
   Koch MA, 2002, NEUROIMAGE, V16, P241, DOI 10.1006/nimg.2001.1052
   LAZAR M, 2000, P INT SOC MAGN RES M, P482
   Le Bihan D, 2001, J MAGN RESON IMAGING, V13, P534, DOI 10.1002/jmri.1076
   Lim KO, 1999, ARCH GEN PSYCHIAT, V56, P367, DOI 10.1001/archpsyc.56.4.367
   Maldjian JA, 2001, J NEUROL SCI, V186, pS55, DOI 10.1016/S0022-510X(01)00494-4
   MAMATA H, 2002, WORKSH DIFF MRI BIOP, P121
   Mori S, 2002, MAGN RESON MED, V47, P215, DOI 10.1002/mrm.10074
   Mori S, 1999, ANN NEUROL, V45, P265, DOI 10.1002/1531-8249(199902)45:2<265::AID-ANA21>3.0.CO;2-3
   Mori S, 2002, ANN NEUROL, V51, P377, DOI 10.1002/ana.10137
   Nieuwenhuys R., 1988, HUMAN CENTRAL NERVOU
   Pajevic S, 1999, MAGNET RESON MED, V42, P526, DOI 10.1002/(SICI)1522-2594(199909)42:3<526::AID-MRM15>3.3.CO;2-A
   Pierpaoli C, 1996, RADIOLOGY, V201, P637, DOI 10.1148/radiology.201.3.8939209
   Poupon C, 2001, MED IMAGE ANAL, V5, P1, DOI 10.1016/S1361-8415(00)00030-X
   Rose SE, 2000, J NEUROL NEUROSUR PS, V69, P528, DOI 10.1136/jnnp.69.4.528
   Stieltjes B, 2001, NEUROIMAGE, V14, P723, DOI 10.1006/nimg.2001.0861
   Tench CR, 2002, MAGN RESON MED, V47, P967, DOI 10.1002/mrm.10144
   von dem Hagen EAH, 2002, MAGN RESON MED, V48, P454, DOI 10.1002/mrm.10250
   Wedeen V. J., 2000, P INT SOT MAG RESON, V8, P82
   Wieshmann UC, 1999, MAGN RESON IMAGING, V17, P1269, DOI 10.1016/S0730-725X(99)00082-X
NR 41
TC 244
Z9 261
U1 0
U2 27
PU ACADEMIC PRESS INC ELSEVIER SCIENCE
PI SAN DIEGO
PA 525 B ST, STE 1900, SAN DIEGO, CA 92101-4495 USA
SN 1053-8119
EI 1095-9572
J9 NEUROIMAGE
JI Neuroimage
PD JUL
PY 2003
VL 19
IS 3
BP 545
EP 554
DI 10.1016/S1053-8119(03)00142-3
PG 10
WC Neurosciences; Neuroimaging; Radiology, Nuclear Medicine & Medical
   Imaging
WE Science Citation Index Expanded (SCI-EXPANDED)
SC Neurosciences & Neurology; Radiology, Nuclear Medicine & Medical Imaging
GA 706ZR
UT WOS:000184485400006
PM 12880786
OA Green Published
DA 2022-10-31
ER

PT J
AU Stahl, R
   Dietrich, O
   Teipel, S
   Hampel, H
   Reiser, MF
   Schoenberg, SO
AF Stahl, R
   Dietrich, O
   Teipel, S
   Hampel, H
   Reiser, MF
   Schoenberg, SO
TI Assessment of axonal degeneration in Alzheimer's disease with diffusion
   tensor MRI
SO RADIOLOGE
LA German
DT Article
DE magnetic resonance imaging; diffusion tensor imaging; Alzheimer's
   disease; parallel imaging technique; white matter damage
ID WHITE-MATTER; BRAIN; ANISOTROPY
AB Purpose. Alzheimer disease (AD) causes cortical degeneration with subsequent degenerative cahnges of the white matter. The aim of this study was to investigate the extent of white matter tissue damage of patients with Alzheimer's disease in comparison with healthy subjects using diffusion tensor MRI (DTI).The value of integrated parallel imaging techniques (iPAT) for reduction of image distortion was assessed.
   Material and methods. We studied 9 patients with mild AD and 10 age and gender matched healthy controls. DTI brain scans were obtained on a 1.5 tesla system (Siemens Mlagnetlom Soriata) using parallel imaging (iPAT) and an EPI diffusion sequence with TE/TR 71 ms/6000 ms. We used an 8-cement head coil and:a GRAPPA reconstruction algorithm with an acceleration factor of 2. From the tensor, the mean diffusity (D), the fractional anisotropy (FA), and the relative anisotropy (RA) of several white matter regions were determined.
   Results. FA was significantly lower (p <0,05) in the white matter of the genu of corpus callosum from patients with AD than in the corresponding regions from healthy controls. There was trend observed for slightly higher ADC valves in the AD group (p=0,06). No significant changes were observed in the regions of the splenium internal capsule, pericallosal areas, frontal, temp parietal, and occipital lobe. The images obtained with iPAT contained substantially less susceptibility artefacts and were less distorted than images acquired with non-parallel imaging technique.
   Coclusions. DTI is a method with potential to access early stages of white matter damage in vivo. The altered FA and ADC values in the genu of corpus callosum of patients with AD presumably reflect the microscopic white matter degeneration. Acquisition time can be reduced by iPAT methods with less image distortion from susceptibility artefacts resulting in more accurate calculation of the diffusion error.
C1 Univ Munich, Grosshadem Klinikum, Inst Klin Radiol, D-81377 Munich, Germany.
   Klinikum Univ, Klin Psychiat & Psychotherapie, Munich, Germany.
RP Stahl, R (通讯作者)，Univ Munich, Grosshadem Klinikum, Inst Klin Radiol, Marchioninistr 15, D-81377 Munich, Germany.
RI Stahl, Robert/AAB-4298-2020; Dietrich, Olaf/C-4696-2014
OI Dietrich, Olaf/0000-0001-6182-5039
CR Basser PJ, 1998, MAGNET RESON MED, V39, P928, DOI 10.1002/mrm.1910390610
   Basser PJ, 2002, NMR BIOMED, V15, P456, DOI 10.1002/nbm.783
   Bozzali M, 2002, J NEUROL NEUROSUR PS, V72, P742, DOI 10.1136/jnnp.72.6.742
   Bozzao A, 2001, AM J NEURORADIOL, V22, P1030
   BRUN A, 1986, ANN NEUROL, V19, P253, DOI 10.1002/ana.410190306
   Cercignani M, 2003, AM J NEURORADIOL, V24, P638
   Engelter ST, 2000, AM J ROENTGENOL, V175, P425, DOI 10.2214/ajr.175.2.1750425
   FOLSTEIN MF, 1975, J PSYCHIAT RES, V12, P189, DOI 10.1016/0022-3956(75)90026-6
   Friston KJ, 1995, HUMAN BRAIN MAPPING, V2, P165
   Griswold MA, 2002, MAGN RESON MED, V47, P1202, DOI 10.1002/mrm.10171
   Jakob PM, 1998, MAGN RESON MATER PHY, V7, P42
   Kantarci K, 2001, RADIOLOGY, V219, P101, DOI 10.1148/radiology.219.1.r01ap14101
   Kyriakos WE, 2000, MAGNET RESON MED, V44, P301, DOI 10.1002/1522-2594(200008)44:2<301::AID-MRM18>3.0.CO;2-D
   Laws SM, 2003, J NEUROCHEM, V84, P1215, DOI 10.1046/j.1471-4159.2003.01615.x
   Le Bihan D, 2001, J MAGN RESON IMAGING, V13, P534, DOI 10.1002/jmri.1076
   MCKHANN G, 1984, NEUROLOGY, V34, P939, DOI 10.1212/WNL.34.7.939
   MOSLEY ME, 1990, MAGNET RESON MED, V14, P330
   Pfefferbaum A, 2000, MAGNET RESON MED, V44, P259, DOI 10.1002/1522-2594(200008)44:2<259::AID-MRM13>3.0.CO;2-6
   Pruessmann KP, 1999, MAGNET RESON MED, V42, P952, DOI 10.1002/(SICI)1522-2594(199911)42:5<952::AID-MRM16>3.0.CO;2-S
   Rose SE, 2000, J NEUROL NEUROSUR PS, V69, P528, DOI 10.1136/jnnp.69.4.528
   Rovaris M, 2003, RADIOLOGY, V227, P731, DOI 10.1148/radiol.2273020721
   Sodickson DK, 1997, MAGNET RESON MED, V38, P591, DOI 10.1002/mrm.1910380414
   Sullivan EV, 2003, EUR J RADIOL, V45, P244, DOI 10.1016/S0720-048X(02)00313-3
   Takahashi S, 2002, NEUROSCI LETT, V332, P45, DOI 10.1016/S0304-3940(02)00914-X
NR 24
TC 25
Z9 26
U1 0
U2 6
PU SPRINGER-VERLAG
PI NEW YORK
PA 175 FIFTH AVE, NEW YORK, NY 10010 USA
SN 0033-832X
J9 RADIOLOGE
JI Radiologe
PD JUL
PY 2003
VL 43
IS 7
BP 566
EP +
DI 10.1007/s00117-003-0925-4
PG 13
WC Radiology, Nuclear Medicine & Medical Imaging
WE Science Citation Index Expanded (SCI-EXPANDED)
SC Radiology, Nuclear Medicine & Medical Imaging
GA 711WU
UT WOS:000184764700010
PM 12955221
DA 2022-10-31
ER

PT J
AU Whalley, LJ
   Staff, RT
   Murray, AD
   Duthie, SJ
   Collins, AR
   Lemmon, HA
   Starr, JM
   Deary, IJ
AF Whalley, LJ
   Staff, RT
   Murray, AD
   Duthie, SJ
   Collins, AR
   Lemmon, HA
   Starr, JM
   Deary, IJ
TI Plasma vitamin C, cholesterol and homocysteine are associated with grey
   matter volume determined by MRI in non-demented old people
SO NEUROSCIENCE LETTERS
LA English
DT Article
DE Alzheimer's disease; low density lipoproteins; high density
   lipoproteins; brain grey matter shrinkage; advanced glycation
   end-products; glycated haemoglobin
ID ALZHEIMERS-DISEASE; BRAIN; ACID
AB We studied 82 non-demented old people and, using MRI, derived measures of grey and white matter and intracranial volumes. Controlling for sex and intracranial volume, we related grey and white matter volumes to plasma concentrations of vitamins C, B-12, folate, homocysteine, cholesterol, triglycerides, high density and low density (LDL) lipoproteins, and to red blood cell folate and glycated haemoglobin concentrations (HbA1(c)). We found that lower grey matter volume was associated with lower plasma vitamin C and higher homocysteine, cholesterol and LDL. Lower blood cell folate was also associated with lower grey matter volume but HbA1(c) was not. These data are consistent with the putative benefits of dietary vitamin C and folate intake and the role of cholesterol in age related neurodegeneration. (C) 2003 Published by Elsevier Science Ireland Ltd.
C1 Univ Aberdeen, Royal Cornhill Hosp, Clin Res Ctr, Dept Mental Hlth, Aberdeen AB25 2ZH, Scotland.
   Univ Aberdeen, Dept Biomed Phys & Bioengn, Aberdeen AB25 2ZD, Scotland.
   Univ Aberdeen, Dept Radiol, Aberdeen AB25 2ZD, Scotland.
   Rowett Res Inst, Aberdeen AB21 9SB, Scotland.
   Univ Edinburgh, Royal Victoria Hosp, Dept Geriatr Med, Edinburgh, Midlothian, Scotland.
   Univ Edinburgh, Dept Psychol, Edinburgh EH8 9JZ, Midlothian, Scotland.
RP Whalley, LJ (通讯作者)，Univ Aberdeen, Royal Cornhill Hosp, Clin Res Ctr, Dept Mental Hlth, Aberdeen AB25 2ZH, Scotland.
RI Staff, Roger T/G-1826-2011; whalley, lawrence j/E-9019-2011; Murray,
   Alison/H-6250-2017; Starr, John/C-8951-2011; Deary, Ian J/C-6297-2009
OI Staff, Roger T/0000-0003-0620-8673; Murray, Alison/0000-0003-4915-4847;
   Deary, Ian J/0000-0002-1733-263X; Collins, Andrew/0000-0001-5916-6871;
   Duthie, Susan/0000-0002-7990-4437
CR Anderton BH, 2002, MECH AGEING DEV, V123, P811, DOI 10.1016/S0047-6374(01)00426-2
   Chard DT, 2002, J MAGN RESON IMAGING, V15, P259, DOI 10.1002/jmri.10064
   Duthie SJ, 2002, AM J CLIN NUTR, V75, P908, DOI 10.1093/ajcn/75.5.908
   FOLSTEIN MF, 1975, J PSYCHIAT RES, V12, P189, DOI 10.1016/0022-3956(75)90026-6
   Gafni A, 1997, J AM GERIATR SOC, V45, P871, DOI 10.1111/j.1532-5415.1997.tb01518.x
   Hogervorst E, 2002, ARCH NEUROL-CHICAGO, V59, P787, DOI 10.1001/archneur.59.5.787
   JARVIK GP, 2000, NEUROLOGY, V54, P240
   Joseph JA, 1998, ANN NY ACAD SCI, V854, P268, DOI 10.1111/j.1749-6632.1998.tb09908.x
   Kivipelto M, 2001, NEUROLOGY, V56, P1683, DOI 10.1212/WNL.56.12.1683
   Kruman II, 2002, J NEUROSCI, V22, P1752, DOI 10.1523/JNEUROSCI.22-05-01752.2002
   Leaper SA, 2001, RADIOLOGY, V221, P51, DOI 10.1148/radiol.2211010086
   Lee CK, 2000, NAT GENET, V25, P294, DOI 10.1038/77046
   Mecocci P, 2002, ARCH NEUROL-CHICAGO, V59, P794, DOI 10.1001/archneur.59.5.794
   Munch G, 1997, BRAIN RES REV, V23, P134, DOI 10.1016/S0165-0173(96)00016-1
   Refolo LM, 2001, NEUROBIOL DIS, V8, P890, DOI 10.1006/nbdi.2001.0422
   ROSS MA, 1994, J CHROMATOGR B, V657, P197, DOI 10.1016/0378-4347(94)80087-1
   Seshadri S, 2002, NEW ENGL J MED, V346, P476, DOI 10.1056/NEJMoa011613
   Stadtman ER, 2001, ANN NY ACAD SCI, V928, P22
   Starr JM, 2000, AGE AGEING, V29, P523, DOI 10.1093/ageing/29.6.523
NR 19
TC 29
Z9 30
U1 0
U2 2
PU ELSEVIER SCI IRELAND LTD
PI CLARE
PA CUSTOMER RELATIONS MANAGER, BAY 15, SHANNON INDUSTRIAL ESTATE CO, CLARE,
   IRELAND
SN 0304-3940
J9 NEUROSCI LETT
JI Neurosci. Lett.
PD MAY 8
PY 2003
VL 341
IS 3
BP 173
EP 176
DI 10.1016/S0304-3940(02)01452-0
PG 4
WC Neurosciences
WE Science Citation Index Expanded (SCI-EXPANDED)
SC Neurosciences & Neurology
GA 669HW
UT WOS:000182346700001
PM 12697276
DA 2022-10-31
ER

PT J
AU Back, T
   Mockel, R
   Hirsch, JG
   Gaa, J
   Oertel, WH
   Hennerici, MG
   Gass, A
AF Back, T
   Mockel, R
   Hirsch, JG
   Gaa, J
   Oertel, WH
   Hennerici, MG
   Gass, A
TI Combined MR measurements of magnetization transfer, tissue diffusion and
   proton spectroscopy. A feasibility study with neurological cases
SO NEUROLOGICAL RESEARCH
LA English
DT Article
DE proton MR spectroscopy; diffusion imaging; magnetization transfer; brain
   pathology
ID ACUTE HUMAN STROKE; MULTIPLE-SCLEROSIS; ALZHEIMER-DISEASE; WHITE-MATTER;
   RESONANCE; BRAIN; LESIONS
AB Magnetic resonance imaging (MRI) of diffusion and magnetization transfer was combined with H-1-spectroscopic imaging (CSI) to evaluate the clinical potential of in-vivo profiles of various brain pathologies. Ten patients (multiple sclerosis, cerebrovascular disease, leukodystrophy, Alzheimer dementia) and five healthy volunteers were investigated with diffusion-weighted MRI, magnetization transfer imaging, and CSI. Proton spectra were analyzed as ratios of NAA/Cr and Cho/Cr calculated from the peak areas of N-acetylaspartate (NAA), (phospho)-creatine (Cr) and choline (Cho). The apparent diffusion coefficient (ADC) and the magnetization transfer ratio (MTR) were determined in identical voxels to ensure identical partial volume effects compared to CSI. Compared to MTR and ADC assessments, the lower spatial resolution of CSI clearly indicates a hindrance at 1.5 T. In most demyelinating lesions, NAA/Cr reduction paralleled attenuated MTRs and elevated ADCs. By contrast, in acute stroke and some acute MS lesions the ADC was reduced, while MTR and NAA/Cr were also decreased. In Alzheimer's dementia, ADC was increased, MTR unchanged and Cho/Cr increased. In a case of leukodystrophy, ADC was pronouncedly increased, MTR and NAA/Cr both reduced, and Cho/Cr normal. Combined measurements of ADC, MTR and CSI are feasible and provide differential in-vivo information on various brain pathologies.
C1 Univ Marburg, Dept Neurol, D-35039 Marburg, Germany.
   Univ Heidelberg, Klinikum Mannheim, Dept Neurol, Heidelberg, Germany.
   Univ Heidelberg, Klinikum Mannheim, Dept Radiol, Heidelberg, Germany.
RP Back, T (通讯作者)，Univ Marburg, Dept Neurol, R Bultmann Str 8, D-35039 Marburg, Germany.
CR BARKER PB, 1994, RADIOLOGY, V192, P723, DOI 10.1148/radiology.192.3.8058940
   CONSTANS JM, 1995, RADIOLOGY, V197, P517, DOI 10.1148/radiology.197.2.7480705
   Droogan AG, 1999, MAGN RESON IMAGING, V17, P653, DOI 10.1016/S0730-725X(99)00011-9
   Ewing JR, 1999, MAGN RESON MED, V41, P696, DOI 10.1002/(SICI)1522-2594(199904)41:4<696::AID-MRM7>3.3.CO;2-X
   GASS A, 1994, ANN NEUROL, V36, P62, DOI 10.1002/ana.410360113
   Gillard JH, 1996, AM J NEURORADIOL, V17, P873
   Hanyu H, 1998, INTERNAL MED, V37, P360, DOI 10.2169/internalmedicine.37.360
   HIEHLE JF, 1994, MAGNET RESON MED, V32, P285, DOI 10.1002/mrm.1910320303
   HoehnBerlage M, 1995, NMR BIOMED, V8, P345, DOI 10.1002/nbm.1940080708
   Horsfield MA, 1998, J NEUROL NEUROSUR PS, V64, pS80
   HUGG JW, 1993, ANN NEUROL, V34, P788, DOI 10.1002/ana.410340606
   Hwang JH, 1996, MAGNET RESON MED, V35, P633, DOI 10.1002/mrm.1910350502
   LOEVNER LA, 1995, AM J NEURORADIOL, V16, P1473
   MILLER BL, 1991, NMR BIOMED, V4, P47, DOI 10.1002/nbm.1940040203
   Moseley ME, 1995, NMR BIOMED, V8, P387, DOI 10.1002/nbm.1940080712
   Narayana PA, 1998, ANN NEUROL, V43, P56, DOI 10.1002/ana.410430112
   Pike GB, 1999, AM J NEURORADIOL, V20, P829
   ROSS B, 1994, MAGN RESON QUART, V10, P191
   SCHIFFMANN R, 1994, ANN NEUROL, V35, P331, DOI 10.1002/ana.410350314
   Schuff N, 1998, RADIOLOGY, V207, P91, DOI 10.1148/radiology.207.1.9530304
   Tedeschi G, 1996, NEUROLOGY, V47, P696, DOI 10.1212/WNL.47.3.696
   Tievsky AL, 1999, AM J NEURORADIOL, V20, P1491
   WARACH S, 1992, NEUROLOGY, V42, P1717, DOI 10.1212/WNL.42.9.1717
   WARACH S, 1995, ANN NEUROL, V37, P231, DOI 10.1002/ana.410370214
   WOLFF SD, 1989, MAGNET RESON MED, V10, P135, DOI 10.1002/mrm.1910100113
NR 25
TC 4
Z9 7
U1 0
U2 0
PU FOREFRONT PUBL GROUP
PI WILTON
PA C/O MARY J RAWLINS, 5 RIVER RD, STE 113, WILTON, CT 06897 USA
SN 0161-6412
J9 NEUROL RES
JI Neurol. Res.
PD APR
PY 2003
VL 25
IS 3
BP 292
EP 300
DI 10.1179/016164103101201373
PG 9
WC Clinical Neurology; Neurosciences
WE Science Citation Index Expanded (SCI-EXPANDED)
SC Neurosciences & Neurology
GA 671NV
UT WOS:000182471700013
PM 12739241
DA 2022-10-31
ER

PT J
AU Serra-Grabulosa, JM
   Salgado-Pineda, P
   Junque, C
   Sole-Padulles, C
   Moral, P
   Lopez-Alomar, A
   Lopez, T
   Lopez-Guillen, A
   Bargallo, N
   Mercader, JM
   Clemente, IC
   Bartres-Faz, D
AF Serra-Grabulosa, JM
   Salgado-Pineda, P
   Junque, C
   Sole-Padulles, C
   Moral, P
   Lopez-Alomar, A
   Lopez, T
   Lopez-Guillen, A
   Bargallo, N
   Mercader, JM
   Clemente, IC
   Bartres-Faz, D
TI Apolipoproteins E and C1 and brain morphology in memory impaired elders
SO NEUROGENETICS
LA English
DT Article
DE apolipoproteins; frontal lobe; hippocampus; magnetic resonance imaging;
   volumetry
ID ONSET ALZHEIMERS-DISEASE; MILD COGNITIVE IMPAIRMENT; RISK FACTOR;
   EPSILON-4 ALLELE; TYPE-4 ALLELE; E GENOTYPE; CI LOCI; GENE; MRI; ATROPHY
AB Previous research has shown that polymorphisms of the apolipoproteins E (APOE) and APOC1 represent genetic risk factors for dementia and for cognitive impairment in the elderly. The brain mechanisms by which these genetic variations affect behavior or clinical severity are poorly understood. We studied the effect of APOE and APOC1 genes on magnetic resonance imaging measures in a sample of 50 subjects with age-associated memory impairment. The APOE E4 allele was associated with reduced left hippocampal volumes and APOE*E3 status was associated with greater frontal lobe white matter volumes. However, no APOE effects were observed when analyses accounted for other potential confounding variables. The effects of APOC1 on hippocampal volumes appeared to be more robust than those of the APOE polymorphism. However, no modulatory effects on brain morphology outside the medial temporal lobe region were observed when demographic variables, clinical status, and other anatomical brain measurements were taken into consideration. Our results suggest that the role of the APOC1 polymorphism in brain morphology of the cognitively impaired elderly should be examined in further studies.
C1 Univ Barcelona, Dept Psiquiatria & Psicobiol Clin IDIBAPS, E-08036 Barcelona, Spain.
   Univ Barcelona, Fac Biol, Unitat Antropol, E-08036 Barcelona, Spain.
   CAP Lepanto, Barcelona, Spain.
   CAP Rambla, Barcelona, Spain.
   Hosp Clin Barcelona, Serv Radiodiagnost, Barcelona, Spain.
RP Bartres-Faz, D (通讯作者)，Univ Barcelona, Dept Psiquiatria & Psicobiol Clin IDIBAPS, Casanova 143, E-08036 Barcelona, Spain.
RI Junque, Carme/B-4400-2011; Serra-Grabulosa, Josep M/B-4655-2011;
   Serra-Grabulosa, Josep M/S-8371-2019; Bargallo, Nuria/G-6854-2016;
   Clemente, I Concepcion/H-5399-2013; Solé-Padullés, Cristina/K-6984-2017;
   Vendrell, Pere/B-4392-2011; Bartres-Faz, David/C-8997-2011; Moral,
   Pedro/K-9587-2014
OI Junque, Carme/0000-0002-6381-3063; Serra-Grabulosa, Josep
   M/0000-0002-4291-9432; Bargallo, Nuria/0000-0001-6284-5402; Clemente, I
   Concepcion/0000-0003-0728-0925; Solé-Padullés,
   Cristina/0000-0002-6653-1053; Vendrell, Pere/0000-0001-8918-5440;
   Bartres-Faz, David/0000-0001-6020-4118; Moral,
   Pedro/0000-0001-5072-5892; Salgado-Pineda, Pilar/0000-0001-7720-0885;
   Lopez Guillen, Anselmo/0000-0002-2462-7567
CR Bamford K A, 1988, Clin Geriatr Med, V4, P897
   Bartres-Faz D, 2001, NEUROBIOL AGING, V22, P449, DOI 10.1016/S0197-4580(01)00207-X
   Bartres-Faz D, 2001, NEUROGENETICS, V3, P215
   Bigler ED, 2000, AM J NEURORADIOL, V21, P1857
   CHANGSEOK K, 2002, NEUROSCI LETT, V319, P75
   CHARTIERHARLIN MC, 1994, HUM MOL GENET, V3, P569, DOI 10.1093/hmg/3.4.569
   CORDER EH, 1993, SCIENCE, V261, P921, DOI 10.1126/science.8346443
   Crook T, 1986, DEV NEUROPSYCHOL, V2, P261, DOI 10.1080/87565648609540348
   Drigalenko E, 1998, NEUROLOGY, V51, P131, DOI 10.1212/WNL.51.1.131
   FREE SL, 1995, AM J NEURORADIOL, V16, P637
   Geroldi C, 1999, NEUROLOGY, V53, P1825, DOI 10.1212/WNL.53.8.1825
   Goldman WP, 2001, ALZ DIS ASSOC DIS, V15, P72, DOI 10.1097/00002093-200104000-00006
   Hanninen T, 1997, NEUROLOGY, V48, P148, DOI 10.1212/WNL.48.1.148
   Hanninen T, 1997, DRUG AGING, V11, P480
   HANNINEN T, 1995, J AM GERIATR SOC, V43, P1017
   Hashimoto M, 2001, NEUROLOGY, V57, P1461, DOI 10.1212/WNL.57.8.1461
   Helkala EL, 1997, J AM GERIATR SOC, V45, P120, DOI 10.1111/j.1532-5415.1997.tb00996.x
   JACK CR, 1989, RADIOLOGY, V172, P549, DOI 10.1148/radiology.172.2.2748838
   Jack CR, 1999, NEUROLOGY, V52, P1397, DOI 10.1212/WNL.52.7.1397
   Jong MC, 1999, BIOCHEM J, V338, P281, DOI 10.1042/0264-6021:3380281
   KOIVISTO K, 1995, NEUROLOGY, V45, P741, DOI 10.1212/WNL.45.4.741
   Lehtovirta M, 2000, NEUROBIOL AGING, V21, P293, DOI 10.1016/S0197-4580(00)00120-2
   LEZAK MD, 1995, NEUROPSYCHOLOGICAL A
   NILLESEN WM, 1990, NUCLEIC ACIDS RES, V18, P3428, DOI 10.1093/nar/18.11.3428-a
   OBRIEN JT, 1992, BRIT MED J, V304, P5, DOI 10.1136/bmj.304.6818.5
   Parnetti L, 1996, J AM GERIATR SOC, V44, P133, DOI 10.1111/j.1532-5415.1996.tb02428.x
   Petersen RC, 1999, ARCH NEUROL-CHICAGO, V56, P303, DOI 10.1001/archneur.56.3.303
   Petit-Turcotte C, 2001, NEUROBIOL DIS, V8, P953, DOI 10.1006/nbdi.2001.0441
   Poduslo SE, 1998, NEUROCHEM RES, V23, P361, DOI 10.1023/A:1022409617539
   Poduslo SE, 1995, NEUROSCI LETT, V201, P81, DOI 10.1016/0304-3940(95)12158-Z
   Ritchie K, 1996, BRIT J PSYCHIAT, V168, P470, DOI 10.1192/bjp.168.4.470
   SAUNDERS AM, 1993, LANCET, V342, P710, DOI 10.1016/0140-6736(93)91709-U
   Scacchi R, 1999, NEUROSCI LETT, V259, P33, DOI 10.1016/S0304-3940(98)00889-1
   SOININEN HS, 1994, NEUROLOGY, V44, P1660, DOI 10.1212/WNL.44.9.1660
   SQUIRE LR, 1991, SCIENCE, V253, P1380, DOI 10.1126/science.1896849
   STRITTMATTER WJ, 1993, P NATL ACAD SCI USA, V90, P1977, DOI 10.1073/pnas.90.5.1977
   TEMPLETON AR, 1995, GENETICS, V140, P403
   Tysoe C, 1998, DEMENT GERIATR COGN, V9, P191, DOI 10.1159/000017046
   WENHAM PR, 1991, LANCET, V337, P1158, DOI 10.1016/0140-6736(91)92823-K
   Xu Y, 1999, J LIPID RES, V40, P50
   Yasuda M, 1998, AM J PSYCHIAT, V155, P779
NR 41
TC 27
Z9 28
U1 0
U2 3
PU SPRINGER-VERLAG
PI NEW YORK
PA 175 FIFTH AVE, NEW YORK, NY 10010 USA
SN 1364-6745
J9 NEUROGENETICS
JI Neurogenetics
PD APR
PY 2003
VL 4
IS 3
BP 141
EP 146
DI 10.1007/s10048-002-0142-8
PG 6
WC Genetics & Heredity; Clinical Neurology
WE Science Citation Index Expanded (SCI-EXPANDED)
SC Genetics & Heredity; Neurosciences & Neurology
GA 687VV
UT WOS:000183398400003
PM 12736801
DA 2022-10-31
ER

PT J
AU Tambasco, N
   Pelliccioli, GP
   Chiarini, P
   Montanari, GE
   Leone, F
   Mancini, ML
   Paciaroni, M
   Gallai, V
AF Tambasco, N
   Pelliccioli, GP
   Chiarini, P
   Montanari, GE
   Leone, F
   Mancini, ML
   Paciaroni, M
   Gallai, V
TI Magnetization transfer changes of grey and white matter in Parkinson's
   disease
SO NEURORADIOLOGY
LA English
DT Article
DE magnetization transfer ratio; Parkinson's disease; magnetic resonance
   imaging
ID MULTIPLE SYSTEM ATROPHY; PROGRESSIVE SUPRANUCLEAR PALSY; MILD COGNITIVE
   IMPAIRMENT; SUBSTANTIA-NIGRA; TRANSFER RATIO; TRANSFER MR;
   ALZHEIMERS-DISEASE; TRANSFER CONTRAST; BRAIN IRON; LESIONS
AB Since the attempt to evidence structural brain damage in Parkinson's disease (PD) by conventional magnetic resonance imaging (MRI) is usually disappointing, we have investigated whether the magnetization transfer ratio (MTR) can reflect changes in grey and white matter of PD patients. MTR was quantified in 44 regions of interest (ROIs) in both grey and white matter of 11 non-demented PD patients, ranging from 2 to 4 on the Hoehn and Yahr Scale, and eight age-matched healthy subjects. MTR differences between patients and controls were found in the supratentorial white matter and in the brainstem. In particular, lower MTR values were found in the paraventricular white matter of PD patients (p < 0.05) while no differences were observed in corpus callosum, frontal, parietal, occipital lobes or centrum semiovalis. Lower MTR values were found in substantia nigra (p < 0.001), red nucleus (p < 0.05) and pons (p < 0.05) of the patient group. No differences were discovered in basal ganglia and thalamus. These findings suggest that MTR measurements in the paraventricular white matter and brainstem may help to recognize a marker for probable PD.
C1 Univ Perugia, Dept Neurosci, I-06126 Perugia, Italy.
   Gen Hosp, Serv Neuroradiol, Perugia, Italy.
   Univ Perugia, Dept Stat, I-06100 Perugia, Italy.
RP Tambasco, N (通讯作者)，Univ Perugia, Dept Neurosci, Via Enrico Pozzo, I-06126 Perugia, Italy.
RI Montanari, Giorgio Eduardo/H-4252-2014; montanari, giorgio/B-7325-2014;
   Paciaroni, Maurizio/AAC-5067-2022; Tambasco, Nicola/K-4788-2018
OI Montanari, Giorgio Eduardo/0000-0001-6019-6605; Tambasco,
   Nicola/0000-0003-1497-4482; Paciaroni, Maurizio/0000-0002-5483-8795
CR Adachi M, 1999, AM J NEURORADIOL, V20, P1500
   Antonini A, 1997, BRAIN, V120, P2187, DOI 10.1093/brain/120.12.2187
   ANTONINI A, 1993, NEUROLOGY, V43, P697, DOI 10.1212/WNL.43.4.697
   Barbeau A., 1986, HDB CLIN NEUROLOGY, P87
   BRAFFMAN BH, 1988, AM J NEURORADIOL, V9, P1093
   BROOKS DJ, 1989, J NEUROL NEUROSUR PS, V52, P108, DOI 10.1136/jnnp.52.1.108
   CHEN JC, 1993, AM J NEURORADIOL, V14, P275
   CORNFORD ME, 1995, BRAIN COGNITION, V28, P321, DOI 10.1006/brcg.1995.1261
   DEXTER DT, 1989, J NEUROCHEM, V52, P381, DOI 10.1111/j.1471-4159.1989.tb09133.x
   DRAYER B, 1986, AM J NEURORADIOL, V7, P373
   DUGUID JR, 1986, ANN NEUROL, V20, P744, DOI 10.1002/ana.410200618
   ELSTER AD, 1994, RADIOLOGY, V190, P541, DOI 10.1148/radiology.190.2.8284413
   Ernst T, 1999, RADIOLOGY, V210, P539, DOI 10.1148/radiology.210.2.r99fe19539
   Fahn S, 1987, RECENT DEV PARKINSOS, P293
   FEARNLEY JM, 1991, BRAIN, V114, P2283, DOI 10.1093/brain/114.5.2283
   FOLSTEIN MF, 1975, J PSYCHIAT RES, V12, P189, DOI 10.1016/0022-3956(75)90026-6
   Foong J, 2000, J NEUROL NEUROSUR PS, V68, P70, DOI 10.1136/jnnp.68.1.70
   FRALIX TA, 1991, MAGN RESON MED, V18, P214, DOI 10.1002/mrm.1910180122
   Gasser T, 2001, ADV NEUROL, V86, P23
   Gelb DJ, 1999, ARCH NEUROL-CHICAGO, V56, P33, DOI 10.1001/archneur.56.1.33
   Gochberg DF, 1998, J MAGN RESON, V131, P191, DOI 10.1006/jmre.1998.1371
   GORELL JM, 1995, NEUROLOGY, V45, P1138, DOI 10.1212/WNL.45.6.1138
   Hahnel S, 1999, J COMPUT ASSIST TOMO, V23, P516, DOI 10.1097/00004728-199907000-00004
   Hanyu H, 2000, AM J NEURORADIOL, V21, P1235
   Hanyu H, 1999, J NEUROL SCI, V166, P85, DOI 10.1016/S0022-510X(99)00122-7
   Hanyu H, 2001, NEURORADIOLOGY, V43, P542, DOI 10.1007/s002340100558
   Hirsch E C, 1999, Adv Neurol, V80, P9
   HUBER SJ, 1990, ARCH NEUROL-CHICAGO, V47, P735, DOI 10.1001/archneur.1990.00530070023006
   HUGHES AJ, 1992, J NEUROL NEUROSUR PS, V55, P181, DOI 10.1136/jnnp.55.3.181
   Hutchinson M, 1999, J NEUROL NEUROSUR PS, V67, P815, DOI 10.1136/jnnp.67.6.815
   JELLINGER K, 1992, J NEUROCHEM, V59, P1168, DOI 10.1111/j.1471-4159.1992.tb08362.x
   Jellinger KA, 2001, ADV NEUROL, V86, P55
   Kabani NJ, 2002, MAGNET RESON MED, V47, P143, DOI 10.1002/mrm.10028
   KONAGAYA M, 1994, J NEUROL NEUROSUR PS, V57, P1528, DOI 10.1136/jnnp.57.12.1528
   Kraft E, 1999, ARCH NEUROL-CHICAGO, V56, P225, DOI 10.1001/archneur.56.2.225
   KUCHARCZYK W, 1994, RADIOLOGY, V192, P521, DOI 10.1148/radiology.192.2.8029426
   Mehta RC, 1996, TOP MAGN RESON IMAG, V8, P214
   Mehta RC, 1996, AM J NEURORADIOL, V17, P1051
   MEHTA RC, 1995, AM J NEURORADIOL, V16, P2085
   Meyer JR, 1997, AM J NEURORADIOL, V18, P1515
   NAKAHARA M, 1999, J NIPPON MED SCH, V66, P27
   Obeso JA, 2001, NEW ENGL J MED, V345, P956, DOI 10.1056/nejmoa000827
   Okumura A, 1999, NEUROL RES, V21, P250, DOI 10.1080/01616412.1999.11740927
   OLANOW CW, 1988, ARCH NEUROL-CHICAGO, V45, P809
   OLANOW CW, 1993, TRENDS NEUROSCI, V16, P439, DOI 10.1016/0166-2236(93)90070-3
   Pahapill PA, 2000, BRAIN, V123, P1767, DOI 10.1093/brain/123.9.1767
   PICCINI P, 1995, ARCH NEUROL-CHICAGO, V52, P191, DOI 10.1001/archneur.1995.00540260097023
   RUTLEDGE JN, 1987, AM J NEURORADIOL, V8, P397
   RYVLIN P, 1995, ARCH NEUROL-CHICAGO, V52, P583, DOI 10.1001/archneur.1995.00540300057013
   Schrag A, 2000, NEUROLOGY, V54, P697, DOI 10.1212/WNL.54.3.697
   Schulz JB, 1999, ANN NEUROL, V45, P65, DOI 10.1002/1531-8249(199901)45:1<65::AID-ART12>3.3.CO;2-T
   Silver NC, 1997, J NEUROL NEUROSUR PS, V62, P223, DOI 10.1136/jnnp.62.3.223
   Sinson G, 2001, AM J NEURORADIOL, V22, P143
   SOFIC E, 1991, J NEUROCHEM, V56, P978, DOI 10.1111/j.1471-4159.1991.tb02017.x
   Sormani MP, 2000, AM J NEURORADIOL, V21, P133
   STEINER I, 1985, NEURORADIOLOGY, V27, P158, DOI 10.1007/BF00343788
   STERN MB, 1989, NEUROLOGY, V39, P1524, DOI 10.1212/WNL.39.11.1524
   van der Flier WM, 2002, ANN NEUROL, V52, P62, DOI 10.1002/ana.10244
   WOLFF SD, 1989, MAGNET RESON MED, V10, P135, DOI 10.1002/mrm.1910100113
   WONG KT, 1995, AM J NEURORADIOL, V16, P253
NR 60
TC 36
Z9 36
U1 1
U2 9
PU SPRINGER-VERLAG
PI NEW YORK
PA 175 FIFTH AVE, NEW YORK, NY 10010 USA
SN 0028-3940
J9 NEURORADIOLOGY
JI Neuroradiology
PD APR
PY 2003
VL 45
IS 4
BP 224
EP 230
DI 10.1007/s00234-002-0925-5
PG 7
WC Clinical Neurology; Neuroimaging; Radiology, Nuclear Medicine & Medical
   Imaging
WE Science Citation Index Expanded (SCI-EXPANDED)
SC Neurosciences & Neurology; Radiology, Nuclear Medicine & Medical Imaging
GA 673XA
UT WOS:000182604900004
PM 12687305
DA 2022-10-31
ER

PT J
AU Valencia, C
   Marti-Fabregas, J
   Belvis, R
   Martii-Vilalta, JL
AF Valencia, C
   Marti-Fabregas, J
   Belvis, R
   Martii-Vilalta, JL
TI Leukoaraiosis: Clinical importance and prognosis
SO NEUROLOGIA
LA Spanish
DT Review
DE leukoaraiosis; lacunar infarction; dementia
ID WHITE-MATTER HYPERINTENSITIES; BLOOD-PRESSURE VARIABILITY; FOLLOW-UP;
   ALZHEIMERS-DISEASE; BINSWANGER-DISEASE; VASCULAR DEMENTIA; ISCHEMIC
   STROKE; ELDERLY-PEOPLE; LESIONS; MRI
AB Advance in the health care systems, in medical knowledge and improvements in quality of life have contributed to the fact that life expectancy of the persons in developed countries exceeds 80 years of age. This has made it possible to observe the increase in frequency of common diseases of the elderly, one of the most relevant of which is dementia.
   The two most frequent etiologies of dementia are the degenerative one, with Alzheimer's disease (AD) as the main cause, and those of vascular etiology or vascular dementia, within which subcortical arteriosclerotic encephalopaty or Binswanger's disease (BD) are found with low prevalence.
   Since, on one hand, diagnosis of the dementias is not enough or definitive by clinical means, and on the other hand, the pathological diagnosis does not modify the evolution of disease, emphasis is presently placed on diagnosis by neuroimaging studies.
   In recent years, with the coming of the computerized tomography (CT) and the magnetic resonance (MR), it has been possible to observe lesions in the white matter of the brain hemisphere in patients with these two etiologic groups of dementias, that is, degenerative and vascular, as well as in elderly patient without cognitive deterioration, with or without vascular risk factors.
C1 Univ Autonoma Barcelona, Serv Neurol, Hosp Santa Creu & Sant Pau, Unidad Enfermedades Vasc Cerebrales, Barcelona 08025, Spain.
RP Valencia, C (通讯作者)，Univ Autonoma Barcelona, Serv Neurol, Hosp Santa Creu & Sant Pau, Unidad Enfermedades Vasc Cerebrales, Av St Antoni M Claret 167, Barcelona 08025, Spain.
EM cvalencia@hsp.santpau.es
RI Martí-Fàbregas, Joan/I-5933-2019
OI Martí-Fàbregas, Joan/0000-0001-9229-8649
CR BRAFFMAN BH, 1988, AM J NEURORADIOL, V9, P629
   Briley DP, 2000, NEUROLOGY, V54, P90, DOI 10.1212/WNL.54.1.90
   BRUN A, 1986, ANN NEUROL, V19, P253, DOI 10.1002/ana.410190306
   Chamorro A, 1997, ARCH NEUROL-CHICAGO, V54, P1284, DOI 10.1001/archneur.1997.00550220082018
   CHIMOWITZ MI, 1992, ARCH NEUROL-CHICAGO, V49, P747, DOI 10.1001/archneur.1992.00530310095018
   CHIMOWITZ MI, 1989, STROKE, V24, P7
   Clarke R, 2000, ANN NY ACAD SCI, V903, P497, DOI 10.1111/j.1749-6632.2000.tb06405.x
   de Leeuw FE, 1999, ANN NEUROL, V46, P827, DOI 10.1002/1531-8249(199912)46:6<827::AID-ANA4>3.3.CO;2-8
   de Leeuw FE, 2001, J NEUROL NEUROSUR PS, V70, P9, DOI 10.1136/jnnp.70.1.9
   FAZEKAS F, 1993, NEUROLOGY, V43, P1683, DOI 10.1212/WNL.43.9.1683
   Filley CM, 2001, NEW ENGL J MED, V345, P425, DOI 10.1056/NEJM200108093450606
   Franke CL, 1997, ANN NEUROL, V42, P857
   Guttmann CRG, 2000, NEUROLOGY, V54, P1277, DOI 10.1212/WNL.54.6.1277
   HACHINSKI VC, 1987, ARCH NEUROL-CHICAGO, V44, P1
   Hirono N, 2000, STROKE, V31, P1263, DOI 10.1161/01.STR.31.6.1263
   Hirono N, 2000, STROKE, V31, P2182, DOI 10.1161/01.STR.31.9.2182
   INZITARI D, 1995, ARCH NEUROL-CHICAGO, V52, P687, DOI 10.1001/archneur.1995.00540310057017
   Inzitari D, 1997, J NEUROL NEUROSUR PS, V62, P177, DOI 10.1136/jnnp.62.2.177
   JUNQUE C, 1990, ARCH NEUROL-CHICAGO, V47, P151, DOI 10.1001/archneur.1990.00530020047013
   Kalaria RN, 2002, CEREBROVASC DIS, V13, P48, DOI 10.1159/000049150
   Kwa VIH, 1998, ANN NEUROL, V44, P372, DOI 10.1002/ana.410440313
   Longstreth WT, 1996, STROKE, V27, P1274, DOI 10.1161/01.STR.27.8.1274
   Mantyla R, 1997, STROKE, V28, P1614, DOI 10.1161/01.STR.28.8.1614
   MARSHALL VG, 1988, RADIOLOGY, V167, P517, DOI 10.1148/radiology.167.2.3357964
   Marti-Fabregas J, 2001, CEREBROVASC DIS, V11, P230, DOI 10.1159/000047644
   Marti-Fabregas J, 2001, ACTA NEUROL SCAND, V104, P358, DOI 10.1034/j.1600-0404.2001.00082.x
   MARTIFABREGAS J, 2002, IN PRESS EURO NEUROL
   Mcrino JG, 2000, ARCH NEUROL-CHICAGO, V57, P925, DOI 10.1001/archneur.57.7.925
   Meyer JS, 2000, ANN NY ACAD SCI, V903, P411, DOI 10.1111/j.1749-6632.2000.tb06393.x
   Mirra SS, 1997, JAMA-J AM MED ASSOC, V278, P113, DOI 10.1001/jama.1997.03550020045023
   MUNOZ DG, 1993, ARCH NEUROL-CHICAGO, V50, P492, DOI 10.1001/archneur.1993.00540050044013
   Pantoni L, 1997, STROKE, V28, P652, DOI 10.1161/01.STR.28.3.652
   PANTONI L, 1995, STROKE, V26, P1293, DOI 10.1161/01.STR.26.7.1293
   Pantoni L, 1998, STROKE, V29, P543, DOI 10.1161/01.STR.29.2.543
   Pasquier F, 1997, J NEUROL, V244, P135, DOI 10.1007/s004150050064
   RAIHA I, 1993, ACTA NEUROL SCAND, V87, P286
   Roman GC, 2002, CEREBROVASC DIS, V13, P1, DOI 10.1159/000049142
   Schmidt R, 1999, NEUROLOGY, V53, P132, DOI 10.1212/WNL.53.1.132
   Tomimoto H, 1999, ARCH NEUROL-CHICAGO, V56, P1104, DOI 10.1001/archneur.56.9.1104
   TOURNIERLASSERVE E, 1993, NAT GENET, V3, P256, DOI 10.1038/ng0393-256
   Valencia C, 2001, NEUROLOGY, V56, P610, DOI 10.1212/WNL.56.5.610
   VANSWIETEN JC, 1991, BRAIN, V114, P761
   Wiszniewska M, 2000, ARCH NEUROL-CHICAGO, V57, P967, DOI 10.1001/archneur.57.7.967
NR 43
TC 2
Z9 2
U1 0
U2 1
PU ELSEVIER DOYMA SL
PI BARCELONA
PA TRAVESERA DE GARCIA, 17-21, BARCELONA, 08021, SPAIN
SN 0213-4853
EI 1578-1968
J9 NEUROLOGIA
JI Neurologia
PD APR
PY 2003
VL 18
IS 3
BP 149
EP 157
PG 9
WC Clinical Neurology
WE Science Citation Index Expanded (SCI-EXPANDED)
SC Neurosciences & Neurology
GA 691LM
UT WOS:000183607800004
PM 12677481
DA 2022-10-31
ER

PT J
AU Vermeer, SE
   Prins, ND
   den Heijer, T
   Hofman, A
   Koudstaal, PJ
   Breteler, MMB
AF Vermeer, SE
   Prins, ND
   den Heijer, T
   Hofman, A
   Koudstaal, PJ
   Breteler, MMB
TI Silent brain infarcts and the risk of dementia and cognitive decline
SO NEW ENGLAND JOURNAL OF MEDICINE
LA English
DT Article
ID WHITE-MATTER LESIONS; ALZHEIMERS-DISEASE; APOLIPOPROTEIN-E;
   NEUROFIBRILLARY TANGLES; CLINICAL DETERMINANTS; VASCULAR DEMENTIA;
   ELDERLY-PEOPLE; PREVALENCE; EXPRESSION
AB BACKGROUND:
   Silent brain infarcts are frequently seen on magnetic resonance imaging (MRI) in healthy elderly people and may be associated with dementia and cognitive decline.
   METHODS:
   We studied the association between silent brain infarcts and the risk of dementia and cognitive decline in 1015 participants of the prospective, population-based Rotterdam Scan Study, who were 60 to 90 years of age and free of dementia and stroke at base line. Participants underwent neuropsychological testing and cerebral MRI at base line in 1995 to 1996 and again in 1999 to 2000 and were monitored for dementia throughout the study period. We performed Cox proportional-hazards and multiple linear-regression analyses, adjusted for age, sex, and level of education and for the presence or absence of subcortical atrophy and white-matter lesions.
   RESULTS:
   During 3697 person-years of follow-up (mean per person, 3.6 years), dementia developed in 30 of the 1015 participants. The presence of silent brain infarcts at base line more than doubled the risk of dementia (hazard ratio, 2.26; 95 percent confidence interval, 1.09 to 4.70). The presence of silent brain infarcts on the base-line MRI was associated with worse performance on neuropsychological tests and a steeper decline in global cognitive function. Silent thalamic infarcts were associated with a decline in memory performance, and nonthalamic infarcts with a decline in psychomotor speed. When participants with silent brain infarcts at base line were subdivided into those with and those without additional infarcts at follow-up, the decline in cognitive function was restricted to those with additional silent infarcts.
   CONCLUSIONS: Elderly people with silent brain infarcts have an increased risk of dementia and a steeper decline in cognitive function than those without such lesions.
C1 Erasmus MC, Dept Epidemiol & Biostat, NL-3000 DR Rotterdam, Netherlands.
   Erasmus MC, Dept Neurol, NL-3000 DR Rotterdam, Netherlands.
RP Breteler, MMB (通讯作者)，Erasmus MC, Dept Epidemiol & Biostat, POB 1738, NL-3000 DR Rotterdam, Netherlands.
EM m.breteler@erasmusmc.nl
RI Breteler, Monique M.B./J-5058-2014; Zito, Giancarlo/F-9008-2010
OI Breteler, Monique M.B./0000-0002-0626-9305; Prins,
   Niels/0000-0002-6297-7592
CR [Anonymous], 1987, DIAGNOSTIC STAT MANU
   Barber R, 1999, J NEUROL NEUROSUR PS, V67, P66, DOI 10.1136/jnnp.67.1.66
   Berg L, 1998, ARCH NEUROL-CHICAGO, V55, P326, DOI 10.1001/archneur.55.3.326
   Bernick C, 2001, NEUROLOGY, V57, P1222, DOI 10.1212/WNL.57.7.1222
   BOGOUSSLAVSKY J, 1988, NEUROLOGY, V38, P837, DOI 10.1212/WNL.38.6.837
   BOGOUSSLAVSKY J, 1988, NEUROLOGY, V38, P1335
   Breteler MMB, 2000, NEUROBIOL AGING, V21, P153, DOI 10.1016/S0197-4580(99)00110-4
   de Groot JC, 2000, ANN NEUROL, V47, P145
   de Groot JC, 2002, ANN NEUROL, V52, P335, DOI 10.1002/ana.10294
   de la Monte SM, 2000, NEUROBIOL AGING, V21, P309, DOI 10.1016/S0197-4580(99)00108-6
   de Leeuw FE, 2001, J NEUROL NEUROSUR PS, V70, P9, DOI 10.1136/jnnp.70.1.9
   den Heijer T, 2002, NEUROLOGY, V59, P746, DOI 10.1212/WNL.59.5.746
   Desmond DW, 2000, NEUROLOGY, V54, P1124, DOI 10.1212/WNL.54.5.1124
   Esiri MM, 2001, LANCET, V357, P169
   Henon H, 2001, NEUROLOGY, V57, P1216, DOI 10.1212/WNL.57.7.1216
   Heyman A, 1998, NEUROLOGY, V51, P159, DOI 10.1212/WNL.51.1.159
   Hofman A, 1997, LANCET, V349, P151, DOI 10.1016/S0140-6736(96)09328-2
   HOFMAN A, 1983, NEW ENGL J MED, V309, P1248
   Howard G, 1998, STROKE, V29, P913, DOI 10.1161/01.STR.29.5.913
   Kuller LH, 1998, STROKE, V29, P388, DOI 10.1161/01.STR.29.2.388
   Longstreth WT, 1998, ARCH NEUROL-CHICAGO, V55, P1217, DOI 10.1001/archneur.55.9.1217
   MCKHANN G, 1984, NEUROLOGY, V34, P939, DOI 10.1212/WNL.34.7.939
   Ott A, 1998, AM J EPIDEMIOL, V147, P574
   Petrovitch H, 2000, NEUROBIOL AGING, V21, P57, DOI 10.1016/S0197-4580(00)00106-8
   Pohjasvaara T, 1998, STROKE, V29, P75, DOI 10.1161/01.STR.29.1.75
   ROMAN GC, 1993, NEUROLOGY, V43, P250, DOI 10.1212/WNL.43.2.250
   SKOOG I, 1993, NEW ENGL J MED, V328, P153, DOI 10.1056/NEJM199301213280301
   Small SA, 1999, NEUROLOGY, V52, P1392, DOI 10.1212/WNL.52.7.1392
   Snowdon DA, 1997, JAMA-J AM MED ASSOC, V277, P813, DOI 10.1001/jama.277.10.813
   SPARKS DL, 1995, J NEUROL SCI, V131, P162, DOI 10.1016/0022-510X(95)00105-B
   TATEMICHI TK, 1992, ANN NEUROL, V32, P162, DOI 10.1002/ana.410320207
   Vermeer SE, 2002, STROKE, V33, P21, DOI 10.1161/hs0102.101629
   Vermeer SE, 2002, ANN NEUROL, V51, P285, DOI 10.1002/ana.10111
NR 33
TC 1605
Z9 1681
U1 2
U2 103
PU MASSACHUSETTS MEDICAL SOC
PI WALTHAM
PA WALTHAM WOODS CENTER, 860 WINTER ST,, WALTHAM, MA 02451-1413 USA
SN 0028-4793
EI 1533-4406
J9 NEW ENGL J MED
JI N. Engl. J. Med.
PD MAR 27
PY 2003
VL 348
IS 13
BP 1215
EP 1222
DI 10.1056/NEJMoa022066
PG 8
WC Medicine, General & Internal
WE Science Citation Index Expanded (SCI-EXPANDED)
SC General & Internal Medicine
GA 659RG
UT WOS:000181790800003
PM 12660385
OA Green Published, Bronze
DA 2022-10-31
ER

PT J
AU Dufouil, C
   Alperovitch, A
   Tzourio, C
AF Dufouil, C
   Alperovitch, A
   Tzourio, C
TI Influence of education on the relationship between white matter lesions
   and cognition
SO NEUROLOGY
LA English
DT Article
ID MINI-MENTAL-STATE; ALZHEIMERS-DISEASE; ELDERLY SUBJECTS; BLOOD-PRESSURE;
   RISK-FACTORS; FOLLOW-UP; DEMENTIA; HYPERINTENSITIES; ASSOCIATION; MRI
AB Objective: To test the hypothesis that education level modulates the effects of cerebral white matter hyperintensities (WMH) on cognition in a large population-based study. Methods: A total of 845 elderly subjects aged 64 to 76 years who enrolled in a longitudinal study on cognitive decline and vascular aging had an MRI examination. Cognitive functions were assessed by Mini-Mental State Examination, Trail Making Test Part B, Digit Symbol Substitution Test of the Wechsler Adult Intelligence Scale-Revised, Finger Tapping Test, Word Fluency Test, and Raven Progressive Matrix. MRI scans were interpreted visually using a standardized scale for rating WMH. Results: Severe WMH were present in 17% of the participants who had lower performances on tests involving attention tasks. In participants with a lower level of education, presence of severe WMH was significantly associated with lower cognitive performances. This was found for all cognitive tests. Conversely, in participants with a high level of education, there was no significant association between severity of WMH and level of cognitive functions. Conclusion: Education modulates the consequences of WMH on cognition. Participants with a high level of education were protected against the cognitive deterioration related to vascular insults of the brain.
C1 INSERM, Unit Epidemiol Res Neurol & Psychopathol 360, Paris, France.
RP Dufouil, C (通讯作者)，Hop La Pitie Salpetriere, INSERM Unit 360, F-75651 Paris 13, France.
EM carole.dufouil@chups.jussieu.fr
RI Dufouil, Carole/F-5751-2014; Tzourio, christophe/L-6344-2019; Tzourio,
   christophe/B-4015-2009; Dufouil, Carole/J-4968-2012; Tzourio, Christophe
   I/B-7459-2008
OI Dufouil, Carole/0000-0003-2442-4476; Tzourio,
   christophe/0000-0002-6517-2984; Tzourio, christophe/0000-0002-6517-2984;
   
CR Aevarsson O, 2000, DEMENT GERIATR COGN, V11, P166, DOI 10.1159/000017231
   Anstey K, 2000, GERONTOLOGY, V46, P163, DOI 10.1159/000022153
   Bauco C, 1998, ARCH GERONTOL GERIAT, P23
   BERKMAN LF, 1986, J CHRON DIS, V39, P171, DOI 10.1016/0021-9681(86)90020-2
   BOONE KB, 1992, ARCH NEUROL-CHICAGO, V49, P549, DOI 10.1001/archneur.1992.00530290141024
   BORKOWSKI JG, 1967, NEUROPSYCHOLOGIA, V5, P135, DOI 10.1016/0028-3932(67)90015-2
   BRETELER MMB, 1994, NEUROLOGY, V44, P1246, DOI 10.1212/WNL.44.7.1246
   Christensen H, 2001, PSYCHOL MED, V31, P15, DOI 10.1017/S0033291799002834
   Coffey CE, 1999, NEUROLOGY, V53, P189, DOI 10.1212/WNL.53.1.189
   Cummings JL, 1998, NEUROLOGY, V51, pS2, DOI 10.1212/WNL.51.1_Suppl_1.S2
   de Groot JC, 2000, ANN NEUROL, V47, P145
   de Leeuw FE, 1999, ANN NEUROL, V46, P827, DOI 10.1002/1531-8249(199912)46:6<827::AID-ANA4>3.3.CO;2-8
   DECARLI C, 1995, NEUROLOGY, V45, P2077, DOI 10.1212/WNL.45.11.2077
   Del Ser T, 1999, BRAIN, V122, P2309, DOI 10.1093/brain/122.12.2309
   Dufouil C, 1997, AM J EPIDEMIOL, V146, P405, DOI 10.1093/oxfordjournals.aje.a009293
   FEIN G, 1990, ARCH GEN PSYCHIAT, V47, P220
   FOLSTEIN MF, 1975, J PSYCHIAT RES, V12, P189, DOI 10.1016/0022-3956(75)90026-6
   FUHRER R, 1989, Psychiatrie and Psychobiologie, V4, P163
   Garde E, 2000, LANCET, V356, P628, DOI 10.1016/S0140-6736(00)02604-0
   Hirono N, 2000, STROKE, V31, P2182, DOI 10.1161/01.STR.31.9.2182
   JUNQUE C, 1990, ARCH NEUROL-CHICAGO, V47, P151, DOI 10.1001/archneur.1990.00530020047013
   KATZMAN R, 1993, NEUROLOGY, V43, P13, DOI 10.1212/WNL.43.1_Part_1.13
   KATZMAN R, 1988, ANN NEUROL, V23, P138, DOI 10.1002/ana.410230206
   Kuller LH, 1998, STROKE, V29, P388, DOI 10.1161/01.STR.29.2.388
   Lee JH, 2000, ARCH NEUROL-CHICAGO, V57, P1474, DOI 10.1001/archneur.57.10.1474
   Letenneur L, 1999, J NEUROL NEUROSUR PS, V66, P177, DOI 10.1136/jnnp.66.2.177
   Longstreth WT, 1996, STROKE, V27, P1274, DOI 10.1161/01.STR.27.8.1274
   Mayeux R, 2000, NEUROLOGY, V55, P1428, DOI 10.1212/WNL.55.10.1428
   MORTEL KF, 1995, DEMENTIA, V6, P55, DOI 10.1159/000106922
   Ott A, 1999, NEUROLOGY, V52, P663, DOI 10.1212/WNL.52.3.663
   OTT A, 1995, BRIT MED J, V310, P970, DOI 10.1136/bmj.310.6985.970
   RADLOFF L S, 1977, Applied Psychological Measurement, V1, P385, DOI 10.1177/014662167700100306
   Raven J, 2000, COGNITIVE PSYCHOL, V41, P1, DOI 10.1006/cogp.1999.0735
   REITAN R. M., 1958, PERCEPT MOT SKILLS, V8, P271
   Reitan R.M., 1974, CLIN NEUROPSYCHOLOGY
   SCHELTENS P, 1993, J NEUROL SCI, V114, P7, DOI 10.1016/0022-510X(93)90041-V
   SCHMIDT R, 1993, NEUROLOGY, V43, P2490, DOI 10.1212/WNL.43.12.2490
   Schmidt R, 1999, NEUROLOGY, V53, P132, DOI 10.1212/WNL.53.1.132
   Schmidt R., 2000, Journal of Neural Transmission Supplement, V59, P9
   SIU AL, 1991, ANN INTERN MED, V115, P122, DOI 10.7326/0003-4819-115-2-122
   Snowdon DA, 1997, JAMA-J AM MED ASSOC, V277, P813, DOI 10.1001/jama.277.10.813
   Snowdon DA, 1996, JAMA-J AM MED ASSOC, V275, P528, DOI 10.1001/jama.275.7.528
   STERN Y, 1994, JAMA-J AM MED ASSOC, V271, P1004, DOI 10.1001/jama.271.13.1004
   STERN Y, 1995, ANN NEUROL, V37, P590, DOI 10.1002/ana.410370508
   STERN Y, 1992, ANN NEUROL, V32, P371, DOI 10.1002/ana.410320311
   TUPLER LA, 1992, ARCH NEUROL-CHICAGO, V49, P1248, DOI 10.1001/archneur.1992.00530360046016
   vanSwieten JC, 1996, J NEUROL, V243, P196
   Wechsler, 1981, WAIS R MANUAL
   Whalley LJ, 2000, NEUROLOGY, V55, P1455, DOI 10.1212/WNL.55.10.1455
   YLIKOSKI A, 1995, STROKE, V26, P1171, DOI 10.1161/01.STR.26.7.1171
   YLIKOSKI R, 1993, ARCH NEUROL-CHICAGO, V50, P818, DOI 10.1001/archneur.1993.00540080029009
NR 51
TC 151
Z9 154
U1 3
U2 12
PU LIPPINCOTT WILLIAMS & WILKINS
PI PHILADELPHIA
PA TWO COMMERCE SQ, 2001 MARKET ST, PHILADELPHIA, PA 19103 USA
SN 0028-3878
EI 1526-632X
J9 NEUROLOGY
JI Neurology
PD MAR 11
PY 2003
VL 60
IS 5
BP 831
EP 836
DI 10.1212/01.WNL.0000049456.33231.96
PG 6
WC Clinical Neurology
WE Science Citation Index Expanded (SCI-EXPANDED); Social Science Citation Index (SSCI)
SC Neurosciences & Neurology
GA 679XY
UT WOS:000182948300018
PM 12629242
DA 2022-10-31
ER

PT J
AU den Heijer, T
   Skoog, I
   Oudkerk, M
   de Leeuw, FE
   de Groot, JC
   Hofman, A
   Breteler, MMB
AF den Heijer, T
   Skoog, I
   Oudkerk, M
   de Leeuw, FE
   de Groot, JC
   Hofman, A
   Breteler, MMB
TI Association between blood pressure levels over time and brain atrophy in
   the elderly
SO NEUROBIOLOGY OF AGING
LA English
DT Article
DE blood pressure; brain; epidemiology; atrophy; dementia
ID WHITE-MATTER LESIONS; NEUROFIBRILLARY TANGLES; ALZHEIMERS-DISEASE;
   ROTTERDAM SCAN; HYPERTENSION; DEMENTIA; HYPOPERFUSION; ABNORMALITIES
AB The relation between blood pressure level and degree of global brain atrophy is equivocal. We evaluated past and present blood pressure levels and change in blood pressure over 20 years in relation to the degree of cortical atrophy on magnetic resonance imaging (MRI). In 1995-1996, we measured blood pressure and performed MRI in 1077 nondemented elderly (age 60-90 years). For 513 of these, we had information on a blood pressure level 20 years before. The degree of cortical atrophy was semi-quantitatively scored (range 0-15). In late life, a high (greater than or equal to 90 mmHg) and low (< 65 mmHg) diastolic blood pressure were associated with more cortical atrophy than a diastolic blood pressure level between 65-74 mmHg (adjusted difference 0.60 units (95% confidence interval (0), 0.18-1.02) and 0.77 units (0.28-1.25), respectively). Persons whose diastolic blood pressure had declined more than 10 mmHg over 20 years had more cortical atrophy than those with stable blood pressure levels (adjusted difference 0.53 units, 0.05-1.02). Both high and declining diastolic blood pressure levels are associated with more global brain atrophy on MRI. (C) 2002 Elsevier Science Inc. All rights reserved.
C1 Erasmus Med Ctr, Dept Epidemiol & Biostat, NL-3000 DR Rotterdam, Netherlands.
   Sahlgrens Univ Hosp, Dept Psychiat, Inst Clin Neurosci, SE-41345 Gothenburg, Sweden.
   Acad Hosp Groningen, Dept Radiol, NL-9700 RB Groningen, Netherlands.
   Univ Utrecht, Dept Neurol, Med Ctr, NL-3508 GA Utrecht, Netherlands.
RP Breteler, MMB (通讯作者)，Erasmus Med Ctr, Dept Epidemiol & Biostat, NL-3000 DR Rotterdam, Netherlands.
RI de Leeuw, Frank-Erik/E-4795-2012; Breteler, Monique M.B./J-5058-2014
OI Breteler, Monique M.B./0000-0002-0626-9305; Oudkerk,
   Matthijs/0000-0003-2800-4110; de Groot, Jan Cees/0000-0003-3955-656X
CR Breteler MMB, 2000, ANN NY ACAD SCI, V903, P457, DOI 10.1111/j.1749-6632.2000.tb06399.x
   BURKE WJ, 1994, J AUTONOM NERV SYST, V48, P65, DOI 10.1016/0165-1838(94)90160-0
   CHALMER J, 1994, TXB HYPERTENSION
   de Groot JC, 2000, ANN NEUROL, V47, P145
   de la Torre JC, 2000, NEUROBIOL AGING, V21, P331, DOI 10.1016/S0197-4580(00)00111-1
   de Leeuw FE, 1999, ANN NEUROL, V46, P827, DOI 10.1002/1531-8249(199912)46:6<827::AID-ANA4>3.3.CO;2-8
   DeCarli C, 1999, STROKE, V30, P529, DOI 10.1161/01.STR.30.3.529
   Fox NC, 2001, LANCET, V358, P201, DOI 10.1016/S0140-6736(01)05408-3
   HATAZAWA J, 1984, J AM GERIATR SOC, V32, P370, DOI 10.1111/j.1532-5415.1984.tb02042.x
   HOFMAN A, 1983, NEW ENGL J MED, V309, P1248
   HOFMAN A, 1991, EUR J EPIDEMIOL, V7, P403, DOI 10.1007/BF00145007
   MANOLIO TA, 1994, STROKE, V25, P318, DOI 10.1161/01.STR.25.2.318
   MEGURO K, 1993, NEURORADIOLOGY, V35, P125, DOI 10.1007/BF00593968
   MENTIS MJ, 1994, STROKE, V25, P601, DOI 10.1161/01.STR.25.3.601
   MOODY DM, 1991, CLIN NEUR, V37, P372
   PAULSON OB, 1990, CEREBROVAS BRAIN MET, V2, P161
   Petrovitch H, 2000, NEUROBIOL AGING, V21, P57, DOI 10.1016/S0197-4580(00)00106-8
   Ruitenberg A, 2001, DEMENT GERIATR COGN, V12, P33, DOI 10.1159/000051233
   Sabri O, 1999, STROKE, V30, P556, DOI 10.1161/01.STR.30.3.556
   SALERNO JA, 1992, HYPERTENSION, V20, P340, DOI 10.1161/01.HYP.20.3.340
   SCHMIDT R, 1995, ARCH NEUROL-CHICAGO, V52, P905, DOI 10.1001/archneur.1995.00540330087019
   Skoog I, 1996, LANCET, V347, P1141, DOI 10.1016/S0140-6736(96)90608-X
   Skoog I, 1998, HYPERTENSION, V32, P404, DOI 10.1161/01.HYP.32.3.404
   SPARKS DL, 1995, J NEUROL SCI, V131, P162, DOI 10.1016/0022-510X(95)00105-B
   Strassburger TL, 1997, STROKE, V28, P1410, DOI 10.1161/01.STR.28.7.1410
   Swan GE, 2000, NEUROLOGY, V54, P2108, DOI 10.1212/WNL.54.11.2108
   Vermeer SE, 2002, STROKE, V33, P21, DOI 10.1161/hs0102.101629
NR 27
TC 95
Z9 97
U1 0
U2 2
PU ELSEVIER SCIENCE INC
PI NEW YORK
PA 360 PARK AVE SOUTH, NEW YORK, NY 10010-1710 USA
SN 0197-4580
J9 NEUROBIOL AGING
JI Neurobiol. Aging
PD MAR-APR
PY 2003
VL 24
IS 2
BP 307
EP 313
AR PII S0197-4580(02)00088-X
DI 10.1016/S0197-4580(02)00088-X
PG 7
WC Geriatrics & Gerontology; Neurosciences
WE Science Citation Index Expanded (SCI-EXPANDED)
SC Geriatrics & Gerontology; Neurosciences & Neurology
GA 639FC
UT WOS:000180616100011
PM 12498964
DA 2022-10-31
ER

PT J
AU Wardlaw, JM
   Sandercock, PAG
   Dennis, MS
   Starr, J
AF Wardlaw, JM
   Sandercock, PAG
   Dennis, MS
   Starr, J
TI Is breakdown of the blood-brain barrier responsible for lacunar stroke,
   leukoaraiosis, and dementia?
SO STROKE
LA English
DT Article
DE Alzheimer disease; cerebrovascular disorders; dementia; lacunar
   infarction; leukoaraiosis; vascular diseases
ID WHITE-MATTER HYPERINTENSITIES; SUBCORTICAL ARTERIOSCLEROTIC
   ENCEPHALOPATHY; CEREBRAL AMYLOID ANGIOPATHY; ALZHEIMERS-DISEASE;
   ISCHEMIC LEUKOARAIOSIS; DELETION POLYMORPHISM; EXTRACELLULAR-MATRIX;
   BINSWANGERS-DISEASE; INFARCTS; LESIONS
AB Background-The pathogenesis of and relationship between small deep (lacunar) infarcts, cerebral white matter disease (leukoaraiosis or white matter hyperintensities), and progressive cognitive impairment or dementia are much debated.
   Summary of Comment-We hypothesize that cerebral small-vessel endothelial (ie, blood-brain barrier) dysfunction, with leakage of plasma components into the vessel wall and surrounding brain tissue leading to neuronal damage, may contribute to the development of 3 overlapping and disabling cerebrovascular conditions: lacunar stroke, leukoaraiosis, and dementia. This hypothesis could explain the link between ischemic cerebral small-vessel disease and several apparently clinically distinct dementia syndromes. This hypothesis is supported by pathological, epidemiological, and experimental studies in lacunar stroke and leukoaraiosis and observations on the blood-brain barrier with MRI. We suspect that the potential significance of blood-brain barrier failure as a pathogenetic step linking vascular disease with common, disabling brain diseases of insidious onset has been overlooked. For example, lipohyalinosis, which has a pathological appearance of uncertain origin and is possibly responsible for some discrete lacunar infarcts, may be one end of a clinical spectrum of illness manifested by blood-brain barrier failure.
   Conclusions-Proof that blood-brain barrier failure is key to these conditions could provide a target for new treatments to reduce the effects of vascular disease on the brain and prevent cognitive decline and dementia.
C1 Univ Edinburgh, Dept Clin Neurosci, Edinburgh, Midlothian, Scotland.
   Univ Edinburgh, Dept Geriatr Med, Edinburgh, Midlothian, Scotland.
RP Wardlaw, JM (通讯作者)，Western Gen Hosp, Dept Clin Neurosci, Crewe Rd, Edinburgh EH4 2XU, Midlothian, Scotland.
EM jmw@skull.dcn.ed.ac.uk
RI Wardlaw, Joanna M/Y-3456-2019; sandercock, peter/GQI-3167-2022; Starr,
   John/C-8951-2011
OI Wardlaw, Joanna M/0000-0002-9812-6642; sandercock,
   peter/0000-0001-8484-0135; 
CR Akiguchi I, 1998, ACTA NEUROPATHOL, V95, P78, DOI 10.1007/s004010050768
   Arboix A, 1998, REV NEUROLOGIA, V26, P365, DOI 10.33588/rn.26151.98014
   Arboix A, 1996, REV CLIN ESP, V196, P370
   Armao D, 1997, BRAIN RES, V767, P259, DOI 10.1016/S0006-8993(97)00567-2
   Ballard C, 1998, NEUROLOGY, V51, P1760, DOI 10.1212/WNL.51.6.1760
   BAMFORD J, 1987, STROKE, V18, P545, DOI 10.1161/01.STR.18.3.545
   BLAMIRE A, 2001, P INT SOC MAGN RESON, V9, P1586
   BLENNOW K, 1990, ACTA NEUROL SCAND, V81, P323
   Bousser MG, 2001, J NEUROL NEUROSUR PS, V70, P285, DOI 10.1136/jnnp.70.3.285
   Brooks WM, 1997, STROKE, V28, P1940, DOI 10.1161/01.STR.28.10.1940
   Catto A, 1996, STROKE, V27, P435, DOI 10.1161/01.STR.27.3.435
   CHALLA VR, 1990, CLIN NEUROPATHOL, V9, P196
   De Freitas GR, 2000, STROKE, V31, P317
   Dufouil C, 2001, NEUROLOGY, V56, P921, DOI 10.1212/WNL.56.7.921
   ERKINJUNTTI T, 1994, ARCH NEUROL-CHICAGO, V51, P260, DOI 10.1001/archneur.1994.00540150054016
   Erkinjuntti T, 1997, NEW ENGL J MED, V337, P1667, DOI 10.1056/NEJM199712043372306
   Esiri MM, 2001, LANCET, V357, P169
   FISHER CM, 1991, CEREBROVASC DIS, V1, P311
   FISHER CM, 1965, NEUROLOGY, V15, P774, DOI 10.1212/WNL.15.8.774
   FISHER CM, 1969, ACTA NEUROPATHOL, V12, P1, DOI 10.1007/BF00685305
   FISHER CM, 1982, NEUROLOGY, V32, P871, DOI 10.1212/WNL.32.8.871
   Forette F, 1998, LANCET, V352, P1347, DOI 10.1016/S0140-6736(98)03086-4
   FREDRIKSSON K, 1988, ACTA NEUROPATHOL, V76, P441, DOI 10.1007/BF00686382
   FUTRELL N, 1988, ANN NEUROL, V23, P251, DOI 10.1002/ana.410230307
   Garde E, 2000, LANCET, V356, P628, DOI 10.1016/S0140-6736(00)02604-0
   Goulding JMR, 1999, J NEUROL NEUROSUR PS, V67, P654, DOI 10.1136/jnnp.67.5.654
   Gustafsson Finn, 1997, Blood Pressure, V6, P71, DOI 10.3109/08037059709061802
   HACHINSKI VC, 1986, CAN J NEUROL SCI, V13, P533
   IADECOLA C, 1994, J CEREBR BLOOD F MET, V14, P175, DOI 10.1038/jcbfm.1994.25
   Iwata A, 1999, J NEUROL SCI, V163, P90, DOI 10.1016/S0022-510X(98)00325-6
   Jick H, 2000, LANCET, V356, P1627, DOI 10.1016/S0140-6736(00)03155-X
   Johansson BB, 1999, CLIN EXP PHARMACOL P, V26, P563, DOI 10.1046/j.1440-1681.1999.03081.x
   Jones DK, 1999, STROKE, V30, P393, DOI 10.1161/01.STR.30.2.393
   Kemper TL, 2001, ACTA NEUROPATHOL, V101, P145
   Kinoshita T, 2000, STROKE, V31, P1646, DOI 10.1161/01.STR.31.7.1646
   Kwa VIH, 2002, NEUROLOGY, V59, P1536, DOI 10.1212/01.WNL.0000033093.16450.5C
   Lammie GA, 1998, ACTA NEUROPATHOL, V96, P163, DOI 10.1007/s004010050877
   Larkin M, 1999, LANCET, V353, P566, DOI 10.1016/S0140-6736(05)75631-2
   Lovestone S, 1999, NEUROLOGY, V53, P1907, DOI 10.1212/WNL.53.9.1907
   MA KC, 1993, ACTA NEUROL SCAND, V88, P100
   Markus HS, 2000, J NEUROL NEUROSUR PS, V69, P48, DOI 10.1136/jnnp.69.1.48
   MARKUS HS, 1995, STROKE, V26, P1329, DOI 10.1161/01.STR.26.8.1329
   Mead GE, 2002, J NEUROL, V249, P266, DOI 10.1007/s004150200003
   Miller JH, 1999, CLIN RADIOL, V54, P422, DOI 10.1016/S0009-9260(99)90825-5
   MILLIKAN C, 1990, STROKE, V21, P1251, DOI 10.1161/01.STR.21.9.1251
   MOORADIAN AD, 1988, NEUROBIOL AGING, V9, P31, DOI 10.1016/S0197-4580(88)80013-7
   Nag S, 1996, J NEUROPATH EXP NEUR, V55, P381, DOI 10.1097/00005072-199603000-00014
   Nakamura K, 1999, NEUROLOGY, V52, P29, DOI 10.1212/WNL.52.1.29
   NESTOR P, 2001, ADV CLIN NEUROSCI RE, V1, P8
   Ogata J, 1999, NEUROPATHOLOGY, V19, P112, DOI 10.1046/j.1440-1789.1999.00216.x
   Ott A, 1999, NEUROLOGY, V53, P1937, DOI 10.1212/WNL.53.9.1937
   Pohjasvaara T, 2000, STROKE, V31, P2952, DOI 10.1161/01.STR.31.12.2952
   Skoog I, 1998, NEUROLOGY, V50, P966, DOI 10.1212/WNL.50.4.966
   Skoog I, 1996, LANCET, V347, P1141, DOI 10.1016/S0140-6736(96)90608-X
   Starr JM, 2003, J NEUROL NEUROSUR PS, V74, P70, DOI 10.1136/jnnp.74.1.70
   Steinke W, 2002, STROKE, V33, P1510, DOI 10.1161/01.STR.0000016326.78014.FE
   Su MY, 1998, NEUROBIOL AGING, V19, P479, DOI 10.1016/S0197-4580(98)00081-5
   Tanoi Y, 2000, ACTA NEUROPATHOL, V100, P347, DOI 10.1007/s004010000203
   van Gijn J, 2000, LANCET, V356, P612, DOI 10.1016/S0140-6736(00)02599-X
   VANGIJN J, 2001, STROKE PRACTICAL GUI
   Vinters HV, 2001, ANN NEUROL, V49, P691, DOI 10.1002/ana.1055
   Wahlund LO, 2000, ANN NY ACAD SCI, V903, P477, DOI 10.1111/j.1749-6632.2000.tb06402.x
   WALLIN A, 1990, ACTA NEUROL SCAND, V81, P318
   Wardlaw JM, 2001, ANN NEUROL, V50, P208, DOI 10.1002/ana.1082
   Wong TY, 2001, LANCET, V358, P1134, DOI 10.1016/S0140-6736(01)06253-5
   YAO H, 1992, STROKE, V23, P1673, DOI 10.1161/01.STR.23.11.1673
   Zhang WW, 1997, ACTA NEUROPATHOL, V93, P219, DOI 10.1007/s004010050607
NR 67
TC 465
Z9 488
U1 1
U2 48
PU LIPPINCOTT WILLIAMS & WILKINS
PI PHILADELPHIA
PA TWO COMMERCE SQ, 2001 MARKET ST, PHILADELPHIA, PA 19103 USA
SN 0039-2499
EI 1524-4628
J9 STROKE
JI Stroke
PD MAR
PY 2003
VL 34
IS 3
BP 806
EP 811
DI 10.1161/01.STR.0000058480.77236.B3
PG 6
WC Clinical Neurology; Peripheral Vascular Disease
WE Science Citation Index Expanded (SCI-EXPANDED)
SC Neurosciences & Neurology; Cardiovascular System & Cardiology
GA 653ZJ
UT WOS:000181466700049
PM 12624314
OA Bronze
DA 2022-10-31
ER

PT J
AU Walters, RJL
   Fox, NC
   Schott, JM
   Crum, WR
   Stevens, JM
   Rossor, MN
   Thomas, DJ
AF Walters, RJL
   Fox, NC
   Schott, JM
   Crum, WR
   Stevens, JM
   Rossor, MN
   Thomas, DJ
TI Transient ischaemic attacks are associated with increased rates of
   global cerebral atrophy
SO JOURNAL OF NEUROLOGY NEUROSURGERY AND PSYCHIATRY
LA English
DT Article
ID VASCULAR RISK-FACTORS; WHITE-MATTER LESIONS; BRAIN ATROPHY; COGNITIVE
   IMPAIRMENT; ALZHEIMERS-DISEASE; BLOOD-PRESSURE; VOLUME CHANGES;
   OLDER-ADULTS; SERIAL MRI; DEMENTIA
AB Objectives: To determine whether patients presenting with a first transient ischaemic attack (TIA) subsequently show increased rates of brain atrophy compared with age matched controls; and to assess potential risk factors for brain atrophy in this group.
   Methods: 60 patients with a first, isolated TIA and 26 age and sex matched controls were recruited. None had evidence of cognitive impairment. Vascular risk factors were treated appropriately. All subjects had volumetric imaging at the start of the study and one year later, when they were clinically reassessed. TIA patients also had serial dual echo brain imaging. Rates of whole brain atrophy were calculated from the registered volumetric scans, as was the incidence of new ischaemic lesions. In the TIA group, the degree of white matter disease was assessed. Atrophy rates and blood pressure were compared between patients and controls
   Results: 22 patients (37%) developed new "clinically silent" infarcts during follow up. The mean (SD) annualised percentage atrophy rate in the TIA group was significantly higher than in the controls, at 0.82 (0.39)% v 0.33 (0.3)% (p < 0.0001). In the TIA group, diastolic blood pressure (p = 0.004) and white matter disease severity (p < 0.001) were correlated with cerebral atrophy rate. Increased white matter disease was found in patients in whom new ischaemic lesions developed (p < 0.001).
   Conclusions: Patients presenting with a first TIA have excess global brain atrophy compared with age matched controls over the subsequent year. Increased atrophy rates following a TIA may be directly or indirectly related to increasing white matter disease and diastolic hypertension. Future studies should assess whether this atrophy inevitably leads to cognitive decline, and whether aggressive treatment of risk factors for cerebrovascular disease (particularly hypertension) after a TIA can influence outcome.
C1 St Marys Hosp, Dept Clin Neurol, London W2 1NY, England.
   Inst Neurol, Dementia Res Grp, London WC1, England.
   UCL Natl Hosp Neurol & Neurosurg, Dept Neuroradiol, London WC1, England.
RP Thomas, DJ (通讯作者)，St Marys Hosp, Dept Clin Neurol, Praed St, London W2 1NY, England.
EM dafydd.thomas@ic.ac.uk
RI Crum, William R/C-4891-2008; Fox, Nick C/AAE-1849-2021; Schott, Jonathan
   M/A-9065-2011; Rossor, Martin/C-1598-2008; Fox, Nick C/B-1319-2009
OI Crum, William R/0000-0001-9369-2197; Fox, Nick C/0000-0002-6660-657X;
   Schott, Jonathan M/0000-0003-2059-024X; Fox, Nick C/0000-0002-6660-657X;
   Rossor, Martin/0000-0001-8215-3120
FU MRC [G116/143] Funding Source: UKRI; Medical Research Council [G116/143]
   Funding Source: Medline
CR Akiyama H, 1997, J NEUROL SCI, V152, P39, DOI 10.1016/S0022-510X(97)00141-X
   Bigler ED, 2000, AM J NEURORADIOL, V21, P1857
   Broderick JP, 2001, J NEUROIMAGING, V11, P6, DOI 10.1111/j.1552-6569.2001.tb00002.x
   CHRISTIANSEN P, 1994, ACTA RADIOL, V35, P117
   de Leeuw FE, 2002, BRAIN, V125, P765, DOI 10.1093/brain/awf077
   DENNIS M, 1990, STROKE, V21, P848, DOI 10.1161/01.STR.21.6.848
   FOLSTEIN MF, 1975, J PSYCHIAT RES, V12, P189, DOI 10.1016/0022-3956(75)90026-6
   Forette F, 1998, LANCET, V352, P1347, DOI 10.1016/S0140-6736(98)03086-4
   Fox NC, 1999, LANCET, V353, P2125, DOI 10.1016/S0140-6736(99)00496-1
   Fox NC, 1999, NEUROLOGY, V52, P1687, DOI 10.1212/WNL.52.8.1687
   Freeborough PA, 1997, COMPUT METH PROG BIO, V53, P15, DOI 10.1016/S0169-2607(97)01803-8
   Freeborough PA, 1997, IEEE T MED IMAGING, V16, P623, DOI 10.1109/42.640753
   Goldstein LB, 2001, STROKE, V32, P280, DOI 10.1161/01.STR.32.1.280
   HANKEY GJ, 1991, J NEUROL NEUROSUR PS, V54, P793, DOI 10.1136/jnnp.54.9.793
   Haring HP, 2002, CURR OPIN NEUROL, V15, P79, DOI 10.1097/00019052-200202000-00012
   HATAZAWA J, 1984, J AM GERIATR SOC, V32, P370, DOI 10.1111/j.1532-5415.1984.tb02042.x
   Kivipelto M, 2001, BMJ-BRIT MED J, V322, P1447, DOI 10.1136/bmj.322.7300.1447
   Koga H, 2002, J NEUROL NEUROSUR PS, V72, P737, DOI 10.1136/jnnp.72.6.737
   Kril JJ, 2002, J NEUROL NEUROSUR PS, V72, P747, DOI 10.1136/jnnp.72.6.747
   Leys D, 2002, J NEUROL, V249, P507, DOI 10.1007/s004150200057
   MACMAHON S, 1990, LANCET, V335, P765, DOI 10.1016/0140-6736(90)90878-9
   MacMahon S, 2001, LANCET, V358, P1033, DOI 10.1016/S0140-6736(01)06178-5
   Meyer JS, 2000, NEUROBIOL AGING, V21, P161, DOI 10.1016/S0197-4580(00)00136-6
   O'Brien JT, 2001, NEUROLOGY, V56, P1386, DOI 10.1212/WNL.56.10.1386
   Petrovitch H, 2000, NEUROBIOL AGING, V21, P57, DOI 10.1016/S0197-4580(00)00106-8
   Resnick SM, 2000, CEREB CORTEX, V10, P464, DOI 10.1093/cercor/10.5.464
   SALERNO JA, 1992, HYPERTENSION, V20, P340, DOI 10.1161/01.HYP.20.3.340
   Scahill RI, 2002, P NATL ACAD SCI USA, V99, P4703, DOI 10.1073/pnas.052587399
   SCHELTENS P, 1993, J NEUROL SCI, V114, P7, DOI 10.1016/0022-510X(93)90041-V
   Swan GE, 2000, NEUROLOGY, V54, P2108, DOI 10.1212/WNL.54.11.2108
NR 30
TC 40
Z9 41
U1 0
U2 2
PU B M J PUBLISHING GROUP
PI LONDON
PA BRITISH MED ASSOC HOUSE, TAVISTOCK SQUARE, LONDON WC1H 9JR, ENGLAND
SN 0022-3050
J9 J NEUROL NEUROSUR PS
JI J. Neurol. Neurosurg. Psychiatry
PD FEB
PY 2003
VL 74
IS 2
BP 213
EP 216
DI 10.1136/jnnp.74.2.213
PG 4
WC Clinical Neurology; Psychiatry; Surgery
WE Science Citation Index Expanded (SCI-EXPANDED)
SC Neurosciences & Neurology; Psychiatry; Surgery
GA 640XH
UT WOS:000180713700019
PM 12531953
OA Green Published, Bronze
DA 2022-10-31
ER

PT J
AU den Heijer, T
   Vermeer, SE
   Clarke, R
   Oudkerk, M
   Koudstaal, PJ
   Hofman, A
   Breteler, MMB
AF den Heijer, T
   Vermeer, SE
   Clarke, R
   Oudkerk, M
   Koudstaal, PJ
   Hofman, A
   Breteler, MMB
TI Homocysteine and brain atrophy on MRI of non-demented elderly
SO BRAIN
LA English
DT Article
DE homocysteine; atrophy; hippocampus; amygdala; dementia
ID WHITE-MATTER LESIONS; ALZHEIMERS-DISEASE; ROTTERDAM SCAN;
   ATHEROSCLEROSIS; IMPAIRMENT; FOLATE
AB Patients with Alzheimer's disease have higher plasma homocysteine levels than controls, but it is uncertain whether higher plasma homocysteine levels are involved in the early pathogenesis of the disease. Hippocampal, amygdalar and global brain atrophy on brain MRI have been proposed as early markers of Alzheimer's disease. In the Rotterdam Scan Study, a population-based study of age-related brain changes in 1077 non-demented people aged 60-90 years, we investigated the association between plasma homocysteine levels and severity of hippocampal, amygdalar and global brain atrophy on MRI. We used axial T-1-weighted MRIs to visualize global cortical brain atrophy (measured semi-quantitatively; range 0-15) and a 3D HASTE (half-Fourier acquisition single-shot turbo spin echo) sequence in 511 participants to measure hippocampal and amygdalar volumes. We had non-fasting plasma homocysteine levels in 1031 of the participants and in 505 of the participants with hippocampal and amygdalar volumes. Individuals with higher plasma homocysteine levels had, on average, more cortical atrophy [0.23 units (95% CI 0.07-0.38 units) per standard deviation increase in plasma homocysteine levels] and more hippocampal atrophy [difference in left hippocampal volume -0.05 ml (95% CI -0.09 to -0.01) and in right hippocampal volume -0.03 ml (95% CI -0.07 to 0.01) per standard deviation increase in plasma homocysteine levels]. No association was observed between plasma homocysteine levels and amygdalar atrophy. These results support the hypothesis that higher plasma homocysteine levels are associated with more atrophy of the hippocampus and cortical regions in elderly at risk of Alzheimer's disease.
C1 Erasmus MC, Dept Epidemiol & Biostat, NL-3000 DR Rotterdam, Netherlands.
   Erasmus MC, Dept Neurol, NL-3000 DR Rotterdam, Netherlands.
   Univ Groningen, Univ Med Ctr Groningen, Acad Hosp Groningen, Dept Radiol, Groningen, Netherlands.
   Univ Oxford, Clin Trial Serv Unit, Oxford, England.
RP Breteler, MMB (通讯作者)，Erasmus MC, Dept Epidemiol & Biostat, POB 1738, NL-3000 DR Rotterdam, Netherlands.
EM breteler@epib.fgg.eur.nl
RI Breteler, Monique M.B./J-5058-2014
OI Breteler, Monique M.B./0000-0002-0626-9305; Oudkerk,
   Matthijs/0000-0003-2800-4110
CR BOTS ML, 1993, LANCET, V341, P1232, DOI 10.1016/0140-6736(93)91144-B
   Breteler MMB, 2000, ANN NY ACAD SCI, V903, P457, DOI 10.1111/j.1749-6632.2000.tb06399.x
   Clarke R, 1998, ARCH NEUROL-CHICAGO, V55, P1449, DOI 10.1001/archneur.55.11.1449
   CUENOD CA, 1993, ARCH NEUROL-CHICAGO, V50, P941, DOI 10.1001/archneur.1993.00540090046009
   de Groot JC, 2000, ANN NEUROL, V47, P145
   Duvernoy HM, 1998, HUMAN HIPPOCAMPUS FU
   Fassbender K, 1999, LANCET, V353, P1586
   Fox NC, 2001, LANCET, V358, P201, DOI 10.1016/S0140-6736(01)05408-3
   HOFMAN A, 1983, NEW ENGL J MED, V309, P1248
   HOFMAN A, 1991, EUR J EPIDEMIOL, V7, P403, DOI 10.1007/BF00145007
   Jack CR, 2000, NEUROLOGY, V55, P484, DOI 10.1212/WNL.55.4.484
   Kruman II, 2000, J NEUROSCI, V20, P6920, DOI 10.1523/JNEUROSCI.20-18-06920.2000
   Lehmann M, 1999, DEMENT GERIATR COGN, V10, P12, DOI 10.1159/000017092
   Lipton SA, 1997, P NATL ACAD SCI USA, V94, P5923, DOI 10.1073/pnas.94.11.5923
   Manolio TA, 1999, ARTERIOSCL THROM VAS, V19, P356, DOI 10.1161/01.ATV.19.2.356
   McCaddon A, 1998, INT J GERIATR PSYCH, V13, P235, DOI 10.1002/(SICI)1099-1166(199804)13:4<235::AID-GPS761>3.0.CO;2-8
   MEGURO K, 1993, NEURORADIOLOGY, V35, P125, DOI 10.1007/BF00593968
   Nappo F, 1999, JAMA-J AM MED ASSOC, V281, P2113, DOI 10.1001/jama.281.22.2113
   Ott A, 1998, AM J EPIDEMIOL, V147, P574
   Refsum H, 1998, ANNU REV MED, V49, P31, DOI 10.1146/annurev.med.49.1.31
   SELHUB J, 1995, NEW ENGL J MED, V332, P286, DOI 10.1056/NEJM199502023320502
   Seshadri S, 2002, NEW ENGL J MED, V346, P476, DOI 10.1056/NEJMoa011613
   Snowdon DA, 2000, AM J CLIN NUTR, V71, P993
   Vermeer SE, 2002, STROKE, V33, P21, DOI 10.1161/hs0102.101629
   Vermeer SE, 2002, ANN NEUROL, V51, P285, DOI 10.1002/ana.10111
NR 25
TC 222
Z9 226
U1 0
U2 3
PU OXFORD UNIV PRESS
PI OXFORD
PA GREAT CLARENDON ST, OXFORD OX2 6DP, ENGLAND
SN 0006-8950
J9 BRAIN
JI Brain
PD JAN
PY 2003
VL 126
BP 170
EP 175
DI 10.1093/brain/awg006
PN 1
PG 6
WC Clinical Neurology; Neurosciences
WE Science Citation Index Expanded (SCI-EXPANDED)
SC Neurosciences & Neurology
GA 625NF
UT WOS:000179822000013
PM 12477704
OA Bronze, Green Submitted
DA 2022-10-31
ER

PT J
AU Kuller, LH
   Lopez, OL
   Newman, A
   Beauchamp, NJ
   Burke, G
   Dulberg, C
   Fitzpatrick, A
   Fried, L
   Haan, MN
AF Kuller, LH
   Lopez, OL
   Newman, A
   Beauchamp, NJ
   Burke, G
   Dulberg, C
   Fitzpatrick, A
   Fried, L
   Haan, MN
TI Risk factors for dementia in the cardiovascular health cognition study
SO NEUROEPIDEMIOLOGY
LA English
DT Article
DE dementia; Alzheimer's disease; magnetic resonance imaging;
   apolipoprotein E; risk factors; vascular dementia
ID ALZHEIMERS-DISEASE; BRAIN; DECLINE; APOE; MR; PATTERNS; PEOPLE; STROKE;
   ONSET
AB Background. The Cardiovascular Health Cognition Study has evaluated the determinants of dementia among 3,608 participants that had a magnetic resonance imaging (MRI) of the brain in 1991 and were followed to 1998-1999. Methods: There were 480 incident dementia cases, 330 (69%) were classified as Alzheimer's disease (AD). Results: In univariate analysis, low scores on the Modified Mini-Mental State Examination (3MSE) and on the Digit Symbol Substitution Test as well as declines in scores over time prior to the development of dementia were significant predictors of dementia. A high ventricular grade on the MRI (atrophy) as well as high white matter grade, a number of brain infarcts on the MRI were all determinants of dementia. Apolipoprotein E epsilon4 (APO(E-4)) was also a powerful predictor of dementia. In a multivariate Cox proportional hazards model controlling for race, gender and grade, the hazard ratios for age (1.1), 3MSE score (0.9), ventricular size (1.4), white matter grade (1.8), presence of large infarcts >3 mm (1.3) and APO(E-4) (2.1) were significant predictors of dementia. The combination of an APO(E-4) genotype, 3MSE score <90, greater than or equal to5 ventricular grade, greater than or equal to3 white matter grade at the time of the MRI were associated with a 17-fold increased risk (95% CI: 8.6-34.9) of dementia as compared to individuals with none of the above attributes. Conclusions: Measures of cognition, APO(E-4) and MRI of the brain are strong predictors of both dementia and of AD. Copyright (C) 2003 S. Karger AG, Basel.
C1 Univ Pittsburgh, Grad Sch Publ Hlth, Dept Epidemiol, Pittsburgh, PA 15261 USA.
   Univ Pittsburgh, Dept Neurol, Pittsburgh, PA 15260 USA.
   Univ Pittsburgh, Div Geriatr Med, Pittsburgh, PA 15260 USA.
   Johns Hopkins Radiol, Neuroradiol Div, Baltimore, MD USA.
   Johns Hopkins Med Inst, Baltimore, MD 21205 USA.
   WFU, Sch Med, Dept Publ Hlth Sci, Winston Salem, NC USA.
   Univ Washington, Dept Biostat, Seattle, WA 98195 USA.
   Univ Washington, Dept Epidemiol, Seattle, WA 98195 USA.
   Univ Michigan, Sch Publ Hlth, Dept Epidemiol, Ann Arbor, MI 48109 USA.
RP Kuller, LH (通讯作者)，Univ Pittsburgh, Grad Sch Publ Hlth, Dept Epidemiol, 130 DeSoto St A526, Pittsburgh, PA 15261 USA.
EM kuller@pitt.edu
RI Newman, Anne B./C-6408-2013; Beauchamp, Norman/ABD-3045-2020; Haan, Mary
   N/Y-9354-2018
OI Newman, Anne B./0000-0002-0106-1150; Haan, Mary N/0000-0001-9312-4501
FU DIVISION OF EPIDEMIOLOGY AND CLINICAL APPLICATIONS [N01HC085079,
   N01HC085086, N01HC035129] Funding Source: NIH RePORTER; NHLBI NIH HHS
   [N01-HC-35129, N01-HC-85079, N01-HC-85086] Funding Source: Medline
CR Bernick CB, 2000, CIRCULATION, V102, P864
   Bookheimer SY, 2000, NEW ENGL J MED, V343, P450, DOI 10.1056/NEJM200008173430701
   BRYAN RN, 1994, AM J NEURORADIOL, V15, P1625
   Bryan RN, 1997, RADIOLOGY, V202, P47, DOI 10.1148/radiology.202.1.8988191
   Carney JM, 2000, ANN NY ACAD SCI, V924, P160
   Cotman C.W, 2000, AGING MIND OPPORTUNI, P114
   Elias MF, 2000, ARCH NEUROL-CHICAGO, V57, P808, DOI 10.1001/archneur.57.6.808
   Esiri MM, 2001, LANCET, V357, P169
   Fox NC, 2001, LANCET, V358, P201, DOI 10.1016/S0140-6736(01)05408-3
   Fried Linda P., 1991, Annals of Epidemiology, V1, P263
   GALLO JJ, 1995, PSYCHOL MED, V25, P1211, DOI 10.1017/S0033291700033183
   GROWDON JH, 2000, ANN NY ACAD SCI, V920
   Haan MN, 1999, JAMA-J AM MED ASSOC, V282, P40, DOI 10.1001/jama.282.1.40
   HACHINSKI V, 1992, LANCET, V340, P645
   JOBST KA, 1994, LANCET, V343, P829, DOI 10.1016/S0140-6736(94)92028-1
   JORM AF, 1989, PSYCHOL MED, V19, P1015, DOI 10.1017/S0033291700005742
   KALARIA RN, 2000, ANN NY ACAD SCI, V903
   KHACHATURIAN ZS, 2000, ANN NY ACAD SCI, V924
   Kuller LH, 1998, STROKE, V29, P388, DOI 10.1161/01.STR.29.2.388
   Longstreth WT, 1998, ARCH NEUROL-CHICAGO, V55, P1217, DOI 10.1001/archneur.55.9.1217
   Longstreth WT, 2001, ARCH NEUROL-CHICAGO, V58, P635, DOI 10.1001/archneur.58.4.635
   Lopez OL, 1999, NEUROLOGY, V53, P1292, DOI 10.1212/WNL.53.6.1292
   Lopez OL, 2003, NEUROEPIDEMIOLOGY, V22, P1, DOI 10.1159/000067110
   MANOLIO TA, 1994, STROKE, V25, P318, DOI 10.1161/01.STR.25.2.318
   Myers RH, 1996, NEUROLOGY, V46, P673, DOI 10.1212/WNL.46.3.673
   Newman AB, 2001, J GERONTOL A-BIOL, V56, pM158, DOI 10.1093/gerona/56.3.M158
   Petersen RC, 1999, ARCH NEUROL-CHICAGO, V56, P303, DOI 10.1001/archneur.56.3.303
   RADLOFF L S, 1986, Clinical Gerontologist, V5, P119
   Rogers J, 2000, ANN NY ACAD SCI, V924, P132
   Sato R, 1999, AM J EPIDEMIOL, V150, P919
   SCHOFIELD PW, 1995, ARCH NEUROL-CHICAGO, V52, P95, DOI 10.1001/archneur.1995.00540250103019
   Selkoe DJ, 2000, NEUROL CLIN, V18, P903, DOI 10.1016/S0733-8619(05)70232-2
   STERN Y, 1994, JAMA-J AM MED ASSOC, V271, P1004, DOI 10.1001/jama.271.13.1004
   Tang MX, 2001, NEUROLOGY, V56, P49, DOI 10.1212/WNL.56.1.49
   TATEMICHI TK, 1992, NEUROLOGY, V42, P1185, DOI 10.1212/wnl.42.6.1185
   Yaffe K, 2000, NEUROLOGY, V54, P1949, DOI 10.1212/WNL.54.10.1949
   YAFFE K, DIABETES MELLITUS CO
   Yue NC, 1997, RADIOLOGY, V202, P33, DOI 10.1148/radiology.202.1.8988189
NR 38
TC 212
Z9 214
U1 0
U2 5
PU KARGER
PI BASEL
PA ALLSCHWILERSTRASSE 10, CH-4009 BASEL, SWITZERLAND
SN 0251-5350
EI 1423-0208
J9 NEUROEPIDEMIOLOGY
JI Neuroepidemiology
PD JAN-FEB
PY 2003
VL 22
IS 1
BP 13
EP 22
DI 10.1159/000067109
PG 10
WC Public, Environmental & Occupational Health; Clinical Neurology
WE Science Citation Index Expanded (SCI-EXPANDED)
SC Public, Environmental & Occupational Health; Neurosciences & Neurology
GA 640UU
UT WOS:000180707000002
PM 12566949
DA 2022-10-31
ER

PT J
AU Naganawa, S
   Sato, K
   Katagiri, T
   Mimura, T
   Ishigaki, T
AF Naganawa, S
   Sato, K
   Katagiri, T
   Mimura, T
   Ishigaki, T
TI Regional ADC values of the normal brain: differences due to age, gender,
   and laterality
SO EUROPEAN RADIOLOGY
LA English
DT Article
DE apparent diffusion coefficient; brain; magnetic resonance
ID APPARENT DIFFUSION-COEFFICIENT; MILD COGNITIVE IMPAIRMENT; APPEARING
   WHITE-MATTER; ALZHEIMER-DISEASE; ISCHEMIC STROKE; TENSOR MRI;
   ANISOTROPY; CHILDREN; TRACE; WATER
AB The purpose of this study was to evaluate the stability of measurement for apparent diffusion coefficient (ADC) values in normal brain, to clarify the effect of aging on ADC values, to compare ADC values between men and women, and to compare ADC values between right and left sides of the brain. To evaluate the stability of measurements, five normal volunteers (four men and one woman) were examined five times on different days. Then, 294 subjects with normal MR imaging (147 men and 147 women; age range 20-89 years) were measured. The ADC measurement in normal volunteers was stable. The ADC values stayed within the 5% deviation of average values in all volunteers (mean standard deviation 2.3+/-1.2%). The ADC values gradually increased by aging in all regions. In thalamus, no significant difference was seen between right and left in the subjects under 60 years; however, right side showed higher values in the subjects over 60 years (p<0.01). In the subjects under 60 years, women showed higher values in right frontal, bilateral thalamus, and temporal (p<0.01); however, in the subjects over 60 years, no region showed difference between men and women. The knowledge obtained in this study may be helpful to understand the developmental and aging mechanisms of normal brain and may be useful for the future quantitative study as a reference.
C1 Nagoya Univ, Sch Med, Dept Radiol, Shouwa Ku, Nagoya, Aichi 4668550, Japan.
RP Naganawa, S (通讯作者)，Nagoya Univ, Sch Med, Dept Radiol, Shouwa Ku, 65 Tsurumai Cho, Nagoya, Aichi 4668550, Japan.
RI Naganawa, Shinji/I-1572-2012
OI Naganawa, Shinji/0000-0002-0214-613X
CR Castillo M, 2001, AM J NEURORADIOL, V22, P60
   Chen ZG, 2001, ACTA RADIOL, V42, P447, DOI 10.1034/j.1600-0455.2001.420504.x
   Chun T, 2000, AM J NEURORADIOL, V21, P1078
   Eastwood JD, 2001, RADIOLOGY, V219, P354, DOI 10.1148/radiology.219.2.r01ap25354
   Engelter ST, 2000, AM J ROENTGENOL, V175, P425, DOI 10.2214/ajr.175.2.1750425
   Essig M, 2001, EUR RADIOL, V11, P303, DOI 10.1007/s003300000587
   Filippi CG, 2001, AM J NEURORADIOL, V22, P277
   Filippi CG, 2001, AM J NEURORADIOL, V22, P65
   Gelal FM, 2001, EUR RADIOL, V11, P1006, DOI 10.1007/s003300000722
   GIDEON P, 1994, JMRI-J MAGN RESON IM, V4, P185, DOI 10.1002/jmri.1880040216
   Helenius J, 2002, AM J NEURORADIOL, V23, P194
   Hosoda T, 2001, NEUROREPORT, V12, P1965, DOI 10.1097/00001756-200107030-00038
   Kantarci K, 2001, RADIOLOGY, V219, P101, DOI 10.1148/radiology.219.1.r01ap14101
   Klingberg T, 1999, NEUROREPORT, V10, P2817, DOI 10.1097/00001756-199909090-00022
   MEIERRUGE W, 1992, ANN NY ACAD SCI, V673, P260, DOI 10.1111/j.1749-6632.1992.tb27462.x
   Melhem ER, 2000, AM J NEURORADIOL, V21, P1813
   Mukherjee P, 2001, RADIOLOGY, V219, P756, DOI 10.1148/radiology.219.3.r01jn48756
   Nagesh V, 1998, STROKE, V29, P1778, DOI 10.1161/01.STR.29.9.1778
   Nusbaum AO, 2000, NEUROLOGY, V54, P1421, DOI 10.1212/WNL.54.7.1421
   Nusbaum AO, 2001, AM J NEURORADIOL, V22, P136
   Prayer D, 1997, NEURORADIOLOGY, V39, P320, DOI 10.1007/s002340050416
   Roychowdhury S, 2000, AM J NEURORADIOL, V21, P869
   Savaskan E, 2001, BRAIN RES, V908, P113, DOI 10.1016/S0006-8993(01)02610-5
   Schaefer PW, 2000, RADIOLOGY, V217, P331, DOI 10.1148/radiology.217.2.r00nv24331
   Schwartz RB, 2001, RADIOLOGY, V219, P8, DOI 10.1148/radiology.219.1.r01ap528
   Sorensen AG, 1999, RADIOLOGY, V212, P785, DOI 10.1148/radiology.212.3.r99se24785
   Tan IL, 2002, EUR RADIOL, V12, P559, DOI 10.1007/s00330-001-1170-8
   Ulug AM, 1999, JMRI-J MAGN RESON IM, V9, P804
   van Everdingen KJ, 1998, STROKE, V29, P1783, DOI 10.1161/01.STR.29.9.1783
   Virta A, 1999, MAGN RESON IMAGING, V17, P1121, DOI 10.1016/S0730-725X(99)00048-X
   Weber J, 2000, NEURORADIOLOGY, V42, P184, DOI 10.1007/s002340050042
NR 31
TC 69
Z9 74
U1 0
U2 4
PU SPRINGER-VERLAG
PI NEW YORK
PA 175 FIFTH AVE, NEW YORK, NY 10010 USA
SN 0938-7994
J9 EUR RADIOL
JI Eur. Radiol.
PD JAN
PY 2003
VL 13
IS 1
BP 6
EP 11
DI 10.1007/s00330-002-1549-1
PG 6
WC Radiology, Nuclear Medicine & Medical Imaging
WE Science Citation Index Expanded (SCI-EXPANDED)
SC Radiology, Nuclear Medicine & Medical Imaging
GA 643YK
UT WOS:000180891000002
PM 12541104
DA 2022-10-31
ER

PT J
AU Piguet, O
   Ridley, L
   Grayson, DA
   Bennett, HP
   Creasey, H
   Lye, TC
   Broe, GA
AF Piguet, O
   Ridley, L
   Grayson, DA
   Bennett, HP
   Creasey, H
   Lye, TC
   Broe, GA
TI Are MRI white matter lesions clinically significant in the 'old-old'?
   Evidence from the Sydney Older Persons Study
SO DEMENTIA AND GERIATRIC COGNITIVE DISORDERS
LA English
DT Article
DE aging; apolipoprotein E; magnetic resonance imaging; white matter lesion
ID ALZHEIMERS-DISEASE; COGNITIVE FUNCTION; VASCULAR DEMENTIA; ROTTERDAM
   SCAN; ELDERLY PEOPLE; POPULATION; COMMUNITY; DISORDERS; SAMPLE; NORMS
AB Background: The number of individuals aged over 80 years is the fastest increasing group in developed countries. White matter lesions (WML) observed on magnetic resonance imaging (MRI) have uncertain clinical significance, particularly in the old. Objectives: To determine the prevalence of periventricular and deep WML in survivors of an original cohort of randomly selected elderly community dwellers, and to examine their associations with clinical markers of vascular and extrapyramidal disorders of ageing, as well as quantitative cognitive measures. Methods: Brain MRI, lifestyle interview, cognitive testing and medical examination were administered to 122 participants from the Sydney Older Persons Study 6-year review (mean age: 85.5 years). Apolipoprotein E (ApoE) genotype was also established. Presence and severity of periventricular and deep WML were ascertained using semi-quantitative rating methods and their relations to the cognitive and clinical variables investigated. Results: Periventricular WML were present in all participants in similar severity for all three regions sampled. In contrast, a gradient of severity was observed for the deep WML: most severe in the parietal region, followed by the frontal and occipital regions, and least severe in the temporal region. Associations with gender or with the ApoE epsilon4 allele were non-significant. WML were inconsistently associated with age and cognitive functioning or with the clinical markers of dementia. No frontal specificity emerged. Examination of individual lesion types did not change the general pattern of associations. Supporting evidence for a threshold effect was observed on some measures. Conclusions: WML are extremely common in elderly, non-demented individuals. Unlike in younger individuals, MRI abnormalities may not be evidence of a current pathological process and their importance may change with advancing age. Copyright (C) 2003 S. Karger AG, Basel.
C1 Univ Sydney, Concord Hosp C25, Dept Med, Ctr Educ & Res Ageing, Concord, NSW 2139, Australia.
   Prince Wales Med Res Inst, Sydney, NSW, Australia.
   Univ New S Wales, Kensington, NSW 2033, Australia.
   Univ Sydney, Sch Psychol, Sydney, NSW 2006, Australia.
   Prince Wales Hosp, Sydney, NSW, Australia.
RP Piguet, O (通讯作者)，Univ Sydney, Concord Hosp C25, Dept Med, Ctr Educ & Res Ageing, Concord, NSW 2139, Australia.
RI Piguet, Olivier/C-9658-2011
OI Piguet, Olivier/0000-0002-6696-1440
CR ALMKVIST O, 1992, ARCH NEUROL-CHICAGO, V49, P626, DOI 10.1001/archneur.1992.00530300062011
   Andersen K, 1999, NEUROLOGY, V53, P1992, DOI 10.1212/WNL.53.9.1992
   [Anonymous], 1978, MENT DIS GLOSS GUID
   [Anonymous], WAIS R MANUAL
   Barber R, 1999, J NEUROL NEUROSUR PS, V67, P66, DOI 10.1136/jnnp.67.1.66
   Benton A., 1994, CONTRIBUTIONS NEUROP
   Benton A.L., 1983, MULTILINGUAL APHASIA
   BOONE KB, 1992, ARCH NEUROL-CHICAGO, V49, P549, DOI 10.1001/archneur.1992.00530290141024
   Brand, 1983, BOSTON NAMING TEST
   BRETELER MMB, 1994, NEUROLOGY, V44, P1246, DOI 10.1212/WNL.44.7.1246
   Christensen H, 1999, AGING NEUROPSYCHOL C, V6, P214, DOI 10.1076/anec.6.3.214.779
   de Groot JC, 2000, ANN NEUROL, V47, P145
   de Leeuw FE, 2001, J NEUROL NEUROSUR PS, V70, P9, DOI 10.1136/jnnp.70.1.9
   Desmond DW, 2002, CEREBROVASC DIS, V13, P53, DOI 10.1159/000049151
   FAZEKAS F, 1987, AM J ROENTGENOL, V149, P351, DOI 10.2214/ajr.149.2.351
   FOLSTEIN MF, 1975, J PSYCHIAT RES, V12, P189, DOI 10.1016/0022-3956(75)90026-6
   HUGHES CP, 1982, BRIT J PSYCHIAT, V140, P566, DOI 10.1192/bjp.140.6.566
   Ivnik RJ, 1996, CLIN NEUROPSYCHOL, V10, P262, DOI 10.1080/13854049608406689
   Jorm AF, 1998, NEUROLOGY, V51, P728, DOI 10.1212/WNL.51.3.728
   Longstreth WT, 1996, STROKE, V27, P1274, DOI 10.1161/01.STR.27.8.1274
   Miech RA, 2002, NEUROLOGY, V58, P209, DOI 10.1212/WNL.58.2.209
   MILLER EN, 1996, CALCAP CALIFORNIA CO
   PICCINI P, 1995, ARCH NEUROL-CHICAGO, V52, P191, DOI 10.1001/archneur.1995.00540260097023
   RADLOFF L S, 1977, Applied Psychological Measurement, V1, P385, DOI 10.1177/014662167700100306
   Ruff R. M., 1988, RUFF FIGURAL FLUENCY
   SCHAIE KW, 1994, AM PSYCHOL, V49, P304, DOI 10.1037/0003-066X.49.4.304
   Scheltens P, 1998, EUR NEUROL, V39, P80, DOI 10.1159/000007921
   Silver MH, 2002, PSYCHOSOM MED, V64, P493, DOI 10.1097/00006842-200205000-00014
   Skoog I, 1996, ACTA NEUROL SCAND, V93, P142, DOI 10.1111/j.1600-0404.1996.tb00190.x
   Smith GE, 1997, ASSESSMENT, V4, P79, DOI 10.1177/107319119700400111
   Waite LM, 1996, ARCH NEUROL-CHICAGO, V53, P498, DOI 10.1001/archneur.1996.00550060040013
   Waite LM, 2001, J NEUROL NEUROSUR PS, V71, P296, DOI 10.1136/jnnp.71.3.296
   Waite LM, 2001, INT J GERIATR PSYCH, V16, P680, DOI 10.1002/gps.404
   Waite LM, 1997, MED J AUSTRALIA, V167, P429, DOI 10.5694/j.1326-5377.1997.tb126655.x
   Wechsler D., 1987, WMS R MANUAL
   Xuereb JH, 2000, ANN NY ACAD SCI, V903, P490, DOI 10.1111/j.1749-6632.2000.tb06404.x
   Yang JG, 1996, AUST NZ J MED, V26, P658, DOI 10.1111/j.1445-5994.1996.tb02936.x
NR 37
TC 28
Z9 30
U1 0
U2 2
PU KARGER
PI BASEL
PA ALLSCHWILERSTRASSE 10, CH-4009 BASEL, SWITZERLAND
SN 1420-8008
J9 DEMENT GERIATR COGN
JI Dement. Geriatr. Cogn. Disord.
PY 2003
VL 15
IS 3
BP 143
EP 150
DI 10.1159/000068482
PG 8
WC Geriatrics & Gerontology; Clinical Neurology; Psychiatry
WE Science Citation Index Expanded (SCI-EXPANDED)
SC Geriatrics & Gerontology; Neurosciences & Neurology; Psychiatry
GA 653UL
UT WOS:000181455400004
PM 12584429
DA 2022-10-31
ER

PT J
AU Sachdev, PS
   Valenzuela, MJ
   Brodaty, H
   Wang, XL
   Looi, J
   Lorentz, L
   Howard, L
   Jones, M
   Zagami, AS
   Gillies, D
   Wilcken, DEL
AF Sachdev, PS
   Valenzuela, MJ
   Brodaty, H
   Wang, XL
   Looi, J
   Lorentz, L
   Howard, L
   Jones, M
   Zagami, AS
   Gillies, D
   Wilcken, DEL
TI Homocysteine as a risk factor for cognitive impairment in stroke
   patients
SO DEMENTIA AND GERIATRIC COGNITIVE DISORDERS
LA English
DT Article
DE brain scans; cognitive impairment; homocysteine; MRI; total homocysteine
ID PLASMA HOMOCYSTEINE; VASCULAR-DISEASE; ALZHEIMER-DISEASE; R NORMS; AGES
   56; HYPERHOMOCYSTEINEMIA; DEMENTIA; VITAMIN-B-12; FOLATE
AB Background. Elevated total homocysteine (tHcy) levels are associated with an increased risk of cerebrovascular disease. It is uncertain whether tHcy is also an independent risk factor for cognitive impairment. Methods: We examined 95 stroke subjects 3 months after their strokes, and 55 healthy comparison subjects, with a detailed neuropsychological assessment, and MRI brain scans in a proportion (n = 97). Baseline measurements of tHcy, serum folate and B-12, creatinine and plasma fibrinogen levels were obtained. Results: tHcy levels were higher in the stroke subjects by a mean 34%. These levels were significantly correlated with the first factor of a principal component analysis of the neuropsychological data, after controlling for age, folate, B-12 and creatinine levels. The correlation of Hey levels was particularly significant with frontal-executive functioning and attention. tHcy levels were significantly correlated with number of infarcts and total stroke volume in the stroke group, but not with T-2-weighted deep white matter hyperintensity scores, after correction for age. In the control group, tHcy levels were significantly correlated with ventricle-to-brain ratios as measures of brain atrophy. Conclusion: This study provides evidence that high tHcy levels are associated with cognitive impairment, in particular that of frontal-executive function. The major component of this association is accounted for by small and large strokes, but non-vascular neurotoxic effects of tHcy also appear to play a role. tHcy must receive greater attention as a risk factor for cognitive impairment. Copyright (C) 2003 S. Karger AG, Basel.
C1 Prince Wales Hosp, Inst Neuropsychiat, Sydney, NSW, Australia.
   Univ New S Wales, Sch Psychiat, Sydney, NSW 2052, Australia.
   Univ New S Wales, Sch Med, Sydney, NSW 2052, Australia.
   Prince Wales Hosp, Dept Old Age Psychiat, Sydney, NSW, Australia.
   Prince Wales Hosp, Inst Neurol Sci, Sydney, NSW, Australia.
   Prince Wales Hosp, Dept Cardiovasc Genet, Sydney, NSW, Australia.
   SW Fdn Biomed Res, Dept Genet, San Antonio, TX 78284 USA.
RP Sachdev, PS (通讯作者)，Prince Wales Hosp, Inst Neuropsychiat, Barker St, Randwick, NSW 2031, Australia.
RI Sachdev, Perminder/ABC-1137-2020; Brodaty, Henry/E-2753-2010
OI Sachdev, Perminder/0000-0002-9595-3220; Brodaty,
   Henry/0000-0001-9487-6617; Valenzuela, Michael/0000-0001-7162-6607;
   Looi, Jeffrey/0000-0003-3351-6911; ZAGAMI, ALESSANDRO
   S/0000-0002-4346-0790
CR [Anonymous], 1985, HALSTEAD REITAN NEUR
   [Anonymous], 1992, CLIN NEUROPSYCHOL, DOI DOI 10.1080/
   BEAL MF, 1991, J NEUROSCI, V11, P147
   Benton A., 1994, CONTRIBUTIONS NEUROP
   BRIGGS G G, 1975, Cortex, V11, P230
   Clarke R, 1998, ARCH NEUROL-CHICAGO, V55, P1449, DOI 10.1001/archneur.55.11.1449
   CLARKE R, 1991, NEW ENGL J MED, V324, P1149, DOI 10.1056/NEJM199104253241701
   DERENZI E, 1962, BRAIN, V85, P665, DOI 10.1093/brain/85.4.665
   Diaz-Arrastia R, 2000, ARCH NEUROL-CHICAGO, V57, P1422, DOI 10.1001/archneur.57.10.1422
   Diaz-Arrastia R, 1998, ARCH NEUROL-CHICAGO, V55, P1407, DOI 10.1001/archneur.55.11.1407
   Evers S, 1997, ARCH NEUROL-CHICAGO, V54, P1276, DOI 10.1001/archneur.1997.00550220074017
   Fassbender K, 1999, LANCET, V353, P1586
   FAZEKAS F, 1987, AM J ROENTGENOL, V149, P351, DOI 10.2214/ajr.149.2.351
   FOLSTEIN MF, 1975, J PSYCHIAT RES, V12, P189, DOI 10.1016/0022-3956(75)90026-6
   FOULKES MA, 1988, STROKE, V19, P547, DOI 10.1161/01.STR.19.5.547
   Goldstein K., 1941, PSYCHOL MONOGR, V53, P239
   Graham IM, 1997, JAMA-J AM MED ASSOC, V277, P1775, DOI 10.1001/jama.277.22.1775
   Ivnik RJ, 1996, CLIN NEUROPSYCHOL, V10, P262, DOI 10.1080/13854049608406689
   KANG SS, 1992, ANNU REV NUTR, V12, P279, DOI 10.1146/annurev.nu.12.070192.001431
   Kaplan E.F., 1978, BOSTON NAMING TEST
   Kertesz Andrew, 2007, W APHASIA BATTERY RE
   Kruman II, 2000, J NEUROSCI, V20, P6920, DOI 10.1523/JNEUROSCI.20-18-06920.2000
   Lehmann M, 1999, DEMENT GERIATR COGN, V10, P12, DOI 10.1159/000017092
   LINDGREN A, 1995, STROKE, V26, P795, DOI 10.1161/01.STR.26.5.795
   Lipton SA, 1997, P NATL ACAD SCI USA, V94, P5923, DOI 10.1073/pnas.94.11.5923
   Mack W.J., 1992, J GERONTOL, V47, P164
   Mattis S., 1988, DEMENTIA RATING SCAL
   Mayer EL, 1996, J AM COLL CARDIOL, V27, P517, DOI 10.1016/0735-1097(95)00508-0
   McCaddon A, 1998, INT J GERIATR PSYCH, V13, P235, DOI 10.1002/(SICI)1099-1166(199804)13:4<235::AID-GPS761>3.0.CO;2-8
   MCCULLY KS, 1969, AM J PATHOL, V56, P111
   Moller J, 2000, SCAND J CLIN LAB INV, V60, P491
   Nelson H.E., 1991, NATL ADULT READING T
   Nexo E, 2000, CLIN CHEM, V46, P1150
   PERRY IJ, 1995, LANCET, V346, P1395, DOI 10.1016/S0140-6736(95)92407-8
   Riggs KM, 1996, AM J CLIN NUTR, V63, P306, DOI 10.1093/ajcn/63.3.306
   Sachdev PS, 2002, NEUROLOGY, V58, P1539, DOI 10.1212/WNL.58.10.1539
   Seshadri S, 2002, NEW ENGL J MED, V346, P476, DOI 10.1056/NEJMoa011613
   Smith, 1992, CLIN NEUROPSYCHOL, V6, P1, DOI DOI 10.1080/13854049208401877
   Smith A., 1991, SYMBOL DIGIT MODALIT
   Smith GE., 1992, CLIN NEUROPSYCHOL, V6, P49, DOI DOI 10.1080/13854049208401879
   Spreen O., 1998, COMPENDIUM NEUROPSYC
   Stein JH, 1998, ARCH INTERN MED, V158, P1301, DOI 10.1001/archinte.158.12.1301
   Strub R, 1985, MENTAL STATUS EXAMIN
   TOMBAUGH TN, 1996, COMMUNICATION
   UELAND PM, 1989, J LAB CLIN MED, V114, P473
   VICTOROFF J, 1994, NEUROLOGY, V44, P2267, DOI 10.1212/WNL.44.12.2267
   Wang XL, 1999, ATHEROSCLEROSIS, V146, P133, DOI 10.1016/S0021-9150(99)00111-2
   Wechsler D., 1987, MANUAL WECHSLER MEMO
   Wechsler D., 1997, WAIS 4 ADM SCORING M
   Welch GN, 1998, NEW ENGL J MED, V338, P1042, DOI 10.1056/NEJM199804093381507
   YESAVAGE JA, 1983, J PSYCHIATR RES, V17, P37, DOI 10.1016/0022-3956(82)90033-4
NR 51
TC 54
Z9 60
U1 0
U2 4
PU KARGER
PI BASEL
PA ALLSCHWILERSTRASSE 10, CH-4009 BASEL, SWITZERLAND
SN 1420-8008
J9 DEMENT GERIATR COGN
JI Dement. Geriatr. Cogn. Disord.
PY 2003
VL 15
IS 3
BP 155
EP 162
DI 10.1159/000068481
PG 8
WC Geriatrics & Gerontology; Clinical Neurology; Psychiatry
WE Science Citation Index Expanded (SCI-EXPANDED)
SC Geriatrics & Gerontology; Neurosciences & Neurology; Psychiatry
GA 653UL
UT WOS:000181455400006
PM 12584431
DA 2022-10-31
ER

PT J
AU Starr, JM
   Wardlaw, J
   Ferguson, K
   MacLullich, A
   Deary, IJ
   Marshall, I
AF Starr, JM
   Wardlaw, J
   Ferguson, K
   MacLullich, A
   Deary, IJ
   Marshall, I
TI Increased blood-brain barrier permeability in type II diabetes
   demonstrated by gadolinium magnetic resonance imaging
SO JOURNAL OF NEUROLOGY NEUROSURGERY AND PSYCHIATRY
LA English
DT Article
ID SPONTANEOUSLY HYPERTENSIVE RATS; WHITE-MATTER LESIONS;
   ALZHEIMERS-DISEASE; VASCULAR DEMENTIA; MRI; STROKE; ABNORMALITIES;
   LEUKOARAIOSIS; DYSFUNCTION; ROTTERDAM
AB Objectives: Patients with type II diabetes are at increased risk of cognitive impairment. The retinal and renal complications of diabetes follow microvascular damage permitting small arterioles to leak, hence the cerebral damage might also follow loss of blood-brain barrier (BBB) integrity. Magnetic resonance (MR) brain imaging with intravenous gadolinium (Gd) diethylenetriamine pentaacetic acid (Gd-DTPA) was used to identify increased BBB permeability.
   Methods: Ten well controlled type II diabetic patients aged 65-70 years and 10 controls underwent MR brain imaging with fluid attenuated inversion recovery (FLAIR); T1 weighted (T1W) volumetric imaging before; and T1W volumetric imaging at 5, 15, 30, 45, 60, and 90 minutes after intravenous Gd-DTPA. The T1W image before Gd-DTPA was subtracted from the images at each time point after Gd-DTPA. Net signal intensity was plotted against time for different brain regions. White matter hyper-G intensities were scored from the FLAIR image.
   Results: The signal intensity/time curves showed that brain signal intensity increased more in the diabetic group than controls during the first 15 minutes after Gd-DTPA, particularly in the basal ganglia (p=0.018). Signal intensity in controls peaked at five minutes and diabetics at 15 minutes. Subjects with more white matter hyperintensities had greater signal increase after Gd-DTPA, whether diabetic or not (P=0.001).
   Conclusions: Increased BIBB permeability with MR imaging was detected in patients with type II diabetes or white matter hyperintensities. Increased permeability of the BBB might account for some of the cerebral effects of type II diabetes, and so possibly also for the effect of other conditions that affect the microvasculature (like hypertension), on the brain.
C1 Univ Edinburgh, Western Gen Hosp, SHEFC Ctr Study Ageing Brain, Edinburgh, Midlothian, Scotland.
   Univ Edinburgh, Western Gen Hosp, Dept Med Phys, Edinburgh EH8 9YL, Midlothian, Scotland.
   Univ Edinburgh, Western Gen Hosp, Dept Clin Neurosci, Edinburgh EH8 9YL, Midlothian, Scotland.
RP Wardlaw, J (通讯作者)，Western Gen Hosp NHS Trust, Dept Clin Neurosci, Bramwell Dott Bldg,Crewe Rd, Edinburgh EH4 2XU, Midlothian, Scotland.
RI Starr, John/C-8951-2011; Wardlaw, Joanna M/Y-3456-2019; Deary, Ian
   J/C-6297-2009; MacLullich, Alasdair/A-2617-2008
OI Wardlaw, Joanna M/0000-0002-9812-6642; Deary, Ian J/0000-0002-1733-263X;
   MacLullich, Alasdair/0000-0003-3159-9370
CR Absher PM, 1999, CORONARY ARTERY DIS, V10, P413, DOI 10.1097/00019501-199909000-00011
   ALEX M, 1962, CIRCULATION, V25, P663, DOI 10.1161/01.CIR.25.4.663
   ARAKI Y, 1994, NEURORADIOLOGY, V36, P101, DOI 10.1007/BF00588069
   BLENNOW K, 1990, ACTA NEUROL SCAND, V81, P323
   BRETELER MMB, 1994, STROKE, V25, P1109, DOI 10.1161/01.STR.25.6.1109
   FAZEKAS F, 1987, AM J NEURORADIOL, V8, P421
   FREDRIKSSON K, 1988, ACTA NEUROPATHOL, V76, P441, DOI 10.1007/BF00686382
   Gorelick PB, 1999, JAMA-J AM MED ASSOC, V281, P1112, DOI 10.1001/jama.281.12.1112
   HACHINSKI VC, 1986, CAN J NEUROL SCI, V13, P533
   Huynh H, 1976, J EDUC BEHAV STAT, V1, P69, DOI [10.3102/10769986001001069, DOI 10.3102/10769986001001069]
   Iwata A, 1999, J NEUROL SCI, V163, P90, DOI 10.1016/S0022-510X(98)00325-6
   JUNKER U, 1985, ACTA NEUROPATHOL, V65, P202, DOI 10.1007/BF00686999
   Lammie GA, 1998, ACTA NEUROPATHOL, V96, P163, DOI 10.1007/s004010050877
   Longstreth WT, 1996, STROKE, V27, P1274, DOI 10.1161/01.STR.27.8.1274
   MA KC, 1993, ACTA NEUROL SCAND, V88, P100
   Markus HS, 2000, J NEUROL NEUROSUR PS, V69, P48, DOI 10.1136/jnnp.69.1.48
   Nag S, 1997, STROKE, V28, P1028, DOI 10.1161/01.STR.28.5.1028
   Ott A, 1999, NEUROLOGY, V53, P1937, DOI 10.1212/WNL.53.9.1937
   Skoog I, 1998, NEUROLOGY, V50, P966, DOI 10.1212/WNL.50.4.966
   Strachan MWJ, 1997, DIABETES CARE, V20, P438, DOI 10.2337/diacare.20.3.438
   Su MY, 1998, NEUROBIOL AGING, V19, P479, DOI 10.1016/S0197-4580(98)00081-5
   TAARNHOJ J, 1991, GRAEF ARCH CLIN EXP, V229, P291, DOI 10.1007/BF00167887
   Tofts PS, 1997, JMRI-J MAGN RESON IM, V7, P91, DOI 10.1002/jmri.1880070113
   VANGIJN J, 2001, STROKE PRACTICAL GUI, P207
   VANSWIETEN JC, 1990, J NEUROL NEUROSUR PS, V53, P1080, DOI 10.1136/jnnp.53.12.1080
   Wahlund LO, 2000, ANN NY ACAD SCI, V903, P477, DOI 10.1111/j.1749-6632.2000.tb06402.x
   WALLIN A, 1990, ACTA NEUROL SCAND, V81, P318
   Yamagata K, 1997, CLIN EXP PHARMACOL P, V24, P686, DOI 10.1111/j.1440-1681.1997.tb02113.x
   YAO H, 1992, STROKE, V23, P1673, DOI 10.1161/01.STR.23.11.1673
   Zhang WW, 1997, ACTA NEUROPATHOL, V93, P219, DOI 10.1007/s004010050607
NR 30
TC 285
Z9 292
U1 1
U2 10
PU BRITISH MED JOURNAL PUBL GROUP
PI LONDON
PA BRITISH MED ASSOC HOUSE, TAVISTOCK SQUARE, LONDON WC1H 9JR, ENGLAND
SN 0022-3050
J9 J NEUROL NEUROSUR PS
JI J. Neurol. Neurosurg. Psychiatry
PD JAN
PY 2003
VL 74
IS 1
BP 70
EP 76
DI 10.1136/jnnp.74.1.70
PG 7
WC Clinical Neurology; Psychiatry; Surgery
WE Science Citation Index Expanded (SCI-EXPANDED)
SC Neurosciences & Neurology; Psychiatry; Surgery
GA 632DA
UT WOS:000180207400016
PM 12486269
OA Green Published, Bronze
DA 2022-10-31
ER

PT J
AU Molko, N
   Pappata, S
   Mangin, JF
   Poupon, F
   LeBihan, D
   Bousser, MG
   Chabriat, H
AF Molko, N
   Pappata, S
   Mangin, JF
   Poupon, F
   LeBihan, D
   Bousser, MG
   Chabriat, H
TI Monitoring disease progression in CADASIL with diffusion magnetic
   resonance imaging - A study with whole brain histogram analysis
SO STROKE
LA English
DT Article
DE CADASIL; magnetic resonance imaging
ID AUTOSOMAL-DOMINANT ARTERIOPATHY; STATE-EXAMINATION MMSE; WHITE-MATTER;
   ALZHEIMERS-DISEASE; MULTIPLE-SCLEROSIS; SUBCORTICAL INFARCTS; CLINICAL
   FINDINGS; NOTCH3 MUTATIONS; TENSOR; LEUKOENCEPHALOPATHY
AB Background and Purpose-In cerebral autosomal dominant arteriopathy with subcortical infarcts and leukoencephalopathy (CADASIL), a large increase in water diffusion has been found both inside and outside the cerebral lesions as detected on conventional MRI. The aim of the present study was to assess the sensitivity of diffusion tensor imaging for monitoring the progression of cerebral tissue damage during the course of CADASIL.
   Methods-With the use of diffusion tensor imaging, whole brain trace of the diffusion tensor [Trace(D)] histograms were obtained in 22 CADASIL patients and 12 age-matched controls at baseline, in 14 patients after a mean delay of 21 months, and in 5 controls after a mean delay of 29 months. Parameters derived from these histograms (mean value, peak height, and peak location) were analyzed at baseline and during the follow-up.
   Results-At baseline, all the histogram parameters differed between patients and controls and were found to be significantly correlated with both the Mini-Mental State Examination score and Rankin Scale score in the patient group. The follow-up study showed a decrease in the peak height associated with an increase in the mean value of whole brain Trace(D) histograms in the 14 CADASIL patients scanned twice. The diffusion changes appeared larger in the patients whose Rankin score increased during the study period.
   Conclusions-These results suggest that the measurement of water diffusion over time is a sensitive marker for the progression of tissue damage in the brain. Thus, quantitative diffusion MRI can be used to monitor disease progression in CADASIL and possibly in other types of small-vessel brain disorders.
C1 CHU Lariboisiere, Serv Neurol, Dept Neurol, F-75010 Paris, France.
   CEA, SHFJ, IFR 49, UNAF, Orsay, France.
   CEA, SHFJ, IFR 49, INSERM,U562, Orsay, France.
RP Chabriat, H (通讯作者)，CHU Lariboisiere, Serv Neurol, Dept Neurol, 2 Rue Ambroise Pare, F-75010 Paris, France.
RI Mangin, Jean-Francois/AAI-8983-2020; Chabriat, Hugues/G-5699-2010
OI Chabriat, Hugues/0000-0001-8436-6074
CR Adalsteinsson E, 2000, LANCET, V355, P1696, DOI 10.1016/S0140-6736(00)02246-7
   Agartz I, 2001, NEUROREPORT, V12, P2251, DOI 10.1097/00001756-200107200-00041
   [Anonymous], 1987, DIAGNOSTIC STAT MANU
   BASSER PJ, 1994, J MAGN RESON SER B, V103, P247, DOI 10.1006/jmrb.1994.1037
   BAUDRIMONT M, 1993, STROKE, V24, P122, DOI 10.1161/01.STR.24.1.122
   Chabriat H, 1999, STROKE, V30, P2637, DOI 10.1161/01.STR.30.12.2637
   Chabriat H, 1998, NEUROLOGY, V51, P452, DOI 10.1212/WNL.51.2.452
   CHABRIAT H, 1995, LANCET, V346, P934, DOI 10.1016/S0140-6736(95)91557-5
   CHABRIAT H, 1999, STROKE ALZHEIMERS DI, P28
   COCKRELL JR, 1988, PSYCHOPHARMACOL BULL, V24, P689
   DEHAAN R, 1995, STROKE, V26, P2027, DOI 10.1161/01.STR.26.11.2027
   Desmond DW, 1996, CEREBROVAS BRAIN MET, V8, P296
   Dichgans M, 1999, NEUROLOGY, V52, P1361, DOI 10.1212/WNL.52.7.1361
   Dichgans M, 1998, ANN NEUROL, V44, P731, DOI 10.1002/ana.410440506
   Filippi M, 2001, NEUROLOGY, V56, P304, DOI 10.1212/WNL.56.3.304
   Fox NC, 2001, LANCET, V358, P201, DOI 10.1016/S0140-6736(01)05408-3
   Iannucci G, 2001, STROKE, V32, P643, DOI 10.1161/01.STR.32.3.643
   Joutel A, 2000, J CLIN INVEST, V105, P597, DOI 10.1172/JCI8047
   Joutel A, 1997, LANCET, V350, P1511, DOI 10.1016/S0140-6736(97)08083-5
   Joutel A, 1996, NATURE, V383, P707, DOI 10.1038/383707a0
   Klingberg T, 2000, NEURON, V25, P493, DOI 10.1016/S0896-6273(00)80911-3
   Le Bihan D, 2001, J MAGN RESON IMAGING, V13, P534, DOI 10.1002/jmri.1076
   LEBIHAN D, 1986, RADIOLOGY, V161, P401, DOI 10.1148/radiology.161.2.3763909
   MacKenzie DM, 1996, PSYCHOL MED, V26, P427, DOI 10.1017/S0033291700034826
   Molko N, 2001, STROKE, V32, P2049, DOI 10.1161/hs0901.094255
   Pierpaoli C, 1996, RADIOLOGY, V201, P637, DOI 10.1148/radiology.201.3.8939209
   Poupon C, 2000, NEUROIMAGE, V12, P184, DOI 10.1006/nimg.2000.0607
   RANKIN J, 1957, SCOTT MED J, V2, P210
   Rose SE, 2000, J NEUROL NEUROSUR PS, V69, P528, DOI 10.1136/jnnp.69.4.528
   Rovaris M, 1997, J NEUROL, V244, P266, DOI 10.1007/s004150050083
   Ruchoux MM, 1997, J NEUROPATH EXP NEUR, V56, P947, DOI 10.1097/00005072-199709000-00001
   Sormani MP, 2000, AM J NEURORADIOL, V21, P133
   vanBuchem MA, 1996, MAGN RESON MED, V36, P632, DOI 10.1002/mrm.1910360420
   Yousry TA, 1999, AM J NEURORADIOL, V20, P91
NR 34
TC 68
Z9 75
U1 0
U2 1
PU LIPPINCOTT WILLIAMS & WILKINS
PI PHILADELPHIA
PA 530 WALNUT ST, PHILADELPHIA, PA 19106-3621 USA
SN 0039-2499
J9 STROKE
JI Stroke
PD DEC
PY 2002
VL 33
IS 12
BP 2902
EP 2908
DI 10.1161/01.STR.0000041681.25514.22
PG 7
WC Clinical Neurology; Peripheral Vascular Disease
WE Science Citation Index Expanded (SCI-EXPANDED)
SC Neurosciences & Neurology; Cardiovascular System & Cardiology
GA 625QL
UT WOS:000179827100037
PM 12468789
OA Bronze
DA 2022-10-31
ER

PT J
AU Moseley, M
   Bammer, R
   Illes, J
AF Moseley, M
   Bammer, R
   Illes, J
TI Diffusion-tensor imaging of cognitive performance
SO BRAIN AND COGNITION
LA English
DT Article
DE diffusion-tensor imaging; diffusion-weighted imaging; MRI; cognition;
   cognitive performance
ID ANISOTROPIC WATER DIFFUSION; MATTER TRACT INTEGRITY; WHITE-MATTER; HUMAN
   BRAIN; ALZHEIMERS-DISEASE; WEIGHTED MR; SPECTROSCOPY; MICROSTRUCTURE;
   DISCONNECTION; NEUROSCIENCE
AB MR methods have for some years been used to assess cognitive performance. Recently, studies have shown that diffusion-tensor imaging (DTI), which provides noninvasive maps of microscopic structural information of oriented tissue in vivo, is finding utility in studies of cognition in the normal and abnormal aging population. These studies suggest that water proton nonrandom, anisotropic diffusion measured by DTI is highly sensitive to otherwise subtle disease processes not easily seen with conventional MRI tissue contrast mechanisms and raises new issues of the role of MR in assessing cognitive potential. (C) 2002 Elsevier Science (USA). All rights reserved.
C1 Stanford Univ, Sch Med, Lucas MR Ctr, Dept Radiol, Stanford, CA 94305 USA.
   Stanford Univ, Ctr Biomed Eth, Dept Med, Stanford, CA 94305 USA.
RP Moseley, M (通讯作者)，Stanford Univ, Sch Med, Lucas MR Ctr, Dept Radiol, 1201 Welch Rd, Stanford, CA 94305 USA.
EM moseley@stanford.edu
CR Andersson JLR, 2001, NEUROIMAGE, V13, P903, DOI 10.1006/nimg.2001.0746
   Bammer R, 2001, MAGN RESON MED, V46, P548, DOI 10.1002/mrm.1226
   Basser PJ, 1998, MAGNET RESON MED, V39, P928, DOI 10.1002/mrm.1910390610
   BASSER PJ, 1994, BIOPHYS J, V66, P259, DOI 10.1016/S0006-3495(94)80775-1
   BEAULIEU C, 1994, MAGNET RESON MED, V31, P394, DOI 10.1002/mrm.1910310408
   BEAULIEU C, 1994, MAGNET RESON MED, V32, P579, DOI 10.1002/mrm.1910320506
   Cabeza R, 2001, SCAND J PSYCHOL, V42, P277, DOI 10.1111/1467-9450.00237
   Casey BJ, 2000, BIOL PSYCHOL, V54, P241, DOI 10.1016/S0301-0511(00)00058-2
   Convit A, 2001, PSYCHIAT RES-NEUROIM, V107, P61, DOI 10.1016/S0925-4927(01)00097-X
   D 'Esposito M, 2000, SEMIN NEUROL, V20, P487, DOI 10.1055/s-2000-13182
   DECRESPIGNY AJ, 1998, P INT SOC MAGN RES M, P661
   Desmond DW, 2002, CEREBROVASC DIS, V13, P53, DOI 10.1159/000049151
   Gadian D G, 1999, Adv Neurol, V81, P307
   GESCHWIN.N, 1965, BRAIN, V88, P585, DOI 10.1093/brain/88.3.585
   GESCHWIN.N, 1965, BRAIN, V88, P237, DOI 10.1093/brain/88.2.237
   Guttmann CRG, 1998, NEUROLOGY, V50, P972, DOI 10.1212/WNL.50.4.972
   Hammeke T A, 2000, Adv Neurol, V83, P221
   HARUO H, 1997, GERONTOLOGY, V43, P343
   Haselgrove JC, 1996, MAGNET RESON MED, V36, P960, DOI 10.1002/mrm.1910360620
   Horwitz B, 2000, NEURAL NETWORKS, V13, P829, DOI 10.1016/S0893-6080(00)00062-9
   Hsu YY, 2001, J GERIATR PSYCH NEUR, V14, P145, DOI 10.1177/089198870101400308
   Jones DK, 2002, HUM BRAIN MAPP, V15, P216, DOI 10.1002/hbm.10018
   Kantarci K, 2001, RADIOLOGY, V219, P101, DOI 10.1148/radiology.219.1.r01ap14101
   Klingberg T, 2000, NEURON, V25, P493, DOI 10.1016/S0896-6273(00)80911-3
   Klingberg T, 1999, NEUROREPORT, V10, P2817, DOI 10.1097/00001756-199909090-00022
   LeBihan D, 1996, J NEURORADIOLOGY, V23, P1
   Lim KO, 1999, ARCH GEN PSYCHIAT, V56, P367, DOI 10.1001/archpsyc.56.4.367
   Makris N, 1997, ANN NEUROL, V42, P951, DOI 10.1002/ana.410420617
   Marshall E, 2000, SCIENCE, V289, P1458, DOI 10.1126/science.289.5484.1458
   Martin WRW, 2001, ADV NEUROL, V86, P197
   Menon RS, 1998, BIOCHEM CELL BIOL, V76, P560, DOI 10.1139/bcb-76-2-3-560
   Mori S, 2002, ANN NEUROL, V51, P377, DOI 10.1002/ana.10137
   MOSELEY ME, 1990, RADIOLOGY, V176, P439, DOI 10.1148/radiology.176.2.2367658
   Mungas D, 2001, NEUROLOGY, V57, P2229, DOI 10.1212/WNL.57.12.2229
   Neil JJ, 1998, RADIOLOGY, V209, P57, DOI 10.1148/radiology.209.1.9769812
   NOMURA Y, 1994, AM J NEURORADIOL, V15, P231
   O'Sullivan M, 2001, NEUROLOGY, V57, P632, DOI 10.1212/WNL.57.4.632
   O'Sullivan M, 2001, NEUROLOGY, V57, P2307, DOI 10.1212/WNL.57.12.2307
   OGAWA S, 1990, P NATL ACAD SCI USA, V87, P9868, DOI 10.1073/pnas.87.24.9868
   Pajevic S, 2002, J MAGN RESON, V154, P85, DOI 10.1006/jmre.2001.2452
   Paus T, 2001, BRAIN RES BULL, V54, P255, DOI 10.1016/S0361-9230(00)00434-2
   Peled S, 1998, BRAIN RES, V780, P27, DOI 10.1016/S0006-8993(97)00635-5
   Pfefferbaum A, 2000, ALCOHOL CLIN EXP RES, V24, P1214, DOI 10.1097/00000374-200008000-00012
   Pfefferbaum A, 2000, MAGNET RESON MED, V44, P259, DOI 10.1002/1522-2594(200008)44:2<259::AID-MRM13>3.0.CO;2-6
   Pfefferbaum A, 1999, PSYCHIAT RES-NEUROIM, V91, P93, DOI 10.1016/S0925-4927(99)00023-2
   Pierpaoli C, 1996, MAGNET RESON MED, V36, P893, DOI 10.1002/mrm.1910360612
   Pierpaoli C, 1996, RADIOLOGY, V201, P637, DOI 10.1148/radiology.201.3.8939209
   Rose SE, 2000, J NEUROL NEUROSUR PS, V69, P528, DOI 10.1136/jnnp.69.4.528
   Rovaris M, 2002, J NEUROL SCI, V195, P103, DOI 10.1016/S0022-510X(01)00690-6
   Sandson TA, 1999, DEMENT GERIATR COGN, V10, P166, DOI 10.1159/000017099
   SCHELTENS P, 1995, NEUROLOGY, V45, P883, DOI 10.1212/WNL.45.5.883
   Sherwin I, 1965, Trans Am Neurol Assoc, V90, P182
   Stebbins GT, 2001, NEUROLOGY, V56, pA374
   STEBBINS GT, 2001, SOC NEUROSCIENCE
   Sullivan EV, 2001, NEUROREPORT, V12, P99, DOI 10.1097/00001756-200101220-00027
   Tomura N, 2002, COMPUT MED IMAG GRAP, V26, P65, DOI 10.1016/S0895-6111(01)00039-8
   Turner R, 2000, Adv Neurol, V83, P213
   URRESTA F, 2001, SOC NEUROSCIENCE
   Wedeen VJ, 2001, BIOPHYS J, V80, P1024, DOI 10.1016/S0006-3495(01)76081-X
   Wiegell MR, 2000, RADIOLOGY, V217, P897, DOI 10.1148/radiology.217.3.r00nv43897
NR 60
TC 80
Z9 82
U1 1
U2 5
PU ACADEMIC PRESS INC ELSEVIER SCIENCE
PI SAN DIEGO
PA 525 B ST, STE 1900, SAN DIEGO, CA 92101-4495 USA
SN 0278-2626
EI 1090-2147
J9 BRAIN COGNITION
JI Brain Cogn.
PD DEC
PY 2002
VL 50
IS 3
BP 396
EP 413
AR PII S0278-2626(02)00524-9
DI 10.1016/S0278-2626(02)00524-9
PG 18
WC Neurosciences; Psychology, Experimental
WE Science Citation Index Expanded (SCI-EXPANDED); Social Science Citation Index (SSCI)
SC Neurosciences & Neurology; Psychology
GA 629PM
UT WOS:000180058100006
PM 12480486
DA 2022-10-31
ER

PT J
AU Swartz, RH
   Black, SE
   Feinstein, A
   Rockel, C
   Sela, G
   Gao, FQ
   Caldwell, CB
   Bronskill, MJ
AF Swartz, RH
   Black, SE
   Feinstein, A
   Rockel, C
   Sela, G
   Gao, FQ
   Caldwell, CB
   Bronskill, MJ
TI Utility of simultaneous brain, CSF and hyperintensity quantification in
   dementia
SO PSYCHIATRY RESEARCH-NEUROIMAGING
LA English
DT Article
DE MRI; white matter; vascular dementia; Alzheimer's disease
ID WHITE-MATTER HYPERINTENSITIES; VISUAL RATING-SCALES; ALZHEIMERS-DISEASE;
   MULTIPLE-SCLEROSIS; FEATURE MAP; SEGMENTATION; MRI; LESIONS; VOLUMES;
   ATROPHY
AB Improved methods of quantifying MRI are needed to study brain-behavior relationships in dementia. Rating scales are variable; lesion-tracing approaches can be subjective and ignore atrophy; segmentation of MRI hyperintensities is complicated by partial volume effects; and hyperintense lesions in different anatomical areas may have different effects. The goal of this study was to extend existing segmentation approaches to include hyperintensities and to demonstrate the utility of simultaneously assessing atrophy and lesion compartments in dementia. A semi-automated method was applied to quantify brain and cerebrospinal fluid (CSF) compartments and to subclassify hyperintensities into periventricular, deep white matter, thalamic and basal ganglia compartments. Twenty MR scans from participants in an ongoing dementia study were used to generate intra- and inter-rater reliability estimates. High intra- and interclass correlation coefficients (0.83-0.99) were obtained for all measures and the semi-automated measurements were highly correlated with traced volumes. Brain, CSF and specific lesion volumes were significantly correlated with neuropsychological functions. In models using only total hyperintensity volumes, the effects of lesion compartments (such as thalamic) were masked. Simultaneous quantification of atrophy and anatomically distinct hyperintensities is important for understanding cognitive impairments in dementia. (C) 2002 Elsevier Science Ireland Ltd. All rights reserved.
C1 Sunnybrook & Womens Coll, Hlth Sci Ctr, Toronto, ON M4N 3M5, Canada.
   Univ Toronto, Dept Med, Div Neurol, Inst Med Sci, Toronto, ON, Canada.
   Univ Toronto, Dept Psychiat, Toronto, ON, Canada.
   Univ Toronto, Dept Med Imaging, Toronto, ON, Canada.
   Univ Toronto, Dept Med Biophys, Toronto, ON, Canada.
   Univ Toronto, Dept Phys & Med Imaging, Toronto, ON, Canada.
RP Black, SE (通讯作者)，Sunnybrook & Womens Coll, Hlth Sci Ctr, Room A-421,2075 Bayview Ave, Toronto, ON M4N 3M5, Canada.
RI Black, Sandra E./C-7294-2011
OI Swartz, Rick/0000-0001-6571-5531; Black, Sandra/0000-0001-7093-8289
CR [Anonymous], 1976, GERIATRIC PSYCHIAT
   Anstey KJ, 2000, CLIN NEUROPSYCHOL, V14, P309, DOI 10.1076/1385-4046(200008)14:3;1-P;FT309
   Bedell BJ, 1997, MAGN RESON MED, V37, P94, DOI 10.1002/mrm.1910370114
   BOONE KB, 1992, ARCH NEUROL-CHICAGO, V49, P549, DOI 10.1001/archneur.1992.00530290141024
   Byrum CE, 1996, PSYCHIAT RES-NEUROIM, V67, P215, DOI 10.1016/0925-4927(96)02790-4
   CASTAIGNE P, 1981, ANN NEUROL, V10, P127, DOI 10.1002/ana.410100204
   CLARKE LP, 1993, MAGN RESON IMAGING, V11, P95, DOI 10.1016/0730-725X(93)90417-C
   DAVIS PC, 1992, NEUROLOGY, V42, P1676, DOI 10.1212/WNL.42.9.1676
   DeCarli C, 1996, J NEUROL NEUROSUR PS, V60, P158, DOI 10.1136/jnnp.60.2.158
   DECARLI C, 1995, NEUROLOGY, V45, P2077, DOI 10.1212/WNL.45.11.2077
   DECARLI C, 1992, J COMPUT ASSIST TOMO, V16, P274, DOI 10.1097/00004728-199203000-00018
   DELIS D, 1987, CALIFORNIA VERBAL LE
   Fazekas F, 2002, CEREBROVASC DIS, V13, P31, DOI 10.1159/000049147
   Fein G, 2000, NEUROLOGY, V55, P1626, DOI 10.1212/WNL.55.11.1626
   Filippi M, 1996, ACTA NEUROL SCAND, V93, P30
   Fleiss J, 1986, DESIGN ANAL CLIN EXP
   FOLSTEIN MF, 1975, J PSYCHIAT RES, V12, P189, DOI 10.1016/0022-3956(75)90026-6
   Forstl H, 1995, BRIT J PSYCHIAT, V167, P739, DOI 10.1192/bjp.167.6.739
   Fox NC, 1997, J MAGN RESON IMAGING, V7, P1069, DOI 10.1002/jmri.1880070620
   GRIMAUD J, 1996, MAGNETIC RESOANCE IM, V14, P494
   Guttmann CRG, 1999, JMRI-J MAGN RESON IM, V9, P509, DOI 10.1002/(SICI)1522-2586(199904)9:4<509::AID-JMRI2>3.0.CO;2-S
   Heaton, 1981, WISCONSIN CARD SORTI
   Hulette C, 1997, NEUROLOGY, V48, P668, DOI 10.1212/WNL.48.3.668
   JACKSON EF, 1994, JMRI-J MAGN RESON IM, V4, P692, DOI 10.1002/jmri.1880040512
   KENNEDY DN, 1989, IEEE T MED IMAGING, V8, P1, DOI 10.1109/42.20356
   KIKINIS R, 1992, JMRI-J MAGN RESON IM, V2, P619, DOI 10.1002/jmri.1880020603
   Mantyla R, 1997, STROKE, V28, P1614, DOI 10.1161/01.STR.28.8.1614
   MCKHANN G, 1984, NEUROLOGY, V34, P939, DOI 10.1212/WNL.34.7.939
   Miki Y, 1997, AM J NEURORADIOL, V18, P705
   OTT BR, 1993, STROKE, V24, P1033, DOI 10.1161/01.STR.24.7.1033
   Pachai C, 1998, COMPUT MED IMAG GRAP, V22, P399, DOI 10.1016/S0895-6111(98)00049-4
   Pantoni L, 1999, ALZ DIS ASSOC DIS, V13, pS49, DOI 10.1097/00002093-199912001-00008
   Rajapakse JC, 1996, J COMPUT ASSIST TOMO, V20, P206, DOI 10.1097/00004728-199603000-00007
   RAO SM, 1989, ARCH NEUROL-CHICAGO, V46, P40, DOI 10.1001/archneur.1989.00520370042017
   ROMAN GC, 1993, NEUROLOGY, V43, P250, DOI 10.1212/WNL.43.2.250
   Scheltens P, 1998, EUR NEUROL, V39, P80, DOI 10.1159/000007921
   SHROUT PE, 1979, PSYCHOL BULL, V86, P420, DOI 10.1037/0033-2909.86.2.420
   Smith CD, 2000, NEUROLOGY, V54, P838, DOI 10.1212/WNL.54.4.838
   Snowdon DA, 1997, JAMA-J AM MED ASSOC, V277, P813, DOI 10.1001/jama.277.10.813
   Stuss DT, 2000, NEUROPSYCHOLOGIA, V38, P388, DOI 10.1016/S0028-3932(99)00093-7
   Swan GE, 2000, NEUROLOGY, V54, P2108, DOI 10.1212/WNL.54.11.2108
   Talairach J, 1988, COPLANAR STEREOTAXIC, P1
   Vinitski S, 1999, JMRI-J MAGN RESON IM, V9, P768, DOI 10.1002/(SICI)1522-2586(199906)9:6<768::AID-JMRI3>3.3.CO;2-U
NR 43
TC 15
Z9 16
U1 0
U2 1
PU ELSEVIER SCI IRELAND LTD
PI CLARE
PA CUSTOMER RELATIONS MANAGER, BAY 15, SHANNON INDUSTRIAL ESTATE CO, CLARE,
   IRELAND
SN 0925-4927
J9 PSYCHIAT RES-NEUROIM
JI Psychiatry Res. Neuroimaging
PD NOV 30
PY 2002
VL 116
IS 1-2
BP 83
EP 93
AR PII S0925-4927(02)00068-9
DI 10.1016/S0925-4927(02)00068-9
PG 11
WC Clinical Neurology; Neuroimaging; Psychiatry
WE Science Citation Index Expanded (SCI-EXPANDED)
SC Neurosciences & Neurology; Psychiatry
GA 621QT
UT WOS:000179601500007
PM 12426036
DA 2022-10-31
ER

PT J
AU Prins, ND
   den Heijer, T
   Hofman, A
   Koudstaal, PJ
   Jolles, J
   Clarke, R
   Breteler, MMB
AF Prins, ND
   den Heijer, T
   Hofman, A
   Koudstaal, PJ
   Jolles, J
   Clarke, R
   Breteler, MMB
TI Homocysteine and cognitive function in the elderly - The Rotterdam Scan
   Study
SO NEUROLOGY
LA English
DT Article
ID NUTRITION EXAMINATION SURVEY; PLASMA TOTAL HOMOCYSTEINE; WHITE-MATTER
   LESIONS; 3RD NATIONAL-HEALTH; ALZHEIMER-DISEASE; VASCULAR-DISEASE;
   MENTAL STATE; RISK-FACTORS; HYPERHOMOCYSTEINEMIA; PERFORMANCE
AB Background: Elevated plasma total homocysteine (tHcy) concentrations are associated with AD and vascular dementia, but the relation with cognitive performance in nondemented elderly people is not known. Objective: To examine the association of tHcy and cognitive function in the elderly, and assess whether this may be mediated by structural brain changes on MRI. Methods: The Rotterdam Scan Study is a population-based study of 1,077 nondemented elderly. Cognitive performance was assessed, and compound scores were constructed for psychomotor speed, memory function, and global cognitive function. Cerebral infarcts, white matter lesions, and generalized brain atrophy were measured on MRI. The cross-sectional relationship between tHcy levels and neuropsychological test scores was assessed by multiple regression. Results: Mean tHcy level was 11.5 mumol/L (SD 4.1). Increasing tHcy levels were associated with lower scores for psychomotor speed, memory function, and global cognitive function, and this was largely due to the association with tHcy levels in the upper quintile (>14 mumol/L). Adjusted differences between test scores of participants in the upper quintile as compared with the lower four quintiles of tHcy were -0.26 (95% CI: -0.37; -0.14) for psychomotor speed, -0.13 (95% CI: -0.27; 0.01) for memory function, and -0.20 (95% CL -0.30; -0.11) for global cognitive function. These associations were not mediated by structural brain changes on MRI. Conclusion: Elevated tHcy levels are associated with decreased cognitive performance in nondemented elderly people, and the relation was most marked for psychomotor speed. This association was independent of structural brain changes on MRI.
C1 Erasmus Med Ctr, Dept Epidemiol & Biostat, NL-3000 DR Rotterdam, Netherlands.
   Erasmus Med Ctr, Dept Neurol, NL-3000 DR Rotterdam, Netherlands.
   Univ Maastricht, Dept Neuropsychol Psychiat & Psychobiol, Maastricht, Netherlands.
   Univ Oxford, Clin Trial Serv Unit, Oxford OX1 2JD, England.
RP Breteler, MMB (通讯作者)，Erasmus Med Ctr, Dept Epidemiol & Biostat, POB 1738, NL-3000 DR Rotterdam, Netherlands.
RI Breteler, Monique M.B./J-5058-2014
OI Breteler, Monique M.B./0000-0002-0626-9305
CR BOHNEN N, 1992, ACTA NEUROL SCAND, V85, P116, DOI 10.1111/j.1600-0404.1992.tb04009.x
   Bots ML, 1997, CIRCULATION, V96, P1432, DOI 10.1161/01.CIR.96.5.1432
   BRAND N, 1985, J GEN PSYCHOL, V112, P201, DOI 10.1080/00221309.1985.9711004
   Breteler MMB, 1998, HAEMOSTASIS, V28, P167
   Budge M, 2000, ANN NY ACAD SCI, V903, P407, DOI 10.1111/j.1749-6632.2000.tb06392.x
   Clarke R, 1998, CLIN CHEM, V44, P102
   Clarke R, 1998, ARCH NEUROL-CHICAGO, V55, P1449, DOI 10.1001/archneur.55.11.1449
   CLARKE R, 1991, NEW ENGL J MED, V324, P1149, DOI 10.1056/NEJM199104253241701
   COPELAND JRM, 1976, PSYCHOL MED, V6, P439, DOI 10.1017/S0033291700015889
   de Groot JC, 2000, ANN NEUROL, V47, P145
   de Groot JC, 2001, NEUROLOGY, V56, P1539, DOI 10.1212/WNL.56.11.1539
   Diaz-Arrastia R, 1998, ARCH NEUROL-CHICAGO, V55, P1407, DOI 10.1001/archneur.55.11.1407
   Fassbender K, 1999, LANCET, V353, P1586
   FOLSTEIN MF, 1975, J PSYCHIAT RES, V12, P189, DOI 10.1016/0022-3956(75)90026-6
   HAMMES J, 1971, STROOP KLEUR WOORD
   HOFMAN A, 1983, NEW ENGL J MED, V309, P1248
   HOFMAN A, 1991, EUR J EPIDEMIOL, V7, P403, DOI 10.1007/BF00145007
   HOUX PJ, 1991, BRAIN COGNITION, V15, P246, DOI 10.1016/0278-2626(91)90029-8
   Kalmijn S, 1999, AM J EPIDEMIOL, V150, P283, DOI 10.1093/oxfordjournals.aje.a010000
   LEZAK MD, 1995, NEUROPHYCHOLOGICAL A
   Lipton SA, 1997, P NATL ACAD SCI USA, V94, P5923, DOI 10.1073/pnas.94.11.5923
   Luteijn F., 1983, GRONINGER INTELLIGEN
   Mazzachi B C, 2000, Clin Lab, V46, P53
   McCaddon A, 2001, DEMENT GERIATR COGN, V12, P309, DOI 10.1159/000051275
   Morris MS, 2001, AM J CLIN NUTR, V73, P927
   Nexo E, 2000, CLIN CHEM, V46, P1150
   RADLOFF L S, 1977, Applied Psychological Measurement, V1, P385, DOI 10.1177/014662167700100306
   Riggs KM, 1996, AM J CLIN NUTR, V63, P306, DOI 10.1093/ajcn/63.3.306
   Selhub J, 1999, ANN INTERN MED, V131, P331, DOI 10.7326/0003-4819-131-5-199909070-00003
   Selhub J, 2000, AM J CLIN NUTR, V71, p614S
   Seshadri S, 2002, NEW ENGL J MED, V346, P476, DOI 10.1056/NEJMoa011613
   STERNBERG S, 1969, AM SCI, V57, P421
   *UNESCO, 1976, IGC3 UNESCO ISCED
   Vermeer SE, 2002, STROKE, V33, P21, DOI 10.1161/hs0102.101629
   Vermeer SE, 2002, ANN NEUROL, V51, P285, DOI 10.1002/ana.10111
   White AR, 2001, J NEUROCHEM, V76, P1509, DOI 10.1046/j.1471-4159.2001.00178.x
NR 36
TC 199
Z9 207
U1 0
U2 4
PU LIPPINCOTT WILLIAMS & WILKINS
PI PHILADELPHIA
PA 530 WALNUT ST, PHILADELPHIA, PA 19106-3621 USA
SN 0028-3878
J9 NEUROLOGY
JI Neurology
PD NOV 12
PY 2002
VL 59
IS 9
BP 1375
EP 1380
DI 10.1212/01.WNL.0000032494.05619.93
PG 6
WC Clinical Neurology
WE Science Citation Index Expanded (SCI-EXPANDED)
SC Neurosciences & Neurology
GA 613LT
UT WOS:000179134300017
PM 12427887
DA 2022-10-31
ER

PT J
AU Kubicki, M
   Westin, CF
   Maier, SE
   Mamata, H
   Frumin, M
   Ersner-Hershfield, H
   Kikinis, R
   Jolesz, FA
   McCarley, R
   Shenton, ME
AF Kubicki, M
   Westin, CF
   Maier, SE
   Mamata, H
   Frumin, M
   Ersner-Hershfield, H
   Kikinis, R
   Jolesz, FA
   McCarley, R
   Shenton, ME
TI Diffusion tensor imaging and its application to neuropsychiatric
   disorders
SO HARVARD REVIEW OF PSYCHIATRY
LA English
DT Review
ID APPEARING WHITE-MATTER; ACUTE HUMAN STROKE; MAGNETIC-RESONANCE;
   MULTIPLE-SCLEROSIS; WATER-DIFFUSION; IN-VIVO; ALZHEIMERS-DISEASE; HUMAN
   BRAIN; CORPUS-CALLOSUM; CEREBRAL-ISCHEMIA
AB Magnetic resonance diffusion tensor imaging (DTI) is a new technique that can be used to visualize and measure the diffusion of water in brain tissue; it is particularly useful for evaluating white matter abnormalities. In this paper, we review research studies that have applied DTI for the purpose of understanding neuropsychiatric disorders. We begin with a discussion of the principles involved in DTI, followed by a historical overview of magnetic resonance diffusion-weighted imaging and DTI and a brief description of several different methods of image acquisition and quantitative analysis. We then review the application of this technique to clinical populations. We include all studies published in English from January 1996 through March 2002 on this topic, located by searching PubMed and Medline on the key words "diffusion tensor imaging" and "MRI." Finally, we consider potential future uses of DTI, including fiber tracking and surgical planning and follow-up.
C1 VA Boston Healthcare Syst, Brockton Div, Dept Psychiat, Lab Neurosci,Clin Neurosci Div, Brockton, MA 02301 USA.
   Brigham & Womens Hosp, Dept Radiol, Boston, MA 02115 USA.
   Harvard Univ, Sch Med, Dept Psychiat, Boston, MA 02115 USA.
   Harvard Univ, Sch Med, Dept Radiol, Boston, MA 02115 USA.
RP Shenton, ME (通讯作者)，VA Boston Healthcare Syst, Brockton Div, Dept Psychiat, Lab Neurosci,Clin Neurosci Div, 116A,940 Belmont St, Brockton, MA 02301 USA.
EM martha_shenton@hms.harvard.edu
RI Shenton, Martha/V-8780-2019; Hershfield, Hal/J-2919-2016; Warfield,
   Simon/B-3352-2009
OI Hershfield, Hal/0000-0002-1507-7022; Warfield, Simon/0000-0002-7659-3880
FU NCRR NIH HHS [P41 RR013218, R01 RR011747-02, R01 RR 11747, P41
   RR013218-02, P41 RR 13218] Funding Source: Medline; NIMH NIH HHS [R01 MH
   40799, K02 MH001110-06, R01 MH040799-13, K02 MH 01110, R01 MH 50747, R01
   MH050740-06, R01 MH050740, R01 MH040799] Funding Source: Medline; NINDS
   NIH HHS [R01 NS039335, R01 NS039335-01A1, R01 NS 39335] Funding Source:
   Medline; NATIONAL CENTER FOR RESEARCH RESOURCES [R01RR011747,
   P41RR013218] Funding Source: NIH RePORTER; NATIONAL INSTITUTE OF MENTAL
   HEALTH [K02MH001110, R01MH050740, R01MH040799] Funding Source: NIH
   RePORTER; NATIONAL INSTITUTE OF NEUROLOGICAL DISORDERS AND STROKE
   [R01NS039335] Funding Source: NIH RePORTER
CR Agartz I, 2001, NEUROREPORT, V12, P2251, DOI 10.1097/00001756-200107200-00041
   ALTSHULER LL, 1995, AM J PSYCHIAT, V152, P1139
   Armitage PA, 2000, MAGNET RESON MED, V44, P117, DOI 10.1002/1522-2594(200007)44:1<117::AID-MRM17>3.0.CO;2-D
   Bammer R, 2000, MAGNET RESON MED, V44, P583, DOI 10.1002/1522-2594(200010)44:4<583::AID-MRM12>3.0.CO;2-O
   Barzo P, 1997, J NEUROSURG, V87, P900, DOI 10.3171/jns.1997.87.6.0900
   Basser PJ, 2000, MAGNET RESON MED, V44, P625, DOI 10.1002/1522-2594(200010)44:4<625::AID-MRM17>3.0.CO;2-O
   BASSER PJ, 1994, BIOPHYS J, V66, P259, DOI 10.1016/S0006-3495(94)80775-1
   Basser PJ, 1996, J MAGN RESON SER B, V111, P209, DOI 10.1016/j.jmr.2011.09.022
   Bastin ME, 1999, NEUROREPORT, V10, P1385, DOI 10.1097/00001756-199905140-00001
   BEAULIEU C, 1994, MAGNET RESON MED, V31, P394, DOI 10.1002/mrm.1910310408
   BRUN A, 1986, ANN NEUROL, V19, P253, DOI 10.1002/ana.410190306
   Buchsbaum MS, 1998, NEUROREPORT, V9, P425, DOI 10.1097/00001756-199802160-00013
   Cercignani M, 2000, NEUROLOGY, V54, P1139, DOI 10.1212/WNL.54.5.1139
   Chabriat H, 1999, STROKE, V30, P2637, DOI 10.1161/01.STR.30.12.2637
   CHIEN D, 1992, AM J NEURORADIOL, V13, P1097
   CHRISTIANSEN P, 1993, ACTA NEUROL SCAND, V87, P195
   Droogan AG, 1999, MAGN RESON IMAGING, V17, P653, DOI 10.1016/S0730-725X(99)00011-9
   Ellis CM, 1999, NEUROLOGY, V53, P1051, DOI 10.1212/WNL.53.5.1051
   Englund E, 1998, DEMENT GERIATR COGN, V9, P6, DOI 10.1159/000051183
   Eriksson SH, 2001, BRAIN, V124, P617, DOI 10.1093/brain/124.3.617
   Filippi CG, 2001, AM J NEURORADIOL, V22, P277
   Filippi M, 2001, NEUROLOGY, V56, P304, DOI 10.1212/WNL.56.3.304
   Foong J, 2000, J NEUROL NEUROSUR PS, V68, P242, DOI 10.1136/jnnp.68.2.242
   Goldman WP, 1999, NEUROLOGY, V53, P956, DOI 10.1212/WNL.53.5.956
   Guo AC, 2001, RADIOLOGY, V218, P809, DOI 10.1148/radiology.218.3.r01mr14809
   HAJNAL JV, 1991, J COMPUT ASSIST TOMO, V15, P1, DOI 10.1097/00004728-199101000-00001
   Hanyu H, 1999, J NEUROL SCI, V167, P37, DOI 10.1016/S0022-510X(99)00135-5
   Hickie I, 1997, BIOL PSYCHIAT, V42, P367, DOI 10.1016/S0006-3223(96)00363-0
   Huppi PS, 1998, PEDIATR RES, V44, P584
   Ito J, 1996, J NEUROSURG, V84, P97, DOI 10.3171/jns.1996.84.1.0097
   Ito R, 2001, NEUROLOGY, V56, P544, DOI 10.1212/WNL.56.4.544
   Janowsky JS, 1996, J AM GERIATR SOC, V44, P798, DOI 10.1111/j.1532-5415.1996.tb03736.x
   Jones DK, 1999, STROKE, V30, P393, DOI 10.1161/01.STR.30.2.393
   Jones DK, 2000, NEUROSURGERY, V47, P306, DOI 10.1097/00006123-200008000-00008
   Kantarci K, 2001, RADIOLOGY, V219, P101, DOI 10.1148/radiology.219.1.r01ap14101
   Klingberg T, 1999, NEUROREPORT, V10, P2817, DOI 10.1097/00001756-199909090-00022
   Krakow K, 1999, EPILEPSIA, V40, P1459, DOI 10.1111/j.1528-1157.1999.tb02021.x
   Kubicki M, 2002, AM J PSYCHIAT, V159, P813, DOI 10.1176/appi.ajp.159.5.813
   LEBIHAN D, 1986, RADIOLOGY, V161, P401, DOI 10.1148/radiology.161.2.3763909
   Lim KO, 1999, ARCH GEN PSYCHIAT, V56, P367, DOI 10.1001/archpsyc.56.4.367
   Lynch MW, 1996, CURR OPIN NEUROL, V9, P97, DOI 10.1097/00019052-199604000-00007
   Maier SE, 2001, MAGNET RESON MED, V46, P1136, DOI 10.1002/mrm.1310
   Maier SE, 1998, AM J ROENTGENOL, V171, P85, DOI 10.2214/ajr.171.1.9648769
   Makris N, 1997, ANN NEUROL, V42, P951, DOI 10.1002/ana.410420617
   Moore PB, 2001, BRIT J PSYCHIAT, V178, P172, DOI 10.1192/bjp.178.2.172
   Mori S, 2002, ANN NEUROL, V51, P377, DOI 10.1002/ana.10137
   MOSELEY ME, 1990, MAGN RESON MED, V14, P330, DOI 10.1002/mrm.1910140218
   Mukherjee P, 2000, RADIOLOGY, V215, P211, DOI 10.1148/radiology.215.1.r00ap29211
   Neil JJ, 1998, RADIOLOGY, V209, P57, DOI 10.1148/radiology.209.1.9769812
   Nusbaum AO, 2000, NEUROLOGY, V54, P1421, DOI 10.1212/WNL.54.7.1421
   Nusbaum AO, 2001, AM J NEURORADIOL, V22, P136
   ORDIDGE RJ, 1994, MAGN RESON IMAGING, V12, P455, DOI 10.1016/0730-725X(94)92539-9
   Peled S, 1998, BRAIN RES, V780, P27, DOI 10.1016/S0006-8993(97)00635-5
   Pfefferbaum A, 2000, ALCOHOL CLIN EXP RES, V24, P1214, DOI 10.1097/00000374-200008000-00012
   Pfefferbaum A, 2000, MAGNET RESON MED, V44, P259, DOI 10.1002/1522-2594(200008)44:2<259::AID-MRM13>3.0.CO;2-6
   Pierpaoli C, 1996, MAGNET RESON MED, V36, P893, DOI 10.1002/mrm.1910360612
   Pierpaoli C, 2001, NEUROIMAGE, V13, P1174, DOI 10.1006/nimg.2001.0765
   Pierpaoli C, 1996, RADIOLOGY, V201, P637, DOI 10.1148/radiology.201.3.8939209
   Pitman RK, 2001, J CLIN PSYCHIAT, V62, P47
   Pomara N, 2001, PSYCHIAT RES-NEUROIM, V106, P15, DOI 10.1016/S0925-4927(00)00082-2
   Poupon C, 2001, MED IMAGE ANAL, V5, P1, DOI 10.1016/S1361-8415(00)00030-X
   Poupon C, 2000, NEUROIMAGE, V12, P184, DOI 10.1006/nimg.2000.0607
   REESE TG, 1995, MAGNET RESON MED, V34, P786, DOI 10.1002/mrm.1910340603
   Rose SE, 2000, J NEUROL NEUROSUR PS, V69, P528, DOI 10.1136/jnnp.69.4.528
   Rother J, 1996, STROKE, V27, P980, DOI 10.1161/01.STR.27.5.980
   Rugg-Gunn FJ, 2001, BRAIN, V124, P627, DOI 10.1093/brain/124.3.627
   SAKUMA H, 1991, RADIOLOGY, V180, P229, DOI 10.1148/radiology.180.1.2052700
   Scanderberg AC, 2000, AM J NEURORADIOL, V21, P862
   Shenton ME, 2001, SCHIZOPHR RES, V49, P1, DOI 10.1016/S0920-9964(01)00163-3
   Shimony JS, 1999, RADIOLOGY, V212, P770, DOI 10.1148/radiology.212.3.r99au51770
   Sorensen AG, 1999, RADIOLOGY, V212, P785, DOI 10.1148/radiology.212.3.r99se24785
   Steel RM, 2001, PSYCHIAT RES-NEUROIM, V106, P161, DOI 10.1016/S0925-4927(01)00080-4
   Tievsky AL, 1999, AM J NEURORADIOL, V20, P1491
   Trouard TP, 1999, MAGNET RESON MED, V42, P11, DOI 10.1002/(SICI)1522-2594(199907)42:1<11::AID-MRM3>3.0.CO;2-J
   TSURUDA JS, 1990, AM J ROENTGENOL, V155, P1059, DOI 10.2214/ajr.155.5.2120936
   TURNER R, 1990, RADIOLOGY, V177, P407, DOI 10.1148/radiology.177.2.2217777
   Ulug AM, 1999, AM J NEURORADIOL, V20, P1044
   Ulug AM, 1999, JMRI-J MAGN RESON IM, V9, P804
   WARACH S, 1992, NEUROLOGY, V42, P1717, DOI 10.1212/WNL.42.9.1717
   WARACH S, 1995, ANN NEUROL, V37, P231, DOI 10.1002/ana.410370214
   Warach S, 1996, J CEREBR BLOOD F MET, V16, P53, DOI 10.1097/00004647-199601000-00006
   WEIS S, 1991, J NEURAL TRANSM-GEN, P35
   Werring DJ, 2000, J NEUROL NEUROSUR PS, V69, P269, DOI 10.1136/jnnp.69.2.269
   Werring DJ, 1999, NEUROLOGY, V52, P1626, DOI 10.1212/WNL.52.8.1626
   WERRING DJ, 1998, J NEUROL NEUROSUR PS, V65, P683
   Westin C, 1997, P 5 ANN M ISMRM, P1742
   Westin CF, 2002, MED IMAGE ANAL, V6, P93, DOI 10.1016/S1361-8415(02)00053-1
   Wiegell MR, 2000, RADIOLOGY, V217, P897, DOI 10.1148/radiology.217.3.r00nv43897
   Wieshmann UC, 1999, LANCET, V353, P1242, DOI 10.1016/S0140-6736(99)00248-2
   Wieshmann UC, 2000, J NEUROL NEUROSUR PS, V68, P501, DOI 10.1136/jnnp.68.4.501
   WIMBERGER DM, 1995, J COMPUT ASSIST TOMO, V19, P28, DOI 10.1097/00004728-199501000-00005
   Zelaya F, 1999, MAGN RESON IMAGING, V17, P331, DOI 10.1016/S0730-725X(98)00192-1
NR 92
TC 103
Z9 110
U1 2
U2 7
PU LIPPINCOTT WILLIAMS & WILKINS
PI PHILADELPHIA
PA TWO COMMERCE SQ, 2001 MARKET ST, PHILADELPHIA, PA 19103 USA
SN 1067-3229
EI 1465-7309
J9 HARVARD REV PSYCHIAT
JI Harv. Rev. Psychiatr.
PD NOV-DEC
PY 2002
VL 10
IS 6
BP 324
EP 336
DI 10.1093/hrp/10.6.324
PG 13
WC Psychiatry
WE Social Science Citation Index (SSCI)
SC Psychiatry
GA 632DL
UT WOS:000180208400002
PM 12485979
OA Green Submitted
DA 2022-10-31
ER

PT J
AU Moseley, M
AF Moseley, M
TI Diffusion tensor imaging and aging - a review
SO NMR IN BIOMEDICINE
LA English
DT Review
DE diffusion tensor imaging; DTI; diffusion-weighted imaging; DWI; MRI
ID WHITE-MATTER CHANGES; MAGNETIC-RESONANCE; HUMAN BRAIN;
   ALZHEIMERS-DISEASE; AGE; MR; ANISOTROPY; INTEGRITY; DECLINE; LESIONS
AB Diffusion-tensor imaging (DTI) non-invasively provides maps of microscopic structural information of oriented tissue in vivo, which is finding utility in studies of the aging population. In contrast to the white matter maturation process, investigators have observed significant declines in the white matter ordering in normal as well as in abnormal aging. These studies suggest that water proton non-random, anisotropic diffusion measured by DTI is highly sensitive to otherwise subtle disease processes not normally seen with conventional MRI tissue contrast mechanisms. Copyright (C) 2002 John Wiley Sons, Ltd.
C1 Stanford Univ, Sch Med, Lucas MR Ctr, Dept Radiol, Stanford, CA 94305 USA.
RP Moseley, M (通讯作者)，Stanford Univ, Sch Med, Lucas MR Ctr, Dept Radiol, 1201 Welch Rd, Stanford, CA 94305 USA.
EM moseley@stanford.edu
CR Aboitiz F, 1996, NEUROREPORT, V7, P1761, DOI 10.1097/00001756-199607290-00013
   Adalsteinsson E, 2000, LANCET, V355, P1696, DOI 10.1016/S0140-6736(00)02246-7
   BALOH RW, 1995, ARCH NEUROL-CHICAGO, V52, P970, DOI 10.1001/archneur.1995.00540340062013
   CHRISTIANSEN P, 1994, ACTA RADIOL, V35, P117
   DRAYER BP, 1988, RADIOLOGY, V166, P785, DOI 10.1148/radiology.166.3.3277247
   GEULA C, 1989, NEUROSCIENCE, V33, P469, DOI 10.1016/0306-4522(89)90399-0
   Gunning-Dixon FM, 2000, NEUROPSYCHOLOGY, V14, P224, DOI 10.1037//0894-4105.14.2.224
   Guttmann CRG, 1998, NEUROLOGY, V50, P972, DOI 10.1212/WNL.50.4.972
   Kemper T.L., 1994, CLIN NEUROLOGY AGING
   Klingberg T, 1999, NEUROREPORT, V10, P2817, DOI 10.1097/00001756-199909090-00022
   MEIERRUGE W, 1992, ANN NY ACAD SCI, V673, P260, DOI 10.1111/j.1749-6632.1992.tb27462.x
   Melhem ER, 2002, AM J ROENTGENOL, V178, P3, DOI 10.2214/ajr.178.1.1780003
   MILLER AKH, 1980, NEUROPATH APPL NEURO, V6, P119, DOI 10.1111/j.1365-2990.1980.tb00283.x
   Neil JJ, 1998, RADIOLOGY, V209, P57, DOI 10.1148/radiology.209.1.9769812
   NOMURA Y, 1994, AM J NEURORADIOL, V15, P231
   Nusbaum AO, 2001, AM J NEURORADIOL, V22, P136
   Paus T, 2001, BRAIN RES BULL, V54, P255, DOI 10.1016/S0361-9230(00)00434-2
   Peled S, 1998, BRAIN RES, V780, P27, DOI 10.1016/S0006-8993(97)00635-5
   Pfefferbaum A, 2000, MAGNET RESON MED, V44, P259, DOI 10.1002/1522-2594(200008)44:2<259::AID-MRM13>3.0.CO;2-6
   PFEFFERBAUM A, 1994, ARCH NEUROL-CHICAGO, V51, P874, DOI 10.1001/archneur.1994.00540210046012
   Pfefferbaum A, 1998, ARCH GEN PSYCHIAT, V55, P905, DOI 10.1001/archpsyc.55.10.905
   Raz N., 2000, HDB AGING COGNITION, P1
   Rose SE, 2000, J NEUROL NEUROSUR PS, V69, P528, DOI 10.1136/jnnp.69.4.528
   SCHELTENS P, 1995, NEUROLOGY, V45, P883, DOI 10.1212/WNL.45.5.883
   Stebbins GT, 2001, NEUROLOGY, V56, pA374
   STEBBINS GT, 2002, IN PRESS SOC NEUR AB
   Sullivan EV, 2001, NEUROREPORT, V12, P99, DOI 10.1097/00001756-200101220-00027
   Tang Y, 1997, NEUROBIOL AGING, V18, P609, DOI 10.1016/S0197-4580(97)00155-3
   TERRY RD, 1987, ANN NEUROL, V21, P530, DOI 10.1002/ana.410210603
   URRESTA F, 2002, IN PRESS SOC NEUR AB
   Wedeen VJ, 2001, BIOPHYS J, V80, P1024, DOI 10.1016/S0006-3495(01)76081-X
   Wiegell MR, 2000, RADIOLOGY, V217, P897, DOI 10.1148/radiology.217.3.r00nv43897
   ZIMMERMAN RD, 1986, AM J ROENTGENOL, V146, P443, DOI 10.2214/ajr.146.3.443
NR 33
TC 238
Z9 248
U1 0
U2 228
PU WILEY
PI HOBOKEN
PA 111 RIVER ST, HOBOKEN 07030-5774, NJ USA
SN 0952-3480
EI 1099-1492
J9 NMR BIOMED
JI NMR Biomed.
PD NOV-DEC
PY 2002
VL 15
IS 7-8
BP 553
EP 560
DI 10.1002/nbm.785
PG 8
WC Biophysics; Radiology, Nuclear Medicine & Medical Imaging; Spectroscopy
WE Science Citation Index Expanded (SCI-EXPANDED)
SC Biophysics; Radiology, Nuclear Medicine & Medical Imaging; Spectroscopy
GA 631KC
UT WOS:000180166100009
PM 12489101
DA 2022-10-31
ER

PT J
AU O'Riordan, S
   McMonagle, P
   Janssen, JC
   Fox, NC
   Farrell, M
   Collinge, J
   Rossor, MN
   Hutchinson, M
AF O'Riordan, S
   McMonagle, P
   Janssen, JC
   Fox, NC
   Farrell, M
   Collinge, J
   Rossor, MN
   Hutchinson, M
TI Presenilin-1 mutation (E280G), spastic paraparesis, and cranial MRI
   whitematter abnormalities
SO NEUROLOGY
LA English
DT Article
ID ALZHEIMERS-DISEASE; ONSET; PHENOTYPE; VARIANT; PLAQUES
AB The authors report unusual presentations of members of an Irish family with familial AD due to an E280G mutation in exon 8 of presenilin-1. One had spastic paraparesis and white matter abnormalities on cranial MRI. A sibling had an internuclear ophthalmoplegia, spastic-ataxic quadriparesis, and "cotton-wool plaques" with amyloid angiopathy on brain biopsy. Another affected sibling also had MRI white matter abnormalities. The MRI findings may reflect an ischemic leukoencephalopathy due to amyloid angiopathy affecting meningocortical vessels.
C1 St Vincents Univ Hosp, Dept Neurol, Dublin 4, Ireland.
   Univ London Imperial Coll Sci Technol & Med, Sch Med, Dept Neurogenet, London, England.
   Inst Neurol, London WC1N 3BG, England.
   Beaumont Hosp, Dept Neuropathol, Dublin 9, Ireland.
RP Hutchinson, M (通讯作者)，St Vincents Univ Hosp, Dept Neurol, Elm Pk, Dublin 4, Ireland.
RI Fox, Nick C/B-1319-2009; Fox, Nick C/AAE-1849-2021; Rossor,
   Martin/C-1598-2008; hutchinson, michael/H-3508-2019
OI Fox, Nick C/0000-0002-6660-657X; Fox, Nick C/0000-0002-6660-657X;
   hutchinson, michael/0000-0002-8675-1723; Rossor,
   Martin/0000-0001-8215-3120
FU MRC [G116/143] Funding Source: UKRI; Medical Research Council [G116/143]
   Funding Source: Medline
CR Aoki M, 1997, NEUROLOGY, V48, P1118, DOI 10.1212/WNL.48.4.1118
   Citron M, 1997, NAT MED, V3, P67, DOI 10.1038/nm0197-67
   CLARK RF, 1995, NAT GENET, V11, P219, DOI 10.1038/ng1095-219
   Crook R, 1998, NAT MED, V4, P452, DOI 10.1038/nm0498-452
   Houlden H, 2000, ANN NEUROL, V48, P806, DOI 10.1002/1531-8249(200011)48:5<806::AID-ANA18>3.0.CO;2-F
   Kwok JBJ, 1997, NEUROREPORT, V8, P1537, DOI 10.1097/00001756-199704140-00043
   LAMPE TH, 1994, ANN NEUROL, V36, P368, DOI 10.1002/ana.410360308
   Lopera F, 1997, JAMA-J AM MED ASSOC, V277, P793, DOI 10.1001/jama.277.10.793
   MULLAN M, 1993, AM J MED GENET, V48, P129, DOI 10.1002/ajmg.1320480303
   SCHELTENS P, 1992, BRAIN, V115, P735, DOI 10.1093/brain/115.3.735
NR 10
TC 61
Z9 71
U1 0
U2 0
PU LIPPINCOTT WILLIAMS & WILKINS
PI PHILADELPHIA
PA 530 WALNUT ST, PHILADELPHIA, PA 19106-3621 USA
SN 0028-3878
J9 NEUROLOGY
JI Neurology
PD OCT 8
PY 2002
VL 59
IS 7
BP 1108
EP 1110
DI 10.1212/WNL.59.7.1108
PG 3
WC Clinical Neurology
WE Science Citation Index Expanded (SCI-EXPANDED)
SC Neurosciences & Neurology
GA 601HP
UT WOS:000178440600032
PM 12370477
DA 2022-10-31
ER

PT J
AU Cook, IA
   Leuchter, AF
   Morgan, ML
   Conlee, EW
   David, S
   Lufkin, R
   Babaie, A
   Dunkin, JJ
   O'Hara, R
   Simon, S
   Lightner, A
   Thomas, S
   Broumandi, D
   Badjatia, N
   Mickes, L
   Mody, RK
   Arora, S
   Zheng, ZM
   Abrams, M
   Rosenberg-Thompson, S
AF Cook, IA
   Leuchter, AF
   Morgan, ML
   Conlee, EW
   David, S
   Lufkin, R
   Babaie, A
   Dunkin, JJ
   O'Hara, R
   Simon, S
   Lightner, A
   Thomas, S
   Broumandi, D
   Badjatia, N
   Mickes, L
   Mody, RK
   Arora, S
   Zheng, ZM
   Abrams, M
   Rosenberg-Thompson, S
TI Cognitive and physiologic correlates of subclinical structural brain
   disease in elderly healthy control subjects
SO ARCHIVES OF NEUROLOGY
LA English
DT Article
ID WHITE-MATTER HYPERINTENSITIES; ALZHEIMERS-DISEASE; EEG COHERENCE;
   FOLLOW-UP; MULTIPLE-SCLEROSIS; RISK-FACTORS; DEMENTIA; MRI; LESIONS; AGE
AB Context: Healthy elderly persons commonly show 4 types of change in brain structure-cortical atrophy, central atrophy, deep white-matter hyperintensities, and periventricular hyperintensities-as forms of subclinical structural brain disease (SSBD).
   Objectives: To characterize the volumes of SSBD present with aging and to determine the associations of SSBD, physiology, and cognitive function.
   Design: Cross-sectional study.
   Setting: University of California, Los Angeles, Neuropsychiatric Institute.
   Subjects: Forty-three community-dwelling healthy control subjects, aged 60 through 93 years.
   Main Outcome Measures: Volumetric magnetic resonance imaging, neuropsychological testing, and quantitative electroencephalographic coherence (functional connectivity) between brain regions.
   Results: Regression models demonstrated significant relationships between SSBD volumes, age, cognitive performance, and connectivity. Cortical and central atrophy and periventricular hyperintensities had significant associations with age while deep white-matter hyperintensities did not. Posterior atrophy showed stronger associations with age than did anterior atrophy. Only a subset of subjects at older ages showed large SSBD volumes; older subjects primarily showed increasing variance of SSBD. Although all subjects scored within the normal range on cognitive testing, SSBD volume was inversely related to performance, most notably on the Trail-Making Test part B and the Shipley-Hartford Abstract Reasoning test. Coherence had significant associations with SSBD. Path analysis supported mediation of the effects of deep white-matter hyperintensities and periventricular hyperintensities on cognition by altered connectivity. For several measures, cognitive performance was best explained by coherence, and only secondarily by SSBD.
   Conclusions: Modest volumes of SSBD were associated with decrements in cognitive performance within the normal range in healthy subjects. Lower coherence was associated with greater volumes of SSBD and increasing age. Path analysis models suggest that brain functional connectivity mediates some effects of SSBD on cognition.
C1 Univ Calif Los Angeles, Inst Neuropsychiat, Los Angeles, CA 90024 USA.
   Univ Calif Los Angeles, Sch Med, Los Angeles, CA 90024 USA.
RP Cook, IA (通讯作者)，Univ Calif Los Angeles, Inst Neuropsychiat, 760 Westwood Plaza, Los Angeles, CA 90024 USA.
EM icook@ucla.edu
RI Badjatia, Neeraj/AAS-4855-2021
OI Mickes, Laura/0000-0002-8090-9753; Badjatia, Neeraj/0000-0003-1509-9034
FU NATIONAL INSTITUTE OF MENTAL HEALTH [K08MH001483, K02MH001165,
   R01MH040705] Funding Source: NIH RePORTER
CR Akiyama H, 1997, J NEUROL SCI, V152, P39, DOI 10.1016/S0022-510X(97)00141-X
   Arbuthnott K, 2000, J CLIN EXP NEUROPSYC, V22, P518, DOI 10.1076/1380-3395(200008)22:4;1-0;FT518
   Barber R, 1999, J NEUROL NEUROSUR PS, V67, P66, DOI 10.1136/jnnp.67.1.66
   BARON RM, 1986, J PERS SOC PSYCHOL, V51, P1173, DOI 10.1037/0022-3514.51.6.1173
   Baum KA, 1996, NEURORADIOLOGY, V38, P755, DOI 10.1007/s002340050342
   BENTON AL, 1968, NEUROPSYCHOLOGIA, V6, P53, DOI 10.1016/0028-3932(68)90038-9
   BOONE KB, 1990, DEV NEUROPSYCHOL, V6, P215, DOI 10.1080/87565649009540462
   BOONE KB, 1992, ARCH NEUROL-CHICAGO, V49, P549, DOI 10.1001/archneur.1992.00530290141024
   Brand, 1983, BOSTON NAMING TEST
   CLINE HE, 1990, J COMPUT ASSIST TOMO, V14, P1037, DOI 10.1097/00004728-199011000-00041
   CULLUM CM, 1985, INT J NEUROSCI, V28, P279, DOI 10.3109/00207458508985395
   de Groot JC, 2000, ANN NEUROL, V47, P145
   de Groot JC, 1998, J NEURAL TRANSM-SUPP, P41
   Duffy FH, 1996, NEUROBIOL AGING, V17, P587
   DUNKIN JJ, 1995, CLIN ELECTROENCEPHAL, V26, P47, DOI 10.1177/155005949502600107
   Fazekas F, 1998, J NEURAL TRANSM-SUPP, P31
   FILLEY CM, 1989, ARCH NEUROL-CHICAGO, V46, P157, DOI 10.1001/archneur.1989.00520380061013
   FOLSTEIN MF, 1975, J PSYCHIAT RES, V12, P189, DOI 10.1016/0022-3956(75)90026-6
   FRANKLIN GM, 1989, ARCH NEUROL-CHICAGO, V46, P162, DOI 10.1001/archneur.1989.00520380066014
   FUKUI T, 1994, EUR NEUROL, V34, P272, DOI 10.1159/000117055
   GESCHWIN.N, 1965, BRAIN, V88, P237, DOI 10.1093/brain/88.2.237
   GESCHWIND N, 1962, NEUROLOGY, V12, P675, DOI 10.1212/WNL.12.10.675
   Glatt SL, 1996, NEUROEPIDEMIOLOGY, V15, P20, DOI 10.1159/000109885
   GOLDSTEIN SJ, 1985, J AM GERIATR SOC, V33, P579, DOI 10.1111/j.1532-5415.1985.tb06312.x
   Gunning-Dixon FM, 2000, NEUROPSYCHOLOGY, V14, P224, DOI 10.1037//0894-4105.14.2.224
   Guttmann CRG, 1999, JMRI-J MAGN RESON IM, V9, P509, DOI 10.1002/(SICI)1522-2586(199904)9:4<509::AID-JMRI2>3.0.CO;2-S
   Guttmann CRG, 1998, NEUROLOGY, V50, P972, DOI 10.1212/WNL.50.4.972
   Guttmann CRG, 2000, NEUROLOGY, V54, P1277, DOI 10.1212/WNL.54.6.1277
   HACHINSKI VC, 1974, LANCET, V2, P207
   HAMILTON M, 1960, J NEUROL NEUROSUR PS, V23, P56, DOI 10.1136/jnnp.23.1.56
   Hamilton M., 1967, BRIT J SOC CLIN PSYC, V6, P278, DOI DOI 10.1111/J.2044-8260.1967.TB00530.X
   Harner P. F., 1974, REV INT 22 SYSTEM EL
   HAXBY JV, 1988, NEUROLOGY, V38, P1853, DOI 10.1212/WNL.38.12.1853
   Ibanez V, 1998, NEUROLOGY, V50, P1585, DOI 10.1212/WNL.50.6.1585
   Inzitari D, 2000, ANN NEUROL, V47, P141
   JERNIGAN TL, 1991, BIOL PSYCHIAT, V29, P68, DOI 10.1016/0006-3223(91)90211-4
   JERNIGAN TL, 1990, ARCH NEUROL-CHICAGO, V47, P27, DOI 10.1001/archneur.1990.00530010035015
   Kapeller P, 1998, J NEURAL TRANSM-SUPP, P69
   Ketonen LM, 1998, NEUROL CLIN, V16, P581, DOI 10.1016/S0733-8619(05)70082-7
   Killiany RJ, 2000, ANN NEUROL, V47, P430, DOI 10.1002/1531-8249(200004)47:4<430::AID-ANA5>3.0.CO;2-I
   Koyama K, 1997, CLIN ELECTROENCEPHAL, V28, P160, DOI 10.1177/155005949702800308
   Kuller LH, 1998, STROKE, V29, P388, DOI 10.1161/01.STR.29.2.388
   Kumar A, 2000, NEUROPSYCHOPHARMACOL, V22, P264, DOI 10.1016/S0893-133X(99)00124-4
   Lenze E, 1999, AM J PSYCHIAT, V156, P1602, DOI 10.1176/ajp.156.10.1602
   Lesser IM, 1996, AM J PSYCHIAT, V153, P1280
   LEUCHTER AF, 1994, J NEUROL NEUROSUR PS, V57, P1347, DOI 10.1136/jnnp.57.11.1347
   LEUCHTER AF, 1993, ELECTROEN CLIN NEURO, V87, P385, DOI 10.1016/0013-4694(93)90152-L
   LEUCHTER AF, 1992, BRAIN, V115, P1543, DOI 10.1093/brain/115.5.1543
   Longstreth WT, 1996, STROKE, V27, P1274, DOI 10.1161/01.STR.27.8.1274
   Longstreth WT, 2000, NEUROEPIDEMIOLOGY, V19, P30, DOI 10.1159/000026235
   Meltzer CC, 1996, NEUROLOGY, V47, P454, DOI 10.1212/WNL.47.2.454
   Meyer JS, 2000, NEUROBIOL AGING, V21, P161, DOI 10.1016/S0197-4580(00)00136-6
   MILLER MD, 1992, PSYCHIAT RES, V41, P237, DOI 10.1016/0165-1781(92)90005-N
   O'Sullivan M, 2001, NEUROLOGY, V57, P632, DOI 10.1212/WNL.57.4.632
   Palsson S, 1999, BRIT J PSYCHIAT, V174, P249, DOI 10.1192/bjp.174.3.249
   Pedhazur E.J., 1997, MULTIPLE REGRESSION
   PFEFFERBAUM A, 1990, PSYCHIAT RES-NEUROIM, V35, P115, DOI 10.1016/0925-4927(90)90015-X
   Reitan RM, 1997, NEUROLOGY, V49, P1179, DOI 10.1212/WNL.49.4.1179-a
   REITAN RM, 1985, HALSTEDREITAN NEUROP
   Salat DH, 1999, ARCH NEUROL-CHICAGO, V56, P338, DOI 10.1001/archneur.56.3.338
   Salat DH, 1999, NEUROBIOL AGING, V20, P591, DOI 10.1016/S0197-4580(99)00067-6
   SANDOR T, 1992, ARCH NEUROL-CHICAGO, V49, P381, DOI 10.1001/archneur.1992.00530280069024
   Schatzberg AF, 2000, AM J PSYCHIAT, V157, P1095, DOI 10.1176/appi.ajp.157.7.1095
   Schmand B, 1997, PSYCHOL MED, V27, P1337, DOI 10.1017/S0033291797005461
   Schmidt R, 1999, NEUROLOGY, V53, P132, DOI 10.1212/WNL.53.1.132
   SHAW JC, 1984, INT J PSYCHOPHYSIOL, V1, P255, DOI 10.1016/0167-8760(84)90045-X
   Shipley WC, 1940, J PSYCHOL, V9, P371, DOI 10.1080/00223980.1940.9917704
   Smith CD, 2000, NEUROLOGY, V54, P838, DOI 10.1212/WNL.54.4.838
   THATCHER RW, 1986, ELECTROEN CLIN NEURO, V64, P123, DOI 10.1016/0013-4694(86)90107-0
   Wahlund LO, 1996, MAGN RESON IMAGING, V14, P601, DOI 10.1016/0730-725X(96)00098-7
   Wecker NS, 2000, NEUROPSYCHOLOGY, V14, P409, DOI 10.1037//0894-4105.14.3.409
   YLIKOSKI A, 1995, STROKE, V26, P1171, DOI 10.1161/01.STR.26.7.1171
   YLIKOSKI R, 1993, ARCH NEUROL-CHICAGO, V50, P818, DOI 10.1001/archneur.1993.00540080029009
NR 73
TC 44
Z9 46
U1 0
U2 4
PU AMER MEDICAL ASSOC
PI CHICAGO
PA 330 N WABASH AVE, STE 39300, CHICAGO, IL 60611-5885 USA
SN 0003-9942
EI 1538-3687
J9 ARCH NEUROL-CHICAGO
JI Arch. Neurol.
PD OCT
PY 2002
VL 59
IS 10
BP 1612
EP 1620
DI 10.1001/archneur.59.10.1612
PG 9
WC Clinical Neurology
WE Science Citation Index Expanded (SCI-EXPANDED); Social Science Citation Index (SSCI)
SC Neurosciences & Neurology
GA 603LC
UT WOS:000178560100013
PM 12374500
OA Bronze
DA 2022-10-31
ER

PT J
AU Mungas, D
   Reed, BR
   Jagust, WJ
   DeCarli, C
   Mack, WJ
   Kramer, JH
   Weiner, MW
   Schuff, N
   Chui, HC
AF Mungas, D
   Reed, BR
   Jagust, WJ
   DeCarli, C
   Mack, WJ
   Kramer, JH
   Weiner, MW
   Schuff, N
   Chui, HC
TI Volumetric MRI predicts rate of cognitive decline related to AD and
   cerebrovascular disease
SO NEUROLOGY
LA English
DT Article
ID ALZHEIMERS-DISEASE; VASCULAR DEMENTIA; HIPPOCAMPAL; ATROPHY;
   MORPHOMETRY; IMPAIRMENT; CONSORTIUM; DIAGNOSIS; ESTABLISH; REGISTRY
AB Objective: To examine volumetric MRI correlates of longitudinal cognitive decline in normal aging, AD, and 'subcortical cerebrovascular brain injury (SCVBI). Background: Previous cross-sectional studies examining the relationship between cognitive impairment and dementia have shown that hippocampal and cortical gray matter atrophy are the most important predictors of cognitive impairment, even in cases with SCVBI. The authors hypothesized that hippocampal and cortical gray matter volume also would. best predict rate of cognitive decline in cases with and without SCVBI. Methods: Subjects were recruited for a multicenter study of contributions to dementia of AD and SCVBI. The sample (n = 120) included cognitively normal, cognitively impaired, and demented cases with and without lacunes identified by MRI. Cases with cortical strokes were excluded. Average length of follow-up was 3.0 years. Measures of hippocampal volume, volume of cortical gray matter, presence of subcortical lacunes, and volume of white matter hyperintensity were derived from MRI. Random effects modeling of longitudinal data was used to assess effects of baseline MRI variables on longitudinal change in a measure of global cognitive ability. Results: Cortical gray matter atrophy predicted cognitive decline regardless of whether lacunes were present. Hippocampal atrophy predicted decline only in those without lacunes. Neither lacunes nor white matter hyperintensity independently predicted decline. Conclusions: Results suggest that cortical atrophy is an index of disease severity in both AD and subcortical cerebrovascular brain injury and consequently predicts faster progression. Hippocampal volume may index disease severity and predict progression in AD. The absence of this effect in cases with lacunes suggests that this group is etiologically heterogeneous and is not composed simply of cases of AD with incidental stroke.
C1 Univ Calif Davis, Sch Med, Dept Neurol, Sacramento, CA 95817 USA.
   Univ So Calif, Sch Med, Dept Prevent Med, Los Angeles, CA 90089 USA.
   Univ So Calif, Sch Med, Dept Neurol, Los Angeles, CA 90089 USA.
   Univ Calif San Francisco, Sch Med, Dept Psychiat, San Francisco, CA 94143 USA.
   Univ Calif San Francisco, Sch Med, Dept Radiol, San Francisco, CA 94143 USA.
   Dept Vet Affairs Med Ctr, Magnet Resonance Unit, San Francisco, CA USA.
RP Mungas, D (通讯作者)，Univ Calif Davis, Sch Med, Dept Neurol, 4860 Y St,Suite 3700, Sacramento, CA 95817 USA.
RI Mungas, Dan/E-6810-2011; Jagust, William/ABE-6426-2020; DeCarli,
   Charles/B-5541-2009
FU NIA NIH HHS [P30 AG010129, AG12435, AG10220, P01 AG012435, R01 AG010897,
   AG10129, R01 AG010220] Funding Source: Medline; NATIONAL INSTITUTE ON
   AGING [R01AG010220, R01AG010897, P01AG012435, P30AG010129] Funding
   Source: NIH RePORTER
CR Aguero-Torres H, 1998, J AM GERIATR SOC, V46, P444, DOI 10.1111/j.1532-5415.1998.tb02464.x
   Baker F. B., 1985, BASICS ITEM RESPONSE
   Ballard C, 1996, AGE AGEING, V25, P209, DOI 10.1093/ageing/25.3.209
   BECKETT L, 1994, HDB NEUROEPIDEMIOLOG, P31
   Benton AL., 1976, MULTILINGUAL APHASIA
   BRAAK H, 1993, EUR NEUROL, V33, P403, DOI 10.1159/000116984
   CHUI HC, 1992, NEUROLOGY, V42, P473, DOI 10.1212/WNL.42.3.473
   Convit Antonio, 1993, Psychiatric Quarterly (New York), V64, P371, DOI 10.1007/BF01064929
   COREYBLOOM J, 1993, J AM GERIATR SOC, V41, P31, DOI 10.1111/j.1532-5415.1993.tb05944.x
   Di Sclafani V, 1998, ADDICT BIOL, V3, P261, DOI 10.1080/13556219872074
   Diggle P., 2002, ANAL LONGITUDINAL DA
   Fein G, 2000, NEUROLOGY, V55, P1626, DOI 10.1212/WNL.55.11.1626
   Haller JW, 1996, RADIOLOGY, V199, P787, DOI 10.1148/radiology.199.3.8638006
   Haller JW, 1997, RADIOLOGY, V202, P504, DOI 10.1148/radiology.202.2.9015081
   Hambleton R.K, 1985, ITEM RESPONSE THEORY
   Hambleton RK., 1991, FUNDAMENTALS ITEM RE
   HUGHES CP, 1982, BRIT J PSYCHIAT, V140, P566, DOI 10.1192/bjp.140.6.566
   Jack CR, 1997, NEUROLOGY, V49, P786, DOI 10.1212/WNL.49.3.786
   Jack CR, 1999, NEUROLOGY, V52, P1397, DOI 10.1212/WNL.52.7.1397
   LAASKO MP, 1997, NEUROBIOL AGING, V19, P23
   LAIRD NM, 1982, BIOMETRICS, V38, P963, DOI 10.2307/2529876
   Mattis S., 1988, DEMENTIA RATING SCAL
   MCKHANN G, 1984, NEUROLOGY, V34, P939, DOI 10.1212/WNL.34.7.939
   Morris J.C., 1993, NEUROLOGY, V43, P11
   MORRIS JC, 1989, NEUROLOGY, V39, P1159, DOI 10.1212/wnl.43.12.2457
   Mungas D, 2001, NEUROLOGY, V57, P2229, DOI 10.1212/WNL.57.12.2229
   Mungas D, 2001, ARCH NEUROL-CHICAGO, V58, P1243, DOI 10.1001/archneur.58.8.1243
   Nagy Z, 1997, J NEUROPATH EXP NEUR, V56, P165, DOI 10.1097/00005072-199702000-00007
   Snowdon DA, 1997, JAMA-J AM MED ASSOC, V277, P813, DOI 10.1001/jama.277.10.813
   Visser PJ, 1999, J NEUROL, V246, P477, DOI 10.1007/s004150050387
   Wechsler D., 1987, MANUAL WECHSLER MEMO
   WELSH KA, 1994, NEUROLOGY, V44, P609, DOI 10.1212/WNL.44.4.609
   Williams J. M., 1991, MEMORY ASSESSMENT SC
NR 33
TC 167
Z9 170
U1 0
U2 14
PU LIPPINCOTT WILLIAMS & WILKINS
PI PHILADELPHIA
PA 530 WALNUT ST, PHILADELPHIA, PA 19106-3621 USA
SN 0028-3878
J9 NEUROLOGY
JI Neurology
PD SEP 24
PY 2002
VL 59
IS 6
BP 867
EP 873
DI 10.1212/WNL.59.6.867
PG 7
WC Clinical Neurology
WE Science Citation Index Expanded (SCI-EXPANDED)
SC Neurosciences & Neurology
GA 596JH
UT WOS:000178161100013
PM 12297568
OA Green Accepted
DA 2022-10-31
ER

PT J
AU van der Flier, WM
   van den Heuvel, DMJ
   Weverling-Rijnsburger, AWE
   Spilt, A
   Bollen, ELEM
   Westendorp, RGJ
   Middelkoop, HAM
   van Buchem, MA
AF van der Flier, WM
   van den Heuvel, DMJ
   Weverling-Rijnsburger, AWE
   Spilt, A
   Bollen, ELEM
   Westendorp, RGJ
   Middelkoop, HAM
   van Buchem, MA
TI Cognitive decline in AD and mild cognitive impairment is associated with
   global brain damage
SO NEUROLOGY
LA English
DT Article
ID SYSTEMIC-LUPUS-ERYTHEMATOSUS; ALZHEIMERS-DISEASE; WHITE-MATTER;
   MULTIPLE-SCLEROSIS; VASCULAR DEMENTIA; DIAGNOSIS; MRI; HIPPOCAMPUS;
   LESIONS; ATROPHY
AB Objective: To investigate the relationships between structural damage in the whole brain, the temporal lobes, and the frontal lobes and cognitive decline at old age. The authors hypothesized that widespread brain damage as quantified using magnetization transfer imaging (MTI) is related to global cognitive decline, whereas regional damage to the temporal lobes is related to memory impairment, and regional damage to the frontal lobes is related to executive dysfunctioning. Methods: Cognitive function of 22 patients with probable AD, 13 patients with mild cognitive impairment (MCI), and 28 elderly controls was assessed using an extensive neuropsychological test battery. Structural damage in the whole brain, the temporal lobes, and the frontal lobes was estimated using volumetric MTI analysis. Associations between MTI measures and neuropsychological tests were investigated using Pearson correlation analysis. Results: MTI measures of the whole brain, as well as the temporal and the frontal lobes, were strongly associated with global cognitive deterioration and impairment in memory, orientation, language, praxis, gnosis, and executive functioning. However, there were no specific cognitive correlates of regional brain damage to the temporal and frontal lobes. Conclusions: Using whole brain volumetric magnetization transfer imaging, the authors demonstrated that cognitive decline in patients with mild cognitive impairment and AD is associated with widespread structural brain damage. As there were no specific relationships between regional brain damage and impairment of specific cognitive functions, pathology in AD and mild cognitive impairment is much more generalized than was expected.
C1 Leiden Univ, Med Ctr, Dept Neurol J3R, NL-2300 RC Leiden, Netherlands.
   Leiden Univ, Med Ctr, Dept Radiol, NL-2300 RC Leiden, Netherlands.
   Leiden Univ, Med Ctr, Dept Geriatr Gerontol, NL-2300 RC Leiden, Netherlands.
   Leiden Univ, Fac Social Sci, Dept Cognit Psychol, NL-2300 RA Leiden, Netherlands.
RP van der Flier, WM (通讯作者)，Leiden Univ, Med Ctr, Dept Neurol J3R, POB 9600, NL-2300 RC Leiden, Netherlands.
RI van Buchem, Mark/AAC-9843-2022
OI van Buchem, Mark/0000-0003-1881-1998; van der Flier,
   Wiesje/0000-0001-8766-6224; van den Heuvel,
   Dominique/0000-0002-6492-9260
CR Barber R, 1999, J NEUROL NEUROSUR PS, V67, P66, DOI 10.1136/jnnp.67.1.66
   Benton AL., 1976, MULTILINGUAL APHASIA
   Bosma GPT, 2000, ARTHRITIS RHEUM-US, V43, P48, DOI 10.1002/1529-0131(200001)43:1<48::AID-ANR7>3.0.CO;2-H
   Bosma GPT, 2000, ARTHRITIS RHEUM-US, V43, P2428, DOI 10.1002/1529-0131(200011)43:11<2428::AID-ANR9>3.0.CO;2-H
   Bozzali M, 2001, NEUROLOGY, V57, P1135, DOI 10.1212/WNL.57.6.1135
   BRAAK H, 1991, ACTA NEUROPATHOL, V82, P239, DOI 10.1007/BF00308809
   Brochet B, 1999, NEUROLOGY, V53, pS12
   BUCHEM VA, 1998, NEUROLOGY, V50, P1609
   COWELL PE, 1994, J NEUROSCI, V14, P4748
   DeCarli C, 2001, ARCH NEUROL-CHICAGO, V58, P643, DOI 10.1001/archneur.58.4.643
   Derix M, 1992, CAMDEX N NEDERLANDSE
   DEWEER B, 1995, J NEUROL NEUROSUR PS, V58, P590, DOI 10.1136/jnnp.58.5.590
   DOUSSET V, 1992, RADIOLOGY, V182, P483, DOI 10.1148/radiology.182.2.1732968
   Esiri MM, 2001, LANCET, V357, P169
   Farkas E, 2001, PROG NEUROBIOL, V64, P575, DOI 10.1016/S0301-0082(00)00068-X
   FOLSTEIN MF, 1975, J PSYCHIAT RES, V12, P189, DOI 10.1016/0022-3956(75)90026-6
   Fox NC, 1999, NEUROLOGY, V52, P1687, DOI 10.1212/WNL.52.8.1687
   Hanyu H, 1998, J NEUROL SCI, V156, P195, DOI 10.1016/S0022-510X(98)00043-4
   Hanyu H, 2001, J NEUROL SCI, V188, P79, DOI 10.1016/S0022-510X(01)00553-6
   Haroutunian V, 1998, ARCH NEUROL-CHICAGO, V55, P1185, DOI 10.1001/archneur.55.9.1185
   Hirono N, 2000, STROKE, V31, P2182, DOI 10.1161/01.STR.31.9.2182
   Hotelling H, 1940, ANN MATH STAT, V11, P271, DOI 10.1214/aoms/1177731867
   Jack CR, 1999, NEUROLOGY, V52, P1397, DOI 10.1212/WNL.52.7.1397
   Kabani NJ, 2002, MAGNET RESON MED, V47, P143, DOI 10.1002/mrm.10028
   Kantarci K, 2000, NEUROLOGY, V55, P210, DOI 10.1212/WNL.55.2.210
   Kantarci K, 2001, RADIOLOGY, V219, P101, DOI 10.1148/radiology.219.1.r01ap14101
   Kaplan E.F., 1978, BOSTON NAMING TEST
   KHACHATURIAN ZS, 1985, ARCH NEUROL-CHICAGO, V42, P1097, DOI 10.1001/archneur.1985.04060100083029
   Lautenschlager NT, 2001, DEMENT GERIATR COGN, V12, P379, DOI 10.1159/000051284
   MCKHANN G, 1984, NEUROLOGY, V34, P939, DOI 10.1212/WNL.34.7.939
   OBrien JT, 1997, PSYCHOL MED, V27, P1267, DOI 10.1017/S0033291797005606
   PETERSEN RC, 1995, JAMA-J AM MED ASSOC, V273, P1274, DOI 10.1001/jama.273.16.1274
   Petersen RC, 1999, ARCH NEUROL-CHICAGO, V56, P303, DOI 10.1001/archneur.56.3.303
   REITAN R. M., 1958, PERCEPT MOT SKILLS, V8, P271
   ROSEN WG, 1984, AM J PSYCHIAT, V141, P1356
   ROTH M, 1986, BRIT J PSYCHIAT, V149, P698, DOI 10.1192/bjp.149.6.698
   Schmidt R, 2000, J NEUROL, V247, P81, DOI 10.1007/s004150050021
   SQUIRE LR, 1991, SCIENCE, V253, P1380, DOI 10.1126/science.1896849
   Stout JC, 1996, ARCH NEUROL-CHICAGO, V53, P742, DOI 10.1001/archneur.1996.00550080056013
   van der Flier WM, 2002, ANN NEUROL, V52, P62, DOI 10.1002/ana.10244
   van Waesberghe JHTM, 1999, ANN NEUROL, V46, P747
   vanBuchem MA, 1997, AM J NEURORADIOL, V18, P1287
   Wechsler D., 1997, WAIS 4 ADM SCORING M
   Wechsler D, 1945, J PSYCHOL, V19, P87, DOI 10.1080/00223980.1945.9917223
NR 44
TC 45
Z9 45
U1 0
U2 6
PU LIPPINCOTT WILLIAMS & WILKINS
PI PHILADELPHIA
PA 530 WALNUT ST, PHILADELPHIA, PA 19106-3621 USA
SN 0028-3878
J9 NEUROLOGY
JI Neurology
PD SEP 24
PY 2002
VL 59
IS 6
BP 874
EP 879
DI 10.1212/WNL.59.6.874
PG 6
WC Clinical Neurology
WE Science Citation Index Expanded (SCI-EXPANDED)
SC Neurosciences & Neurology
GA 596JH
UT WOS:000178161100014
PM 12297570
DA 2022-10-31
ER

PT J
AU Cohen, RA
   Paul, RH
   Ott, BR
   Moser, DJ
   Zawacki, TM
   Stone, W
   Gordon, N
AF Cohen, RA
   Paul, RH
   Ott, BR
   Moser, DJ
   Zawacki, TM
   Stone, W
   Gordon, N
TI The relationship of subcortical MRI hyperintensities and brain volume to
   cognitive function in vascular dementia
SO JOURNAL OF THE INTERNATIONAL NEUROPSYCHOLOGICAL SOCIETY
LA English
DT Article
DE vascular dementia; neurocognitive functioning; subcortical
   hyperintensities; whole brain volume
ID WHITE-MATTER LESIONS; ALZHEIMERS-DISEASE; RISK-FACTORS; GERIATRIC
   DEPRESSION; MULTIPLE-SCLEROSIS; MILD DEMENTIA; ROTTERDAM; BEHAVIOR
AB The relationship between MRI findings (i.e., subcortical hyperintensities; SH, whole brain volume) and the cognitive dysfunction of vascular dementia (VaD) was examined. Participants included 24 persons that met NINDS-AIREN criteria for VaD (MMSE = 19.9 +/- 4.2) and underwent comprehensive neuropsychological assessment and MRI brain imaging. The volume of subcortical hyperintensities (SH) was strongly associated with executive-psychomotor performance, but not with performance across other cognitive domains or global cognitive functional level. Conversely, WBV was strongly associated with global cognitive functioning and performance across most cognitive domains (memory, language, visual integration), but not with executive-psychomotor functioning. The failure of SH to account for either the global dementia evident in these VaD patients or impairments across most cognitive domains suggests that deep subcortical white matter disease may only indirectly contribute to the global cognitive dysfunction of VaD. That WBV emerged as a stronger correlate of dementia raises further questions regarding the cerebral mechanisms that contribute to the development of VaD.
C1 Brown Univ, Sch Med, Ctr Behav Med, Dept Psychiat, Providence, RI 02903 USA.
   Brown Univ, Sch Med, Ctr Prevent Med, Dept Psychiat, Providence, RI 02903 USA.
   Univ Iowa, Coll Med, Dept Psychiat, Iowa City, IA 52242 USA.
RP Cohen, RA (通讯作者)，Brown Univ, Sch Med, Ctr Behav Med, Dept Psychiat, 1 Hoppin St,Coro W,Suite 500, Providence, RI 02903 USA.
EM rac@brown.edu
OI Moser, David/0000-0003-4102-5266
CR Barber R, 1999, J NEUROL NEUROSUR PS, V67, P66, DOI 10.1136/jnnp.67.1.66
   BOONE KB, 1992, ARCH NEUROL-CHICAGO, V49, P549, DOI 10.1001/archneur.1992.00530290141024
   Brand, 1983, BOSTON NAMING TEST
   BRETELER MMB, 1994, STROKE, V25, P1109, DOI 10.1161/01.STR.25.6.1109
   BRETELER MMB, 1994, NEUROLOGY, V44, P1246, DOI 10.1212/WNL.44.7.1246
   Breteler MMB, 2000, NEUROBIOL AGING, V21, P153, DOI 10.1016/S0197-4580(99)00110-4
   Cahn DA, 1996, J NEUROPSYCH CLIN N, V8, P404
   CAINE ED, 1986, ARCH NEUROL-CHICAGO, V43, P249, DOI 10.1001/archneur.1986.00520030039009
   Cohen RA, 1993, NEUROPSYCHOLOGY ATTE
[truncated: 835,892 more chars]
