# Supplementary material for: Magnetic resonance imaging of white matter in Alzheimer's disease: a global bibliometric analysis from 1990 to 2022
Source: Front Neurosci. 2023 May 25;17:1163809. doi: 10.3389/fnins.2023.1163809 (PMC10248146; doi:10.3389/fnins.2023.1163809)
Supplement: Supplementary file 1 [file Data_Sheet_1.zip › Original data/Data_4.txt]

FN Clarivate Analytics Web of Science
VR 1.0
PT J
AU Faria, AV
   Joel, SE
   Zhang, YJ
   Oishi, K
   van Zjil, PCM
   Miller, MI
   Pekar, JJ
   Mori, S
AF Faria, Andreia V.
   Joel, Suresh E.
   Zhang, Yajing
   Oishi, Kenichi
   van Zjil, Peter C. M.
   Miller, Michael I.
   Pekar, James J.
   Mori, Susumu
TI Atlas-based analysis of resting-state functional connectivity:
   Evaluation for reproducibility and multi-modal anatomy-function
   correlation studies
SO NEUROIMAGE
LA English
DT Article
DE Resting state; fMRI; rsfc-fMRI; Atlas; Connectivity
ID INDEPENDENT COMPONENT ANALYSIS; POSTERIOR PARIETAL CORTEX; BRAIN
   WHITE-MATTER; DEFAULT-MODE; ALZHEIMERS-DISEASE; RHESUS-MONKEY; FMRI
   DATA; MRI DATA; NETWORKS; ORGANIZATION
AB Resting state functional connectivity MRI (rsfc-MRI) reveals a wealth of information about the functional organization of the brain, but poses unique challenges for quantitative image analysis, mostly related to the large number of voxels with low signal-to-noise ratios. In this study, we tested the idea of using a prior spatial parcellation of the entire brain into various structural units, to perform an analysis on a structure-by-structure, rather than voxel-by-voxel, basis. This analysis, based upon atlas parcels, potentially offers enhanced SNR and reproducibility, and can be used as a common anatomical framework for cross-modality and cross-subject quantitative analysis. We used Large Deformation Diffeomorphic Metric Mapping (LDDMM) and a deformable brain atlas to parcel each brain into 185 regions. To investigate the precision of the cross-subject analysis, we computed inter-parcel correlations in 20 participants, each of whom was scanned twice, as well as the consistency of the connectivity patterns inter- and intra-subject, and the intersession reproducibility. We report significant inter-parcel correlations consistent with previous findings, and high test-retest reliability, an important consideration when the goal is to compare clinical populations. As an example of the cross-modality analysis, correlation with anatomical connectivity is also examined. (c) 2012 Elsevier Inc. All rights reserved.
C1 [Faria, Andreia V.; Joel, Suresh E.; Zhang, Yajing; Oishi, Kenichi; van Zjil, Peter C. M.; Pekar, James J.; Mori, Susumu] Johns Hopkins Univ, Sch Med, Russell H Morgan Dept Radiol & Radiol Sci, Baltimore, MD 21205 USA.
   [Joel, Suresh E.; van Zjil, Peter C. M.; Pekar, James J.; Mori, Susumu] Kennedy Krieger Inst, FM Kirby Res Ctr Funct Brain Imaging, Baltimore, MD USA.
   [Miller, Michael I.] Johns Hopkins Univ, Sch Med, Dept Biomed Engn, Baltimore, MD 21205 USA.
RP Faria, AV (通讯作者)，Johns Hopkins Univ, Sch Med, Russell H Morgan Dept Radiol & Radiol Sci, 317B Traylor Bldg,720 Rutland Ave, Baltimore, MD 21205 USA.
EM afaria1@jhmi.edu
RI Oishi, Kenichi/H-1371-2013
OI Oishi, Kenichi/0000-0002-1200-8611; Zhang, Yajing/0000-0003-4034-0686;
   Pekar, James/0000-0002-9830-0655
FU NIH from NCRR [UL1 RR025005]; NIH Roadmap for Medical Research from
   NCRR/NIBIB [RO1AG20012, RO1NS058299, R21AG033774, P50AG005146, P41
   EB015909]; NATIONAL CENTER FOR RESEARCH RESOURCES [UL1RR025005,
   P41RR015241] Funding Source: NIH RePORTER; NATIONAL INSTITUTE OF
   BIOMEDICAL IMAGING AND BIOENGINEERING [P41EB015909, R01EB000975] Funding
   Source: NIH RePORTER; NATIONAL INSTITUTE OF NEUROLOGICAL DISORDERS AND
   STROKE [R01NS058299] Funding Source: NIH RePORTER; NATIONAL INSTITUTE ON
   AGING [P50AG005146, R01AG020012, R21AG033774] Funding Source: NIH
   RePORTER
FX This publication was made possible by NIH grants UL1 RR025005 from NCRR
   and NIH Roadmap for Medical Research (AVF); RO1AG20012, and RO1NS058299
   (SM), R21AG033774, and P50AG005146 (KO); and P41 EB015909 from
   NCRR/NIBIB. Its contents are solely the responsibility of the authors
   and do not necessarily represent the official view of any of these
   institutes.
CR Achard S, 2006, J NEUROSCI, V26, P63, DOI 10.1523/JNEUROSCI.3874-05.2006
   Anderson JS, 2011, AM J NEURORADIOL, V32, P548, DOI 10.3174/ajnr.A2330
   Anderson JS, 2011, HUM BRAIN MAPP, V32, P919, DOI 10.1002/hbm.21079
   Behzadi Y, 2007, NEUROIMAGE, V37, P90, DOI 10.1016/j.neuroimage.2007.04.042
   BISWAL B, 1995, MAGNET RESON MED, V34, P537, DOI 10.1002/mrm.1910340409
   Buckwalter JA, 2008, J COMP NEUROL, V507, P1709, DOI 10.1002/cne.21647
   Bullmore ET, 2009, NAT REV NEUROSCI, V10, P186, DOI 10.1038/nrn2575
   Calhoun VD, 2001, HUM BRAIN MAPP, V13, P43, DOI 10.1002/hbm.1024
   Calhoun VD, 2001, HUM BRAIN MAPP, V14, P140, DOI 10.1002/hbm.1048
   Ceritoglu C, 2009, NEUROIMAGE, V47, P618, DOI 10.1016/j.neuroimage.2009.04.057
   COLBY CL, 1988, J COMP NEUROL, V269, P392, DOI 10.1002/cne.902690307
   Corbetta M, 2002, NAT REV NEUROSCI, V3, P201, DOI 10.1038/nrn755
   Craddock RC, 2012, HUM BRAIN MAPP, V33, P1914, DOI 10.1002/hbm.21333
   Damoiseaux JS, 2006, P NATL ACAD SCI USA, V103, P13848, DOI 10.1073/pnas.0601417103
   De Luca M, 2006, NEUROIMAGE, V29, P1359, DOI 10.1016/j.neuroimage.2005.08.035
   Eickhoff SB, 2005, NEUROIMAGE, V25, P1325, DOI 10.1016/j.neuroimage.2004.12.034
   Faria AV, 2011, NEUROIMAGE, V54, P1854, DOI 10.1016/j.neuroimage.2010.09.061
   Faria AV, 2010, NEUROIMAGE, V52, P415, DOI 10.1016/j.neuroimage.2010.04.238
   Fox MD, 2005, P NATL ACAD SCI USA, V102, P9673, DOI 10.1073/pnas.0504136102
   Fox MD, 2006, P NATL ACAD SCI USA, V103, P10046, DOI 10.1073/pnas.0604187103
   Fransson P, 2006, NEUROPSYCHOLOGIA, V44, P2836, DOI 10.1016/j.neuropsychologia.2006.06.017
   Glover GH, 2000, MAGNET RESON MED, V44, P162, DOI 10.1002/1522-2594(200007)44:1<162::AID-MRM23>3.3.CO;2-5
   Greicius MD, 2004, P NATL ACAD SCI USA, V101, P4637, DOI 10.1073/pnas.0308627101
   Greicius MD, 2003, P NATL ACAD SCI USA, V100, P253, DOI 10.1073/pnas.0135058100
   Hagmann P, 2008, PLOS BIOL, V6, P1479, DOI 10.1371/journal.pbio.0060159
   Hampson M, 2004, NEUROREPORT, V15, P1315, DOI 10.1097/01.wnr.0000129997.95055.15
   Hampson M, 2002, HUM BRAIN MAPP, V15, P247, DOI 10.1002/hbm.10022
   He Y, 2009, PLOS ONE, V4, DOI 10.1371/journal.pone.0005226
   Honey CJ, 2009, P NATL ACAD SCI USA, V106, P2035, DOI 10.1073/pnas.0811168106
   Honey CJ, 2007, P NATL ACAD SCI USA, V104, P10240, DOI 10.1073/pnas.0701519104
   Lancaster JL, 2000, HUM BRAIN MAPP, V10, P120, DOI 10.1002/1097-0193(200007)10:3<120::AID-HBM30>3.0.CO;2-8
   Landman BA, 2011, NEUROIMAGE, V54, P2854, DOI 10.1016/j.neuroimage.2010.11.047
   Leichnetz GR, 2001, ANAT RECORD, V263, P215, DOI 10.1002/ar.1082
   Lin P, 2011, CEREB CORTEX, V21, P821, DOI 10.1093/cercor/bhq151
   Lowe MJ, 1998, NEUROIMAGE, V7, P119, DOI 10.1006/nimg.1997.0315
   Luo C, 2011, HUM BRAIN MAPP, V32, P438, DOI 10.1002/hbm.21034
   Maldjian JA, 2003, NEUROIMAGE, V19, P1233, DOI 10.1016/S1053-8119(03)00169-1
   Mars R.B., 2011, CEREB CORTEX    0927
   McKeown MJ, 1998, HUM BRAIN MAPP, V6, P160, DOI 10.1002/(SICI)1097-0193(1998)6:3<160::AID-HBM5>3.0.CO;2-1
   Miller MI, 2005, P NATL ACAD SCI USA, V102, P9685, DOI 10.1073/pnas.0503892102
   Morecraft RJ, 2004, J COMP NEUROL, V469, P37, DOI 10.1002/cne.10980
   Mori S, 2008, NEUROIMAGE, V40, P570, DOI 10.1016/j.neuroimage.2007.12.035
   Oishi K, 2009, NEUROIMAGE, V46, P486, DOI 10.1016/j.neuroimage.2009.01.002
   Oishi K, 2008, NEUROIMAGE, V43, P447, DOI 10.1016/j.neuroimage.2008.07.009
   PANDYA DN, 1982, J COMP NEUROL, V204, P196, DOI 10.1002/cne.902040208
   Seeley WW, 2009, NEURON, V62, P42, DOI 10.1016/j.neuron.2009.03.024
   Shehzad Z, 2009, CEREB CORTEX, V19, P2209, DOI 10.1093/cercor/bhn256
   Sheline YI, 2010, P NATL ACAD SCI USA, V107, P11020, DOI 10.1073/pnas.1000446107
   Smith SM, 2009, P NATL ACAD SCI USA, V106, P13040, DOI 10.1073/pnas.0905267106
   Song M, 2011, PLOS ONE, V6, DOI 10.1371/journal.pone.0017294
   Tzourio-Mazoyer N, 2002, NEUROIMAGE, V15, P273, DOI 10.1006/nimg.2001.0978
   van de Ven VG, 2004, HUM BRAIN MAPP, V22, P165, DOI 10.1002/hbm.20022
   Wang JH, 2011, PLOS ONE, V6, DOI 10.1371/journal.pone.0021976
   Wang JH, 2009, HUM BRAIN MAPP, V30, P1511, DOI 10.1002/hbm.20623
   Woods RP, 1998, J COMPUT ASSIST TOMO, V22, P139, DOI 10.1097/00004728-199801000-00027
   Zhang S, 2012, NEUROIMAGE, V59, P3548, DOI 10.1016/j.neuroimage.2011.11.023
   Zhang YJ, 2010, NEUROIMAGE, V52, P1289, DOI 10.1016/j.neuroimage.2010.05.049
   Zuo XN, 2010, NEUROIMAGE, V49, P2163, DOI 10.1016/j.neuroimage.2009.10.080
NR 58
TC 87
Z9 87
U1 0
U2 11
PU ACADEMIC PRESS INC ELSEVIER SCIENCE
PI SAN DIEGO
PA 525 B ST, STE 1900, SAN DIEGO, CA 92101-4495 USA
SN 1053-8119
EI 1095-9572
J9 NEUROIMAGE
JI Neuroimage
PD JUL 2
PY 2012
VL 61
IS 3
BP 613
EP 621
DI 10.1016/j.neuroimage.2012.03.078
PG 9
WC Neurosciences; Neuroimaging; Radiology, Nuclear Medicine & Medical
   Imaging
WE Science Citation Index Expanded (SCI-EXPANDED)
SC Neurosciences & Neurology; Radiology, Nuclear Medicine & Medical Imaging
GA 951OL
UT WOS:000304729800011
PM 22498656
OA Green Accepted
DA 2022-10-31
ER

PT J
AU O'Dwyer, L
   Lamberton, F
   Bokde, ALW
   Ewers, M
   Faluyi, YO
   Tanner, C
   Mazoyer, B
   O'Neill, D
   Bartley, M
   Collins, R
   Coughlan, T
   Prvulovic, D
   Hampel, H
AF O'Dwyer, Laurence
   Lamberton, Franck
   Bokde, Arun L. W.
   Ewers, Michael
   Faluyi, Yetunde O.
   Tanner, Colby
   Mazoyer, Bernard
   O'Neill, Desmond
   Bartley, Mairead
   Collins, Ronan
   Coughlan, Tara
   Prvulovic, David
   Hampel, Harald
TI Sexual Dimorphism in Healthy Aging and Mild Cognitive Impairment: A DTI
   Study
SO PLOS ONE
LA English
DT Article
ID WHITE-MATTER MICROSTRUCTURE; HUMAN CORPUS-CALLOSUM; HUMAN
   CEREBRAL-CORTEX; ALZHEIMERS-DISEASE; GENDER-DIFFERENCES; HUMAN BRAIN;
   IN-VIVO; HEMISPHERIC-ASYMMETRY; SPATIAL STATISTICS; VASCULAR DEMENTIA
AB Previous PET and MRI studies have indicated that the degree to which pathology translates into clinical symptoms is strongly dependent on sex with women more likely to express pathology as a diagnosis of AD, whereas men are more resistant to clinical symptoms in the face of the same degree of pathology. Here we use DTI to investigate the difference between male and female white matter tracts in healthy older participants (24 women, 16 men) and participants with mild cognitive impairment (21 women, 12 men). Differences between control and MCI participants were found in fractional anisotropy (FA), radial diffusion (DR), axial diffusion (DA) and mean diffusion (MD). A significant main effect of sex was also reported for FA, MD and DR indices, with male control and male MCI participants having significantly more microstructural damage than their female counterparts. There was no sex by diagnosis interaction. Male MCIs also had significantly less normalised grey matter (GM) volume than female MCIs. However, in terms of absolute brain volume, male controls had significantly more brain volume than female controls. Normalised GM and WM volumes were found to decrease significantly with age with no age by sex interaction. Overall, these data suggest that the same degree of cognitive impairment is associated with greater structural damage in men compared with women.
C1 [O'Dwyer, Laurence; Prvulovic, David; Hampel, Harald] Goethe Univ Frankfurt, Dept Psychiat Psychosomat Med & Psychotherapy, Frankfurt, Germany.
   [Lamberton, Franck; Mazoyer, Bernard] Univ Caen & Paris Descartes, CEA, CNRS, UMR 6232,Ctr Imaging Neurosci & Applicat Pathol, Caen, France.
   [Bokde, Arun L. W.] Trinity Coll Dublin, Sch Med, Discipline Psychiat, Cognit Syst Grp, Dublin, Ireland.
   [Bokde, Arun L. W.] Trinity Coll Dublin, TCIN, Dublin, Ireland.
   [Ewers, Michael] Univ Calif San Francisco, Dept Radiol, VA Med Ctr, San Francisco, CA USA.
   [Faluyi, Yetunde O.] Addenbrookes Hosp, Liaison Psychiat Serv, Cambridge, England.
   [Faluyi, Yetunde O.] Cambridgeshire & Peterborough Natl Hlth Serv NHS, Cambridge, England.
   [Tanner, Colby] Trinity Coll Dublin, Dept Zool, Dublin, Ireland.
   [Mazoyer, Bernard] Ctr Hosp Univ, Caen, France.
   [Mazoyer, Bernard] Inst Univ France, Paris, France.
   [O'Neill, Desmond; Bartley, Mairead; Collins, Ronan; Coughlan, Tara] Trinity Coll Dublin, Dept Med Gerontol, Dublin, Ireland.
RP O'Dwyer, L (通讯作者)，Goethe Univ Frankfurt, Dept Psychiat Psychosomat Med & Psychotherapy, Frankfurt, Germany.
EM larodwyer@gmail.com
RI Tanner, Colby/H-4653-2012; O'Dwyer, Laurence/J-1699-2012; Lamberton,
   Franck/GRO-7517-2022; mazoyer, bernard m/A-5369-2009; Mazoyer, Bernard
   M/B-6303-2012; O'Neill, Desmond/D-1486-2013
OI mazoyer, bernard m/0000-0003-0970-2837; Mazoyer, Bernard
   M/0000-0003-0970-2837; collins, Ronan/0000-0003-0404-8266; Bokde,
   Arun/0000-0003-0114-4914; O'Neill, Desmond/0000-0002-5542-9897;
   Lamberton, Franck/0000-0002-4655-4397; Hampel,
   Harald/0000-0003-0894-8982
FU Science Foundation Ireland (SFI) investigator neuroimaging program
   [08/IN.1/B1846]; School of Medicine, Goethe University, Frankfurt,
   Germany; LOEWE (Landesoffensive zur Entwicklung
   Wissenschaftlich-okonomischer Exzellenz) program "Neuronal Coordination
   Research Focus Frankfurt" (NeFF); Irish Research Council for Science
   Engineering and Technology (IRCSET)
FX This work was supported by the Science Foundation Ireland (SFI)
   investigator neuroimaging program award 08/IN.1/B1846 to HH, and
   institutional research funds of the School of Medicine, Goethe
   University, Frankfurt, Germany to HH. This work was also supported by
   the Neurodegeneration and Alzheimer's disease research grant of the
   LOEWE (Landesoffensive zur Entwicklung Wissenschaftlich-okonomischer
   Exzellenz) program "Neuronal Coordination Research Focus Frankfurt"
   (NeFF) to HH and DP. CT was supported by a fellowship from the Irish
   Research Council for Science Engineering and Technology (IRCSET). The
   funders had no role in study design, data collection and analysis,
   decision to publish, or preparation of the manuscript. No additional
   external funding was received for this study.
CR Acosta-Cabronero J, 2010, BRAIN, V133, P529, DOI 10.1093/brain/awp257
   Agosta F, 2010, RADIOLOGY
   Allen JS, 2002, AM J PHYS ANTHROPOL, V118, P341, DOI 10.1002/ajpa.10092
   Andersen K, 1999, NEUROLOGY, V53, P1992, DOI 10.1212/WNL.53.9.1992
   [Anonymous], 2010, R LANG ENV STAT COMP
   ARONSON MK, 1991, ARCH INTERN MED, V151, P989, DOI 10.1001/archinte.151.5.989
   Austad Steven N, 2006, Gend Med, V3, P79, DOI 10.1016/S1550-8579(06)80198-1
   Barnes LL, 2005, ARCH GEN PSYCHIAT, V62, P685, DOI 10.1001/archpsyc.62.6.685
   Bartzokis G, 2004, NEUROBIOL AGING, V25, P843, DOI 10.1016/j.neurobiolaging.2003.09.005
   Bartzokis G., 2009, NEUROBIOL AGING
   Beinhoff U, 2008, J NEUROL, V255, P117, DOI 10.1007/s00415-008-0726-9
   Bennett IJ, 2010, HUM BRAIN MAPP, V31, P378, DOI 10.1002/hbm.20872
   Bosch B, 2010, NEUROBIOL AGING
   BRAYNE C, 1995, BRIT J PSYCHIAT, V167, P255, DOI 10.1192/bjp.167.2.255
   Burzynska AZ, 2010, NEUROIMAGE, V49, P2104, DOI 10.1016/j.neuroimage.2009.09.041
   Cabeza R, 2002, PSYCHOL AGING, V17, P85, DOI 10.1037//0882-7974.17.1.85
   Chou KH, 2011, NEUROIMAGE, V54, P725, DOI 10.1016/j.neuroimage.2010.07.010
   Concha L, 2006, NEUROIMAGE, V32, P1090, DOI 10.1016/j.neuroimage.2006.04.187
   Cosgrove KP, 2007, BIOL PSYCHIAT, V62, P847, DOI 10.1016/j.biopsych.2007.03.001
   Courchesne E, 2000, RADIOLOGY, V216, P672, DOI 10.1148/radiology.216.3.r00au37672
   Davis SW, 2012, CEREB CORTEX, V22, P232, DOI 10.1093/cercor/bhr123
   Dennis NA, 2007, NEUROPSYCHOLOGIA, V45, P3157, DOI 10.1016/j.neuropsychologia.2007.07.003
   Douaud G, NEUROIMAGE IN PRESS
   ENGLUND E, 1990, HISTOPATHOLOGY, V16, P433
   Englund E, 1998, DEMENT GERIATR COGN, V9, P6, DOI 10.1159/000051183
   Fan Y, 2007, NEUROIMAGE, V36, P1189, DOI 10.1016/j.neuroimage.2007.04.009
   FAZEKAS F, 1987, AM J ROENTGENOL, V149, P351, DOI 10.2214/ajr.149.2.351
   FOLSTEIN MF, 1975, J PSYCHIAT RES, V12, P189, DOI 10.1016/0022-3956(75)90026-6
   Fratiglioni L, 1997, NEUROLOGY, V48, P132, DOI 10.1212/WNL.48.1.132
   Gao S, 1998, ARCH GEN PSYCHIAT, V55, P809, DOI 10.1001/archpsyc.55.9.809
   Good CD, 2001, NEUROIMAGE, V14, P21, DOI 10.1006/nimg.2001.0786
   Graves AB, 1996, BRIT J PSYCHIAT, V169, P86, DOI 10.1192/bjp.169.1.86
   Hsu JL, 2008, NEUROIMAGE, V39, P566, DOI 10.1016/j.neuroimage.2007.09.017
   Huster RJ, 2009, HUM BRAIN MAPP, V30, P383, DOI 10.1002/hbm.20509
   Jalbert JJ, 2008, EPIDEMIOL REV, V30, P15, DOI 10.1093/epirev/mxn008
   Jenkinson M, 2002, NEUROIMAGE, V17, P825, DOI 10.1006/nimg.2002.1132
   Jenkinson M, 2001, MED IMAGE ANAL, V5, P143, DOI 10.1016/S1361-8415(01)00036-6
   JERNIGAN TL, 1991, BIOL PSYCHIAT, V29, P68, DOI 10.1016/0006-3223(91)90211-4
   JORM AF, 1987, ACTA PSYCHIAT SCAND, V76, P465, DOI 10.1111/j.1600-0447.1987.tb02906.x
   KATZMAN R, 1993, NEUROLOGY, V43, P13, DOI 10.1212/WNL.43.1_Part_1.13
   Kawachi T, 2002, J NEUROL SCI, V199, P79, DOI 10.1016/S0022-510X(02)00112-0
   Le Bihan D, 2003, NAT REV NEUROSCI, V4, P469, DOI 10.1038/nrn1119
   Lemaitre H, 2005, NEUROIMAGE, V26, P900, DOI 10.1016/j.neuroimage.2005.02.042
   Liu F, 2010, BRAIN RES, V1343, P37, DOI 10.1016/j.brainres.2010.04.064
   Liu Y, 2009, NEUROBIOL AGING
   Lloret A, 2008, FREE RADICAL BIO MED, V44, P2019, DOI 10.1016/j.freeradbiomed.2008.02.017
   MIRRA SS, 1991, NEUROLOGY, V41, P479, DOI 10.1212/WNL.41.4.479
   MOLSA PK, 1982, ACTA NEUROL SCAND, V65, P541
   Morcom AM, 2003, BRAIN, V126, P213, DOI 10.1093/brain/awg020
   Nichols TE, 2002, HUM BRAIN MAPP, V15, P1, DOI 10.1002/hbm.1058
   O'Dwyer L, 2011, J ALZHEIMERS DIS
   O'Dwyer L, 2011, PLOS ONE, V6, DOI 10.1371/journal.pone.0021745
   Oh JS, 2007, NEUROIMAGE, V36, P606, DOI 10.1016/j.neuroimage.2007.03.020
   PAYKEL ES, 1994, ARCH GEN PSYCHIAT, V51, P325
   Perneczky R, 2007, INT J GERIATR PSYCH, V22, P1135, DOI 10.1002/gps.1803
   Perneczky R, 2007, J NEUROL, V254, P1395, DOI 10.1007/s00415-007-0558-z
   Perneczky R, 2009, J ALZHEIMERS DIS, V17, P855, DOI 10.3233/JAD-2009-1117
   Petersen RC, 2001, ARCH NEUROL-CHICAGO, V58, P1985, DOI 10.1001/archneur.58.12.1985
   Petersen RC, 2004, J INTERN MED, V256, P183, DOI 10.1111/j.1365-2796.2004.01388.x
   Pierpaoli C, 1996, RADIOLOGY, V201, P637, DOI 10.1148/radiology.201.3.8939209
   Pievani M, 2010, HUM BRAIN MAPP
   Piras F, 2010, HUM BRAIN MAPP
   Pruessmann KP, 1999, MAGNET RESON MED, V42, P952, DOI 10.1002/(SICI)1522-2594(199911)42:5<952::AID-MRM16>3.0.CO;2-S
   Rabinowicz T, 2002, J NEUROPATH EXP NEUR, V61, P46, DOI 10.1093/jnen/61.1.46
   Rabinowicz T, 1999, J CHILD NEUROL, V14, P98, DOI 10.1177/088307389901400207
   Rametti G, 2011, J PSYCHIATR RES, V45, P199, DOI 10.1016/j.jpsychires.2010.05.006
   Raz N, 1997, CEREB CORTEX, V7, P268, DOI 10.1093/cercor/7.3.268
   Raz N, 2004, NEUROBIOL AGING, V25, P377, DOI 10.1016/S0197-4580(03)00118-0
   Raz N, 2005, CEREB CORTEX, V15, P1676, DOI 10.1093/cercor/bhi044
   Reuter-Lorenz PA, 2000, J COGNITIVE NEUROSCI, V12, P174, DOI 10.1162/089892900561814
   Richards M, 2003, J CLIN EXP NEUROPSYC, V25, P614, DOI 10.1076/jcen.25.5.614.14581
   Salat DH, 2010, NEUROBIOL AGING, V31, P244, DOI 10.1016/j.neurobiolaging.2008.03.013
   Shan ZY, 2005, J GERONTOL A-BIOL, V60, P165, DOI 10.1093/gerona/60.2.165
   Shin YW, 2005, NEUROREPORT, V16, P795, DOI 10.1097/00001756-200505310-00003
   Smith SM, 2002, HUM BRAIN MAPP, V17, P143, DOI 10.1002/hbm.10062
   Smith SM, 2002, NEUROIMAGE, V17, P479, DOI 10.1006/nimg.2002.1040
   Smith SM, 2001, J COMPUT ASSIST TOMO, V25, P466, DOI 10.1097/00004728-200105000-00022
   Smith SM, 2006, NEUROIMAGE, V31, P1487, DOI 10.1016/j.neuroimage.2006.02.024
   Song SK, 2002, NEUROIMAGE, V17, P1429, DOI 10.1006/nimg.2002.1267
   Song SK, 2003, NEUROIMAGE, V20, P1714, DOI 10.1016/j.neuroimage.2003.07.005
   Sowell ER, 2004, NEUROSCIENTIST, V10, P372, DOI 10.1177/1073858404263960
   Staff RT, 2004, BRAIN, V127, P1191, DOI 10.1093/brain/awh144
   Stern Y, 2005, CEREB CORTEX, V15, P394, DOI 10.1093/cercor/bhh142
   Stern Y, 2002, J INT NEUROPSYCH SOC, V8, P448, DOI 10.1017/S1355617702813248
   Stern Y, 2009, NEUROPSYCHOLOGIA, V47, P2015, DOI 10.1016/j.neuropsychologia.2009.03.004
   Stricker NH, 2009, NEUROIMAGE, V45, P10, DOI 10.1016/j.neuroimage.2008.11.027
   Sullivan EV, 2001, NEUROREPORT, V12, P99, DOI 10.1097/00001756-200101220-00027
   Szeszko PR, 2003, NEUROREPORT, V14, P2469, DOI 10.1097/00001756-200312190-00035
   Tanabe JL, 1997, AM J NEURORADIOL, V18, P115
   Teipel SJ, 2007, NEUROIMAGE, V34, P985, DOI 10.1016/j.neuroimage.2006.07.047
   Thomalla G, 2005, J NEUROL NEUROSUR PS, V76, P266, DOI 10.1136/jnnp.2004.046375
   Thomas B, 2005, BRAIN, V128, P2562, DOI 10.1093/brain/awh600
   Turgeon JL, 2006, ENDOCR REV, V27, P575, DOI 10.1210/er.2005-0020
   Wahlund LO, 1996, MAGN RESON IMAGING, V14, P601, DOI 10.1016/0730-725X(96)00098-7
   Wang Z, 2010, HUM BRAIN MAPP
   Westerhausen R, 2004, COGNITIVE BRAIN RES, V21, P418, DOI 10.1016/j.cogbrainres.2004.07.002
   Wu YC, 2011, NEUROIMAGE, V54, P1840, DOI 10.1016/j.neuroimage.2010.09.067
   Zhang YY, 2001, IEEE T MED IMAGING, V20, P45, DOI 10.1109/42.906424
   Zhuang L, 2010, NEUROIMAGE, V53, P16, DOI 10.1016/j.neuroimage.2010.05.068
NR 99
TC 18
Z9 18
U1 0
U2 12
PU PUBLIC LIBRARY SCIENCE
PI SAN FRANCISCO
PA 1160 BATTERY STREET, STE 100, SAN FRANCISCO, CA 94111 USA
SN 1932-6203
J9 PLOS ONE
JI PLoS One
PD JUL 2
PY 2012
VL 7
IS 7
AR e37021
DI 10.1371/journal.pone.0037021
PG 12
WC Multidisciplinary Sciences
WE Science Citation Index Expanded (SCI-EXPANDED)
SC Science & Technology - Other Topics
GA 968GX
UT WOS:000305966500001
PM 22768288
OA Green Published, gold, Green Submitted
DA 2022-10-31
ER

PT J
AU Long, XJ
   Liao, WQ
   Jiang, CX
   Liang, D
   Qiu, BS
   Zhang, LJ
AF Long, Xiaojing
   Liao, Weiqi
   Jiang, Chunxiang
   Liang, Dong
   Qiu, Bensheng
   Zhang, Lijuan
TI Healthy Aging: An Automatic Analysis of Global and Regional
   Morphological Alterations of Human Brain
SO ACADEMIC RADIOLOGY
LA English
DT Article
DE Aging; morphology; cortex; subcortical nuclei; magnetic resonance
   imaging
ID SURFACE-BASED ANALYSIS; HUMAN CEREBRAL-CORTEX; WHITE-MATTER CHANGES;
   CORTICAL THICKNESS; ALZHEIMERS-DISEASE; MRI; AGE; VOLUME; SEGMENTATION;
   DECLINE
AB Rationale and Objectives: Morphologic changes of the human brain during healthy aging provide useful reference knowledge for age-related brain disorders. The aim of this study was to explore age-related global and regional morphological changes of healthy adult brains.
   Materials and Methods: T1-weighted magnetic resonance images covering the entire brain were acquired for 314 subjects. Image processing of registration, segmentation, and surface construction were performed to calculate the volumes of the cerebrum, cerebellum, brain stem, lateral ventricle, and subcortical nuclei, as well as the surface area, mean curvature index, cortical thickness of the cerebral cortex, and subjacent white matter volume using Free Surfer software. Mean values of each morphologic index were calculated and plotted against age group for sectional analysis. Regression analysis was conducted using SPSS to investigate the age effects on global and regional volumes of human brain.
   Results: Overall global and regional volume loss was observed for the entire brain during healthy aging. Moderate atrophy was observed in subcortical gray matter structures, including the thalamus (R-2 = 0.476, P < .001), nucleus accumbens (R-2 = 0.525, P < .001), pallidum (R-2 = 0.461, P < .001), and putamen (R-2 = 0.533, P < .001). The volume of hippocampus showed a slight increase by 40 years of age, followed by a relatively faster decline after the age of 50 years (R-2 = 0.486, P < .001). Surface area and mean curvature were less affected by aging relative to cortical thickness and subjacent white matter volume. Significant cortical thinning was mainly found in the parietal (R-2 = 0.553, P < .001) and insula regions (R-2 = 0.405, P < .001).
   Conclusions: Morphologic alterations of human brain manifested regional heterogeneity in the scenario of general volume loss during healthy aging. The age effect on the hippocampus demonstrated a unique evolution. These findings provide informative reference knowledge that may help in identifying and differentiating pathologic aging and other neurologic disorders.
C1 [Long, Xiaojing; Liao, Weiqi; Jiang, Chunxiang; Liang, Dong; Qiu, Bensheng; Zhang, Lijuan] Chinese Acad Sci, Shenzhen Inst Adv Technol, Paul C Lauterbur Res Ctr Biomed Imaging, Shenzhen 518055, Peoples R China.
RP Zhang, LJ (通讯作者)，Chinese Acad Sci, Shenzhen Inst Adv Technol, Paul C Lauterbur Res Ctr Biomed Imaging, 1068 Xueyuan Blvd, Shenzhen 518055, Peoples R China.
EM lj.zhang@siat.ac.cn
RI Liang, Dong/A-3335-2011
OI Liang, Dong/0000-0001-6257-0875; Liao, Weiqi/0000-0002-8605-3749
FU National Institutes of Health, Bethesda, MD [P50 AG05681, P01 AG03991,
   R01 AG021910, P20 MH071616, U24 RR021382]; NATIONAL CENTER FOR RESEARCH
   RESOURCES [U24RR021382] Funding Source: NIH RePORTER; NATIONAL INSTITUTE
   OF MENTAL HEALTH [P50MH071616] Funding Source: NIH RePORTER; NATIONAL
   INSTITUTE ON AGING [P50AG005681, P01AG003991, R01AG021910] Funding
   Source: NIH RePORTER
FX The image data in this study were provided by the Open Access Series of
   Imaging Studies (grants P50 AG05681, P01 AG03991, R01 AG021910, P20
   MH071616, and U24 RR021382 from the National Institutes of Health,
   Bethesda, MD).
CR Abe O, 2008, NEUROBIOL AGING, V29, P102, DOI 10.1016/j.neurobiolaging.2006.09.003
   Allen JS, 2005, NEUROBIOL AGING, V26, P1245, DOI 10.1016/j.neurobiolaging.2005.05.023
   Bookstein FL, 2001, NEUROIMAGE, V14, P1454, DOI 10.1006/nimg.2001.0770
   Brickman AM, 2006, BIOL PSYCHIAT, V60, P444, DOI 10.1016/j.biopsych.2006.01.011
   Cherubini A, 2009, NEUROIMAGE, V48, P29, DOI 10.1016/j.neuroimage.2009.06.035
   Corson PW, 1999, BIOL PSYCHIAT, V46, P712
   Dale AM, 1999, NEUROIMAGE, V9, P179, DOI 10.1006/nimg.1998.0395
   DALE AM, 1993, J COGNITIVE NEUROSCI, V5, P162, DOI 10.1162/jocn.1993.5.2.162
   Davatzikos C, 1996, IEEE T MED IMAGING, V15, P785, DOI 10.1109/42.544496
   Desikan RS, 2006, NEUROIMAGE, V31, P968, DOI 10.1016/j.neuroimage.2006.01.021
   Fischl B, 2004, CEREB CORTEX, V14, P11, DOI 10.1093/cercor/bhg087
   Fischl B, 1999, NEUROIMAGE, V9, P195, DOI 10.1006/nimg.1998.0396
   Fischl B, 2002, NEURON, V33, P341, DOI 10.1016/S0896-6273(02)00569-X
   Fischl B, 2000, P NATL ACAD SCI USA, V97, P11050, DOI 10.1073/pnas.200033797
   Fjell AM, 2009, CEREB CORTEX, V19, P2001, DOI 10.1093/cercor/bhn232
   Good CD, 2001, NEUROIMAGE, V14, P21, DOI 10.1006/nimg.2001.0786
   Guttmann CRG, 1998, NEUROLOGY, V50, P972, DOI 10.1212/WNL.50.4.972
   Han X, 2006, NEUROIMAGE, V32, P180, DOI 10.1016/j.neuroimage.2006.02.051
   HICKS RR, 1993, J NEUROTRAUM, V10, P405, DOI 10.1089/neu.1993.10.405
   JACK CR, 1992, NEUROLOGY, V42, P183, DOI 10.1212/WNL.42.1.183
   Jernigan TL, 2001, NEUROBIOL AGING, V22, P581, DOI 10.1016/S0197-4580(01)00217-2
   Lemaitre H, 2012, NEUROBIOL AGING, V33, DOI 10.1016/j.neurobiolaging.2010.07.013
   Lerch JP, 2005, CEREB CORTEX, V15, P995, DOI 10.1093/cercor/bhh200
   MacDonald D, METHOD IDENTIFYING G
   Marcus DS, 2007, J COGNITIVE NEUROSCI, V19, P1498, DOI 10.1162/jocn.2007.19.9.1498
   MCCARTHY G, 1995, NEUROSCIENTIST, V1, P155
   Pakkenberg B, 2003, EXP GERONTOL, V38, P95, DOI 10.1016/S0531-5565(02)00151-1
   Peters A, 2002, J NEUROCYTOL, V31, P581, DOI 10.1023/A:1025731309829
   Pievani M, 2008, INT C ALZH DIS CHIC
   Rajarethinam R, 2007, BRIT J PSYCHIAT, V191, P258, DOI 10.1192/bjp.bp.106.029017
   Raz N, 2004, NEUROBIOL AGING, V25, P377, DOI 10.1016/S0197-4580(03)00118-0
   Raz N, 1998, NEUROPSYCHOLOGY, V12, P95, DOI 10.1037/0894-4105.12.1.95
   Resnick SM, 2003, J NEUROSCI, V23, P3295
   Rodrigue KM, 2004, J NEUROSCI, V24, P956, DOI 10.1523/JNEUROSCI.4166-03.2004
   Rusinek H, 2003, RADIOLOGY, V229, P691, DOI 10.1148/radiol.2293021299
   Salat DH, 2004, CEREB CORTEX, V14, P721, DOI 10.1093/cercor/bhh032
   Schaer M, 2008, IEEE T MED IMAGING, V27, P161, DOI 10.1109/TMI.2007.903576
   Schuff N, 2009, BRAIN, V132, P1067, DOI 10.1093/brain/awp007
   SOININEN HS, 1994, NEUROLOGY, V44, P1660, DOI 10.1212/WNL.44.9.1660
   Tang Y, 1997, NEUROBIOL AGING, V18, P609, DOI 10.1016/S0197-4580(97)00155-3
   Tau GZ, 2010, NEUROPSYCHOPHARMACOL, V35, P147, DOI 10.1038/npp.2009.115
   Walhovd KB, 2005, NEUROBIOL AGING, V26, P1261, DOI 10.1016/j.neurobiolaging.2005.05.020
   West RL, 1996, PSYCHOL BULL, V120, P272, DOI 10.1037/0033-2909.120.2.272
NR 43
TC 73
Z9 73
U1 0
U2 16
PU ELSEVIER SCIENCE INC
PI NEW YORK
PA STE 800, 230 PARK AVE, NEW YORK, NY 10169 USA
SN 1076-6332
EI 1878-4046
J9 ACAD RADIOL
JI Acad. Radiol.
PD JUL
PY 2012
VL 19
IS 7
BP 785
EP 793
DI 10.1016/j.acra.2012.03.006
PG 9
WC Radiology, Nuclear Medicine & Medical Imaging
WE Science Citation Index Expanded (SCI-EXPANDED)
SC Radiology, Nuclear Medicine & Medical Imaging
GA 964WH
UT WOS:000305726900003
PM 22503890
OA hybrid
DA 2022-10-31
ER

PT J
AU Maillard, P
   Carmichael, O
   Fletcher, E
   Reed, B
   Mungas, D
   DeCarli, C
AF Maillard, Pauline
   Carmichael, Owen
   Fletcher, Evan
   Reed, Bruce
   Mungas, Dan
   DeCarli, Charles
TI Coevolution of white matter hyperintensities and cognition in the
   elderly
SO NEUROLOGY
LA English
DT Article
ID NEUROPSYCHOLOGICAL ASSESSMENT SCALES; EXECUTIVE FUNCTION; BRAIN
   STRUCTURE; LESIONS; ENGLISH; SPANISH; HYPERTENSION; PERFORMANCE;
   PROGRESSION; IMPAIRMENT
AB Objective: To investigate the effects of baseline white matter hyperintensity (WMH) and rates of WMH extension and emergence on rate of change in cognition (episodic memory and executive function).
   Methods: A total of 150 individuals including cognitively normal elderly individuals and those with Alzheimer disease and mild cognitive impairment completed serial episodic memory and executive function evaluations and serial MRI scans sufficient for longitudinal measurement of WMH (mean delay 4.0 years). Incident WMH voxels were categorized as extended (baseline WMH that grew larger) or emergent (newly formed WMH). We used a stepwise regression approach to investigate the effects of baseline WMH and rates of WMH extension and emergence on rate of change in cognition (episodic memory and executive function).
   Results: WMH burden significantly increased over time, and approximately 80% of incident WMH voxels represented extensions of existing lesions. Each 1 mL/y increase in WMH extension was associated with an additional 0.70 SD/y of subsequent episodic memory decrease (p = 0.0053) and an additional 0.55 SD/y of subsequent executive function decrease (p = 0.022). Emergent WMHs were not found to be associated with a change in cognitive measures.
   Conclusions: Aging-associated WMHs evolve significantly over a 4-year period. Most of this evolution represents worsening injury to the already compromised surround of existing lesions. Increasing WMH was also significantly associated with declining episodic memory and executive function. This finding supports the view that white matter disease is an insidious and continuously evolving process whose progression has clinically relevant cognitive consequences. Neurology (R) 2012;79: 442-448
C1 [Maillard, Pauline; Carmichael, Owen; Fletcher, Evan; Reed, Bruce; Mungas, Dan; DeCarli, Charles] Univ Calif Davis, Imaging Dementia & Aging Lab, Davis, CA 95616 USA.
   [Maillard, Pauline; Carmichael, Owen; Fletcher, Evan; Reed, Bruce; Mungas, Dan; DeCarli, Charles] Univ Calif Davis, Dept Neurol, Davis, CA 95616 USA.
   [Maillard, Pauline; Carmichael, Owen; Fletcher, Evan; Reed, Bruce; Mungas, Dan; DeCarli, Charles] Univ Calif Davis, Ctr Neurosci, Davis, CA 95616 USA.
   [Reed, Bruce; Mungas, Dan; DeCarli, Charles] Univ Calif Davis, Sch Med, Dept Publ Hlth Sci, Div Biostat, Davis, CA 95616 USA.
RP DeCarli, C (通讯作者)，Univ Calif Davis, Imaging Dementia & Aging Lab, Davis, CA 95616 USA.
EM cdecarli@ucdavis.edu
RI Maillard, Pauline/N-7600-2018; Carmichael, Owen/N-1955-2017; DeCarli,
   Charles/B-5541-2009
OI Maillard, Pauline/0000-0003-3516-6345; Carmichael,
   Owen/0000-0002-0576-0047
FU NIH [K01-AG030514, R01-AG010220, R01-AG 031563, R01-AG021028,
   P30-AG010129]; NATIONAL INSTITUTE OF NEUROLOGICAL DISORDERS AND STROKE
   [R01NS017950] Funding Source: NIH RePORTER; NATIONAL INSTITUTE ON AGING
   [R01AG021028, R01AG010220, R01AG031563, P30AG010129, K01AG030514]
   Funding Source: NIH RePORTER
FX Supported by NIH grants K01-AG030514, R01-AG010220, R01-AG 031563,
   R01-AG021028, and P30-AG010129.
CR Buckner RL, 2004, NEURON, V44, P195, DOI 10.1016/j.neuron.2004.09.006
   Carmichael O, 2012, NEUROBIOL AGING, V33, P83, DOI 10.1016/j.neurobiolaging.2010.01.021
   Carmichael O, 2010, ARCH NEUROL-CHICAGO, V67, P1370, DOI 10.1001/archneurol.2010.284
   de Groot JC, 2002, ANN NEUROL, V52, P335, DOI 10.1002/ana.10294
   de Leeuw FE, 2002, BRAIN, V125, P765, DOI 10.1093/brain/awf077
   DECARLI C, 1995, NEUROLOGY, V45, P2077, DOI 10.1212/WNL.45.11.2077
   DeCarli C, 2005, STROKE, V36, P50, DOI 10.1161/01.STR.0000150668.58689.f2
   DeCarli C, 2001, ARCH NEUROL-CHICAGO, V58, P643, DOI 10.1001/archneur.58.4.643
   DeCarli C, 2008, ALZ DIS ASSOC DIS, V22, P382, DOI 10.1097/WAD.0b013e318185e7fe
   Gold G, 2007, BRAIN, V130, P2830, DOI 10.1093/brain/awm228
   Kim KW, 2008, BIOL PSYCHIAT, V64, P273, DOI 10.1016/j.biopsych.2008.03.024
   Kochunov P, 2001, J COMPUT ASSIST TOMO, V25, P805, DOI 10.1097/00004728-200109000-00023
   Lee DY, 2009, NEUROLOGY, V73, P1722, DOI 10.1212/WNL.0b013e3181c33afb
   Maillard P, 2011, STROKE, V42, P1917, DOI 10.1161/STROKEAHA.110.609768
   MCKHANN G, 1984, NEUROLOGY, V34, P939, DOI 10.1212/WNL.34.7.939
   Mungas D, 2005, NEUROPSYCHOLOGY, V19, P466, DOI 10.1037/0894-4105.19.4.466
   Mungas D, 2004, PSYCHOL ASSESSMENT, V16, P347, DOI 10.1037/1040-3590.16.4.347
   Mungas D, 2005, J INT NEUROPSYCH SOC, V11, P620, DOI 10.1017/S1355617705050745
   Mungas D, 2000, NEUROPSYCHOLOGY, V14, P209, DOI 10.1037//0894-4105.14.2.209
   Mungas D, 2010, PSYCHOL AGING, V25, P606, DOI 10.1037/a0019502
   Mungas D, 2009, PSYCHOL AGING, V24, P116, DOI 10.1037/a0013421
   Nordahl CW, 2006, J COGNITIVE NEUROSCI, V18, P418, DOI 10.1162/089892906775990552
   OBrien J, 1996, BRIT J PSYCHIAT, V168, P477, DOI 10.1192/bjp.168.4.477
   Reitan RM, 2004, J FORENSIC NEUROPSYC, V4, P1
   Schmidt R, 2003, LANCET, V361, P2046, DOI 10.1016/S0140-6736(03)13616-1
   Schmidt R, 2007, STROKE, V38, P2619, DOI 10.1161/STROKEAHA.107.489112
   Smith EE, 2011, NEUROLOGY, V76, P1492, DOI 10.1212/WNL.0b013e318217e7c8
   Stewart R, 2008, NEUROLOGY, V70, P1601, DOI 10.1212/01.wnl.0000310982.99438.54
   van Dijk EJ, 2004, HYPERTENSION, V44, P625, DOI 10.1161/01.HYP.0000145857.98904.20
   Winblad B, 2004, J INTERN MED, V256, P240, DOI 10.1111/j.1365-2796.2004.01380.x
   Yoshita M, 2006, NEUROLOGY, V67, P2192, DOI 10.1212/01.wnl.0000249119.95747.1f
NR 31
TC 108
Z9 112
U1 0
U2 15
PU LIPPINCOTT WILLIAMS & WILKINS
PI PHILADELPHIA
PA TWO COMMERCE SQ, 2001 MARKET ST, PHILADELPHIA, PA 19103 USA
SN 0028-3878
EI 1526-632X
J9 NEUROLOGY
JI Neurology
PD JUL
PY 2012
VL 79
IS 5
BP 442
EP 448
DI 10.1212/WNL.0b013e3182617136
PG 7
WC Clinical Neurology
WE Science Citation Index Expanded (SCI-EXPANDED)
SC Neurosciences & Neurology
GA 984AY
UT WOS:000307161100015
PM 22815562
OA Green Published
DA 2022-10-31
ER

PT J
AU Melville, SA
   Buros, J
   Parrado, AR
   Vardarajan, B
   Logue, MW
   Shen, L
   Risacher, SL
   Kim, S
   Jun, G
   DeCarli, C
   Lunetta, KL
   Baldwin, CT
   Saykin, AJ
   Farrer, LA
AF Melville, Scott A.
   Buros, Jacqueline
   Parrado, Antonio R.
   Vardarajan, Badri
   Logue, Mark W.
   Shen, Li
   Risacher, Shannon L.
   Kim, Sungeun
   Jun, Gyungah
   DeCarli, Charles
   Lunetta, Kathryn L.
   Baldwin, Clinton T.
   Saykin, Andrew J.
   Farrer, Lindsay A.
CA Alzheimers Dis Neuroimaging Initia
TI Multiple Loci Influencing Hippocampal Degeneration Identified by Genome
   Scan
SO ANNALS OF NEUROLOGY
LA English
DT Article
ID NEUROIMAGING INITIATIVE ADNI; PROBABLE ALZHEIMERS-DISEASE; WIDE
   ASSOCIATION; COMMON VARIANTS; QUANTITATIVE TRAIT; ATROPHY; GENES; BRAIN;
   MRI; GENOTYPE
AB Objective: Large genome-wide association studies (GWASs) have identified many novel genes influencing Alzheimer disease (AD) risk, but most of the genetic variance remains unexplained. We conducted a 2-stage GWAS for AD-related quantitative measures of hippocampal volume (HV), total cerebral volume (TCV), and white matter hyperintensities (WMH).
   Methods: Brain magnetic resonance imaging measures of HV, TCV, and WMH were obtained from 981 Caucasian and 419 African American AD cases and their cognitively normal siblings in the MIRAGE (Multi Institutional Research in Alzheimer's Genetic Epidemiology) Study, and from 168 AD cases, 336 individuals with mild cognitive impairment, and 188 controls in the Alzheimer's Disease Neuroimaging Initiative Study. A GWAS for each trait was conducted in the 2 Caucasian data sets in stage 1.
   Results from the 2 data sets were combined by meta-analysis. In stage 2, 1 single nucleotide polymorphism (SNP) from each region that was nominally significant in each data set (p < 0.05) and strongly associated in both data sets (p < 1.0 x 10(-5)) was evaluated in the African American data set. Results: Twenty-two markers (14 for HV, 3 for TCV, and 5 for WMH) from distinct regions met criteria for evaluation in stage 2. Novel genome-wide significant associations (p < 5.0 x 10(-8)) were attained for HV with SNPs in the APOE, F5/SELP, LHFP, and GCFC2 gene regions. All of these associations were supported by evidence in each data set. Associations with different SNPs in the same gene (p < 1 x 10(-5) in Caucasians and p < 2.2 x 10(-4) in African Americans) were also observed for PICALM with HV, SYNPR with TCV, and TTC27 with WMH.
   Interpretation: Our study demonstrates the efficacy of endophenotypes for broadening our understanding of the genetic basis of AD. ANN NEUROL 2012;72:65-75
C1 [Melville, Scott A.; Buros, Jacqueline; Vardarajan, Badri; Logue, Mark W.; Jun, Gyungah; Baldwin, Clinton T.; Farrer, Lindsay A.] Boston Univ, Sch Med, Dept Med Biomed Genet, Boston, MA 02118 USA.
   [Parrado, Antonio R.] Massachusetts Gen Hosp, Genet & Aging Res Unit, Boston, MA 02114 USA.
   [Parrado, Antonio R.] Harvard Univ, Sch Med, Dept Neurol, Boston, MA 02115 USA.
   [Shen, Li; Risacher, Shannon L.; Kim, Sungeun; Saykin, Andrew J.] Indiana Univ, Sch Med, Ctr Neuroimaging, Dept Radiol & Imaging Sci, Indianapolis, IN USA.
   [Jun, Gyungah; Farrer, Lindsay A.] Boston Univ, Sch Med, Dept Ophthalmol, Boston, MA 02118 USA.
   [Jun, Gyungah; Lunetta, Kathryn L.; Farrer, Lindsay A.] Boston Univ, Sch Publ Hlth, Dept Epidemiol, Boston, MA 02118 USA.
   [DeCarli, Charles] Univ Calif Davis, Dept Neurol, Davis, CA 95616 USA.
   [Baldwin, Clinton T.] Boston Univ, Sch Med, Ctr Human Genet, Boston, MA 02118 USA.
   [Farrer, Lindsay A.] Boston Univ, Sch Med, Dept Neurol, Boston, MA 02118 USA.
   [Farrer, Lindsay A.] Boston Univ, Sch Publ Hlth, Dept Biostat, Boston, MA 02118 USA.
RP Farrer, LA (通讯作者)，Boston Univ, Sch Med, Dept Med Biomed Genet, Biomed Genet L320,72 E Concord St, Boston, MA 02118 USA.
EM farrer@bu.edu
RI Farrer, Lindsay/AAS-1035-2020; Shen, Li/AAB-6870-2021; Risacher,
   Shannon/AAI-2141-2019; DeCarli, Charles/B-5541-2009; Saykin,
   Andrew/A-1318-2007
OI Lunetta, Kathryn/0000-0002-9268-810X; Jun, Gyungah/0000-0002-3230-8697;
   Baldwin, Clinton/0000-0002-3275-9463; Risacher,
   Shannon/0000-0002-3304-7943; Saykin, Andrew/0000-0002-1376-8532; Logue,
   Mark/0000-0001-9347-7892; Farrer, Lindsay/0000-0001-5533-4225; Shen,
   Li/0000-0002-5443-0503; Buros, Jacqueline/0000-0001-9588-4889
FU National Institute on Aging [R01-AG09029, R01-AG025259, P30-AG13846,
   P30-AG010129, K01 AG030514]; Dana Foundation; NSF; NIH Clinical and
   Translational Science Institute [TL1 RR025759]; NIH [U01 AG024904, RC2
   AG036535]; National Institute on Aging; National Institute of Biomedical
   Imaging and Bioengineering; National Cell Repository for Alzheimer's
   Disease (NIH) [U24 AG021886]; NIH; Indiana University Stark Neuroscience
   Research Institute Kays Fellowship Award; NATIONAL CENTER FOR RESEARCH
   RESOURCES [TL1RR025759] Funding Source: NIH RePORTER; NATIONAL INSTITUTE
   ON AGING [P30AG010129, K01AG030514, U01AG024904, RC2AG036535,
   U24AG021886, P30AG013846, R01AG009029, R01AG025259] Funding Source: NIH
   RePORTER
FX This work was supported by National Institute on Aging grants
   R01-AG09029, R01-AG025259 (L. A. F) P30-AG13846, P30-AG010129, and K01
   AG030514, the Dana Foundation, and the NSF (L. S.). S. L. R. received a
   predoctoral training fellowship (TL1 RR025759) from the NIH Clinical and
   Translational Science Institute. Collection and sharing of the ADNI data
   are funded by NIH grants U01 AG024904 and RC2 AG036535 (principal
   investigator: Michael W. Weiner, MD). ADNI is funded by the National
   Institute on Aging and the National Institute of Biomedical Imaging and
   Bioengineering, and through generous contributions from the following:
   Abbott, AstraZeneca AB, Bayer Schering Pharma AG, Bristol-Myers Squibb,
   Eisai Global Clinical Development, Elan Corporation, Genentech, GE
   Healthcare, GlaxoSmithKline, Innogenetics, Johnson and Johnson, Eli
   Lilly and Co., Medpace, Merck and Co., Novartis AG, Pfizer, F.
   Hoffman-La Roche, Schering-Plough, Synarc, and Wyeth, as well as
   nonprofit partners the Alzheimer's Association and Alzheimer's Drug
   Discovery Foundation, with participation from the US Food and Drug
   Administration. Private sector contributions to ADNI are facilitated by
   the Foundation for the National Institutes of Health (www.fnih.org). The
   grantee organization is the Northern California Institute for Research
   and Education, and the study is coordinated by the Alzheimer's Disease
   Cooperative Study at the University of California, San Diego. ADNI data
   are disseminated by the Laboratory for Neuro Imaging at the University
   of California at Los Angeles. The National Cell Repository for
   Alzheimer's Disease (NIH grant U24 AG021886) provided support for DNA
   and cell line banking and processing for ADNI.; M.W.L: grant/grants
   pending, NIH. S.L.R.: grants/grants pending, Indiana University Stark
   Neuroscience Research Institute Kays Fellowship Award; travel expenses,
   Alzheimer's Association International Conference on Alzheimer's Disease.
   C. D.: consultancy, Avid Pharmaceuticals, Takeda Pharmaceuticals;
   grants/grants pending, NIH. A.J.S.: consultancy, Pfizer, Baxter;
   employment, Indiana University; grants/grants pending, NIH, Siemens
   Healthcare, Welch-Allyn, Eli Lilly; Editor in Chief, Brain Imaging and
   Behavior. L.A.F.: grants/grants pending, NIH.
CR Anthoni H, 2007, HUM MOL GENET, V16, P667, DOI 10.1093/hmg/ddm009
   Bis JC, 2012, NAT GENET, V44, P545, DOI 10.1038/ng.2237
   Bots ML, 1998, HAEMOSTASIS, V28, P209
   Carmelli D, 1998, STROKE, V29, P1177, DOI 10.1161/01.STR.29.6.1177
   Corsi MM, 2011, BIOGERONTOLOGY, V12, P451, DOI 10.1007/s10522-011-9335-6
   Cuenco KT, 2008, J NEUROIMAGING, V18, P268, DOI 10.1111/j.1552-6569.2007.00191.x
   Cuenco KT, 2011, NEUROBIOL AGING, V32, P249, DOI 10.1016/j.neurobiolaging.2009.02.014
   Cuenco KT, 2008, ARCH NEUROL-CHICAGO, V65, P1640, DOI 10.1001/archneur.65.12.1640
   Dai JF, 2003, MOL BIOL REP, V30, P185, DOI 10.1023/A:1024907723000
   DECARLI C, 1992, J COMPUT ASSIST TOMO, V16, P274, DOI 10.1097/00004728-199203000-00018
   DEWEER B, 1995, J NEUROL NEUROSUR PS, V58, P590, DOI 10.1136/jnnp.58.5.590
   Farrer LA, 1997, JAMA-J AM MED ASSOC, V278, P1349, DOI 10.1001/jama.1997.03550160069041
   Granseth B, 2006, NEURON, V51, P773, DOI 10.1016/j.neuron.2006.08.029
   Green RC, 2002, JAMA-J AM MED ASSOC, V287, P329, DOI 10.1001/jama.287.3.329
   Halekoh U, 2006, J STAT SOFTW, V15, P1, DOI 10.18637/jss.v015.i02
   Hauser PS, 2011, PROG LIPID RES, V50, P62, DOI 10.1016/j.plipres.2010.09.001
   Hollingworth P, 2011, NAT GENET, V43, P429, DOI 10.1038/ng.803
   Jack CR, 2008, J MAGN RESON IMAGING, V27, P685, DOI 10.1002/jmri.21049
   Jun G, ARCH NEUROL IN PRESS
   Lambert JC, 2009, NAT GENET, V41, P1094, DOI 10.1038/ng.439
   Li Y, 2010, GENET EPIDEMIOL, V34, P816, DOI 10.1002/gepi.20533
   Logue MW, 2011, ARCH NEUROL-CHICAGO, V68, P1569, DOI 10.1001/archneurol.2011.646
   Longo-Guess CM, 2005, P NATL ACAD SCI USA, V102, P7894, DOI 10.1073/pnas.0500760102
   Lunetta KL, 2007, ALZ DIS ASSOC DIS, V21, P85, DOI 10.1097/WAD.0b013e3180653bf7
   McPeek MS, 2000, AM J HUM GENET, V66, P1076, DOI 10.1086/302800
   Morra JH, 2008, NEUROIMAGE, V43, P59, DOI 10.1016/j.neuroimage.2008.07.003
   Nagy Z, 1996, DEMENTIA, V7, P76, DOI 10.1159/000106857
   Naj AC, 2011, NAT GENET, V43, P436, DOI 10.1038/ng.801
   Petersen RC, 2010, NEUROLOGY, V74, P201, DOI 10.1212/WNL.0b013e3181cb3e25
   Plassman BL, 1997, NEUROLOGY, V48, P985, DOI 10.1212/WNL.48.4.985
   Potkin SG, 2009, PLOS ONE, V4, DOI 10.1371/journal.pone.0006501
   Price AL, 2006, NAT GENET, V38, P904, DOI 10.1038/ng1847
   Pritchard JK, 2000, GENETICS, V155, P945
   Purcell S, 2007, AM J HUM GENET, V81, P559, DOI 10.1086/519795
   Rogaeva E, 2007, NAT GENET, V39, P168, DOI 10.1038/ng1943
   SCHELTENS P, 1992, J NEUROL NEUROSUR PS, V55, P967, DOI 10.1136/jnnp.55.10.967
   Seshadri S, 2007, BMC MED GENET, V8, DOI 10.1186/1471-2350-8-S1-S15
   Shabbir MI, 2006, J MED GENET, V43, DOI 10.1136/jmg.2005.039834
   Shen L, 2010, NEUROIMAGE, V53, P1051, DOI 10.1016/j.neuroimage.2010.01.042
   Sherva R, 2011, CURR PSYCHIAT REP, V13, P138, DOI 10.1007/s11920-011-0184-4
   Stein JL, 2012, NAT GENET, V44, P552, DOI 10.1038/ng.2250
   Stein JL, 2010, NEUROIMAGE, V53, P1160, DOI 10.1016/j.neuroimage.2010.02.032
   Stein JL, 2010, NEUROIMAGE, V51, P542, DOI 10.1016/j.neuroimage.2010.02.068
   Stellos K, 2010, J CEREBR BLOOD F MET, V30, P1817, DOI 10.1038/jcbfm.2010.140
   Sullivan EV, 2001, HIPPOCAMPUS, V11, P754, DOI 10.1002/hipo.1091
   Tebar F, 1999, MOL BIOL CELL, V10, P2687, DOI 10.1091/mbc.10.8.2687
   Weiner Michael W, 2013, Alzheimers Dement, V9, pe111, DOI [10.1016/j.jalz.2011.09.172, 10.1016/j.jalz.2013.05.1769]
   Willer CJ, 2010, BIOINFORMATICS, V26, P2190, DOI 10.1093/bioinformatics/btq340
NR 48
TC 44
Z9 44
U1 0
U2 10
PU WILEY
PI HOBOKEN
PA 111 RIVER ST, HOBOKEN 07030-5774, NJ USA
SN 0364-5134
EI 1531-8249
J9 ANN NEUROL
JI Ann. Neurol.
PD JUL
PY 2012
VL 72
IS 1
BP 65
EP 75
DI 10.1002/ana.23644
PG 11
WC Clinical Neurology; Neurosciences
WE Science Citation Index Expanded (SCI-EXPANDED)
SC Neurosciences & Neurology
GA 994QH
UT WOS:000307945700010
PM 22745009
OA Green Accepted
DA 2022-10-31
ER

PT J
AU Ong, KH
   Ramachandram, D
   Mandava, R
   Shuaib, IL
AF Ong, Kok Haur
   Ramachandram, Dhanesh
   Mandava, Rajeswari
   Shuaib, Ibrahim Lutfi
TI Automatic white matter lesion segmentation using an adaptive outlier
   detection method
SO MAGNETIC RESONANCE IMAGING
LA English
DT Article
DE MRI; Outlier; White matter lesions; White matter hyperintensities;
   Leukoaraiosis; Adaptive trimmed mean algorithm; Box-whisker plot
ID TISSUE CLASSIFICATION; ALZHEIMERS-DISEASE; BRAIN-TISSUE; MR-IMAGES;
   HYPERINTENSITIES; QUANTIFICATION; PROGRESSION; IMPACT
AB White matter (WM) lesions are diffuse WM abnormalities that appear as hyperintense (bright) regions in cranial magnetic resonance imaging (MRI). WM lesions are often observed in older populations and are important indicators of stroke, multiple sclerosis, dementia and other brain-related disorders. In this paper, a new automated method for WM lesions segmentation is presented. In the proposed method, the presence of WM lesions is detected as outliers in the intensity distribution of the fluid-attenuated inversion recovery (FLAIR) MR images using an adaptive outlier detection approach. Outliers are detected using a novel adaptive trimmed mean algorithm and box-whisker plot. In addition, pre- and postprocessing steps are implemented to reduce false positives attributed to MRI artifacts commonly observed in FLAIR sequences. The approach is validated using the cranial MRI sequences of 38 subjects. A significant correlation (R=0.9641, P value=3.12x10(-3)) is observed between the automated approach and manual segmentation by radiologist. The accuracy of the proposed approach was further validated by comparing the lesion volumes computed using the automated approach and lesions manually segmented by an expert radiologist. Finally, the proposed approach is compared against leading lesion segmentation algorithms using a benchmark dataset. Crown Copyright (C) 2012 Published by Elsevier Inc. All rights reserved.
C1 [Ong, Kok Haur; Ramachandram, Dhanesh; Mandava, Rajeswari] Univ Sains Malaysia, Comp Vis Res Grp, Sch Comp Sci, George Town 11800, Malaysia.
   [Shuaib, Ibrahim Lutfi] Univ Sains Malaysia, Inst Adv Med & Dent, Dept Radiol, Kepala Batas 13200, Pulau Pinang, Malaysia.
RP Ong, KH (通讯作者)，Univ Sains Malaysia, Comp Vis Res Grp, Sch Comp Sci, Room 501,Level 5,Block G31, George Town 11800, Malaysia.
EM kokhaur@cs.usm.my; dhaneshr@cs.usm.my; mandava@cs.usm.my;
   Ibrahim@amdi.usm.edu.my
OI Ramachandram, Dhanesh/0000-0002-7097-8747
FU Universiti Sains Malaysia's Research University Grant "Delineation and
   3D Visualization of Tumor and Risk Structures" (DVTRS)
   [1001/PKOMP/817001]
FX This work is funded through Universiti Sains Malaysia's Research
   University Grant "Delineation and 3D Visualization of Tumor and Risk
   Structures" (DVTRS) (Grant No: 1001/PKOMP/817001).
CR Admiraal-Behloul F, 2005, NEUROIMAGE, V28, P607, DOI 10.1016/j.neuroimage.2005.06.061
   Anbeek P, 2004, NEUROIMAGE, V21, P1037, DOI 10.1016/j.neuroimage.2003.10.012
   Anbeek P, MIDAS J, P1
   Appenzeller S, 2008, ANN NEUROL, V64, P635, DOI 10.1002/ana.21483
   Bailey WM, 2007, RADIOGRAPHY, V13, P283, DOI 10.1016/j.radi.2006.03.005
   Beare R, 2009, NEUROIMAGE, V47, P199, DOI 10.1016/j.neuroimage.2009.03.055
   BEZDEK JC, 1984, COMPUT GEOSCI, V10, P191, DOI 10.1016/0098-3004(84)90020-7
   Bricq S, MIDAS J, P1
   Cavalieri M, 2010, NEURODEGENER DIS, V7, P122, DOI 10.1159/000285521
   de Boer R, 2007, I S BIOMED IMAGING, P652
   de Boer R, 2009, NEUROIMAGE, V45, P1151, DOI 10.1016/j.neuroimage.2009.01.011
   Debette S, 2010, BMJ-BRIT MED J, V26, P341
   Garcia-Lorenzo D, MIDAS J, P1
   Geremia E, 2010, LECT NOTES COMPUT SC, V6361, P111
   Hirono N, 2000, STROKE, V31, P2182, DOI 10.1161/01.STR.31.9.2182
   Hu T., 2004, Intelligent Data Analysis, V8, P79
   Huang A, 2009, LECT NOTES COMPUT SC, V5762, P474
   Jack CR, 2001, J MAGN RESON IMAGING, V14, P668, DOI 10.1002/jmri.10011
   KIKINIS R, 1992, JMRI-J MAGN RESON IM, V2, P619, DOI 10.1002/jmri.1880020603
   Kroon D, MIDAS J, P1
   Lao ZQ, 2006, I S BIOMED IMAGING, P307
   Launer Lenore J, 2004, Top Magn Reson Imaging, V15, P365, DOI 10.1097/01.rmr.0000168216.98338.8d
   Lebrun C, MIDAS J, P1
   Li CM, 2009, LECT NOTES COMPUT SC, V5636, P288
   Morra J, MIDAS J, P1
   O'Sullivan Mike, 2008, Pract Neurol, V8, P26, DOI 10.1136/jnnp.2007.139428
   Ong KH, 2010, P MED IMAG UND AN WA
   Park MH, 2011, INT PSYCHOGERIATR, V23, P780, DOI 10.1017/S1041610210002140
   Payne ME, 2002, PSYCHIAT RES-NEUROIM, V115, P63, DOI 10.1016/S0925-4927(02)00009-4
   Prastawa M, MIDAS J, P1
   Quddus A, 2005, P ANN INT IEEE EMBS, P463, DOI 10.1109/IEMBS.2005.1616447
   Schwertman NC, 2004, COMPUT STAT DATA AN, V47, P165, DOI 10.1016/j.csda.2003.10.012
   Scully M, MIDAS J, P1
   Shiee N, MIDAS J, P1
   Shiee N, 2010, NEUROIMAGE, V49, P1524, DOI 10.1016/j.neuroimage.2009.09.005
   Silbert LC, 2008, NEUROLOGY, V71, P108, DOI 10.1212/01.wnl.0000316799.86917.37
   Sled JG, 1998, IEEE T MED IMAGING, V17, P87, DOI 10.1109/42.668698
   Smith SM, 2002, HUM BRAIN MAPP, V17, P143, DOI 10.1002/hbm.10062
   Smith SM, 2004, NEUROIMAGE, V23, pS208, DOI 10.1016/j.neuroimage.2004.07.051
   Styner M, MIDAS J, P1
   Tukey JW., 1977, EXPLORATORY DATA ANA, V2
   Tustison NJ, 2009, INSIGHT J, P2
   Udupa JK, 1997, IEEE T MED IMAGING, V16, P598, DOI 10.1109/42.640750
   Wahlund LO, 2001, STROKE, V32, P1318, DOI 10.1161/01.STR.32.6.1318
   Wen W, 2004, NEUROIMAGE, V22, P144, DOI 10.1016/j.neuroimage.2003.12.027
   Wu MJ, 2006, PSYCHIAT RES-NEUROIM, V148, P133, DOI 10.1016/j.pscychresns.2006.09.003
   Yamauchi H, 2002, J NEUROL NEUROSUR PS, V72, P576, DOI 10.1136/jnnp.72.5.576
   Zacharaki EI, 2008, LECT NOTES COMPUT SC, V5241, P620, DOI 10.1007/978-3-540-85988-8_74
   Zhuang AH, 2006, NEUROIMAGE, V32, P79, DOI 10.1016/j.neuroimage.2006.03.019
NR 49
TC 36
Z9 36
U1 0
U2 16
PU ELSEVIER SCIENCE INC
PI NEW YORK
PA STE 800, 230 PARK AVE, NEW YORK, NY 10169 USA
SN 0730-725X
EI 1873-5894
J9 MAGN RESON IMAGING
JI Magn. Reson. Imaging
PD JUL
PY 2012
VL 30
IS 6
BP 807
EP 823
DI 10.1016/j.mri.2012.01.007
PG 17
WC Radiology, Nuclear Medicine & Medical Imaging
WE Science Citation Index Expanded (SCI-EXPANDED)
SC Radiology, Nuclear Medicine & Medical Imaging
GA 959IW
UT WOS:000305307100007
PM 22578927
DA 2022-10-31
ER

PT J
AU Rogalski, E
   Stebbins, GT
   Barnes, CA
   Murphy, CM
   Stoub, TR
   George, S
   Ferrari, C
   Shah, RC
   DeToledo-Morrell, L
AF Rogalski, E.
   Stebbins, G. T.
   Barnes, C. A.
   Murphy, C. M.
   Stoub, T. R.
   George, S.
   Ferrari, C.
   Shah, R. C.
   deToledo-Morrell, L.
TI Age-related changes in parahippocampal white matter integrity: A
   diffusion tensor imaging study
SO NEUROPSYCHOLOGIA
LA English
DT Article
DE Magnetic resonance imaging; Aging; Memory; Tractography; Medial temporal
   lobe; Perforant pathway
ID MILD COGNITIVE IMPAIRMENT; ALZHEIMERS-DISEASE; IN-VIVO; FIBER PATHWAYS;
   DENTATE GYRUS; TEMPORAL-LOBE; HIPPOCAMPAL; BRAIN; MRI; SYNAPSES
AB The axons in the parahippocampal white matter (PWM) region that includes the perforant pathway relay multimodal sensory information, important for memory function, from the entorhinal cortex to the hippocampus. Previous work suggests that the integrity of the PWM shows changes in individuals with amnestic mild cognitive impairment and is further compromised as Alzheimer's disease progresses. The present study was undertaken to determine the effects of healthy aging on macro- and micro-structural alterations in the PWM. The study characterized in vivo white matter changes in the parahippocampal region that includes the perforant pathway in cognitively healthy young (YNG, n=21) compared to cognitively healthy older (OLD, n=21) individuals using volumetry, diffusion tensor imaging (DTI) and tractography. Results demonstrated a significant reduction in PWM volume in old participants, with further indications of reduced integrity of remaining white matter fibers. In logistic regressions, PWM volume, memory performance and DTI indices of PWM integrity were significant indicator variables for differentiating the young and old participants. Taken together, these findings suggest that age-related alterations do occur in the PWM region and may contribute to the normal decline in memory function seen in healthy aging by degrading information flow to the hippocampus. (C) 2012 Elsevier Ltd. All rights reserved,
C1 [Stebbins, G. T.; Stoub, T. R.; George, S.; Ferrari, C.; deToledo-Morrell, L.] Rush Univ, Med Ctr, Dept Neurol Sci, Chicago, IL 60612 USA.
   [Rogalski, E.] Northwestern Univ, Feinberg Sch Med, Cognit Neurol & Alzheimers Dis Ctr, Chicago, IL 60611 USA.
   [Barnes, C. A.] Univ Arizona, Dept Psychol, Tucson, AZ 85721 USA.
   [Barnes, C. A.] Univ Arizona, Dept Neurol, Tucson, AZ USA.
   [Barnes, C. A.] Univ Arizona, Arizona Res Labs, Div Neural Syst Memory & Aging, Tucson, AZ USA.
   [Barnes, C. A.] Univ Arizona, Evelyn F McKnight Brain Inst, Tucson, AZ USA.
   [Shah, R. C.] Rush Univ, Med Ctr, Dept Family Med, Chicago, IL 60612 USA.
   [Shah, R. C.] Rush Univ, Med Ctr, Rush Alzheimers Dis Ctr, Chicago, IL 60612 USA.
   [Murphy, C. M.] Univ Arizona, Dept Med, Tucson, AZ USA.
RP DeToledo-Morrell, L (通讯作者)，Rush Univ, Med Ctr, Dept Neurol Sci, Chicago, IL 60612 USA.
EM ldetoled@rush.edu
RI Stoub, Travis/ABF-7039-2021; Shah, Raj/AAS-2210-2021; Rogalski,
   Emily/K-7142-2019
OI Shah, Raj/0000-0001-9706-9730; 
FU National Institute on Aging, National Institutes of Health [P01 AG09466,
   P30 AG10161]; Illinois Department of Public Health; McKnight Brain
   Research Foundation; NATIONAL INSTITUTE ON AGING [P30AG010161,
   P01AG009466] Funding Source: NIH RePORTER
FX This work was supported by Grants P01 AG09466 and P30 AG10161 from the
   National Institute on Aging, National Institutes of Health, the Illinois
   Department of Public Health and the McKnight Brain Research Foundation.
   The authors wish to thank Roland Bammer, Ph.D. and Michael E. Moseley,
   Ph.D. from Stanford University for supplying the pulse sequence used in
   the diffusion tensor imaging scans.
CR Abe O, 2008, NEUROBIOL AGING, V29, P102, DOI 10.1016/j.neurobiolaging.2006.09.003
   AMARAL DG, 1987, J COMP NEUROL, V264, P326, DOI 10.1002/cne.902640305
   BARNES CA, 1980, J PHYSIOL-LONDON, V309, P473, DOI 10.1113/jphysiol.1980.sp013521
   BARNES CA, 1979, J COMP PHYSIOL PSYCH, V93, P74, DOI 10.1037/h0077579
   Bartzokis G, 2004, J ALZHEIMERS DIS, V6, pS53
   Basser PJ, 2000, MAGNET RESON MED, V44, P625, DOI 10.1002/1522-2594(200010)44:4<625::AID-MRM17>3.0.CO;2-O
   Basser PJ, 1996, J MAGN RESON SER B, V111, P209, DOI 10.1016/j.jmr.2011.09.022
   BASSER PJ, 1994, J MAGN RESON SER B, V103, P247, DOI 10.1006/jmrb.1994.1037
   Brickman A. M., 2011, NEUROBIOLOGY AGING
   Buschke H, 1986, DEV NEUROPSYCHOL, V2, P287, DOI 10.1080/87565648609540350
   Conturo TE, 1999, P NATL ACAD SCI USA, V96, P10422, DOI 10.1073/pnas.96.18.10422
   de Toledo-Morrell L, 2000, HIPPOCAMPUS, V10, P136, DOI 10.1002/(SICI)1098-1063(2000)10:2<136::AID-HIPO2>3.0.CO;2-J
   deToledo-Morrell L, 2004, NEUROBIOL AGING, V25, P1197, DOI 10.1016/j.neurobiolaging.2003.12.007
   FOLSTEIN MF, 1975, J PSYCHIAT RES, V12, P189, DOI 10.1016/0022-3956(75)90026-6
   GEINISMAN Y, 1986, P NATL ACAD SCI USA, V83, P3027, DOI 10.1073/pnas.83.9.3027
   GEINISMAN Y, 1992, HIPPOCAMPUS, V2, P437, DOI 10.1002/hipo.450020411
   Huang J, 2007, AM J NEURORADIOL, V28, P1943, DOI 10.3174/ajnr.A0700
   Huang JB, 2007, ANN NY ACAD SCI, V1097, P259, DOI 10.1196/annals.1379.021
   HYMAN BT, 1984, SCIENCE, V225, P1168, DOI 10.1126/science.6474172
   Kalus P, 2006, NEUROIMAGE, V30, P713, DOI 10.1016/j.neuroimage.2005.10.035
   Kantarci K, 2011, NEUROLOGY, V77, P26, DOI 10.1212/WNL.0b013e31822313dc
   Lori NF, 2002, NMR BIOMED, V15, P493, DOI 10.1002/nbm.779
   Malykhin N, 2011, BRAIN STRUCT FUNCT, V216, P417, DOI 10.1007/s00429-011-0321-1
   Medina D, 2006, NEUROBIOL AGING, V27, P663, DOI 10.1016/j.neurobiolaging.2005.03.026
   Mori S, 1999, ANN NEUROL, V45, P265, DOI 10.1002/1531-8249(199902)45:2<265::AID-ANA21>3.0.CO;2-3
   MORRIS JC, 1989, NEUROLOGY, V39, P1159, DOI 10.1212/wnl.43.12.2457
   Moseley M, 2002, NMR BIOMED, V15, P553, DOI 10.1002/nbm.785
   Pandya D. N., 1975, BRAIN RES, V95, P1
   Pandya D. N., 1975, BRAIN RES, V95, P25
   Pfefferbaum A, 2000, MAGNET RESON MED, V44, P259, DOI 10.1002/1522-2594(200008)44:2<259::AID-MRM13>3.0.CO;2-6
   Rasmussen T, 1996, NEUROBIOL AGING, V17, P143, DOI 10.1016/0197-4580(95)02032-2
   Raz N, 1997, CEREB CORTEX, V7, P268, DOI 10.1093/cercor/7.3.268
   Reisberg B, 1999, EUR ARCH PSY CLIN N, V249, P28
   Reisberg Barry, 2002, Am J Alzheimers Dis Other Demen, V17, P202, DOI 10.1177/153331750201700411
   Rogalski EJ, 2009, BEHAV NEUROL, V21, P51, DOI [10.3233/BEN-2009-0235, 10.1155/2009/408037]
   Rohde GK, 2004, MAGN RESON MED, V51, P103, DOI 10.1002/mrm.10677
   Salat DH, 2010, NEUROBIOL AGING, V31, P244, DOI 10.1016/j.neurobiolaging.2008.03.013
   Salat DH, 2009, NEUROIMAGE, V44, P1247, DOI 10.1016/j.neuroimage.2008.10.030
   Salat DH, 2005, NEUROBIOL AGING, V26, P1215, DOI 10.1016/j.neurobiolaging.2004.09.017
   Sasoon E., 2011, BRAIN STRUCTURE FUNC
   Smith TD, 2000, J NEUROSCI, V20, P6587, DOI 10.1523/JNEUROSCI.20-17-06587.2000
   SQUIRE LR, 1991, SCIENCE, V253, P1380, DOI 10.1126/science.1896849
   Stoub TR, 2010, NEUROBIOL AGING, V31, P1089, DOI 10.1016/j.neurobiolaging.2008.08.003
   Stoub T. R., 2011, NEUROBIOLOGY AGING
   Stoub TR, 2005, NEUROLOGY, V64, P1520, DOI 10.1212/01.WNL.0000160089.43264.1A
   Stoub TR, 2006, P NATL ACAD SCI USA, V103, P10041, DOI 10.1073/pnas.0603414103
   Stricker NH, 2009, NEUROIMAGE, V45, P10, DOI 10.1016/j.neuroimage.2008.11.027
   Sullivan EV, 2006, NEUROSCI BIOBEHAV R, V30, P749, DOI 10.1016/j.neubiorev.2006.06.002
   Sullivan EV, 2010, NEUROBIOL AGING, V31, P464, DOI 10.1016/j.neurobiolaging.2008.04.007
   Thottakara P, 2006, NEUROIMAGE, V29, P868, DOI 10.1016/j.neuroimage.2005.08.051
   Tisserand DJ, 2000, NEUROBIOL AGING, V21, P569, DOI 10.1016/S0197-4580(00)00133-0
   VANHOESEN GW, 1975, BRAIN RES, V95, P39, DOI 10.1016/0006-8993(75)90206-1
   Voineskos A. N., 2010, NEUROBIOLOGY AGING
   Wang C., 2010, NEUROBIOLOGY AGING
   Yassa MA, 2011, J ALZHEIMERS DIS, V26, P297, DOI 10.3233/JAD-2011-0005
   Yassa MA, 2010, P NATL ACAD SCI USA, V107, P12687, DOI 10.1073/pnas.1002113107
   Young BJ, 1997, J NEUROSCI, V17, P5183
NR 57
TC 32
Z9 33
U1 0
U2 6
PU PERGAMON-ELSEVIER SCIENCE LTD
PI OXFORD
PA THE BOULEVARD, LANGFORD LANE, KIDLINGTON, OXFORD OX5 1GB, ENGLAND
SN 0028-3932
EI 1873-3514
J9 NEUROPSYCHOLOGIA
JI Neuropsychologia
PD JUL
PY 2012
VL 50
IS 8
BP 1759
EP 1765
DI 10.1016/j.neuropsychologia.2012.03.033
PG 7
WC Behavioral Sciences; Neurosciences; Psychology, Experimental
WE Science Citation Index Expanded (SCI-EXPANDED); Social Science Citation Index (SSCI)
SC Behavioral Sciences; Neurosciences & Neurology; Psychology
GA 982ES
UT WOS:000307025600005
PM 22561887
OA Green Accepted
DA 2022-10-31
ER

PT J
AU Yakushiji, Y
   Noguchi, T
   Hara, M
   Nishihara, M
   Eriguchi, M
   Nanri, Y
   Nishiyama, M
   Hirotsu, T
   Nakajima, J
   Kuroda, Y
   Hara, H
AF Yakushiji, Yusuke
   Noguchi, Tomoyuki
   Hara, Megumi
   Nishihara, Masashi
   Eriguchi, Makoto
   Nanri, Yusuke
   Nishiyama, Masanori
   Hirotsu, Tatsumi
   Nakajima, Junko
   Kuroda, Yasuo
   Hara, Hideo
TI Distributional Impact of Brain Microbleeds on Global Cognitive Function
   in Adults Without Neurological Disorder
SO STROKE
LA English
DT Article
DE microbleeds; cognitive impairment; hypertension; cerebral amyloid
   angiopathy
ID CEREBRAL AMYLOID ANGIOPATHY; ROTTERDAM-SCAN; ALZHEIMERS-DISEASE;
   RISK-FACTORS; INTRACEREBRAL HEMORRHAGE; DEMENTIA; PREVALENCE;
   IMPAIRMENT; PROFILE; MRI
AB Background and Purpose-Brain microbleeds (MBs) are considered to be associated with cognitive decline and can be pathologically and topographically classified as cerebral amyloid angiopathy-related (located in lobar regions) and hypertensive microangiopathy-related (located in deep regions). We examined whether different effects on global cognitive function might be seen with different distributions of MBs.
   Methods-A total of 1279 adults without neurological disorders were studied prospectively. Subjects were divided into 4 groups: without-MBs group; lobar group; deep group; and with in both areas (diffuse group). The Mini-Mental State Examination was administered to determine global cognitive functions, with scores <27 regarded as subnormal.
   Results-MBs were detected in 98 subjects (8%): 36 subjects (3%) classified as lobar group, 48 subjects (4%) as deep group, and 14 subjects (1%) as diffuse group. Subnormal scores were found in 76 subjects (5.9%), associated with age, education, hypertension, severe white matter hyperintensities, and distribution and number of MBs. In the final model of logistic regression analysis, the deep group (OR, 2.79; 95% CI, 1.14-6.79) was associated with subnormal scores, whereas the lobar group (OR, 0.77; 95% CI, 0.17-3.44) was not. Trend for the diffuse group did not reach the level of significance (OR, 5.01; 95% CI, 0.88-28.41). These trends were also seen in analysis using another cut-off point for subnormal score. Scores for total Mini-Mental State Examination and attention and calculation were significantly lower in the deep group and the diffuse groups compared with the without-MBs group.
   Conclusions-This Japanese cross-sectional study demonstrated that MB-related global cognitive dysfunction seems to occur based on hypertensive pathogenesis rather than on cerebral amyloid angiopathy. (Stroke. 2012;43:1800-1805.)
C1 [Yakushiji, Yusuke; Eriguchi, Makoto; Nanri, Yusuke; Kuroda, Yasuo; Hara, Hideo] Saga Univ, Div Neurol, Dept Internal Med, Fac Med, Saga 8498501, Japan.
   [Noguchi, Tomoyuki; Nishihara, Masashi] Saga Univ, Dept Radiol, Fac Med, Saga 8498501, Japan.
   [Hara, Megumi] Saga Univ, Dept Prevent Med, Fac Med, Saga 8498501, Japan.
   [Nishiyama, Masanori; Hirotsu, Tatsumi; Nakajima, Junko] Yuai Kai Oda Hosp, Kashima, Japan.
RP Yakushiji, Y (通讯作者)，Saga Univ, Div Neurol, Dept Internal Med, Fac Med, 5-1-1 Nabeshima, Saga 8498501, Japan.
EM yakushij@cc.saga-u.ac.jp
RI Hara, Masayuki/AAH-4361-2019
OI Hara, Megumi/0000-0002-8708-3237
FU Ministry of Education, Culture, Sports, Science and Technology of Japan
FX This work was partially supported by a Grant-in-Aid for University
   Reform 2006 from the Ministry of Education, Culture, Sports, Science and
   Technology of Japan.
CR Bronnick K, 2007, J NEUROL NEUROSUR PS, V78, P1064, DOI 10.1136/jnnp.2006.108076
   Cordonnier C, 2006, NEUROLOGY, V66, P1356, DOI 10.1212/01.wnl.0000210535.20297.ae
   Cordonnier C, 2011, BRAIN, V134, P335, DOI 10.1093/brain/awq321
   Fazekas F, 1999, AM J NEURORADIOL, V20, P637
   FAZEKAS F, 1987, AM J ROENTGENOL, V149, P351, DOI 10.2214/ajr.149.2.351
   Folstein M. F., 2001, MINIMENTAL STATE EXA
   FOLSTEIN MF, 1975, J PSYCHIAT RES, V12, P189, DOI 10.1016/0022-3956(75)90026-6
   FRIEDEWALD WT, 1972, CLIN CHEM, V18, P499
   Greenberg SM, 2004, STROKE, V35, P1415, DOI 10.1161/01.STR.0000126807.69758.0e
   Hanyu H, 2003, J NEUROL, V250, P1496, DOI 10.1007/s00415-003-0245-7
   Jack CR, 2010, LANCET NEUROL, V9, P119, DOI 10.1016/S1474-4422(09)70299-6
   Koga H, 2002, J NEUROL NEUROSUR PS, V72, P737, DOI 10.1136/jnnp.72.6.737
   Kwa VIH, 1998, ANN NEUROL, V44, P372, DOI 10.1002/ana.410440313
   Mesker DJ, 2011, ARCH NEUROL-CHICAGO, V68, P656, DOI 10.1001/archneurol.2011.93
   Muslimovic D, 2005, NEUROLOGY, V65, P1239, DOI 10.1212/01.wnl.0000180516.69442.95
   O'Sullivan M, 2005, J NEUROL NEUROSUR PS, V76, P1140, DOI 10.1136/jnnp.2004.045963
   Pfeifer LA, 2002, NEUROLOGY, V58, P1629, DOI 10.1212/WNL.58.11.1629
   Poels MMF, 2012, NEUROLOGY, V78, P326, DOI 10.1212/WNL.0b013e3182452928
   Poels MMF, 2010, STROKE, V41, pS103, DOI 10.1161/STROKEAHA.110.595181
   Qiu C, 2010, NEUROLOGY, V75, P2221, DOI 10.1212/WNL.0b013e3182020349
   Rosand J, 2005, ANN NEUROL, V58, P459, DOI 10.1002/ana.20596
   Schrag M, 2010, ACTA NEUROPATHOL, V119, P291, DOI 10.1007/s00401-009-0615-z
   Seo SW, 2007, STROKE, V38, P1949, DOI 10.1161/STROKEAHA.106.477315
   Smith EE, 2009, STROKE, V40, P2601, DOI 10.1161/STROKEAHA.108.536839
   Tanaka A, 1999, STROKE, V30, P1637, DOI 10.1161/01.STR.30.8.1637
   van Es ACGM, 2011, NEUROLOGY, V77, P1446, DOI 10.1212/WNL.0b013e318232ab1d
   Vernooij MW, 2008, NEUROLOGY, V70, P1208, DOI 10.1212/01.wnl.0000307750.41970.d9
   Werring DJ, 2004, BRAIN, V127, P2265, DOI 10.1093/brain/awh253
   Winkleby MA, 1998, JAMA-J AM MED ASSOC, V280, P356, DOI 10.1001/jama.280.4.356
   Yakushiji Y, 2011, J STROKE CEREBROVASC, V20, P214, DOI 10.1016/j.jstrokecerebrovasdis.2009.12.001
   Yakushiji Y, 2008, STROKE, V39, P3323, DOI 10.1161/STROKEAHA.108.516112
NR 31
TC 47
Z9 52
U1 0
U2 1
PU LIPPINCOTT WILLIAMS & WILKINS
PI PHILADELPHIA
PA 530 WALNUT ST, PHILADELPHIA, PA 19106-3621 USA
SN 0039-2499
J9 STROKE
JI Stroke
PD JUL
PY 2012
VL 43
IS 7
BP 1800
EP 1805
DI 10.1161/STROKEAHA.111.647065
PG 6
WC Clinical Neurology; Peripheral Vascular Disease
WE Science Citation Index Expanded (SCI-EXPANDED)
SC Neurosciences & Neurology; Cardiovascular System & Cardiology
GA 967BV
UT WOS:000305882000023
PM 22581820
OA Bronze
DA 2022-10-31
ER

PT J
AU Beynon, R
   Sterne, JAC
   Wilcock, G
   Likeman, M
   Harbord, RM
   Astin, M
   Burke, M
   Bessell, A
   Ben-Shlomo, Y
   Hawkins, J
   Hollingworth, W
   Whiting, P
AF Beynon, Rebecca
   Sterne, Jonathan A. C.
   Wilcock, Gordon
   Likeman, Marcus
   Harbord, Roger M.
   Astin, Margaret
   Burke, Margaret
   Bessell, Alysson
   Ben-Shlomo, Yoav
   Hawkins, James
   Hollingworth, William
   Whiting, Penny
TI Is MRI better than CT for detecting a vascular component to dementia? A
   systematic review and meta-analysis
SO BMC NEUROLOGY
LA English
DT Review
DE Dementia; CT; MRI; Diagnosis; Systematic review
ID WHITE-MATTER LESIONS; ALZHEIMERS-DISEASE; COMPUTED-TOMOGRAPHY;
   DIFFERENTIAL-DIAGNOSIS; CLINICAL-DIAGNOSIS; LOW ATTENUATION; ATROPHY;
   BRAIN; ACCURACY; LUCENCIES
AB Background: Identification of causes of dementia soon after symptom onset is important, because appropriate treatment of some causes of dementia can slow or halt its progression or enable symptomatic treatment where appropriate. The accuracy of MRI and CT, and whether MRI is superior to CT, in detecting a vascular component to dementia in autopsy confirmed and clinical cohorts of patients with VaD, combined AD and VaD ("mixed dementia"), and AD remain unclear. We conducted a systematic review and meta-analysis to investigate this question.
   Methods: We searched eight databases and screened reference lists to identify studies addressing the review question. We assessed study quality using QUADAS. We estimated summary diagnostic accuracy according to imaging finding, and ratios of diagnostic odds ratios (RDORs) for MRI versus CT and high versus low risk of bias.
   Results: We included 7 autopsy and 31 non-autopsy studies. There was little evidence that selective patient enrolment and risk of incorporation bias impacted on diagnostic accuracy (p = 0.12 to 0.95). The most widely reported imaging finding was white matter hyperintensities. For CT (11 studies) summary sensitivity and specificity were 71% (95% CI 53%-85%) and 55% (44%-66%). Corresponding figures for MRI (6 studies) were 95% (87%-98%) and 26% (12%-50%). General infarcts was the most specific imaging finding on MRI (96%; 95% CI 94%-97%) and CT (96%; 93%-98%). However, sensitivity was low for both MRI (53%; 36%-70%) and CT (52%; 22% to 80%). No imaging finding had consistently high sensitivity. Based on non-autopsy studies, MRI was more accurate than CT for six of seven imaging findings, but confidence intervals were wide.
   Conclusion: There is insufficient evidence to suggest that MRI is superior to CT with respect to identifying cerebrovascular changes in autopsy-confirmed and clinical cohorts of VaD, AD, and 'mixed dementia'.
C1 [Beynon, Rebecca; Sterne, Jonathan A. C.; Harbord, Roger M.; Astin, Margaret; Burke, Margaret; Ben-Shlomo, Yoav; Hawkins, James; Hollingworth, William; Whiting, Penny] Univ Bristol, Sch Social & Community Med, Bristol BS8 2PS, Avon, England.
   [Likeman, Marcus] Frenchay Hosp, Bristol BS16 1LE, Avon, England.
   [Wilcock, Gordon] Univ Oxford, John Radcliffe Hosp, Nuffield Dept Clin Med, Oxford OX3 9DU, England.
   [Bessell, Alysson] Univ Bristol, Sch Oral & Dent Sci, Bristol BS1 2LY, Avon, England.
RP Whiting, P (通讯作者)，Univ Bristol, Sch Social & Community Med, Canynge Hall,39 Whatley Rd, Bristol BS8 2PS, Avon, England.
EM penny.whiting@bristol.ac.uk
RI Sterne, Jonathan/Z-3106-2019; Ben-Shlomo, Yoav/ABD-2004-2021; Harbord,
   Roger M/A-8699-2008
OI Sterne, Jonathan/0000-0001-8496-6053; Harbord, Roger
   M/0000-0002-2257-8271; Hollingworth, William/0000-0002-0840-6254;
   Ben-Shlomo, Yoav/0000-0001-6648-3007; Whiting, Penny/0000-0003-1138-5682
FU United Kingdom Medical Research Council [G0801405]; NIHR Biomedical
   Research Centre Programme, Oxford; MRC [G0801405] Funding Source: UKRI;
   Medical Research Council [G0801405] Funding Source: researchfish;
   National Institute for Health Research [NF-SI-0611-10168] Funding
   Source: researchfish
FX The review was funded by the United Kingdom Medical Research Council
   (Grant Code G0801405). GW was partly funded by the NIHR Biomedical
   Research Centre Programme, Oxford.
CR AHARONPERETZ J, 1988, ARCH NEUROL-CHICAGO, V45, P719, DOI 10.1001/archneur.1988.00520310025011
   Alzheimer's Association, 2011, 2011 ALZH DIS FACTS
   AMAR K, 1995, AGE AGEING, V24, P411, DOI 10.1093/ageing/24.5.411
   American Medical Directors Association, 2009, DEM LONG TERM CAR SE, V48
   American Psychiatric Association, 1980, DIAGN STAT MAN MENT, V3rd
   American Psychiatric Association, 1980, PSYCHIAT RES, V3, DOI DOI 10.1016/j.psychres.2011.06.006
   [Anonymous], 1987, DIAGNOSTIC STAT MANU
   Barber R, 1999, NEUROLOGY, V52, P1153, DOI 10.1212/WNL.52.6.1153
   Barclay L L, 1992, J Neuroimaging, V2, P131
   BUTLER RE, 1995, INT J GERIATR PSYCH, V10, P121, DOI 10.1002/gps.930100207
   CHARLETTA D, 1995, NEUROLOGY, V45, P1456, DOI 10.1212/WNL.45.8.1456
   Chen X S, 1992, Zhonghua Shen Jing Jing Shen Ke Za Zhi, V25, P334
   CHUI HC, 1992, NEUROLOGY, V42, P473, DOI 10.1212/WNL.42.3.473
   Crum TA, 2003, NEUROLOGY, V60, P65
   Del Ser T, 2005, J NEUROL SCI, V231, P3, DOI 10.1016/j.jns.2004.08.016
   DERSIMONIAN R, 1986, CONTROL CLIN TRIALS, V7, P177, DOI 10.1016/0197-2456(86)90046-2
   Du AT, 2005, NEUROBIOL AGING, V26, P553, DOI 10.1016/j.neurobiolaging.2004.05.002
   EBMEIER KP, 1987, ACTA PSYCHIAT SCAND, V75, P549, DOI 10.1111/j.1600-0447.1987.tb02832.x
   ENDO R, 1989, Journal of Tokyo Women's Medical College, V59, P693
   ENGEL PA, 1992, ARCH INTERN MED, V152, P1437, DOI 10.1001/archinte.152.7.1437
   ERKINJUNTTI T, 1987, J NEUROL NEUROSUR PS, V50, P37, DOI 10.1136/jnnp.50.1.37
   ERKINJUNTTI T, 1987, ACTA NEUROL SCAND, V75, P262, DOI 10.1111/j.1600-0404.1987.tb07931.x
   ERKINJUNTTI T, 1987, ACTA NEUROL SCAND, V76, P433, DOI 10.1111/j.1600-0404.1987.tb03599.x
   ERKINJUNTTI T, 1988, J NEUROL NEUROSUR PS, V51, P1037, DOI 10.1136/jnnp.51.8.1037
   ETTLIN TM, 1989, ARCH NEUROL-CHICAGO, V46, P1217, DOI 10.1001/archneur.1989.00520470081031
   FRISONI GB, 1995, GERONTOLOGY, V41, P121
   Geldmacher DS, 1996, NEW ENGL J MED, V335, P330, DOI 10.1056/NEJM199608013350507
   Gifford DR, 2000, ARCH INTERN MED, V160, P2855, DOI 10.1001/archinte.160.18.2855
   Hagiwara M, 1990, Nihon Ika Daigaku Zasshi, V57, P265
   Harbord RM, 2007, BIOSTATISTICS, V8, P239, DOI 10.1093/biostatistics/kxl004
   Harbord RM, 2009, STATA J, V9, P211, DOI 10.1177/1536867X0900900203
   Harbord RM, 2008, STATA J, V8, P493, DOI 10.1177/1536867X0800800403
   Harris RJ, 2008, STATA J, V8, P3, DOI 10.1177/1536867X0800800102
   Joyce EM, 1988, CURRENT OPINION PSYC, V1, P475
   KERTESZ A, 1990, ARCH NEUROL-CHICAGO, V47, P387, DOI 10.1001/archneur.1990.00530040029015
   Kirshner HS, 2009, CURR NEUROL NEUROSCI, V9, P437, DOI 10.1007/s11910-009-0065-y
   KOBARI M, 1990, ARCH NEUROL-CHICAGO, V47, P161, DOI 10.1001/archneur.1990.00530020061017
   KOBARI M, 1990, AM J NEURORADIOL, V11, P273
   Kondo N, 1995, Seishin Shinkeigaku Zasshi, V97, P825
   Landau SM, 2010, NEUROLOGY, V75, P230, DOI 10.1212/WNL.0b013e3181e8e8b8
   LECHNER H, 1991, ANN NY ACAD SCI, V640, P74
   Leeflang MMG, 2006, J CLIN EPIDEMIOL, V59, P234, DOI 10.1016/j.jclinepi.2005.07.014
   LONDON E, 1986, BIOL PSYCHIAT, V21, P960, DOI 10.1016/0006-3223(86)90270-2
   MCKHANN G, 1984, NEUROLOGY, V34, P939, DOI 10.1212/WNL.34.7.939
   Meguro K, 1994, Nihon Ronen Igakkai Zasshi, V31, P226
   Mosconi L, 2011, Q J NUCL MED MOL IM, V55, P250
   Nagga K, 2004, DEMENT GERIATR COGN, V18, P59, DOI 10.1159/000077737
   National Institute for Clinical Excellence, 2011, DEM SUPP PEOPL DEM T
   Patankar TF, 2005, AM J NEURORADIOL, V26, P1512
   Purandare N, 2008, BRIT J RADIOL, V81, P30, DOI 10.1259/bjr/90498392
   ROMAN GC, 1993, NEUROLOGY, V43, P250, DOI 10.1212/WNL.43.2.250
   Scheltens P, 2000, ANN NY ACAD SCI, V903, P542, DOI 10.1111/j.1749-6632.2000.tb06411.x
   SCHMIDT R, 1992, EUR NEUROL, V32, P164, DOI 10.1159/000116816
   Schroder J, 1989, J NEURAL TRANSM, V1, P127
   SKOOG I, 1994, J GERIATR PSYCH NEUR, V7, P169, DOI 10.1177/089198879400700308
   Staekenborg SS, 2009, STROKE, V40, P1269, DOI 10.1161/STROKEAHA.108.531343
   STEINGART A, 1987, ARCH NEUROL-CHICAGO, V44, P36, DOI 10.1001/archneur.1987.00520130028013
   WAHLUND LO, 1994, MAGN RESON IMAGING, V12, P387, DOI 10.1016/0730-725X(94)92531-3
   WALLIN A, 1989, ACTA NEUROL SCAND, V80, P518, DOI 10.1111/j.1600-0404.1989.tb03920.x
   Whiting P, 2004, ANN INTERN MED, V140, P189, DOI 10.7326/0003-4819-140-3-200402030-00010
   Whiting P, 2011, J CLIN EPIDEMIOL, V64, P602, DOI 10.1016/j.jclinepi.2010.07.006
   Whiting Penny, 2003, BMC Med Res Methodol, V3, P25, DOI 10.1186/1471-2288-3-25
   World Health Organization, 1992, ICD 10 CLASS MENT BE
   Zimny A, 2007, J NEUROL SCI, V257, P114, DOI 10.1016/j.jns.2007.01.051
NR 64
TC 21
Z9 21
U1 0
U2 11
PU BMC
PI LONDON
PA CAMPUS, 4 CRINAN ST, LONDON N1 9XW, ENGLAND
EI 1471-2377
J9 BMC NEUROL
JI BMC Neurol.
PD JUN 6
PY 2012
VL 12
AR 33
DI 10.1186/1471-2377-12-33
PG 10
WC Clinical Neurology
WE Science Citation Index Expanded (SCI-EXPANDED)
SC Neurosciences & Neurology
GA 978PF
UT WOS:000306755600001
PM 22672344
OA Green Published, gold
DA 2022-10-31
ER

PT J
AU Farid, K
   Petras, S
   Ducasse, V
   Chokron, S
   Helft, G
   Blacher, J
   Caillat-Vigneron, N
AF Farid, Karim
   Petras, Slavomir
   Ducasse, Valerie
   Chokron, Sylvie
   Helft, Gerard
   Blacher, Jacques
   Caillat-Vigneron, Nadine
TI Brain perfusion SPECT imaging and acetazolamide challenge in vascular
   cognitive impairment
SO NUCLEAR MEDICINE COMMUNICATIONS
LA English
DT Review
DE brain imaging; brain perfusion single-photon computed tomography;
   cardiovascular risk factors; dysexecutive syndrome; functional imaging;
   vascular cognitive impairment; vascular dementia
ID CEREBRAL-BLOOD-FLOW; WHITE-MATTER HYPERINTENSITIES; EMISSION
   COMPUTED-TOMOGRAPHY; ALZHEIMERS-DISEASE; RISK-FACTORS; CEREBROVASCULAR
   REACTIVITY; CLINICAL-FEATURES; INCIDENT DEMENTIA; ISCHEMIC-STROKE;
   DOUBLE-BLIND
AB Cerebrovascular disease is recognized as a common cause of cognitive impairment and dementia, alone or coexisting with other neurodegenerative diseases, mostly Alzheimer's disease. Vascular cognitive impairment (VCI) is a part of the heterogenous disorders group related to cerebral vessel disease. Although age is one of the most important risk factors for VCI, other common cardiovascular risk factors are also involved. By investigating these risk factors, a high proportion of these cognitive disorders can be prevented and/or delayed. Until now, only treatment of rnidlife arterial hypertension has been recognized as a preventing factor of vascular dementia. Brain MRI is becoming the method of choice to investigate cerebral vascular pathologies. However, this form of morphological imaging remains inadequate and does not provide useful functional information during VCI exploration, despite which functional imaging such as brain perfusion single-photon computed tomography, performed in baseline conditions and/or after an acetazolamide challenge, is underutilized in VCI exploration. The common strategies for VCI screening have not been standardized until now, and therefore further long-term imaging studies are needed to establish early diagnostic protocols. The present review summarizes the potential benefits of brain perfusion single-photon computed tomography imaging and possible scintigraphic quantification of cerebral hemodynamic reserves in investigation of VCI. Nucl Med Commun 33:571-580 (c) 2012 Wolters Kluwer Health vertical bar Lippincott Williams & Wilkins.
C1 [Farid, Karim; Caillat-Vigneron, Nadine] Hop Hotel Dieu, AP HP, Dept Nucl Med, F-75004 Paris, France.
   [Petras, Slavomir; Blacher, Jacques] Inst Curie, Dept Imaging, Paris, France.
   [Ducasse, Valerie; Blacher, Jacques] Hop Hotel Dieu, APHP, Ctr Diag, F-75004 Paris, France.
   [Chokron, Sylvie] Rothschild Fdn, Dept Neurol, CNRS, UMR 5105, Paris, France.
   [Helft, Gerard] Hop La Pitie Salpetriere, APHP, Inst Cardiol, Paris, France.
   [Blacher, Jacques; Caillat-Vigneron, Nadine] Paris Descartes Univ, Paris, France.
   [Farid, Karim] INSERM, UMR U557, Bobigny, France.
   [Farid, Karim] INRA, U1125, Bobigny, France.
   [Farid, Karim] Cnam, Bobigny, France.
   [Farid, Karim] Univ Paris 13, CRNH IdF, Bobigny, France.
   [Chokron, Sylvie] Vis & Neuro Cognit Unit, Paris, France.
RP Farid, K (通讯作者)，Hop Hotel Dieu, Publ Parisian Hosp Grp AP HP, Dept Nucl Med, 1 Paris Notre Dame Sq, F-75004 Paris, France.
EM kwfarid@hotmail.com
RI Blacher, Jacques/F-2685-2017
OI Blacher, Jacques/0000-0003-4860-4279
CR Alagiakrishnan K, 2006, POSTGRAD MED J, V82, P101, DOI 10.1136/pgmj.2005.035030
   Andaluz N, 2010, NEUROSURG REV, V33, P225, DOI 10.1007/s10143-010-0237-x
   Barker WW, 2002, ALZ DIS ASSOC DIS, V16, P203, DOI 10.1097/00002093-200210000-00001
   Bartzokis G, 2004, NEUROBIOL AGING, V25, P49, DOI 10.1016/j.neurobiolaging.2003.08.001
   Bartzokis G, 2004, NEUROBIOL AGING, V25, P5, DOI 10.1016/j.neurobiolaging.2003.03.001
   Benisty S, 2009, J NEUROL NEUROSUR PS, V80, P478, DOI 10.1136/jnnp.2008.160440
   Bohnen NI, 2012, J NUCL MED, V53, P59, DOI 10.2967/jnumed.111.096578
   Bonelli RM, 2008, NEUROLOGIST, V14, P100, DOI 10.1097/NRL.0b013e31815b0de2
   BOUDIER HAJS, 1992, J HYPERTENS, V10, pS147
   Brayne C, 2007, NAT REV NEUROSCI, V8, P233, DOI 10.1038/nrn2091
   Bronge L, 2007, BRIT J RADIOL, V80, pS115, DOI 10.1259/bjr/35265137
   Bruandet A, 2009, J NEUROL NEUROSUR PS, V80, P133, DOI 10.1136/jnnp.2007.137851
   Chung YA, 2009, J NUCL MED, V50, P1969, DOI 10.2967/jnumed.109.062315
   Cohen RA, 2001, J NEUROIMAGING, V11, P253, DOI 10.1111/j.1552-6569.2001.tb00043.x
   CUMMINGS JL, 1994, DEMENTIA, V5, P177, DOI 10.1159/000106718
   de Leeuw FE, 2001, J NEUROL NEUROSUR PS, V70, P9, DOI 10.1136/jnnp.70.1.9
   Dubois B, 2007, LANCET NEUROL, V6, P734, DOI 10.1016/S1474-4422(07)70178-3
   Efimova IY, 2008, HYPERTENS RES, V31, P673, DOI 10.1291/hypres.31.673
   Erkinjuntti T, 2002, LANCET, V359, P1283, DOI 10.1016/S0140-6736(02)08267-3
   Farid K, 2011, J COMPUT ASSIST TOMO, V35, P1, DOI 10.1097/RCT.0b013e3181f56fda
   Farid K, 2010, CLIN NUCL MED, V35, P583, DOI 10.1097/RLU.0b013e3181e4db6f
   Farid K, 2010, CLIN NUCL MED, V35, P80, DOI 10.1097/RLU.0b013e3181c7c138
   Fazekas F, 1999, AM J NEURORADIOL, V20, P637
   Fernando MS, 2004, J NEUROL SCI, V226, P13, DOI 10.1016/j.jns.2004.09.004
   Ferrer I, 2010, J NEUROL SCI, V299, P139, DOI 10.1016/j.jns.2010.08.039
   Firbank MJ, 2011, J NEUROL NEUROSURG P
   Forette F, 1998, LANCET, V352, P1347, DOI 10.1016/S0140-6736(98)03086-4
   Fratiglioni L, 2004, LANCET NEUROL, V3, P343, DOI 10.1016/S1474-4422(04)00767-7
   Guidetti D, 2006, CLIN EXP HYPERTENS, V28, P271, DOI 10.1080/10641960600549223
   Guo ZC, 1999, ARCH NEUROL-CHICAGO, V56, P991, DOI 10.1001/archneur.56.8.991
   Hanyu H, 2008, EUR J NUCL MED MOL I, V35, P2182, DOI 10.1007/s00259-008-0848-4
   Hebert R, 2000, STROKE, V31, P1487, DOI 10.1161/01.STR.31.7.1487
   Hermier M, 2001, NEURORADIOLOGY, V43, P809, DOI 10.1007/s002340100601
   Hoffmann M, 2009, ACTA NEUROL SCAND, V120, P161, DOI 10.1111/j.1600-0404.2008.01145.x
   Hund-Georgiadis M, 2003, CEREBROVASC DIS, V16, P158, DOI 10.1159/000070596
   Iida H, 2010, J NUCL MED, V51, P1624, DOI 10.2967/jnumed.110.078352
   Jacobson EJ, 2001, GERIATRICS-US, V56, P20
   Jimenez-Bonilla JF, 2001, EUR J NUCL MED, V28, P1647, DOI 10.1007/s002590100595
   Kitagawa K, 2009, HYPERTENS RES, V32, P816, DOI 10.1038/hr.2009.100
   Klijn CJM, 2010, LANCET NEUROL, V9, P1008, DOI 10.1016/S1474-4422(10)70185-X
   Liu Y, 2007, J CEREBR BLOOD F MET, V27, P1724, DOI 10.1038/sj.jcbfm.9600467
   Mendez MF, 2007, AM J GERIAT PSYCHIAT, V15, P84, DOI 10.1097/01.JGP.0000231744.69631.33
   MEYER JS, 1989, J AM GERIATR SOC, V37, P549, DOI 10.1111/j.1532-5415.1989.tb05688.x
   Middleton LE, 2009, ARCH NEUROL-CHICAGO, V66, P1210, DOI 10.1001/archneurol.2009.201
   Nicoll JAR, 2004, NEUROBIOL AGING, V25, P589, DOI 10.1016/j.neurobiolaging.2004.02.003
   O'Brien JT, 2003, LANCET NEUROL, V2, P89, DOI 10.1016/S1474-4422(03)00305-3
   Peters R, 2008, LANCET NEUROL, V7, P683, DOI 10.1016/S1474-4422(08)70143-1
   Pomponi M, 2008, CURR ALZHEIMER RES, V5, P422, DOI 10.2174/156720508785908892
   Poon IO, 2008, PHARMACOTHERAPY, V28, P366, DOI 10.1592/phco.28.3.366
   Price JF, 2008, BMJ-BRIT MED J, V337, DOI 10.1136/bmj.a1198
   Reiman EM, 2005, J CLIN PSYCHIAT, V66, P816, DOI 10.4088/JCP.v66n0701
   Richard E, 2010, NETH J MED, V68, P284
   Rojas-Fernandez CH, 2009, ANN PHARMACOTHER, V43, P1310, DOI 10.1345/aph.1L703
   Roman GC, 2004, NEUROL RES, V26, P454, DOI 10.1179/016164104225017686
   Roman GC, 2002, LANCET NEUROL, V1, P426, DOI 10.1016/S1474-4422(02)00190-4
   Roman GC, 2002, J NEUROL SCI, V203, P7, DOI 10.1016/S0022-510X(02)00252-6
   Roman GC, 2006, NEUROBIOL AGING, V27, P1769, DOI 10.1016/j.neurobiolaging.2005.10.004
   Sabri O, 1998, J NUCL MED, V39, P147
   Sachdev PS, 2006, DEMENT GERIATR COGN, V21, P275, DOI 10.1159/000091434
   Scarmeas N, 2009, JAMA-J AM MED ASSOC, V302, P627, DOI 10.1001/jama.2009.1144
   Schmidtke K, 2005, J NEUROL SCI, V229, P13, DOI 10.1016/j.jns.2004.11.048
   Schroeter ML, 2005, J CEREBR BLOOD F MET, V25, P1675, DOI 10.1038/sj.jcbfm.9600159
   Skoog I, 1996, LANCET, V347, P1141, DOI 10.1016/S0140-6736(96)90608-X
   Spilt A, 2006, AM J NEURORADIOL, V27, P1964
   Starr JM, 1996, J AM GERIATR SOC, V44, P411, DOI 10.1111/j.1532-5415.1996.tb06412.x
   Stephan BCM, 2008, INT REV PSYCHIATR, V20, P344, DOI 10.1080/09540260802094456
   Stewart JT, 2006, GERIATRICS-US, V61, P23
   Takahashi W, 2000, J NEUROL SCI, V176, P21, DOI 10.1016/S0022-510X(00)00286-0
   Terborg C, 2000, STROKE, V31, P924, DOI 10.1161/01.STR.31.4.924
   Tomura N, 2007, J COMPUT ASSIST TOMO, V31, P884, DOI 10.1097/RCT.0b013e318038fc5d
   Uh J, 2010, J MAGN RESON IMAGING, V32, P184, DOI 10.1002/jmri.22209
   Vernieri F, 1999, STROKE, V30, P593, DOI 10.1161/01.STR.30.3.593
   Villemagne VL, 2011, J NUCL MED, V52, P1210, DOI 10.2967/jnumed.111.089730
   Wright CB, 2008, STROKE, V39, P800, DOI 10.1161/STROKEAHA.107.484147
   Yang DW, 2002, J NEUROL SCI, V203, P199, DOI 10.1016/S0022-510X(02)00291-5
   YONAS H, 1993, J NEUROSURG, V79, P483, DOI 10.3171/jns.1993.79.4.0483
   Zandi PP, 2005, ARCH GEN PSYCHIAT, V62, P217, DOI 10.1001/archpsyc.62.2.217
NR 77
TC 7
Z9 9
U1 1
U2 13
PU LIPPINCOTT WILLIAMS & WILKINS
PI PHILADELPHIA
PA TWO COMMERCE SQ, 2001 MARKET ST, PHILADELPHIA, PA 19103 USA
SN 0143-3636
EI 1473-5628
J9 NUCL MED COMMUN
JI Nucl. Med. Commun.
PD JUN
PY 2012
VL 33
IS 6
BP 571
EP 580
DI 10.1097/MNM.0b013e328351d583
PG 10
WC Radiology, Nuclear Medicine & Medical Imaging
WE Science Citation Index Expanded (SCI-EXPANDED)
SC Radiology, Nuclear Medicine & Medical Imaging
GA 942VT
UT WOS:000304078800002
PM 22495081
DA 2022-10-31
ER

PT J
AU Jokinen, H
   Frederiksen, KS
   Garde, E
   Skimminge, A
   Siebner, H
   Waldemar, G
   Ylikoski, R
   Madureira, S
   Verdelho, A
   van Straaten, ECW
   Barkhof, F
   Fazekas, F
   Schmidt, R
   Pantoni, L
   Inzitari, D
   Erkinjuntti, T
AF Jokinen, Hanna
   Frederiksen, Kristian S.
   Garde, Ellen
   Skimminge, Arnold
   Siebner, Hartwig
   Waldemar, Gunhild
   Ylikoski, Raija
   Madureira, Sofia
   Verdelho, Ana
   van Straaten, Elizabeth C. W.
   Barkhof, Frederik
   Fazekas, Franz
   Schmidt, Reinhold
   Pantoni, Leonardo
   Inzitari, Domenico
   Erkinjuntti, Timo
TI Callosal tissue loss parallels subtle decline in psychomotor speed. A
   longitudinal quantitative MRI study. The LADIS Study
SO NEUROPSYCHOLOGIA
LA English
DT Article
DE Brain atrophy; Cognition; Corpus callosum; Vascular cognitive
   impairment; White matter lesions
ID WHITE-MATTER HYPERINTENSITIES; CORPUS-CALLOSUM; ALZHEIMERS-DISEASE;
   COGNITIVE IMPAIRMENT; IN-VIVO; ATROPHY; LEUKOARAIOSIS; DISABILITY;
   TOPOGRAPHY; DYSFUNCTION
AB Cross-sectional studies have suggested that corpus callosum (CC) atrophy is related to impairment in global cognitive function, mental speed, and executive functions in the elderly. Longitudinal studies confirming these findings have been lacking. We investigated whether CC tissue loss is associated with change in cognitive performance over time in subjects with age-related white matter lesions (WML). Two-hundred-fifty-three subjects, aged 65-84 years, were evaluated by using repeated MRI and neuropsychological evaluation at baseline and after 3 years. The effect of overall and regional CC tissue loss on cognitive decline was analyzed with hierarchical linear regression models. After controlling for age, sex, education, and baseline cognitive performance, the rates of tissue loss in the total CC area, and in rostrum/genu and midbody subregions were significantly associated with decline in a compound measure of cognitive speed and motor control, but not in those of executive functions, memory, or global cognitive function. Total CC area and midbody remained significant predictors of speed also after adjusting for baseline WML volume, WML progression, and global brain atrophy. However, the relationship between anterior CC and speed performance was mediated by WML volume. In conclusion, the overall and regional rate of CC tissue loss parallels longitudinal slowing of psychomotor performance. The adverse effect of CC tissue loss on psychomotor function may be driven by altered interhemispheric information transfer between homologous cortical areas. (C) 2012 Elsevier Ltd. All rights reserved.
C1 [Jokinen, Hanna; Ylikoski, Raija; Erkinjuntti, Timo] Univ Helsinki, Dept Neurol, Cent Hosp, Helsinki 00029, Finland.
   [Jokinen, Hanna; Ylikoski, Raija; Erkinjuntti, Timo] Univ Helsinki, Dept Neurol Sci, Helsinki 00029, Finland.
   [Jokinen, Hanna] Univ Helsinki, Inst Behav Sci, Helsinki 00029, Finland.
   [Frederiksen, Kristian S.; Waldemar, Gunhild] Copenhagen Univ Hosp, Memory Disorders Res Grp, Dept Neurol, Copenhagen, Denmark.
   [Frederiksen, Kristian S.; Garde, Ellen; Skimminge, Arnold; Siebner, Hartwig] Copenhagen Univ Hosp, Danish Res Ctr Magnet Resonance, Hvidovre, Denmark.
   [Madureira, Sofia; Verdelho, Ana] Hosp Santa Maria, Serv Neurol, Ctr Estudos Egas Moniz, Lisbon, Portugal.
   [van Straaten, Elizabeth C. W.; Barkhof, Frederik] Vrije Univ Amsterdam, Dept Radiol & Neurol, Med Ctr, Amsterdam, Netherlands.
   [Fazekas, Franz; Schmidt, Reinhold] Med Univ Graz, Dept Neurol, Graz, Austria.
   [Pantoni, Leonardo; Inzitari, Domenico] Univ Florence, Dept Neurol & Psychiat Sci, Florence, Italy.
   [Fazekas, Franz; Schmidt, Reinhold] Med Univ Graz, MRI Inst, Graz, Austria.
RP Jokinen, H (通讯作者)，Univ Helsinki, Dept Neurol, Cent Hosp, POB 302, Helsinki 00029, Finland.
EM hanna.jokinen@helsinki.fi
RI Barkhof, Frederik/AAJ-6226-2020; Siebner, Hartwig R/G-4052-2016;
   Schmidt, Reinhold/E-1137-2014; Inzitari, Domenico/AAH-8722-2020;
   Jokinen, Hanna/AAG-5863-2019
OI Barkhof, Frederik/0000-0003-3543-3706; Jokinen,
   Hanna/0000-0001-7889-1120; frederiksen, Kristian
   Steen/0000-0001-5124-4417; Garde, Ellen/0000-0002-9906-6880; Verdelho,
   Ana/0000-0003-4945-4946
FU European Union [QLRT-2000-00446]; Clinical Research Institute; Medical
   Research Fund of the Helsinki University Central Hospital; Ella and
   Georg Ehrnrooth Foundation; Lundbeck Foundation [R59-2010-5399] Funding
   Source: researchfish
FX The Leukoaraiosis and Disability Study was supported by the European
   Union (grant QLRT-2000-00446). The present study was additionally
   supported by grants from the Clinical Research Institute and the Medical
   Research Fund of the Helsinki University Central Hospital, and the Ella
   and Georg Ehrnrooth Foundation.
CR Abe O, 2004, J COMPUT ASSIST TOMO, V28, P533, DOI 10.1097/00004728-200407000-00016
   Anstey KJ, 2007, NEUROPSYCHOLOGIA, V45, P1911, DOI 10.1016/j.neuropsychologia.2006.11.020
   Black SE, 2000, CAN J NEUROL SCI, V27, P204, DOI 10.1017/S0317167100000846
   Bucur B, 2008, NEUROBIOL AGING, V29, P1070, DOI 10.1016/j.neurobiolaging.2007.02.008
   Cabeza R, 2002, PSYCHOL AGING, V17, P85, DOI 10.1037//0882-7974.17.1.85
   Davis SW, 2012, CEREB CORTEX, V22, P232, DOI 10.1093/cercor/bhr123
   Di Paola M, 2010, NEUROLOGY, V74, P1136, DOI 10.1212/WNL.0b013e3181d7d8cb
   Di Paola M, 2010, NEUROIMAGE, V49, P141, DOI 10.1016/j.neuroimage.2009.07.050
   Ferris SH, 2003, INT PSYCHOGERIATR, V15, P215, DOI 10.1017/S1041610203009220
   Fling BW, 2011, FRONT NEUROSCI-SWITZ, V5, DOI 10.3389/fnins.2011.00038
   Fling BW, 2011, NEUROPSYCHOLOGIA, V49, P2564, DOI 10.1016/j.neuropsychologia.2011.05.004
   FOLSTEIN MF, 1975, J PSYCHIAT RES, V12, P189, DOI 10.1016/0022-3956(75)90026-6
   Frederiksen KS, 2011, DEMENT GERIATR COGN, V32, P279, DOI 10.1159/000334949
   Giubilei F, 1997, J NEUROL, V244, P246, DOI 10.1007/s004150050079
   Gouw AA, 2008, STROKE, V39, P1414, DOI 10.1161/STROKEAHA.107.498535
   Hallam BJ, 2008, J INT NEUROPSYCH SOC, V14, P414, DOI 10.1017/S1355617708080533
   Hampel H, 2002, J NEURAL TRANSM, V109, P837, DOI 10.1007/s007020200069
   HECKE WV, 2010, J MAGN RESON IMAGING, V31, P1492
   Hofer S, 2006, NEUROIMAGE, V32, P989, DOI 10.1016/j.neuroimage.2006.05.044
   Inzitari D, 2009, BMJ-BRIT MED J, V339, DOI 10.1136/bmj.b2477
   Jokinen H, 2007, J NEUROL NEUROSUR PS, V78, P491, DOI 10.1136/jnnp.2006.096792
   Jokinen H, 2009, CEREBROVASC DIS, V27, P384, DOI 10.1159/000207442
   Kennedy KM, 2009, NEUROPSYCHOLOGIA, V47, P916, DOI 10.1016/j.neuropsychologia.2009.01.001
   LAWTON MP, 1969, GERONTOLOGIST, V9, P9, DOI 10.1093/geront/9.1.9
   Lee DY, 2010, STROKE, V41, P1791, DOI 10.1161/STROKEAHA.110.582163
   MACLEOD CM, 1991, PSYCHOL BULL, V109, P163, DOI 10.1037/0033-2909.109.2.163
   Madureira S, 2006, NEUROEPIDEMIOLOGY, V27, P101, DOI 10.1159/000095381
   Meguro K, 2003, INT PSYCHOGERIATR, V15, P9, DOI 10.1017/S104161020300872X
   Mesaros S, 2009, HUM BRAIN MAPP, V30, P2656, DOI 10.1002/hbm.20692
   Moretti M, 2005, NEUROL SCI, V26, P61, DOI 10.1007/s10072-005-0437-2
   Pantel J, 1999, PSYCHIAT RES-NEUROIM, V90, P181, DOI 10.1016/S0925-4927(99)00018-9
   Pantoni L, 2005, NEUROEPIDEMIOLOGY, V24, P51, DOI 10.1159/000081050
   REITAN R. M., 1958, PERCEPT MOT SKILLS, V8, P271
   Roosendaal SD, 2009, NEUROIMAGE, V44, P1397, DOI 10.1016/j.neuroimage.2008.10.026
   Rosenbloom MJ, 2008, BRAIN IMAGING BEHAV, V2, P74, DOI 10.1007/s11682-007-9017-9
   Ryberg C, 2008, AM J NEURORADIOL, V29, P1498, DOI 10.3174/ajnr.A1169
   Ryberg C, 2007, NEUROBIOL AGING, V28, P955, DOI 10.1016/j.neurobiolaging.2006.04.008
   Schmidt R, 2010, STROKE, V41, pE402, DOI 10.1161/STROKEAHA.109.576629
   Sullivan EV, 2006, CEREB CORTEX, V16, P1030, DOI 10.1093/cercor/bhj045
   Sullivan EV, 2010, NEUROBIOL AGING, V31, P464, DOI 10.1016/j.neurobiolaging.2008.04.007
   Sullivan EV, 2002, CEREB CORTEX, V12, P438, DOI 10.1093/cercor/12.4.438
   Tomimoto H, 2004, J NEUROL, V251, P398, DOI 10.1007/s00415-004-0330-6
   van der Knaap LJ, 2011, BEHAV BRAIN RES, V223, P211, DOI 10.1016/j.bbr.2011.04.018
   van Straaten ECW, 2006, STROKE, V37, P836, DOI 10.1161/01.STR.0000202585.26325.74
   Yamauchi H, 2000, J NEUROL NEUROSUR PS, V69, P623, DOI 10.1136/jnnp.69.5.623
   Yamauchi H, 2000, STROKE, V31, P1515, DOI 10.1161/01.STR.31.7.1515
   Ylikoski R, 2007, DEMENT GERIATR COGN, V24, P73, DOI 10.1159/000103865
NR 47
TC 15
Z9 15
U1 0
U2 6
PU PERGAMON-ELSEVIER SCIENCE LTD
PI OXFORD
PA THE BOULEVARD, LANGFORD LANE, KIDLINGTON, OXFORD OX5 1GB, ENGLAND
SN 0028-3932
EI 1873-3514
J9 NEUROPSYCHOLOGIA
JI Neuropsychologia
PD JUN
PY 2012
VL 50
IS 7
BP 1650
EP 1655
DI 10.1016/j.neuropsychologia.2012.03.020
PG 6
WC Behavioral Sciences; Neurosciences; Psychology, Experimental
WE Science Citation Index Expanded (SCI-EXPANDED); Social Science Citation Index (SSCI)
SC Behavioral Sciences; Neurosciences & Neurology; Psychology
GA 966RQ
UT WOS:000305855500046
PM 22497753
DA 2022-10-31
ER

PT J
AU Stroman, PW
   Bosma, RL
   Kornelsen, J
   Lawrence-Dewar, J
   Wheeler-Kingshott, C
   Cadotte, D
   Fehlings, MG
AF Stroman, P. W.
   Bosma, R. L.
   Kornelsen, J.
   Lawrence-Dewar, J.
   Wheeler-Kingshott, C.
   Cadotte, D.
   Fehlings, M. G.
TI Advanced MR imaging techniques and characterization of residual anatomy
SO CLINICAL NEUROLOGY AND NEUROSURGERY
LA English
DT Article
DE Magnetic resonance imaging (MRI); Clinical applications; Functional MRI;
   Diffusion tensor imaging; Perfusion; Relaxation times; Multiple
   sclerosis; Traumatic brain injury
ID DEFAULT-MODE NETWORK; SPINAL-CORD-INJURY; TRAUMATIC BRAIN-INJURY; BOLD
   SIGNAL FLUCTUATIONS; FUNCTIONAL CONNECTIVITY; MULTIPLE-SCLEROSIS;
   DIFFUSION TENSOR; RESTING-STATE; CERVICAL CORD; ALZHEIMERS-DISEASE
AB Advances in technology in recent decades have contributed to rapid developments in non-invasive methods for imaging human anatomy, and advanced imaging methods are now one of the primary tools for clinical diagnosis after neurological trauma or disease. Here we review the current and upcoming capabilities of one of the most rapidly developing methods, magnetic resonance imaging (MRI). The underlying theory is introduced so that the reasons for the strengths, weaknesses, and future expectations of this method, can be explained. Current techniques for imaging anatomical changes, inflammation, and changes in white matter, axonal integrity, blood flow and function, are reviewed. Applications for specific purposes of assessing traumatic injury in the brain or spinal cord, and for multiple-sclerosis are also presented, and are used as examples of how the advanced techniques are being used in practice. (C) 2012 Elsevier B.V. All rights reserved.
C1 [Stroman, P. W.; Bosma, R. L.] Queens Univ, Ctr Neurosci Studies, Kingston, ON K7L 3N6, Canada.
   [Stroman, P. W.] Queens Univ, Dept Diagnost Radiol, Kingston, ON K7L 3N6, Canada.
   [Stroman, P. W.] Queens Univ, Dept Phys, Kingston, ON K7L 3N6, Canada.
   [Kornelsen, J.] Natl Res Council Canada, Inst Biodiagnost, Winnipeg, MB R3B 1Y6, Canada.
   [Lawrence-Dewar, J.] Univ Manitoba, Dept Psychol, Winnipeg, MB R3T 2N2, Canada.
   [Wheeler-Kingshott, C.] UCL, Inst Neurol, London, England.
   [Cadotte, D.; Fehlings, M. G.] Univ Toronto, Div Neurosurg, Toronto, ON, Canada.
   [Fehlings, M. G.] Toronto Western Hosp, Univ Hlth Network, Spinal Program, Toronto, ON M5T 2S8, Canada.
RP Stroman, PW (通讯作者)，Queens Univ, Ctr Neurosci Studies, 19 Stuart St, Kingston, ON K7L 3N6, Canada.
EM stromanp@queensu.ca
RI Wheeler-Kingshott, Claudia A M Gandini/AAH-7480-2019
OI Wheeler-Kingshott, Claudia A M Gandini/0000-0002-4832-1300;
   Lawrence-Dewar, Jane/0000-0003-1529-5748; Fehlings,
   Michael/0000-0002-5722-6364; Kornelsen, Jennifer/0000-0003-0658-5321
CR Agosta F, 2008, MAGN RESON MED, V59, P1035, DOI 10.1002/mrm.21595
   Agosta F, 2008, NEUROIMAGE, V39, P1542, DOI 10.1016/j.neuroimage.2007.10.048
   Agulhon C, 2008, NEURON, V59, P932, DOI 10.1016/j.neuron.2008.09.004
   Basser PJ, 1998, MAGNET RESON MED, V39, P928, DOI 10.1002/mrm.1910390610
   Binder JR, 1999, J COGNITIVE NEUROSCI, V11, P80, DOI 10.1162/089892999563265
   BINNIE CD, 1994, J NEUROL NEUROSUR PS, V57, P1308, DOI 10.1136/jnnp.57.11.1308
   BISWAL B, 1995, MAGNET RESON MED, V34, P537, DOI 10.1002/mrm.1910340409
   Bluhm RL, 2008, NEUROREPORT, V19, P887, DOI 10.1097/WNR.0b013e328300ebbf
   Bluhm RL, 2007, SCHIZOPHRENIA BULL, V33, P1004, DOI 10.1093/schbul/sbm052
   Bonavita S, 2011, MULT SCLER J, V17, P411, DOI 10.1177/1352458510394609
   Bonnelle V, 2011, J NEUROSCI, V31, P13442, DOI 10.1523/JNEUROSCI.1163-11.2011
   Buckner RL, 2008, ANN NY ACAD SCI, V1124, P1, DOI 10.1196/annals.1440.011
   Buckner RL, 2005, J NEUROSCI, V25, P7709, DOI 10.1523/JNEUROSCI.2177-05.2005
   Budde MD, 2008, NMR BIOMED, V21, P589, DOI 10.1002/nbm.1229
   Cherkassky VL, 2006, NEUROREPORT, V17, P1687, DOI 10.1097/01.wnr.0000239956.45448.4c
   Cheung MM, 2009, C P IEEE ENG MED BIO, V2009, P2715
   Cohen-Adad J, 2011, NEUROIMAGE, V55, P1024, DOI 10.1016/j.neuroimage.2010.11.089
   de la Plata CDM, 2011, ARCH NEUROL-CHICAGO, V68, P74, DOI 10.1001/archneurol.2010.342
   Deshpande G, 2009, HUM BRAIN MAPP, V30, P13, DOI 10.1002/hbm.20482
   Dowell NG, 2009, J MAGN RESON IMAGING, V29, P454, DOI 10.1002/jmri.21656
   Ellingson BM, 2008, AM J NEURORADIOL, V29, P1976, DOI 10.3174/ajnr.A1272
   Elliott R, 2003, BRIT MED BULL, V65, P49, DOI 10.1093/bmb/65.1.49
   Figley CR, 2010, MAGN RESON IMAGING, V28, P1234, DOI 10.1016/j.mri.2010.01.005
   Filippi M, 2004, HUM BRAIN MAPP, V21, P108, DOI 10.1002/hbm.10160
   Filippi M, 2009, NEUROIMAG CLIN N AM, V19, P59, DOI 10.1016/j.nic.2008.08.004
   Fox MD, 2006, NAT NEUROSCI, V9, P23, DOI 10.1038/nn1616
   Fox MD, 2005, P NATL ACAD SCI USA, V102, P9673, DOI 10.1073/pnas.0504136102
   Fransson P, 2005, HUM BRAIN MAPP, V26, P15, DOI 10.1002/hbm.20113
   Fransson P, 2006, NEUROPSYCHOLOGIA, V44, P2836, DOI 10.1016/j.neuropsychologia.2006.06.017
   Freund P, 2010, MULT SCLER J, V16, P1193, DOI 10.1177/1352458510376180
   FRISTON KJ, 1993, J CEREBR BLOOD F MET, V13, P5, DOI 10.1038/jcbfm.1993.4
   Gordon GRJ, 2008, NATURE, V456, P745, DOI 10.1038/nature07525
   Greicius MD, 2004, P NATL ACAD SCI USA, V101, P4637, DOI 10.1073/pnas.0308627101
   Greicius MD, 2003, P NATL ACAD SCI USA, V100, P253, DOI 10.1073/pnas.0135058100
   Greicius MD, 2007, BIOL PSYCHIAT, V62, P429, DOI 10.1016/j.biopsych.2006.09.020
   Gusnard DA, 2001, P NATL ACAD SCI USA, V98, P4259, DOI 10.1073/pnas.071043098
   Guye M, 2008, CURR OPIN NEUROL, V21, P393, DOI 10.1097/WCO.0b013e3283065cfb
   Herrera JJ, 2008, J NEUROSCI RES, V86, P443, DOI 10.1002/jnr.21481
   Hillary FG, 2011, INT J PSYCHOPHYSIOL
   Hillary FG, 2011, BRAIN, V134, P1555, DOI 10.1093/brain/awr043
   Jezzard P, 2006, J MAGN RESON IMAGING, V23, P787, DOI 10.1002/jmri.20581
   Johnson B, 2012, NEUROIMAGE, V59, P511, DOI 10.1016/j.neuroimage.2011.07.081
   Jones CK, 2004, MAGN RESON MED, V51, P495, DOI 10.1002/mrm.10713
   Kasahara M, 2010, NEUROLOGY, V75, P168, DOI 10.1212/WNL.0b013e3181e7ca58
   Kim JH, 2010, J NEUROTRAUM, V27, P587, DOI 10.1089/neu.2009.1063
   Kim JH, 2011, NMR BIOMED, V24, P163, DOI 10.1002/nbm.1567
   Kullmann DM, 1998, TRENDS NEUROSCI, V21, P8, DOI 10.1016/S0166-2236(97)01150-8
   Latchaw RE, 2009, STROKE, V40, P3646, DOI 10.1161/STROKEAHA.108.192616
   Laufs H, 2007, HUM BRAIN MAPP, V28, P1023, DOI 10.1002/hbm.20323
   Laureys S, 1999, NEUROIMAGE, V9, P377, DOI 10.1006/nimg.1998.0414
   Leypold BG, 2008, AM J NEURORADIOL, V29, P1012, DOI 10.3174/ajnr.A0962
   Liu YJ, 2000, NATURE, V405, P1058, DOI 10.1038/35016590
   Logothetis NK, 2008, NATURE, V453, P869, DOI 10.1038/nature06976
   Logothetis NK, 2007, NAT NEUROSCI, V10, P1230, DOI 10.1038/nn1007-1230
   Logothetis NK, 2001, NATURE, V412, P150, DOI 10.1038/35084005
   Logothetis NK, 2004, MAGN RESON IMAGING, V22, P1517, DOI 10.1016/j.mri.2004.10.018
   Logothetis NK, 2003, J NEUROSCI, V23, P3963
   Long XY, 2008, J NEUROSCI METH, V171, P349, DOI 10.1016/j.jneumeth.2008.03.021
   Lustig C, 2003, P NATL ACAD SCI USA, V100, P14504, DOI 10.1073/pnas.2235925100
   Mayer AR, 2011, HUM BRAIN MAPP, V32, P1825, DOI 10.1002/hbm.21151
   Michielsen ME, 2011, NEUROREHAB NEURAL RE, V25, P223, DOI 10.1177/1545968310385127
   Minty EP, 2009, MAGN RESON MED, V61, P883, DOI 10.1002/mrm.21936
   Miyanji F, 2007, RADIOLOGY, V243, P820, DOI 10.1148/radiol.2433060583
   Mulligan SJ, 2004, NATURE, V431, P195, DOI 10.1038/nature02827
   Murayama T, 2011, BRAIN INJURY, V25, P1047, DOI 10.3109/02699052.2011.607785
   Nakamura T, 2009, PLOS ONE, V4, DOI 10.1371/journal.pone.0008220
   OGAWA S, 1990, MAGNET RESON MED, V14, P68, DOI 10.1002/mrm.1910140108
   Ong HH, 2008, NEUROIMAGE, V40, P1619, DOI 10.1016/j.neuroimage.2008.01.017
   Owen AM, 2006, SCIENCE, V313, P1402, DOI 10.1126/science.1130197
   Pauling L, 1936, P NATL ACAD SCI USA, V22, P210, DOI 10.1073/pnas.22.4.210
   PAULSON OB, 1987, SCIENCE, V237, P896, DOI 10.1126/science.3616619
   PELLERIN L, 1994, P NATL ACAD SCI USA, V91, P10625, DOI 10.1073/pnas.91.22.10625
   Petry KG, 2010, J NEURAL TRANSM, V117, P907, DOI 10.1007/s00702-010-0432-5
   Petzold GC, 2008, NEURON, V58, P897, DOI 10.1016/j.neuron.2008.04.029
   Puig J, 2011, AM J NEURORADIOL, V32, P857, DOI 10.3174/ajnr.A2400
   Raichle ME, 2001, P NATL ACAD SCI USA, V98, P676, DOI 10.1073/pnas.98.2.676
   Ronchi R, 2011, PLOS ONE, V6, DOI 10.1371/journal.pone.0021070
   Rothstein JD, 1996, NEURON, V16, P675, DOI 10.1016/S0896-6273(00)80086-0
   Schlaug G, 2009, ANN NY ACAD SCI, V1169, P385, DOI 10.1111/j.1749-6632.2009.04587.x
   Schneider T, 2010, ANN M INT SOC MAGN R, P1561
   Schummers J, 2008, SCIENCE, V320, P1638, DOI 10.1126/science.1156120
   Seeley WW, 2007, J NEUROSCI, V27, P2349, DOI 10.1523/JNEUROSCI.5587-06.2007
   Sharp DJ, 2011, BRAIN, V134, P2233, DOI 10.1093/brain/awr175
   Shehzad Z, 2009, CEREB CORTEX, V19, P2209, DOI 10.1093/cercor/bhn256
   Shimada K, 1999, SPINAL CORD, V37, P410, DOI 10.1038/sj.sc.3100858
   Sibson NR, 1997, P NATL ACAD SCI USA, V94, P2699, DOI 10.1073/pnas.94.6.2699
   Singh KD, 2008, NEUROIMAGE, V41, P100, DOI 10.1016/j.neuroimage.2008.01.051
   Skandsen T, 2011, J NEUROTRAUM, V28, P691, DOI 10.1089/neu.2010.1590
   Song SK, 2002, NEUROIMAGE, V17, P1429, DOI 10.1006/nimg.2002.1267
   Song SK, 2003, NEUROIMAGE, V20, P1714, DOI 10.1016/j.neuroimage.2003.07.005
   Sonuga-Barke EJS, 2007, NEUROSCI BIOBEHAV R, V31, P977, DOI 10.1016/j.neubiorev.2007.02.005
   Strangman GE, 2009, NEUROREHAB NEURAL RE, V23, P226, DOI 10.1177/1545968308324225
   Stroman PW, 2008, MAGN RESON MED, V59, P700, DOI 10.1002/mrm.21534
   Stroman PW, 2011, ESSENTIALS FUNCTIONA, P217
   Sundberg LM, 2010, J NEUROTRAUM, V27, P1753, DOI 10.1089/neu.2010.1369
   Tavazzi E, 2010, INT J IMMUNOPATH PH, V23, P693, DOI 10.1177/039463201002300302
   Toosy AT, 2002, NEUROSCI LETT, V330, P255, DOI 10.1016/S0304-3940(02)00700-0
   Tu TW, 2010, J NEUROTRAUM, V27, P253, DOI 10.1089/neu.2009.1026
   Uddin LQ, 2008, J NEUROSCI METH, V169, P249, DOI 10.1016/j.jneumeth.2007.11.031
   Vanhaudenhuyse A, 2010, BRAIN, V133, P161, DOI 10.1093/brain/awp313
   Viswanathan A, 2007, NAT NEUROSCI, V10, P1308, DOI 10.1038/nn1977
   Wheeler-Kingshott CAM, 2009, MAGN RESON MED, V61, P1255, DOI 10.1002/mrm.21965
   Whittall KP, 1997, MAGNET RESON MED, V37, P34, DOI 10.1002/mrm.1910370107
   Wig GS, 2008, P NATL ACAD SCI USA, V105, P18555, DOI 10.1073/pnas.0804546105
   Wong EC, 2005, J MAGN RESON IMAGING, V22, P727, DOI 10.1002/jmri.20459
   Yan CG, 2009, PLOS ONE, V4, DOI 10.1371/journal.pone.0005743
   Yang JJ, 2010, CORTEX, V46, P354, DOI 10.1016/j.cortex.2009.05.002
   Zang YF, 2004, NEUROIMAGE, V22, P394, DOI 10.1016/j.neuroimage.2003.12.030
   Zonta M, 2003, NAT NEUROSCI, V6, P43, DOI 10.1038/nn980
NR 109
TC 13
Z9 14
U1 0
U2 7
PU ELSEVIER SCIENCE BV
PI AMSTERDAM
PA PO BOX 211, 1000 AE AMSTERDAM, NETHERLANDS
SN 0303-8467
J9 CLIN NEUROL NEUROSUR
JI Clin. Neurol. Neurosurg.
PD JUN
PY 2012
VL 114
IS 5
SI SI
BP 460
EP 470
DI 10.1016/j.clineuro.2012.01.003
PG 11
WC Clinical Neurology; Surgery
WE Science Citation Index Expanded (SCI-EXPANDED)
SC Neurosciences & Neurology; Surgery
GA 941EN
UT WOS:000303946600008
PM 22326716
DA 2022-10-31
ER

PT J
AU Brundel, M
   van den Berg, E
   Reijmer, YD
   de Bresser, J
   Kappelle, LJ
   Biessels, GJ
AF Brundel, Manon
   van den Berg, Esther
   Reijmer, Yael D.
   de Bresser, Jeroen
   Kappelle, L. Jaap
   Biessels, Geert Jan
CA Utrecht Diabetic Encephalopathy St
TI Cerebral haemodynamics, cognition and brain volumes in patients with
   type 2 diabetes
SO JOURNAL OF DIABETES AND ITS COMPLICATIONS
LA English
DT Article
DE Type 2 diabetes mellitus; Brain; Cognition; Cerebral perfusion;
   Cerebrovascular reactivity
ID NEUROPSYCHOLOGICAL TEST-PERFORMANCE; WHITE-MATTER HYPERINTENSITIES;
   BLOOD-FLOW; ALZHEIMERS-DISEASE; SMART-MR; DEMENTIA; HYPOPERFUSION;
   IMPAIRMENT; ROTTERDAM; MELLITUS
AB Background: Type 2 diabetes mellitus (T2DM) is associated with cognitive impairment and brain abnormalities on MRI. The underlying mechanisms are unclear. We examined the relationship between cerebral haemodynamics (cerebral blood flow (CBF) and cerebrovascular reactivity (CVR)) and cognitive performance and brain volumes in patients with T2DM, at baseline and after four years.
   Methods: 114 patients with T2DM, aged 56-80 years, underwent a detailed cognitive assessment and MRI scan. In 68 patients the evaluation was repeated after four years. CBF (two-dimensional flow-encoded phase-contrast MRI) and CVR (carbogen breathing response middle cerebral artery; transcranial Doppler) were measured at baseline. Cognitive performance was expressed as composite z-score and regression based index score. Brain volumes were measured on MRI by automated segmentation. The relationship of haemodynamics with cognition and brain volumes was examined with linear regression analyses adjusted for age, sex and IQ.
   Results: Mean CVR was 51.8% +/- 18.0% and mean rCBF 53.3 +/- 11.3 ml/min/100 ml brain tissue. CBF was associated with baseline cognitive performance (standardized regression coefficient beta (95% CI): 0.17 (0.00; 0.32) and total brain volume (0.23 (0.05; 0.41)). No correlation was found between CVR and baseline cognitive performance. Neither CBF nor CVR predicted change in cognition (CBF 0.11 (-0.21: 0.44); CVR 0.07 (-0.21: 0.36)) or total brain volume (CBF 0.09 (-0.22: 0.39); CVR 0.13 (-0.13; 0.40)) over four years.
   Conclusions: CBF was associated with impaired cognition and total brain volume in cross-sectional analyses, but did not predict changes in cognition or brain volumes over time. Apparently, alterations in cerebral haemodynamics play no major etiological role in cognitive decline or change in brain volumes in non-demented individuals with T2DM. (c) 2012 Elsevier Inc. All rights reserved.
C1 [Brundel, Manon; van den Berg, Esther; Reijmer, Yael D.; de Bresser, Jeroen; Kappelle, L. Jaap; Biessels, Geert Jan] Univ Med Ctr, Dept Neurol, Rudolf Magnus Inst Neurosci, Utrecht, Netherlands.
   [van den Berg, Esther] Univ Utrecht, Helmholtz Inst, Utrecht, Netherlands.
   [de Bresser, Jeroen] Univ Med Ctr, Image Sci Inst, Utrecht, Netherlands.
RP Brundel, M (通讯作者)，Univ Med Ctr Utrecht, Dept Neurol G03 232, POB 85500,Heidelberglaan 100, NL-3508 GA Utrecht, Netherlands.
EM m.brundel-2@umcutrecht.nl
RI de Bresser, Jeroen/AAL-4056-2021; van den Berg, Esther/ABD-8026-2020
OI de Bresser, Jeroen/0000-0003-0759-8407; van den Berg,
   Esther/0000-0002-8120-7366
FU Dutch Diabetes Research Foundation [2003.01.004]; Utrecht University
FX This study was financially supported by grant 2003.01.004 of the Dutch
   Diabetes Research Foundation and by a high potential grant from Utrecht
   University.
CR Ahtiluoto S, 2010, NEUROLOGY, V75, P1195, DOI 10.1212/WNL.0b013e3181f4d7f8
   Anbeek P, 2005, NEUROIMAGE, V27, P795, DOI 10.1016/j.neuroimage.2005.05.046
   Appelman APA, 2010, DEMENT GERIATR COGN, V29, P240, DOI 10.1159/000289813
   Appelman APA, 2008, J CEREBR BLOOD F MET, V28, P633, DOI 10.1038/sj.jcbfm.9600563
   Bastos-Leite AJ, 2008, AM J NEURORADIOL, V29, P1296, DOI 10.3174/ajnr.A1091
   Biessels GJ, 2008, LANCET NEUROL, V7, P184, DOI 10.1016/S1474-4422(08)70021-8
   Bruce DG, 2008, DIABETOLOGIA, V51, P241, DOI 10.1007/s00125-007-0894-7
   de Bresser J, 2010, DIABETES CARE, V33, P1309, DOI 10.2337/dc09-1923
   de la Torre JC, 2004, LANCET NEUROL, V3, P184, DOI 10.1016/S1474-4422(04)00683-0
   Hofman A, 1997, LANCET, V349, P151, DOI 10.1016/S0140-6736(96)09328-2
   Johnson NA, 2005, RADIOLOGY, V234, P851, DOI 10.1148/radiol.2343040197
   Kempen G I J M, 2007, Tijdschr Gerontol Geriatr, V38, P34
   Last D, 2007, DIABETES CARE, V30, P1193, DOI 10.2337/dc06-2052
   Lezak M.D., 1983, NEUROPSYCHOLOGICAL A, V2nd
   Manschot SM, 2007, DIABETOLOGIA, V50, P2388, DOI 10.1007/s00125-007-0792-z
   Manschot SM, 2006, DIABETES, V55, P1106, DOI 10.2337/diabetes.55.04.06.db05-1323
   Mathiesen EB, 2004, NEUROLOGY, V62, P695, DOI 10.1212/01.WNL.0000113759.80877.1F
   Olijhoek JK, 2004, EUR HEART J, V25, P342, DOI 10.1016/j.ehj.2003.12.007
   Poels MMF, 2008, J CEREBR BLOOD F MET, V28, P1652, DOI 10.1038/jcbfm.2008.62
   Reijmer YD, 2010, DIABETES-METAB RES, V26, P507, DOI 10.1002/dmrr.1112
   Sima AAF, 2010, ACTA DIABETOL, V47, P279, DOI 10.1007/s00592-010-0218-0
   Spilt A, 2002, J MAGN RESON IMAGING, V16, P1, DOI 10.1002/jmri.10133
   Temkin NR, 1999, J INT NEUROPSYCH SOC, V5, P357, DOI 10.1017/S1355617799544068
   Tiehuis AM, 2008, DIABETOLOGIA, V51, P1321, DOI 10.1007/s00125-008-1041-9
   van den Berg E, 2010, DIABETOLOGIA, V53, P58, DOI 10.1007/s00125-009-1571-9
   van Es ACGM, 2010, PLOS ONE, V5, DOI 10.1371/journal.pone.0009825
   van Oers CAMM, 2006, CEREBROVASC DIS, V22, P46, DOI 10.1159/000092337
NR 27
TC 47
Z9 48
U1 0
U2 14
PU ELSEVIER SCIENCE INC
PI NEW YORK
PA 360 PARK AVE SOUTH, NEW YORK, NY 10010-1710 USA
SN 1056-8727
J9 J DIABETES COMPLICAT
JI J. Diabetes Complications
PD MAY-JUN
PY 2012
VL 26
IS 3
BP 205
EP 209
DI 10.1016/j.jdiacomp.2012.03.021
PG 5
WC Endocrinology & Metabolism
WE Science Citation Index Expanded (SCI-EXPANDED)
SC Endocrinology & Metabolism
GA 960BH
UT WOS:000305362500009
PM 22520398
OA hybrid
DA 2022-10-31
ER

PT J
AU Ishikawa, H
   Meguro, K
   Ishii, H
   Tanaka, N
   Yamaguchi, S
AF Ishikawa, Hiroyasu
   Meguro, Kenichi
   Ishii, Hiroshi
   Tanaka, Naofumi
   Yamaguchi, Satoshi
TI Silent Infarction or White Matter Hyperintensity and Impaired Attention
   Task Scores in a Nondemented Population: The Osaki-Tajiri Project
SO JOURNAL OF STROKE & CEREBROVASCULAR DISEASES
LA English
DT Article
DE Silent infarction; stroke; community-based study; central cholinergic
   pathway; magnetic resonance imaging; attention
ID CHOLINERGIC PATHWAYS; ALZHEIMERS-DISEASE; PERIVENTRICULAR
   HYPERINTENSITY; BRAIN INFARCTION; RATING-SCALE; RISK-FACTOR; DEMENTIA;
   LESIONS; STROKE; MRI
AB Whether silent infarction can be completely asymptomatic remains unclear. Although the central cholinergic system affects cognition, little attention has been given to infarction. We hypothesized that specific damage to the cholinergic pathways due to infarction or white matter hyperintensity (WMH) would deteriorate cognition, especially attention. A total of 502 representative elderly participants enrolled in the Osaki-Tajiri Project in 1998 were studied. Participants with focal neurologic signs or previous history of stroke or transient ischemic attack were excluded from the analysis. MRIs were available for all participants, and the Cholinergic Pathways Hyperintensities scale (CHIPS) was used to assess vascular damage in the cholinergic pathways. The Mini-Mental State Examination (MMSE), word fluency test, Digit Symbol test, and digit span test were used to assess global cognitive function and several aspects of attention. Participants were divided into 3 groups according to the comorbidity of cerebrovascular disease (CVD) and cholinergic involvement: non-CVD, CVD with cholinergic involvement [CVD-Ch(+)], and CVD without cholinergic involvement [CVD-Ch(-)]. Cognitive scores were compared among the 3 groups. In the non-CVD group, the correlations between cognitive function and the CHIPS score were examined. The CVD-Ch(+) group exhibited significantly lower scores for the Digit Symbol test compared with the other two groups, regardless of the MMSE score. In the non-CVD group, the CHIPS score of white matter changes was irreversibly correlated (ie, biologically meaningful) with the Digit Symbol score in participants age >80 years. Our findings suggest that silent infarction or WMH may deteriorate attention regardless of global cognitive function by interrupting the central cholinergic pathway.
C1 [Meguro, Kenichi] Tohoku Univ, Grad Sch Med, Dept Geriatr Behav Neurol, Aoba Ku, Sendai, Miyagi 9808575, Japan.
   [Yamaguchi, Satoshi] Osaki Tajiri SKIP Ctr, Osaki, Japan.
RP Meguro, K (通讯作者)，Tohoku Univ, Grad Sch Med, Dept Geriatr Behav Neurol, Aoba Ku, 2-1 Seiryo Machi, Sendai, Miyagi 9808575, Japan.
EM k-meg@umin.ac.jp
CR ARMSTRONG GD, 1981, NURS RES, V30, P314
   Behl P, 2007, ARCH NEUROL-CHICAGO, V64, P266, DOI 10.1001/archneur.64.2.266
   Bocti C, 2005, STROKE, V36, P2126, DOI 10.1161/01.STR.0000183615.07936.b6
   BOITEN J, 1993, STROKE, V24, P652, DOI 10.1161/01.STR.24.5.652
   BOONE KB, 1992, ARCH NEUROL-CHICAGO, V49, P549, DOI 10.1001/archneur.1992.00530290141024
   BRETELER MMB, 1994, STROKE, V25, P1109, DOI 10.1161/01.STR.25.6.1109
   Bunce D, 2007, NEUROPSYCHOLOGIA, V45, P2009, DOI 10.1016/j.neuropsychologia.2007.02.006
   Chamberlain SR, 2006, CURR OPIN NEUROL, V19, P607, DOI 10.1097/01.wco.0000247613.28859.77
   Chamelian L, 2005, CNS SPECTRUMS, V10, P394, DOI 10.1017/S1092852900022768
   DeCarli C, 2005, NEUROBIOL AGING, V26, P491, DOI 10.1016/j.neurobiolaging.2004.05.004
   Everitt BJ, 1997, ANNU REV PSYCHOL, V48, P649, DOI 10.1146/annurev.psych.48.1.649
   FOLSTEIN MF, 1975, J PSYCHIAT RES, V12, P189, DOI 10.1016/0022-3956(75)90026-6
   FUJIKAWA T, 1993, STROKE, V24, P1631, DOI 10.1161/01.STR.24.11.1631
   Fukui T, 2006, DEMENT GERIATR COGN, V22, P421, DOI 10.1159/000095801
   Garde E, 2000, LANCET, V356, P628, DOI 10.1016/S0140-6736(00)02604-0
   HACHINSKI VC, 1987, ARCH NEUROL-CHICAGO, V44, P21, DOI 10.1001/archneur.1987.00520130013009
   HEYMAN A, 1974, STROKE, V5, P277
   Ishii H, 2006, ARCH GERONTOL GERIAT, V42, P59, DOI 10.1016/j.archger.2005.06.002
   JONES BE, 1989, NEUROSCIENCE, V31, P37, DOI 10.1016/0306-4522(89)90029-8
   Jones DK, 1999, STROKE, V30, P393, DOI 10.1161/01.STR.30.2.393
   Kobayashi S, 1997, STROKE, V28, P1932, DOI 10.1161/01.STR.28.10.1932
   Longstreth WT, 1996, STROKE, V27, P1274, DOI 10.1161/01.STR.27.8.1274
   Masuda J, 2001, CURR OPIN NEUROL, V14, P77, DOI 10.1097/00019052-200102000-00012
   MEGURO K, 1993, NEURORADIOLOGY, V35, P125, DOI 10.1007/BF00593968
   MEGURO K, 1990, ANN NEUROL, V28, P378, DOI 10.1002/ana.410280313
   Meguro K, 2002, ARCH NEUROL-CHICAGO, V59, P1109, DOI 10.1001/archneur.59.7.1109
   Meguro KA, 2004, CLIN APPROACH DEMENT, P103
   MORRIS JC, 1993, NEUROLOGY, V43, P2412, DOI 10.1212/WNL.43.11.2412-a
   NEWHOUSE PA, 1988, PSYCHOPHARMACOLOGY, V95, P171
   Pohjasvaara T, 2000, STROKE, V31, P2952, DOI 10.1161/01.STR.31.12.2952
   Proust-Lima C, 2007, AM J EPIDEMIOL, V165, P344, DOI 10.1093/aje/kwk017
   Sabri O, 1999, STROKE, V30, P556, DOI 10.1161/01.STR.30.3.556
   Schmidt WP, 2004, J AM GERIATR SOC, V52, P1045, DOI 10.1111/j.1532-5415.2004.52300.x
   Selden NR, 1998, BRAIN, V121, P2249, DOI 10.1093/brain/121.12.2249
   Snowdon DA, 1997, JAMA-J AM MED ASSOC, V277, P813, DOI 10.1001/jama.277.10.813
   Udaka F, 2002, ANN NY ACAD SCI, V977, P411, DOI 10.1111/j.1749-6632.2002.tb04845.x
   WARBURTON DM, 1992, PROG NEURO-PSYCHOPH, V16, P181, DOI 10.1016/0278-5846(92)90069-Q
   Wen HM, 2004, STROKE, V35, P1826, DOI 10.1161/01.STR.0000133686.29320.58
   Yamauchi H, 1999, NEUROLOGY, V53, P1833, DOI 10.1212/WNL.53.8.1833
NR 39
TC 12
Z9 12
U1 0
U2 2
PU ELSEVIER SCIENCE BV
PI AMSTERDAM
PA PO BOX 211, 1000 AE AMSTERDAM, NETHERLANDS
SN 1052-3057
J9 J STROKE CEREBROVASC
JI J. Stroke Cerebrovasc. Dis.
PD MAY
PY 2012
VL 21
IS 4
BP 275
EP 282
DI 10.1016/j.jstrokecerebrovasdis.2010.08.008
PG 8
WC Neurosciences; Peripheral Vascular Disease
WE Science Citation Index Expanded (SCI-EXPANDED)
SC Neurosciences & Neurology; Cardiovascular System & Cardiology
GA 935XI
UT WOS:000303555100005
PM 20971655
DA 2022-10-31
ER

PT J
AU Marchant, NL
   Reed, BR
   DeCarli, CS
   Madison, CM
   Weiner, MW
   Chui, HC
   Jagust, WJ
AF Marchant, Natalie L.
   Reed, Bruce R.
   DeCarli, Charles S.
   Madison, Cindee M.
   Weiner, Michael W.
   Chui, Helena C.
   Jagust, William J.
TI Cerebrovascular disease, beta-amyloid, and cognition in aging
SO NEUROBIOLOGY OF AGING
LA English
DT Article
DE PIB; Cerebrovascular disease; Episodic memory; Executive functioning;
   Cognition
ID MATTER HYPERINTENSITY VOLUME; SMALL-VESSEL DISEASE; ALZHEIMERS-DISEASE;
   VASCULAR FACTORS; BRAIN STRUCTURE; DEMENTIA; RISK; MRI; NEUROPATHOLOGY;
   IMPAIRMENT
AB The present study evaluated cerebrovascular disease (CVD), beta-amyloid (A beta), and cognition in clinically normal elderly adults. Fifty-four participants underwent magnetic resonance imaging (MRI,), Pittsburgh compound 13 (PIB) position emission tomography (PET) imaging, and neuropsychological evaluation. High white matter hyperintensity burden and/or presence of infarct defined CVD status (CVD-: n = 27; CVD+: n = 27). PIB-positron emission tomography ratios of A beta deposition were extracted using Logan plotting (cerebellar reference). Presence of high levels of A beta in prespecified regions determined PIB status (PIB-: n = 33; PIB+: n = 21). Executive functioning and episodic memory were measured using composite scales. CVD and A beta, defined as dichotomous or continuous variables, were unrelated to one another. CVD+ participants showed lower executive functioning (p = 0.001) when compared with CVD- individuals. Neither PIB status nor amount of A beta affected cognition (ps >= 0.45), and there was no statistical interaction between CVD and PIB on either cognitive measure. Within this spectrum of normal aging CVD and A beta aggregation appear to he independent processes with CVD primarily affecting cognition. (C) 2012 Elsevier Inc. All rights reserved.
C1 [Marchant, Natalie L.; Madison, Cindee M.; Jagust, William J.] Univ Calif Berkeley, Helen Wills Neurosci Inst, Berkeley, CA 94720 USA.
   [Marchant, Natalie L.; Jagust, William J.] Univ Calif Berkeley, Lawrence Berkeley Natl Lab, Div Life Sci, Berkeley, CA 94720 USA.
   [Reed, Bruce R.; DeCarli, Charles S.] Univ Calif Davis, Dept Neurol, Sch Med, Davis, CA 95616 USA.
   [Weiner, Michael W.] Univ Calif San Francisco, Ctr Imaging Neurodegenerat Dis, San Francisco, CA 94143 USA.
   [Chui, Helena C.] Univ So Calif, Keck Sch Med, Dept Neurol, Los Angeles, CA 90033 USA.
RP Marchant, NL (通讯作者)，Univ Calif Berkeley, Helen Wills Neurosci Inst, 132 Barker Hall,MC 3190, Berkeley, CA 94720 USA.
EM nlmarchant@gmail.com
RI Jagust, William/ABE-6426-2020; DeCarli, Charles/B-5541-2009
OI Marchant, Natalie/0000-0003-0669-6910
FU NIH [AG012435, AG034570]; Alzheimer's Association [ZEN-08-87090];
   NATIONAL INSTITUTE ON AGING [R01AG034570, P01AG012435] Funding Source:
   NIH RePORTER
FX This work was supported by NIH grants AG012435 and AG034570 and by the
   Alzheimer's Association (ZEN-08-87090). The authors thank Adi Alkalay,
   Nexi Delgado, Amynta Hayenga, Stephen Krieger, Joel Laxamana, Candace
   Markley, Shawn Marks, Oliver Martinez, and Elizabeth Mormino for
   assistance with participant recruitment, cognitive testing, and image
   analysis,
CR Aizenstein HJ, 2008, ARCH NEUROL-CHICAGO, V65, P1509, DOI 10.1001/archneur.65.11.1509
   Benisty S, 2009, J NEUROL NEUROSUR PS, V80, P478, DOI 10.1136/jnnp.2008.160440
   Bennett DA, 2006, NEUROLOGY, V66, P1837, DOI 10.1212/01.wnl.0000219668.47116.e6
   Bernick C, 2001, NEUROLOGY, V57, P1222, DOI 10.1212/WNL.57.7.1222
   Breteler MMB, 2000, NEUROBIOL AGING, V21, P153, DOI 10.1016/S0197-4580(99)00110-4
   Brickman AM, 2011, NEUROBIOL AGING, V32, P1588, DOI 10.1016/j.neurobiolaging.2009.10.013
   Bunce D, 2010, PLOS ONE, V5, DOI 10.1371/journal.pone.0013567
   Carey CL, 2008, STROKE, V39, P397, DOI 10.1161/STROKEAHA.107.491795
   Chetelat G, 2011, BRAIN, V134, P798, DOI 10.1093/brain/awq383
   Chui HC, 2007, NEUROL CLIN, V25, P717, DOI 10.1016/j.ncl.2007.04.003
   Chui HC, 2006, ANN NEUROL, V60, P677, DOI 10.1002/ana.21009
   CRYSTAL HA, 1993, ANN NEUROL, V34, P566, DOI 10.1002/ana.410340410
   CUMMINGS JL, 1993, ARCH NEUROL-CHICAGO, V50, P873, DOI 10.1001/archneur.1993.00540080076020
   Debette S, 2010, STROKE, V41, P600, DOI 10.1161/STROKEAHA.109.570044
   DeCarli C, 1996, JMRI-J MAGN RESON IM, V6, P519, DOI 10.1002/jmri.1880060316
   DECARLI C, 1995, NEUROLOGY, V45, P2077, DOI 10.1212/WNL.45.11.2077
   DeCarli C, 2005, NEUROBIOL AGING, V26, P491, DOI 10.1016/j.neurobiolaging.2004.05.004
   DECARLI C, 1992, J COMPUT ASSIST TOMO, V16, P274, DOI 10.1097/00004728-199203000-00018
   Delis D.C., 2000, CALIFORNIA VERBAL LE
   Esiri MM, 1999, LANCET, V354, P919, DOI 10.1016/S0140-6736(99)02355-7
   ESIRI MM, 1986, J NEUROL NEUROSUR PS, V49, P1221, DOI 10.1136/jnnp.49.11.1221
   Esiri MM, 2001, LANCET, V357, P169
   Faul F, 2007, BEHAV RES METHODS, V39, P175, DOI 10.3758/BF03193146
   Giannakopoulos P, 2007, ACTA NEUROPATHOL, V113, P1, DOI 10.1007/s00401-006-0144-y
   Gold G, 2007, BRAIN, V130, P2830, DOI 10.1093/brain/awm228
   Hachinski V, 1997, ANN NY ACAD SCI, V826, P1, DOI 10.1111/j.1749-6632.1997.tb48456.x
   Han BH, 2008, J NEUROSCI, V28, P13542, DOI 10.1523/JNEUROSCI.4686-08.2008
   Hardy J, 2002, SCIENCE, V297, P353, DOI 10.1126/science.1072994
   He J, 2010, ARCH NEUROL-CHICAGO, V67, P1231, DOI 10.1001/archneurol.2010.230
   Henon H, 2001, NEUROLOGY, V57, P1216, DOI 10.1212/WNL.57.7.1216
   Horiuchi M, 2012, NEUROBIOL AGING, V33, P499, DOI 10.1016/j.neurobiolaging.2010.05.007
   Jack CR, 2008, BRAIN, V131, P665, DOI 10.1093/brain/awm336
   Jack CR, 2009, BRAIN, V132, P1355, DOI 10.1093/brain/awp062
   Jagust WJ, 2008, ANN NEUROL, V63, P72, DOI 10.1002/ana.21296
   Jeerakathil T, 2004, STROKE, V35, P1857, DOI 10.1161/01.STR.0000135226.53499.85
   Klunk WE, 2004, ANN NEUROL, V55, P306, DOI 10.1002/ana.20009
   Knopman DS, 2003, J NEUROPATH EXP NEUR, V62, P1087, DOI 10.1093/jnen/62.11.1087
   Lee DY, 2009, NEUROLOGY, V73, P1722, DOI 10.1212/WNL.0b013e3181c33afb
   Lee JH, 2011, NEUROLOGY, V77, P18, DOI 10.1212/WNL.0b013e318221acee
   Logan J, 1996, J CEREBR BLOOD F MET, V16, P834, DOI 10.1097/00004647-199609000-00008
   Mathis CA, 2003, J MED CHEM, V46, P2740, DOI 10.1021/jm030026b
   Mayda ABV, 2011, BRAIN, V134, P1673, DOI 10.1093/brain/awr065
   Mielke MM, 2007, NEUROLOGY, V69, P1850, DOI 10.1212/01.wnl.0000279520.59792.fe
   Mintun MA, 2006, NEUROLOGY, V67, P446, DOI 10.1212/01.wnl.0000228230.26044.a4
   Mormino EC, 2009, BRAIN, V132, P1310, DOI 10.1093/brain/awn320
   Morris JC, 2009, ARCH NEUROL-CHICAGO, V66, P1469, DOI 10.1001/archneurol.2009.269
   Mungas D, 2001, NEUROLOGY, V57, P2229, DOI 10.1212/WNL.57.12.2229
   Nelson PT, 2010, J NEUROPATH EXP NEUR, V69, P449, DOI 10.1097/NEN.0b013e3181d8db07
   Newman AB, 2005, J AM GERIATR SOC, V53, P1101, DOI 10.1111/j.1532-5415.2005.53360.x
   Nordahl CW, 2006, J COGNITIVE NEUROSCI, V18, P418, DOI 10.1162/089892906775990552
   Oh H, 2011, NEUROIMAGE, V54, P1887, DOI 10.1016/j.neuroimage.2010.10.027
   Pendlebury ST, 2009, LANCET NEUROL, V8, P1006, DOI 10.1016/S1474-4422(09)70236-4
   Pike KE, 2007, BRAIN, V130, P2837, DOI 10.1093/brain/awm238
   Price JC, 2005, J CEREBR BLOOD F MET, V25, P1528, DOI 10.1038/sj.jcbfm.9600146
   Prins ND, 2005, BRAIN, V128, P2034, DOI 10.1093/brain/awh553
   Rabinovici GD, 2010, BRAIN, V133, P512, DOI 10.1093/brain/awp326
   Reed BR, 2004, ARCH NEUROL-CHICAGO, V61, P1545, DOI 10.1001/archneur.61.10.1545
   Reed BR, 2007, BRAIN, V130, P731, DOI 10.1093/brain/awl385
   Reed BR, 2012, NEUROBIOL AGING, V33, P1979, DOI 10.1016/j.neurobiolaging.2011.10.002
   Resnick SM, 2010, NEUROLOGY, V74, P807, DOI 10.1212/WNL.0b013e3181d3e3e9
   Riekse RG, 2004, J AM GERIATR SOC, V52, P1442, DOI 10.1111/j.1532-5415.2004.52405.x
   Rowe CC, 2007, NEUROLOGY, V68, P1718, DOI 10.1212/01.wnl.0000261919.22630.ea
   Schneider JA, 2004, NEUROLOGY, V62, P1148, DOI 10.1212/01.WNL.0000118211.78503.F5
   Schneider JA, 2007, NEUROLOGY, V69, P2197, DOI 10.1212/01.wnl.0000271090.28148.24
   Schneider JA, 2009, ANN NEUROL, V66, P200, DOI 10.1002/ana.21706
   Skoog I, 1999, ALZ DIS ASSOC DIS, V13, pS106, DOI 10.1097/00002093-199912003-00016
   Snowdon DA, 1997, JAMA-J AM MED ASSOC, V277, P813, DOI 10.1001/jama.277.10.813
   Sun FT, 2007, NEUROIMAGE, V34, P608, DOI 10.1016/j.neuroimage.2006.09.022
   TOMLINSON BE, 1968, J NEUROL SCI, V7, P331, DOI 10.1016/0022-510X(68)90154-8
   Tullberg M, 2004, NEUROLOGY, V63, P246, DOI 10.1212/01.WNL.0000130530.55104.B5
   Tzourio-Mazoyer N, 2002, NEUROIMAGE, V15, P273, DOI 10.1006/nimg.2001.0978
   van der Flier WM, 2005, STROKE, V36, P2116, DOI 10.1161/01.STR.0000179092.59909.42
   Villemagne VL, 2011, ANN NEUROL, V69, P181, DOI 10.1002/ana.22248
   Wahlund LO, 2009, VASCULAR COGNITIVE IMPAIRMENT IN CLINICAL PRACTICE, P70, DOI 10.1017/CBO9780511575976.007
   Williams J. M., 1991, MEMORY ASSESSMENT SC
   Wilson PWF, 1998, CIRCULATION, V97, P1837, DOI 10.1161/01.CIR.97.18.1837
   Yoshita Mitsuhiro, 2005, Top Magn Reson Imaging, V16, P399, DOI 10.1097/01.rmr.0000245456.98029.a8
   Zhang X, 2007, J BIOL CHEM, V282, P10873, DOI 10.1074/jbc.M608856200
NR 78
TC 72
Z9 74
U1 0
U2 10
PU ELSEVIER SCIENCE INC
PI NEW YORK
PA STE 800, 230 PARK AVE, NEW YORK, NY 10169 USA
SN 0197-4580
EI 1558-1497
J9 NEUROBIOL AGING
JI Neurobiol. Aging
PD MAY
PY 2012
VL 33
IS 5
AR 1006.e25
DI 10.1016/j.neurobiolaging.2011.10.001
PG 12
WC Geriatrics & Gerontology; Neurosciences
WE Science Citation Index Expanded (SCI-EXPANDED)
SC Geriatrics & Gerontology; Neurosciences & Neurology
GA 921OF
UT WOS:000302486200029
PM 22048124
OA Green Accepted
DA 2022-10-31
ER

PT J
AU McMillan, CT
   Brun, C
   Siddiqui, S
   Churgin, M
   Libon, D
   Yushkevich, P
   Zhang, H
   Boller, A
   Gee, J
   Grossman, M
AF McMillan, C. T.
   Brun, C.
   Siddiqui, S.
   Churgin, M.
   Libon, D.
   Yushkevich, P.
   Zhang, H.
   Boller, A.
   Gee, J.
   Grossman, M.
TI White matter imaging contributes to the multimodal diagnosis of
   frontotemporal lobar degeneration
SO NEUROLOGY
LA English
DT Article
ID ALZHEIMERS-DISEASE; CSF BIOMARKERS; DIFFUSION; DEMENTIA; DAMAGE;
   CLASSIFICATION; SIGNATURE; GRAY
AB Objective: To evaluate the distribution of white matter (WM) disease in frontotemporal lobar degeneration (FTLD) and Alzheimer disease (AD) and to evaluate the relative usefulness of WM and gray matter (GM) for distinguishing these conditions in vivo.
   Methods: Patients were classified as having FTLD (n = 50) or AD (n = 42) using autopsy-validated CSF values of total-tau:beta-amyloid (t-tau: A beta(1-42)) ratios. Patients underwent WM diffusion tensor imaging (DTI) and volumetric MRI of GM. We employed tract-specific analyses of WM fractional anisotropy (FA) and whole-brain GM density analyses. Individual patient classification was performed using receiver operator characteristic (ROC) curves with FA, GM, and a combination of the 2 modalities.
   Results: Regional FA and GM were significantly reduced in FTLD and AD relative to healthy seniors. Direct comparisons revealed significantly reduced FA in the corpus callosum in FTLD relative to AD. GM analyses revealed reductions in anterior temporal cortex for FTLD relative to AD, and in posterior cingulate and precuneus for AD relative to FTLD. ROC curves revealed that a multimodal combination of WM and GM provide optimal classification (area under the curve = 0.938), with 87% sensitivity and 83% specificity.
   Conclusions: FTLD and AD have significant WM and GM defects. A combination of DTI and volumetric MRI modalities provides a quantitative method for distinguishing FTLD and AD in vivo. Neurology (R) 2012;78:1761-1768
C1 [McMillan, C. T.; Boller, A.; Grossman, M.] Univ Penn, Dept Neurol, Philadelphia, PA 19104 USA.
   [Brun, C.; Siddiqui, S.; Churgin, M.; Yushkevich, P.; Gee, J.] Univ Penn, Dept Radiol, Philadelphia, PA 19104 USA.
   [Libon, D.] Drexel Univ, Dept Neurol, Philadelphia, PA 19104 USA.
   [Zhang, H.] UCL, Dept Comp Sci, London, England.
   [Zhang, H.] UCL, Ctr Med Imaging Comp, London, England.
RP McMillan, CT (通讯作者)，Univ Penn, Dept Neurol, Philadelphia, PA 19104 USA.
EM mcmillac@mail.med.upenn.edu
RI Yushkevich, Paul A/O-6115-2014; McMillan, Corey/M-3228-2013
OI Yushkevich, Paul A/0000-0001-8543-4016; McMillan,
   Corey/0000-0002-7581-6405; Siddiqui, Sarmad/0000-0002-3601-7539; Zhang,
   Hui/0000-0002-5426-2140
FU National Institutes of Health [HD060406, NS044266, AG17586, AG015116,
   AG032953, NS053488]; Wyncote Foundation [AG037376, AG027785, NS065347];
   EUNICE KENNEDY SHRIVER NATIONAL INSTITUTE OF CHILD HEALTH &HUMAN
   DEVELOPMENT [F32HD060406] Funding Source: NIH RePORTER; NATIONAL
   INSTITUTE OF NEUROLOGICAL DISORDERS AND STROKE [R01NS044266,
   R01NS065347] Funding Source: NIH RePORTER; NATIONAL INSTITUTE ON AGING
   [P01AG032953, K25AG027785, P01AG017586, R01AG015116, R01AG037376]
   Funding Source: NIH RePORTER
FX Supported by the National Institutes of Health: HD060406 to Corey
   McMillan, NS044266, AG17586, AG015116, AG032953, NS053488, and the
   Wyncote Foundation to Murray Grossman, AG037376 and AG027785 to Paul
   Yushkevich, and NS065347 to James Gee.
CR Avants BB, 2010, NEUROIMAGE, V50, P1004, DOI 10.1016/j.neuroimage.2010.01.041
   Bian H, 2008, NEUROLOGY, V70, P1827, DOI 10.1212/01.wnl.0000311445.21321.fc
   Borroni B, 2008, REJUV RES, V11, P585, DOI 10.1089/rej.2007.0623
   Borroni B, 2007, ARCH NEUROL-CHICAGO, V64, P246, DOI 10.1001/archneur.64.2.246
   Davatzikos C, 2008, NEUROIMAGE, V41, P1220, DOI 10.1016/j.neuroimage.2008.03.050
   Forman MS, 2002, AM J PATHOL, V160, P2045, DOI 10.1016/S0002-9440(10)61154-6
   Galantucci S, 2011, BRAIN, V134, P3011, DOI 10.1093/brain/awr099
   Geser F, 2009, ARCH NEUROL-CHICAGO, V66, P180, DOI 10.1001/archneurol.2008.558
   Gorno-Tempini ML, 2011, NEUROLOGY, V76, P1006, DOI 10.1212/WNL.0b013e31821103e6
   Grossman M, 2005, ANN NEUROL, V57, P721, DOI 10.1002/ana.20477
   Grossman M, 2010, NAT REV NEUROL, V6, P88, DOI 10.1038/nrneurol.2009.216
   Hu WT, 2010, NEUROLOGY, V75, P2079, DOI 10.1212/WNL.0b013e318200d78d
   Hu W, 2010, NEUROLOGY, V74, pA569
   Irwin DJ, 2012, ARCH NEUROL
   Kloppel S, 2008, BRAIN, V131, P681, DOI 10.1093/brain/awm319
   Lee SE, 2011, ANN NEUROL, V70, P327, DOI 10.1002/ana.22424
   Libon DJ, 2011, CLIN NEUROPSYCHOL, V25, P1314, DOI 10.1080/13854046.2011.631585
   Mackenzie IRA, 2010, ACTA NEUROPATHOL, V119, P1, DOI 10.1007/s00401-009-0612-2
   Matsuo K, 2008, NEURORADIOLOGY, V50, P605, DOI 10.1007/s00234-008-0379-5
   McKhann GM, 2011, ALZHEIMERS DEMENT, V7, P263, DOI 10.1016/j.jalz.2011.03.005
   Murray R, 2007, NEUROLOGY, V68, P1274, DOI 10.1212/01.wnl.0000259519.78480.c3
   Rabinovici G D, 2007, Am J Alzheimers Dis Other Demen, V22, P474, DOI 10.1177/1533317507308779
   Rascovsky K, 2011, BRAIN, V134, P2456, DOI 10.1093/brain/awr179
   Shaw LM, 2009, ANN NEUROL, V65, P403, DOI 10.1002/ana.21610
   Wakana S, 2004, RADIOLOGY, V230, P77, DOI 10.1148/radiol.2301021640
   Walhovd KB, 2010, AM J NEURORADIOL, V31, P347, DOI 10.3174/ajnr.A1809
   Wheeler-Kingshott CAM, 2009, MAGN RESON MED, V61, P1255, DOI 10.1002/mrm.21965
   Whitwell JL, 2010, NEUROLOGY, V74, P1279, DOI 10.1212/WNL.0b013e3181d9edde
   Yushkevich PA, 2008, NEUROIMAGE, V41, P448, DOI 10.1016/j.neuroimage.2008.01.013
   Yushkevich PA, 2009, NEUROIMAGE, V45, pS99, DOI 10.1016/j.neuroimage.2008.10.051
   Zhang DQ, 2011, NEUROIMAGE, V55, P856, DOI 10.1016/j.neuroimage.2011.01.008
   Zhang H, 2006, MED IMAGE ANAL, V10, P764, DOI 10.1016/j.media.2006.06.004
   Zhang Y, 2011, INT J ALZHEIMERS DIS, V54, P68
   Zhang Y, 2009, BRAIN, V132, P2579, DOI 10.1093/brain/awp071
NR 34
TC 42
Z9 41
U1 0
U2 5
PU LIPPINCOTT WILLIAMS & WILKINS
PI PHILADELPHIA
PA TWO COMMERCE SQ, 2001 MARKET ST, PHILADELPHIA, PA 19103 USA
SN 0028-3878
EI 1526-632X
J9 NEUROLOGY
JI Neurology
PD MAY
PY 2012
VL 78
IS 22
BP 1761
EP 1768
DI 10.1212/WNL.0b013e31825830bd
PG 8
WC Clinical Neurology
WE Science Citation Index Expanded (SCI-EXPANDED)
SC Neurosciences & Neurology
GA 948UZ
UT WOS:000304529600016
PM 22592372
OA Green Published
DA 2022-10-31
ER

PT J
AU Miralbell, J
   Soriano, JJ
   Spulber, G
   Lopez-Cancio, E
   Arenillas, JF
   Bargallo, N
   Galan, A
   Barrios, MT
   Caceres, C
   Alzamora, MT
   Pera, G
   Kivipelto, M
   Wahlund, LO
   Davalos, A
   Mataro, M
AF Miralbell, Julia
   Jose Soriano, Juan
   Spulber, Gabriela
   Lopez-Cancio, Elena
   Francisco Arenillas, Juan
   Bargallo, Nuria
   Galan, Amparo
   Teresa Barrios, Maria
   Caceres, Cynthia
   Teresa Alzamora, Maria
   Pera, Guillem
   Kivipelto, Miia
   Wahlund, Lars-Olof
   Davalos, Antoni
   Mataro, Maria
TI Structural brain changes and cognition in relation to markers of
   vascular dysfunction
SO NEUROBIOLOGY OF AGING
LA English
DT Article
DE Cerebrovascular disease; Risk factors; MRI; White matter; Inflammation;
   Fibrinolysis
ID C-REACTIVE PROTEIN; SMALL-VESSEL DISEASE; WHITE-MATTER HYPERINTENSITIES;
   CORONARY-HEART-DISEASE; MICROSTRUCTURAL INTEGRITY; CARDIOVASCULAR RISK;
   ALZHEIMERS-DISEASE; METABOLIC SYNDROME; SENSITIVITY; STROKE
AB The aim was to investigate the relationship between blood markers of vascular dysfunction with brain microstructural changes and cognition. Eighty-six participants from the Barcelona-Asymptomatic Intracranial Atherosclerosis (AsIA) neuropsychology study were included. Subjects were 50-65 years old, free from dementia and without history of vascular disease. We assessed correlations of blood levels of inflammatory biomarkers (C-reactive protein [CRP] and resistin) and fibrinolysis inhibitors (plasminogen activator inhibitor-1 [PAI-1] and A-lipoprotein (Lp (a)) with fractional anisotropy (FA) measurements of diffusion tensor images (DTI), regional gray matter (GM) volumes and performance in several cognitive domains. Increasing levels of C-reactive protein and PAI-1 levels were associated with white matter (WM) integrity loss in corticosubcortical pathways and association fibers of frontal and temporal lobes, independently of age, sex and vascular risk factors. PAI-1 was also related to lower speed and visuomotor/coordination. None of the biomarkers were related to gray matter volume changes. Our findings suggest that inflammation and dysregulation of the fibrynolitic system may be involved in the pathological mechanisms underlying the WM damage seen in cerebrovascular disease and subsequent cognitive impairment. (C) 2012 Elsevier Inc. All rights reserved.
C1 [Miralbell, Julia; Jose Soriano, Juan; Mataro, Maria] Univ Barcelona, Dept Psychiat & Clin Psychobiol, Barcelona 08035, Spain.
   [Spulber, Gabriela; Kivipelto, Miia] Univ Kuopio, Neurol Unit, Inst Clin Med, FIN-70211 Kuopio, Finland.
   [Lopez-Cancio, Elena; Caceres, Cynthia; Davalos, Antoni] Univ Autonoma Barcelona, Dept Neurosci, Hosp Germans Trias & Pujol, E-08193 Barcelona, Spain.
   [Francisco Arenillas, Juan] Hosp Clin Univ, Stroke Unit, Neurol Serv, Valladolid, Spain.
   [Bargallo, Nuria] Hosp Clin Barcelona, Image Diag Ctr, Dept Radiol, Barcelona, Spain.
   [Galan, Amparo] Hosp Badalona Germans Trias & Pujol, Dept Biochem, Barcelona, Spain.
   [Teresa Barrios, Maria] Univ Barcelona, Dept Methodol Behav Sci, Barcelona 08035, Spain.
   [Teresa Alzamora, Maria; Pera, Guillem] Nord ICS IDIAP Jordi Gol, Primary Healthcare Res Support Unit Metropolitana, Barcelona, Spain.
   [Wahlund, Lars-Olof] Karolinska Inst, Div Clin Geriatr, NVS, SE-14186 Stockholm, Sweden.
   [Mataro, Maria] Univ Barcelona, Inst Brain Cognit & Behav IR3C, Barcelona 08035, Spain.
RP Mataro, M (通讯作者)，Univ Barcelona, Dept Psychiat & Clin Psychobiol, Passeig Vall dHebron 171, Barcelona 08035, Spain.
EM mmataro@ub.edu
RI Soriano-Raya, Juan José/F-6927-2016; Arenillas, Juan F./AAE-1142-2020;
   Barrios, Maite/J-5738-2013; Mataro, Maria/B-4524-2011; Bargallo,
   Nuria/G-6854-2016; Kivipelto, Miia/AAS-3557-2021
OI Soriano-Raya, Juan José/0000-0003-1902-8583; Barrios,
   Maite/0000-0003-1979-0818; Mataro, Maria/0000-0002-9946-2656; Bargallo,
   Nuria/0000-0001-6284-5402; Kivipelto, Miia/0000-0003-0992-3875; Spulber,
   Gabriela/0000-0002-0995-7138; Alzamora, M Teresa/0000-0002-0094-6547;
   wahlund, lars-olof/0000-0002-9905-8426; Pera,
   Guillem/0000-0003-3188-7268
FU Generalitat of Catalunya [2009FI_B00285]; Ministerio de Ciencia de
   Innovacion [AP2006-00311, SEJ2006-15399/PSIC, FIS PI-070393]; Novo
   Nordisk Fonden [NNF11OC1014884, NNF12OC1016402] Funding Source:
   researchfish
FX This research has made use of the SMILE medical imaging laboratory at
   Karolinska University Hospital, Stockholm, Sweden. This work was
   supported by the grants 2009FI_B00285 from the Generalitat of Catalunya
   to J. Miralbell, AP2006-00311 to J. J. Soriano, SEJ2006-15399/PSIC to
   Dr. M. Mataro, and FIS PI-070393 to Dr. J. F. Arenillas from Ministerio
   de Ciencia de Innovacion. The authors thank all the participants from
   the Barcelona-AsIA study, who voluntarily accepted to enroll in this
   project.
CR Arenillas JF, 2004, NEUROLOGY, V63, P27, DOI 10.1212/01.WNL.0000132637.30287.B4
   Arenillas JF, 2003, STROKE, V34, P2463, DOI 10.1161/01.STR.0000089920.93927.A7
   Arenillas JF, 2008, STROKE, V39, P1456, DOI 10.1161/STROKEAHA.107.498600
   Ashburner J, 2000, NEUROIMAGE, V11, P805, DOI 10.1006/nimg.2000.0582
   Bowler JV, 2009, STROKE, V40, pE315, DOI 10.1161/STROKEAHA.108.544650
   Delano-Wood L, 2010, NEUROBIOL AGING, V31, P1721, DOI 10.1016/j.neurobiolaging.2008.09.013
   FOLSTEIN MF, 1983, ARCH GEN PSYCHIAT, V40, P812
   Fornage M, 2008, STROKE, V39, P1952, DOI 10.1161/STROKEAHA.107.508135
   Frank RA, 2003, NEUROBIOL AGING, V24, P521, DOI 10.1016/S0197-4580(03)00002-2
   Gorelick PB, 2011, STROKE, V42, P2672, DOI 10.1161/STR.0b013e3182299496
   Gouw AA, 2008, BRAIN, V131, P3286, DOI 10.1093/brain/awn265
   Hoshi T, 2005, STROKE, V36, P768, DOI 10.1161/01.STR.0000158915.28329.51
   Hoth KF, 2007, STROKE, V38, P308, DOI 10.1161/01.STR.0000254517.04275.3f
   Iadecola C, 2010, ACTA NEUROPATHOL, V120, P287, DOI 10.1007/s00401-010-0718-6
   Kaptoge S, 2010, LANCET, V375, P132, DOI 10.1016/S0140-6736(09)61717-7
   Kennedy KM, 2009, NEUROPSYCHOLOGIA, V47, P916, DOI 10.1016/j.neuropsychologia.2009.01.001
   Knopman DS, 2010, J ALZHEIMERS DIS, V20, P699, DOI 10.3233/JAD-2010-091555
   Laurin D, 2009, NEUROBIOL AGING, V30, P1724, DOI 10.1016/j.neurobiolaging.2008.01.008
   Lopez-Cancio E, 2011, BMC NEUROL, V11, DOI 10.1186/1471-2377-11-22
   Marrugat J, 2007, J EPIDEMIOL COMMUN H, V61, P40, DOI 10.1136/jech.2005.038505
   Mori S, 2006, NEURON, V51, P527, DOI 10.1016/j.neuron.2006.08.012
   Muller MJ, 2005, NEUROIMAGE, V28, P1033, DOI 10.1016/j.neuroimage.2005.06.029
   Nitkunan A, 2008, STROKE, V39, P1999, DOI 10.1161/STROKEAHA.107.507475
   Noble JM, 2010, ARCH NEUROL-CHICAGO, V67, P87, DOI 10.1001/archneurol.2009.308
   Petito CK, 1998, J NEUROPATH EXP NEUR, V57, P231, DOI 10.1097/00005072-199803000-00004
   PETITO CK, 1986, J CEREBR BLOOD F MET, V6, P616, DOI 10.1038/jcbfm.1986.109
   Ridker PM, 2004, AM HEART J, V148, pS19, DOI 10.1016/j.ahj.2004.04.028
   Ridker PM, 2002, NEW ENGL J MED, V347, P1557, DOI 10.1056/NEJMoa021993
   Salat DH, 2009, NEUROIMAGE, V44, P1247, DOI 10.1016/j.neuroimage.2008.10.030
   Schmidt R, 2002, ANN NEUROL, V52, P168, DOI 10.1002/ana.10265
   Schmidt R, 2006, STROKE, V37, P2910, DOI 10.1161/01.STR.0000248768.40043.f9
   Segura B, 2009, NEUROLOGY, V73, P438, DOI 10.1212/WNL.0b013e3181b163cd
   Segura B, 2010, BMC NEUROL, V10, DOI 10.1186/1471-2377-10-64
   Smith SM, 2004, NEUROIMAGE, V23, pS208, DOI 10.1016/j.neuroimage.2004.07.051
   van Dijk EJ, 2005, CIRCULATION, V112, P900, DOI 10.1161/CIRCULATIONAHA.104.506337
   Vaughan DE, 2005, J THROMB HAEMOST, V3, P1879, DOI 10.1111/j.1538-7836.2005.01420.x
   Vernooij MW, 2009, ARCH GEN PSYCHIAT, V66, P545, DOI 10.1001/archgenpsychiatry.2009.5
   Vicenzini E, 2007, EUR NEUROL, V58, P84, DOI 10.1159/000103642
   Wahlund LO, 2001, STROKE, V32, P1318, DOI 10.1161/01.STR.32.6.1318
   Wechsler D., 1999, WAIS 3 WESCHLER ADUL
   Wersching H, 2010, NEUROLOGY, V74, P1022, DOI 10.1212/WNL.0b013e3181d7b45b
   Weuve J, 2006, EPIDEMIOLOGY, V17, P183, DOI 10.1097/01.ede.0000198183.60572.c9
   Williamson J, 2010, J CLIN EXP NEUROPSYC, V32, P673, DOI 10.1080/13803390903427406
   Wilson PWF, 1998, CIRCULATION, V97, P1837, DOI 10.1161/01.CIR.97.18.1837
   YESAVAGE JA, 1983, J PSYCHIATR RES, V17, P37, DOI 10.1016/0022-3956(82)90033-4
NR 45
TC 40
Z9 42
U1 0
U2 11
PU ELSEVIER SCIENCE INC
PI NEW YORK
PA STE 800, 230 PARK AVE, NEW YORK, NY 10169 USA
SN 0197-4580
EI 1558-1497
J9 NEUROBIOL AGING
JI Neurobiol. Aging
PD MAY
PY 2012
VL 33
IS 5
AR 1003.e9
DI 10.1016/j.neurobiolaging.2011.09.020
PG 9
WC Geriatrics & Gerontology; Neurosciences
WE Science Citation Index Expanded (SCI-EXPANDED)
SC Geriatrics & Gerontology; Neurosciences & Neurology
GA 921OF
UT WOS:000302486200021
PM 22014619
DA 2022-10-31
ER

PT J
AU Versluis, MJ
   van der Grond, J
   van Buchem, MA
   van Zijl, P
   Webb, AG
AF Versluis, M. J.
   van der Grond, J.
   van Buchem, M. A.
   van Zijl, P.
   Webb, A. G.
TI High-Field Imaging of Neurodegenerative Diseases
SO NEUROIMAGING CLINICS OF NORTH AMERICA
LA English
DT Article
DE Neurodegenerative disease; 7 Tesla; Spectroscopy; High-resolution
   imaging; MR angiography; Susceptibility-weighted imaging
ID MAGNETIZATION-PREPARED 3D-FLAIR; INDUCED B-0 FLUCTUATIONS; WHITE-MATTER
   LESIONS; 7 TESLA MRI; HUMAN BRAIN; IN-VIVO; MULTIPLE-SCLEROSIS; MS
   LESIONS; 7.0 T; CEREBRAL MICROBLEEDS
AB High-field magnetic resonance (MR) imaging is showing potential for imaging of neurodegenerative diseases. 7 T MR imaging is beginning to be used in a clinical research setting and the theoretical benefits of higher signal-to-noise ratio, sensitivity to iron, improved MR angiography, and increased spectral resolution in spectroscopy are being confirmed. Despite the limited number of studies to date, initial results in patients with multiple sclerosis, Alzheimer disease, and Huntington disease show promising additional features in contrast that may help the diagnosis of these disorders.
C1 [Versluis, M. J.; van der Grond, J.; van Buchem, M. A.; Webb, A. G.] Leiden Univ, Med Ctr, Dept Radiol, CJ Goiter Ctr High Field MR, NL-2333 ZA Leiden, Netherlands.
   [van Zijl, P.] Johns Hopkins Univ, Sch Med, Dept Radiol & Radiol Sci, Baltimore, MD 21205 USA.
   [van Zijl, P.] Kennedy Krieger Inst, FM Kirby Res Ctr Funct Brain Imaging, Baltimore, MD 21205 USA.
RP Versluis, MJ (通讯作者)，Leiden Univ, Med Ctr, Dept Radiol, CJ Goiter Ctr High Field MR, Albinusdreef 2, NL-2333 ZA Leiden, Netherlands.
EM m.j.versluis@lumc.nl
RI Webb, Andrew/G-9642-2016; van Buchem, Mark/AAC-9843-2022; Versluis,
   Maarten/AAN-3990-2020
OI Webb, Andrew/0000-0003-4045-9732; van Buchem, Mark/0000-0003-1881-1998; 
FU NIBIB NIH HHS [P41 EB015909] Funding Source: Medline; NATIONAL INSTITUTE
   OF BIOMEDICAL IMAGING AND BIOENGINEERING [P41EB015909] Funding Source:
   NIH RePORTER
CR Abosch A, 2010, NEUROSURGERY, V67, P1745, DOI 10.1227/NEU.0b013e3181f74105
   Barmet C, 2008, MAGN RESON MED, V60, P187, DOI 10.1002/mrm.21603
   Barry RL, 2010, MAGN RESON IMAGING, V28, P235, DOI 10.1016/j.mri.2009.07.005
   Breyer T, 2010, ACAD RADIOL, V17, P421, DOI 10.1016/j.acra.2009.10.013
   Cho ZH, 2010, J NEUROSURG, V113, P639, DOI 10.3171/2010.3.JNS091385
   Conijn MMA, 2011, AM J NEURORADIOL, V32, P1043, DOI 10.3174/ajnr.A2450
   Conijn MMA, 2010, J MAGN RESON IMAGING, V32, P52, DOI 10.1002/jmri.22223
   de Graaf WL, 2012, EUR RADIOL, V22, P221, DOI 10.1007/s00330-011-2242-z
   de Rochefort L, 2010, MAGN RESON MED, V63, P194, DOI 10.1002/mrm.22187
   Duyn JH, 2007, P NATL ACAD SCI USA, V104, P11796, DOI 10.1073/pnas.0610821104
   Fukunaga M, 2010, P NATL ACAD SCI USA, V107, P3834, DOI 10.1073/pnas.0911177107
   Ge Y, 2008, ARCH NEUROL-CHICAGO, V65, P812, DOI 10.1001/archneur.65.6.812
   Haacke EM, 2004, MAGN RESON MED, V52, P612, DOI 10.1002/mrm.20198
   Haines K, 2010, J MAGN RESON, V203, P323, DOI 10.1016/j.jmr.2010.01.003
   Hammond KE, 2008, NEUROIMAGE, V39, P1682, DOI 10.1016/j.neuroimage.2007.10.037
   Hammond KE, 2008, ANN NEUROL, V64, P707, DOI 10.1002/ana.21582
   HAYES CE, 1985, J MAGN RESON, V63, P622, DOI 10.1016/0022-2364(85)90257-4
   Henning A, 2009, NMR BIOMED, V22, P683, DOI 10.1002/nbm.1366
   Henry TR, 2011, RADIOLOGY, V261, P199, DOI 10.1148/radiol.11101651
   Jouvent E, 2011, STROKE, V42, pE27, DOI 10.1161/STROKEAHA.110.594218
   Kang CK, 2010, J MAGN RESON IMAGING, V32, P544, DOI 10.1002/jmri.22250
   Kang CK, 2009, MAGN RESON MED, V61, P136, DOI 10.1002/mrm.21786
   Kerchner GA, 2010, NEUROLOGY, V75, P1381, DOI 10.1212/WNL.0b013e3181f736a1
   Kollia K, 2009, AM J NEURORADIOL, V30, P699, DOI 10.3174/ajnr.A1434
   Koopmans PJ, 2008, MAGN RESON MATER PHY, V21, P149, DOI 10.1007/s10334-007-0101-3
   Lee J, 2010, P NATL ACAD SCI USA, V107, P5130, DOI 10.1073/pnas.0910222107
   Li TQ, 2006, NEUROIMAGE, V32, P1032, DOI 10.1016/j.neuroimage.2006.05.053
   Liem MK, 2010, STROKE, V41, P2812, DOI 10.1161/STROKEAHA.110.586883
   Liem MK, 2011, P INT SOC MAGN RES M
   Liu CL, 2010, MAGN RESON MED, V63, P1471, DOI 10.1002/mrm.22482
   Mainero C, 2009, NEUROLOGY, V73, P941, DOI 10.1212/WNL.0b013e3181b64bf7
   Mekle R, 2009, MAGN RESON MED, V61, P1279, DOI 10.1002/mrm.21961
   Metcalf M, 2010, J NEUROIMAGING, V20, P141, DOI 10.1111/j.1552-6569.2008.00338.x
   Moore J, 2010, J MAGN RESON, V205, P50, DOI 10.1016/j.jmr.2010.04.002
   Nakada T, 2008, J NEUROIMAGING, V18, P125, DOI 10.1111/j.1552-6569.2007.00179.x
   Schweser F, 2011, NEUROIMAGE, V54, P2789, DOI 10.1016/j.neuroimage.2010.10.070
   Snaar JEM, 2011, NMR BIOMED, V24, P873, DOI 10.1002/nbm.1638
   Tallantyre EC, 2008, NEUROLOGY, V70, P2076, DOI 10.1212/01.wnl.0000313377.49555.2e
   Tallantyre EC, 2011, NEUROLOGY, V76, P534, DOI 10.1212/WNL.0b013e31820b7630
   Tallantyre EC, 2009, INVEST RADIOL, V44, P491, DOI 10.1097/RLI.0b013e3181b4c144
   Theysohn JM, 2011, J MAGN RESON IMAGING, V33, P782, DOI 10.1002/jmri.22513
   Tkac I, 2009, MAGN RESON MED, V62, P868, DOI 10.1002/mrm.22086
   Van de Moortele PF, 2002, MAGNET RESON MED, V47, P888, DOI 10.1002/mrm.10145
   van den Bogaard SJA, 2011, J NEUROL, V258, P2230, DOI 10.1007/s00415-011-6099-5
   van Gelderen P, 2007, MAGN RESON MED, V57, P362, DOI 10.1002/mrm.21136
   van Rooden S, 2009, RADIOLOGY, V253, P788, DOI 10.1148/radiol.2533090490
   VAUGHAN JT, 1994, MAGNET RESON MED, V32, P206, DOI 10.1002/mrm.1910320209
   Versluis MJ, 2010, NEUROIMAGE, V51, P1082, DOI 10.1016/j.neuroimage.2010.03.048
   Verstraete E, 2010, AMYOTROPH LATERAL SC, V11, P555, DOI 10.3109/17482968.2010.513053
   Visser F, 2010, MAGN RESON MED, V64, P194, DOI 10.1002/mrm.22397
   Webb AG, 2010, INT J IMAG SYST TECH, V20, P2, DOI 10.1002/ima.20219
   Wharton S, 2010, NEUROIMAGE, V53, P515, DOI 10.1016/j.neuroimage.2010.06.070
   Wilm BJ, 2011, MAGN RESON MED, V65, P1690, DOI 10.1002/mrm.22767
   Yao B, 2009, NEUROIMAGE, V44, P1259, DOI 10.1016/j.neuroimage.2008.10.029
   Zwanenburg JJM, 2010, EUR RADIOL, V20, P915, DOI 10.1007/s00330-009-1620-2
   Zwanenburg JJM, 2008, J MAGN RESON IMAGING, V28, P1519, DOI 10.1002/jmri.21591
NR 56
TC 12
Z9 12
U1 0
U2 8
PU W B SAUNDERS CO-ELSEVIER INC
PI PHILADELPHIA
PA 1600 JOHN F KENNEDY BOULEVARD, STE 1800, PHILADELPHIA, PA 19103-2899 USA
SN 1052-5149
J9 NEUROIMAG CLIN N AM
JI Neuroimaging Clin. N. Am.
PD MAY
PY 2012
VL 22
IS 2
BP 159
EP +
DI 10.1016/j.nic.2012.02.005
PG 14
WC Neurosciences; Neuroimaging; Radiology, Nuclear Medicine & Medical
   Imaging
WE Science Citation Index Expanded (SCI-EXPANDED)
SC Neurosciences & Neurology; Radiology, Nuclear Medicine & Medical Imaging
GA 950DE
UT WOS:000304628700005
PM 22548926
OA Green Accepted
DA 2022-10-31
ER

PT J
AU Cahill, LS
   Laliberte, CL
   Ellegood, J
   Spring, S
   Gleave, JA
   van Eede, MC
   Lerch, JP
   Henkelman, RM
AF Cahill, Lindsay S.
   Laliberte, Christine L.
   Ellegood, Jacob
   Spring, Shoshana
   Gleave, Jacqueline A.
   van Eede, Matthijs C.
   Lerch, Jason P.
   Henkelman, R. Mark
TI Preparation of fixed mouse brains for MRI
SO NEUROIMAGE
LA English
DT Article
DE Mouse brain; Tissue fixation; Perfusion; Paraformaldehyde; MRI
ID DIFFUSION PROPERTIES; HUNTINGTONS-DISEASE; ALZHEIMERS-DISEASE; WATER
   RELAXATION; NERVOUS-TISSUE; MODEL; ATLAS; DATABASE; MICE
AB In fixed mouse brain magnetic resonance images, a high prevalence of fixation artifacts have been observed. Of more than 1700 images of fixed brains acquired at our laboratory, fixation artifacts were present in approximately 30%. In this study, two of these artifacts are described and their causes are identified. A hyperintense rim around the brain is observed when using perfusates reconstituted from powder and delivered at a high flow rate. It is proposed that these perfusion conditions cause blockage of the capillary beds and an increase in pressure that ruptures the vessels, resulting in a blister of liquid below the dura mater. Secondly, gray-white matter contrast inversion is observed when too short a fixation time or too low a concentration of fixative is used, resulting in inadequate fixation. The deleterious consequences of these artifacts for quantitative data analysis are discussed, and precautions for their prevention are provided. (c) 2012 Elsevier Inc. All rights reserved.
C1 [Cahill, Lindsay S.; Laliberte, Christine L.; Ellegood, Jacob; Spring, Shoshana; Gleave, Jacqueline A.; van Eede, Matthijs C.; Lerch, Jason P.; Henkelman, R. Mark] Hosp Sick Children, Mouse Imaging Ctr, Toronto, ON M5T 3H7, Canada.
RP Cahill, LS (通讯作者)，Hosp Sick Children, Mouse Imaging Ctr, 25 Orde St, Toronto, ON M5T 3H7, Canada.
EM lcahill@phenogenomics.ca; claliberte@phenogenomics.ca;
   jacob@phenogenomics.ca; sspring@phenogenomics.ca;
   jacqueline.gleave@phenogenomics.ca; matthijs@phenogenomics.ca;
   jason@phenogenomics.ca; mhenkel@phenogenomics.ca
RI HENKELMAN, MARK/W-6847-2019
FU Canada Foundation for Innovation; Ontario Innovation Trust; Canadian
   Institutes of Health Research, Genome Canada; National Cancer Institute
   of Canada; National Institutes of Health, Ontario Institute for Cancer
   Research; Ontario Research and Development Challenge Fund
FX The Mouse Imaging Centre acknowledges funding from the Canada Foundation
   for Innovation and the Ontario Innovation Trust for providing facilities
   along with The Hospital for Sick Children. Operating funds from the
   Canadian Institutes of Health Research, Genome Canada, the National
   Cancer Institute of Canada-Terry Fox Program Projects, the National
   Institutes of Health, Ontario Institute for Cancer Research, Ontario
   Research Fund, and the Ontario Research and Development Challenge Fund
   are gratefully acknowledged. LSC holds a CIHR postdoctoral fellowship
   and RMH holds a Canada Research Chair in Imaging.
CR Badea A, 2007, NEUROIMAGE, V37, P683, DOI 10.1016/j.neuroimage.2007.05.046
   Beard DA, 2001, ANN BIOMED ENG, V29, P298, DOI 10.1114/1.1359450
   Blamire AM, 1999, ACTA RADIOL, V40, P593, DOI 10.3109/02841859909175593
   Chuang N, 2011, NEUROIMAGE, V54, P80, DOI 10.1016/j.neuroimage.2010.07.043
   Dazai Jun, 2011, J Vis Exp, DOI 10.3791/2497
   Dorr AE, 2008, NEUROIMAGE, V42, P60, DOI 10.1016/j.neuroimage.2008.03.037
   Ellegood J, 2011, AUTISM RES, V4, P368, DOI 10.1002/aur.215
   Ellegood J, 2010, NEUROIMAGE, V53, P1023, DOI 10.1016/j.neuroimage.2010.03.038
   Henkelman RM, 2010, ANNU REV BIOMED ENG, V12, P143, DOI 10.1146/annurev-bioeng-070909-105343
   Ho SKY, 2009, NEUROSCIENCE, V160, P784, DOI 10.1016/j.neuroscience.2009.03.013
   KAMMAN R L, 1985, Magnetic Resonance Imaging, V3, P245, DOI 10.1016/0730-725X(85)90353-4
   Kim JJ, 2011, J NEUROSCI, V31, P1825, DOI 10.1523/JNEUROSCI.2166-10.2011
   Lau JC, 2008, NEUROIMAGE, V42, P19, DOI 10.1016/j.neuroimage.2008.04.252
   Lerch JP, 2008, NEUROIMAGE, V41, P243, DOI 10.1016/j.neuroimage.2008.02.019
   Lerch JP, 2008, NEUROIMAGE, V39, P32, DOI 10.1016/j.neuroimage.2007.08.033
   Lerch JP, 2011, NEUROIMAGE, V54, P2086, DOI 10.1016/j.neuroimage.2010.09.086
   Ma Y, 2005, NEUROSCIENCE, V135, P1203, DOI 10.1016/j.neuroscience.2005.07.014
   Mercer RE, 2009, AM J MED GENET B, V150B, P1085, DOI 10.1002/ajmg.b.30934
   Nieman BJ, 2011, CURR OPIN GENET DEV, V21, P638, DOI 10.1016/j.gde.2011.08.009
   Sawiak SJ, 2009, NEUROBIOL DIS, V33, P12, DOI 10.1016/j.nbd.2008.09.017
   Shepherd TM, 2009, MAGN RESON MED, V62, P26, DOI 10.1002/mrm.21977
   Shepherd TM, 2009, NEUROIMAGE, V44, P820, DOI 10.1016/j.neuroimage.2008.09.054
   Song SK, 2005, NEUROIMAGE, V26, P132, DOI 10.1016/j.neuroimage.2005.01.028
   Spring S, 2007, NEUROIMAGE, V35, P1424, DOI 10.1016/j.neuroimage.2007.02.023
   Thomas DL, 2004, MAGN RESON MED, V51, P1254, DOI 10.1002/mrm.20106
   TOVI M, 1992, ACTA RADIOL, V33, P400
   Tyszka JM, 2006, NEUROIMAGE, V29, P1058, DOI 10.1016/j.neuroimage.2005.08.037
   Wetzel MK, 2008, NEURON, V59, P708, DOI 10.1016/j.neuron.2008.07.021
   Yu X, 2011, NEUROIMAGE, V56, P1251, DOI 10.1016/j.neuroimage.2011.02.068
   Zhang JY, 2003, NEUROIMAGE, V20, P1639, DOI 10.1016/S1053-8119(03)00410-5
   Zhang XW, 2010, PLOS ONE, V5, DOI 10.1371/journal.pone.0011506
NR 31
TC 88
Z9 88
U1 2
U2 19
PU ACADEMIC PRESS INC ELSEVIER SCIENCE
PI SAN DIEGO
PA 525 B ST, STE 1900, SAN DIEGO, CA 92101-4495 USA
SN 1053-8119
J9 NEUROIMAGE
JI Neuroimage
PD APR 2
PY 2012
VL 60
IS 2
BP 933
EP 939
DI 10.1016/j.neuroimage.2012.01.100
PG 7
WC Neurosciences; Neuroimaging; Radiology, Nuclear Medicine & Medical
   Imaging
WE Science Citation Index Expanded (SCI-EXPANDED)
SC Neurosciences & Neurology; Radiology, Nuclear Medicine & Medical Imaging
GA 932ED
UT WOS:000303272300011
PM 22305951
DA 2022-10-31
ER

PT J
AU Agosta, F
   Canu, E
   Sarro, L
   Comi, G
   Filippi, M
AF Agosta, Federica
   Canu, Elisa
   Sarro, Lidia
   Comi, Giancarlo
   Filippi, Massimo
TI Neuroimaging findings in frontotemporal lobar degeneration spectrum of
   disorders
SO CORTEX
LA English
DT Review
DE Frontotemporal lobar degeneration (FTLD); Structural MRI; Diffusion
   tensor (DT) MRI; Positron emission tomography (PET); Functional MRI
   (fMRI)
ID PROGRESSIVE NONFLUENT APHASIA; CEREBRAL GLUCOSE-METABOLISM; VOXEL-BASED
   MORPHOMETRY; WHITE-MATTER DAMAGE; ALZHEIMERS-DISEASE; SEMANTIC DEMENTIA;
   BEHAVIORAL VARIANT; BRAIN ATROPHY; FDG-PET; CORTICOBASAL SYNDROME
AB Frontotemporal lobar degeneration (FTLD) is a clinically and pathologically heterogeneous spectrum of disorders. In the last few years, neuroimaging has contributed to the phenotypic characterisation of these patients. Complementary to the clinical and neuropsychological evaluations, structural magnetic resonance imaging (MRI) and functional techniques provide important pieces of information for the diagnosis of FTLD. They also appear to be useful in distinguishing FTLD from patients with Alzheimer's disease (AD). Preliminary studies in pathologically proven cases suggested that distinct patterns of tissue loss could assist in predicting in vivo the pathological subtype. Recent years have also witnessed impressive advances in the development of novel imaging approaches. Diffusion tensor MRI and functional MRI have improved our understanding of the pathophysiology of the disease, and this should lead to the identification of additional useful markers of disease progression. This reviews discusses comprehensively the state-of-the-art of neuroimaging in the study of FTLD spectrum of disorders, and attempts to envisage which will be new neuroimaging biomarkers that could serve as surrogate measures of the underlying pathology. This will be central in the design of treatment trials of experimental drugs, which are likely to emerge in the near future, to target the pathological processes associated with this condition. (C) 2011 Elsevier Srl. All rights reserved.
C1 [Agosta, Federica; Canu, Elisa; Sarro, Lidia; Filippi, Massimo] Ist Sci San Raffaele, Div Neurosci, Neuroimaging Res Unit, Inst Expt Neurol, I-20132 Milan, Italy.
   [Comi, Giancarlo; Filippi, Massimo] Ist Sci San Raffaele, Dept Neurol, I-20132 Milan, Italy.
   [Agosta, Federica; Canu, Elisa; Sarro, Lidia; Comi, Giancarlo; Filippi, Massimo] Univ Vita Salute San Raffaele, Milan, Italy.
RP Filippi, M (通讯作者)，Ist Sci San Raffaele, Div Neurosci, Neuroimaging Res Unit, Inst Expt Neurol, Via Olgettina 60, I-20132 Milan, Italy.
EM m.filippi@hsr.it
RI Canu, Elisa/K-1423-2016; Filippi, Massimo/K-1755-2018; Agosta,
   Federica/J-9908-2016
OI Canu, Elisa/0000-0001-5804-3378; Filippi, Massimo/0000-0002-5485-0479;
   Agosta, Federica/0000-0003-3121-4979
CR Agosta F, 2010, BRAIN, V133, P286, DOI 10.1093/brain/awp233
   Amici S, 2007, COGN BEHAV NEUROL, V20, P203, DOI 10.1097/WNN.0b013e31815e6265
   Avants BB, 2010, NEUROIMAGE, V50, P1004, DOI 10.1016/j.neuroimage.2010.01.041
   Barnes J, 2006, ARCH NEUROL-CHICAGO, V63, P1434, DOI 10.1001/archneur.63.10.1434
   Barnes J, 2007, NEUROBIOL AGING, V28, P20, DOI 10.1016/j.neurobiolaging.2005.11.012
   Boccardi M, 2005, NEUROBIOL AGING, V26, P37, DOI 10.1016/j.neurobiolaging.2004.02.019
   Boccardi M, 2003, NEUROBIOL AGING, V24, P95, DOI 10.1016/S0197-4580(02)00045-3
   Borroni B, 2007, ARCH NEUROL-CHICAGO, V64, P246, DOI 10.1001/archneur.64.2.246
   Boxer AL, 2003, ARCH NEUROL-CHICAGO, V60, P949, DOI 10.1001/archneur.60.7.949
   Brambati SM, 2009, NEUROPSYCHOLOGIA, V47, P1893, DOI 10.1016/j.neuropsychologia.2009.02.033
   Brambati SM, 2009, NEUROBIOL AGING, V30, P103, DOI 10.1016/j.neurobiolaging.2007.05.014
   Brambati SM, 2007, NEUROIMAGE, V35, P998, DOI 10.1016/j.neuroimage.2007.01.028
   Butler CR, 2009, COGN BEHAV NEUROL, V22, P73, DOI 10.1097/WNN.0b013e318197925d
   Cardenas VA, 2007, ARCH NEUROL-CHICAGO, V64, P873, DOI 10.1001/archneur.64.6.873
   Chan D, 2001, ANN NEUROL, V49, P433, DOI 10.1002/ana.92
   Chan D, 2001, NEUROLOGY, V57, P1756, DOI 10.1212/WNL.57.10.1756
   Chan D, 2009, BRAIN, V132, P1287, DOI 10.1093/brain/awp037
   Chao LL, 2007, ARCH NEUROL-CHICAGO, V64, P1619, DOI 10.1001/archneur.64.11.1619
   Charpentier P, 2000, J NEUROL NEUROSUR PS, V69, P661, DOI 10.1136/jnnp.69.5.661
   Cooke A, 2003, BRAIN LANG, V85, P211, DOI 10.1016/S0093-934X(02)00562-X
   Davatzikos C, 2008, NEUROIMAGE, V41, P1220, DOI 10.1016/j.neuroimage.2008.03.050
   Diehl J, 2004, NEUROBIOL AGING, V25, P1051, DOI 10.1016/j.neurobiolaging.2003.10.007
   Diehl-Schmid J, 2007, NEUROBIOL AGING, V28, P42, DOI 10.1016/j.neurobiolaging.2005.11.002
   Drzezga A, 2008, NEUROIMAGE, V39, P619, DOI 10.1016/j.neuroimage.2007.09.020
   Du AT, 2007, BRAIN, V130, P1159, DOI 10.1093/brain/awm016
   Engler H, 2008, EUR J NUCL MED MOL I, V35, P100, DOI 10.1007/s00259-007-0523-1
   Foster NL, 2007, BRAIN, V130, P2616, DOI 10.1093/brain/awm177
   Fox NC, 2005, NEUROLOGY, V64, P1563, DOI 10.1212/01.WNL.0000159743.08996.99
   Franceschi M, 2005, ANN NEUROL, V57, P216, DOI 10.1002/ana.20365
   Galton CJ, 2001, NEUROLOGY, V57, P216, DOI 10.1212/WNL.57.2.216
   Garibotto V, 2011, NEUROBIOL AGING, V32, P875, DOI 10.1016/j.neurobiolaging.2009.05.004
   Gordon E, 2010, NEUROLOGY, V74, P666, DOI 10.1212/WNL.0b013e3181d1a879
   Gorno-Tempini ML, 2008, NEUROLOGY, V71, P1227, DOI 10.1212/01.wnl.0000320506.79811.da
   Gorno-Tempini ML, 2006, NEUROLOGY, V67, P1849, DOI 10.1212/01.wnl.0000237038.55627.5b
   Gorno-Tempini ML, 2011, NEUROLOGY, V76, P1006, DOI 10.1212/WNL.0b013e31821103e6
   Gorno-Tempini ML, 2004, ANN NEUROL, V55, P335, DOI 10.1002/ana.10825
   Gorno-Tempini ML, 2004, NEUROCASE, V10, P426, DOI 10.1080/13554790490894011
   Greicius MD, 2004, P NATL ACAD SCI USA, V101, P4637, DOI 10.1073/pnas.0308627101
   Grimmer T, 2004, DEMENT GERIATR COGN, V18, P32, DOI 10.1159/000077732
   Grossman M, 2007, ARCH NEUROL-CHICAGO, V64, P1601, DOI 10.1001/archneur.64.11.1601
   Grossman M, 2007, ARCH NEUROL-CHICAGO, V64, P1449, DOI 10.1001/archneur.64.10.1449
   Grossman M, 2010, CURR OPIN NEUROL, V23, P643, DOI 10.1097/WCO.0b013e32833fd540
   Higdon R, 2004, STAT MED, V23, P315, DOI 10.1002/sim.1719
   Hodges JR, 2004, ANN NEUROL, V56, P399, DOI 10.1002/ana.20203
   HODGES JR, 1992, BRAIN, V115, P1783, DOI 10.1093/brain/115.6.1783
   Hu WT, 2010, NEUROLOGY, V75, P595, DOI 10.1212/WNL.0b013e3181ed9c52
   Ibach B, 2004, NEUROIMAGE, V23, P739, DOI 10.1016/j.neuroimage.2004.06.041
   Ishii K, 1998, J NUCL MED, V39, P1875
   Jack CR, 2003, NEUROLOGY, V60, P253, DOI 10.1212/01.WNL.0000042480.86872.03
   Jeong Y, 2005, J NUCL MED, V46, P233
   Josephs KA, 2008, NEUROLOGY, V70, P25, DOI 10.1212/01.wnl.0000287073.12737.35
   Josephs KA, 2010, EUR J NEUROL, V17, P969, DOI 10.1111/j.1468-1331.2010.02975.x
   Josephs KA, 2010, ARCH NEUROL-CHICAGO, V67, P596, DOI 10.1001/archneurol.2010.78
   Josephs KA, 2006, BRAIN, V129, P1385, DOI 10.1093/brain/awl078
   Kanda T, 2008, EUR J NUCL MED MOL I, V35, P2227, DOI 10.1007/s00259-008-0871-5
   Kim EJ, 2007, J NEUROL NEUROSUR PS, V78, P1375, DOI 10.1136/jnnp.2006.114231
   Kloppel S, 2008, BRAIN, V131, P681, DOI 10.1093/brain/awm319
   Klunk WE, 2004, ANN NEUROL, V55, P306, DOI 10.1002/ana.20009
   Knibb JA, 2006, ANN NEUROL, V59, P156, DOI 10.1002/ana.20700
   Knopman DS, 2009, NEUROLOGY, V72, P1843, DOI 10.1212/WNL.0b013e3181a71236
   Krueger CE, 2010, ALZ DIS ASSOC DIS, V24, P43, DOI 10.1097/WAD.0b013e3181a6f101
   Larsson EM, 2004, DEMENT GERIATR COGN, V17, P316, DOI 10.1159/000077162
   Le Ber I, 2006, BRAIN, V129, P3051, DOI 10.1093/brain/awl288
   Likeman M, 2005, ARCH NEUROL-CHICAGO, V62, P1410, DOI 10.1001/archneur.62.9.1410
   Mackenzie IRA, 2006, ACTA NEUROPATHOL, V112, P539, DOI 10.1007/s00401-006-0138-9
   Mackenzie IRA, 2010, ACTA NEUROPATHOL, V119, P1, DOI 10.1007/s00401-009-0612-2
   Massimo L, 2009, DEMENT GERIATR COGN, V27, P96, DOI 10.1159/000194658
   Matsuo K, 2008, NEURORADIOLOGY, V50, P605, DOI 10.1007/s00234-008-0379-5
   McNeill R, 2007, J NEUROL NEUROSUR PS, V78, P350, DOI 10.1136/jnnp.2006.106054
   Mesulam M, 2008, ANN NEUROL, V63, P709, DOI 10.1002/ana.21388
   Mesulam MM, 2001, ANN NEUROL, V49, P425, DOI 10.1002/ana.91.abs
   Michotte A, 2001, ACTA NEUROL BELG, V101, P224
   Migliaccio R, 2009, NEUROLOGY, V73, P1571, DOI 10.1212/WNL.0b013e3181c0d427
   Mion M, 2010, BRAIN, V133, P3256, DOI 10.1093/brain/awq272
   Mummery CJ, 2000, ANN NEUROL, V47, P36
   Mummery CJ, 1999, BRAIN, V122, P61, DOI 10.1093/brain/122.1.61
   Nakano S, 2006, NEUROIMAGE, V32, P301, DOI 10.1016/j.neuroimage.2006.02.040
   Neary D, 1998, NEUROLOGY, V51, P1546, DOI 10.1212/WNL.51.6.1546
   Nestor PJ, 2007, NEUROLOGY, V68, P238, DOI 10.1212/01.wnl.0000251309.54320.9f
   Nestor PJ, 2003, EUR J NEUROSCI, V18, P2663, DOI 10.1046/j.1460-9568.2003.02999.x
   Nestor PJ, 2003, BRAIN, V126, P2406, DOI 10.1093/brain/awg240
   Ogar JM, 2007, ALZ DIS ASSOC DIS, V21, pS23, DOI 10.1097/WAD.0b013e31815d19fe
   Panegyres PK, 2008, AM J ALZHEIMERS DIS, V23, P184, DOI 10.1177/1533317507312621
   Pereira JMS, 2009, NEUROLOGY, V72, P1653, DOI 10.1212/WNL.0b013e3181a55fa2
   Perneczky R, 2007, BRAIN RES, V1133, P178, DOI 10.1016/j.brainres.2006.11.054
   Perry RJ, 2006, DEMENT GERIATR COGN, V22, P278, DOI 10.1159/000095128
   Peters F, 2006, DEMENT GERIATR COGN, V21, P373, DOI 10.1159/000091898
   Pierpaoli C, 1996, RADIOLOGY, V201, P637, DOI 10.1148/radiology.201.3.8939209
   Piguet O, 2011, ANN NEUROL, V69, P312, DOI 10.1002/ana.22244
   Rabinovici G D, 2007, Am J Alzheimers Dis Other Demen, V22, P474, DOI 10.1177/1533317507308779
   Rabinovici GD, 2007, NEUROLOGY, V68, P1205, DOI 10.1212/01.wnl.0000259035.98480.ed
   Rabinovici GD, 2008, ANN NEUROL, V64, P388, DOI 10.1002/ana.21451
   Rabinovici GD, 2010, CNS DRUGS, V24, P375, DOI 10.2165/11533100-000000000-00000
   Rascovsky K, 2007, ALZ DIS ASSOC DIS, V21, pS14, DOI 10.1097/WAD.0b013e31815c3445
   Richards BA, 2009, NEUROBIOL AGING, V30, P1626, DOI 10.1016/j.neurobiolaging.2007.12.019
   Roh JH, 2010, NEUROLOGY, V75, P1022, DOI 10.1212/WNL.0b013e3181f25ebb
   Rohrer JD, 2008, NEUROLOGY, V71, P1445, DOI 10.1212/01.wnl.0000327889.13734.cd
   Rohrer JD, 2010, NEUROLOGY, V75, P2204, DOI 10.1212/WNL.0b013e318202038c
   Rohrer JD, 2009, NEUROLOGY, V72, P1562, DOI 10.1212/WNL.0b013e3181a4124e
   Rohrer J. D., 2010, J NEUROLOGY NEUROSUR
   Rohrer JD, 2010, J NEUROL SCI, V293, P35, DOI 10.1016/j.jns.2010.03.012
   Rohrer JD, 2010, MOVEMENT DISORD, V25, P179, DOI 10.1002/mds.22946
   Rohrer JD, 2010, NEUROIMAGE, V49, P984, DOI 10.1016/j.neuroimage.2009.08.002
   Rombouts SARB, 2003, NEUROLOGY, V60, P1904, DOI 10.1212/01.WNL.0000069462.11741.EC
   Rosen HJ, 2005, BRAIN, V128, P2612, DOI 10.1093/brain/awh628
   Rosen HJ, 2002, NEUROLOGY, V58, P198, DOI 10.1212/WNL.58.2.198
   Rowe CC, 2007, NEUROLOGY, V68, P1718, DOI 10.1212/01.wnl.0000261919.22630.ea
   Rowe CC, 2008, LANCET NEUROL, V7, P129, DOI 10.1016/S1474-4422(08)70001-2
   Salmon E, 2006, NEUROIMAGE, V30, P871, DOI 10.1016/j.neuroimage.2005.10.016
   Salmon E, 2003, NEUROIMAGE, V20, P435, DOI 10.1016/S1053-8119(03)00346-X
   Sampathu DM, 2006, AM J PATHOL, V169, P1343, DOI 10.2353/ajpath.2006.060438
   Sanchez-Valle R, 2006, NEUROCASE, V12, P355, DOI 10.1080/13554790600977218
   Seelaar H, 2010, J NEUROL, V257, P747, DOI 10.1007/s00415-009-5404-z
   Seeley WW, 2008, ARCH NEUROL-CHICAGO, V65, P249, DOI 10.1001/archneurol.2007.38
   Seeley WW, 2007, J NEUROSCI, V27, P2349, DOI 10.1523/JNEUROSCI.5587-06.2007
   Shimizu H, 2009, PSYCHOGERIATRICS, V9, P204, DOI 10.1111/j.1479-8301.2009.00298.x
   Sjogren M, 2000, DEMENT GERIATR COGN, V11, P275, DOI 10.1159/000017250
   Sonty SP, 2003, ANN NEUROL, V53, P35, DOI 10.1002/ana.10390
   Sonty SP, 2007, J NEUROSCI, V27, P1334, DOI 10.1523/JNEUROSCI.4127-06.2007
   Thompson PM, 2007, ANN NY ACAD SCI, V1097, P183, DOI 10.1196/annals.1379.017
   van De Pol LA, 2006, J NEUROL NEUROSUR PS, V77, P439, DOI 10.1136/jnnp.2005.075341
   van de Pol LA, 2006, NEUROLOGY, V66, P236, DOI 10.1212/01.wnl.0000194240.47892.4d
   Varma AR, 2002, ACTA NEUROL SCAND, V105, P261, DOI 10.1034/j.1600-0404.2002.1o148.x
   Vemuri P, 2011, NEUROIMAGE, V55, P522, DOI 10.1016/j.neuroimage.2010.12.073
   Whitwell JL, 2010, NEUROLOGY, V75, P2212, DOI 10.1212/WNL.0b013e31820203c2
   Whitwell JL, 2010, NEUROLOGY, V74, P1279, DOI 10.1212/WNL.0b013e3181d9edde
   Whitwell JL, 2008, NEUROIMAGE, V39, P1034, DOI 10.1016/j.neuroimage.2007.10.001
   Whitwell JL, 2004, NEURODEGENER DIS, V1, P225, DOI 10.1159/000080990
   Whitwell JL, 2007, BRAIN, V130, P1148, DOI 10.1093/brain/awm021
   Whitwell JL, 2007, NEUROIMAGE, V35, P207, DOI 10.1016/j.neuroimage.2006.12.006
   Whitwell JL, 2009, BRAIN, V132, P2932, DOI 10.1093/brain/awp232
   Whitwell JL, 2005, ARCH NEUROL-CHICAGO, V62, P1402, DOI 10.1001/archneur.62.9.1402
   Whitwell JL, 2004, DEMENT GERIATR COGN, V17, P307, DOI 10.1159/000077160
   Williams GB, 2005, NEUROIMAGE, V24, P1042, DOI 10.1016/j.neuroimage.2004.10.023
   Wilson SM, 2010, J NEUROSCI, V30, P16845, DOI 10.1523/JNEUROSCI.2547-10.2010
   Wilson SM, 2009, NEUROIMAGE, V47, P1558, DOI 10.1016/j.neuroimage.2009.05.085
   Wilson SM, 2009, BRAIN, V132, P71, DOI 10.1093/brain/awn300
   Womack KB, 2011, ARCH NEUROL-CHICAGO, V68, P329, DOI 10.1001/archneurol.2010.295
   Woolley JD, 2007, NEUROLOGY, V69, P1424, DOI 10.1212/01.wnl.0000277461.06713.23
   Zahn R, 2005, PSYCHIAT RES-NEUROIM, V140, P115, DOI 10.1016/j.pscychresns.2005.08.001
   Zamboni G, 2008, NEUROLOGY, V71, P736, DOI 10.1212/01.wnl.0000324920.96835.95
   Zhang Y, 2009, BRAIN, V132, P2579, DOI 10.1093/brain/awp071
   Zhou J, 2010, BRAIN, V133, P1352, DOI 10.1093/brain/awq075
NR 143
TC 39
Z9 42
U1 1
U2 19
PU ELSEVIER MASSON, CORPORATION OFFICE
PI PARIS
PA 65 CAMILLE DESMOULINS CS50083 ISSY-LES-MOULINEAUX, 92442 PARIS, FRANCE
SN 0010-9452
EI 1973-8102
J9 CORTEX
JI Cortex
PD APR
PY 2012
VL 48
IS 4
BP 389
EP 413
DI 10.1016/j.cortex.2011.04.012
PG 25
WC Behavioral Sciences; Neurosciences; Psychology, Experimental
WE Science Citation Index Expanded (SCI-EXPANDED)
SC Behavioral Sciences; Neurosciences & Neurology; Psychology
GA 910YX
UT WOS:000301685600002
PM 21632046
DA 2022-10-31
ER

PT J
AU Cohen, M
   Rasser, PE
   Peck, G
   Carr, VJ
   Ward, PB
   Thompson, PM
   Johnston, P
   Baker, A
   Schall, U
AF Cohen, Martin
   Rasser, Paul E.
   Peck, Greg
   Carr, Vaughan J.
   Ward, Philip B.
   Thompson, Paul M.
   Johnston, Patrick
   Baker, Amanda
   Schall, Ulrich
TI Cerebellar grey-matter deficits, cannabis use and first-episode
   schizophrenia in adolescents and young adults
SO INTERNATIONAL JOURNAL OF NEUROPSYCHOPHARMACOLOGY
LA English
DT Article
DE Cerebellum; magnetic resonance imaging; parametric mapping; psychosis;
   THC
ID HUMAN BRAIN; ALZHEIMERS-DISEASE; ABNORMALITIES; PSYCHOSIS; VOLUME; MRI;
   VERMIS; ONSET
AB Epidemiological data link adolescent cannabis use to psychosis and schizophrenia, but its contribution to schizophrenia neuropathology remains controversial. First-episode schizophrenia (FES) patients show regional cerebral grey-and white-matter changes as well as a distinct pattern of regional grey-matter loss in the vermis of the cerebellum. The cerebellum possesses a high density of cannabinoid type 1 receptors involved in the neuronal diversification of the developing brain. Cannabis abuse may interfere with this process during adolescent brain maturation leading to 'schizophrenia-like' cerebellar pathology. Magnetic resonance imaging and cortical pattern matching techniques were used to investigate cerebellar grey and white matter in FES patients with and without a history of cannabis use and non-psychiatric cannabis users. In the latter group we found lifetime dose-dependent regional reduction of grey matter in the right cerebellar lobules and a tendency for more profound grey-matter reduction in lobule III with younger age at onset of cannabis use. The overall regional grey-matter differences in cannabis users were within the normal variability of grey-matter distribution. By contrast, FES subjects had lower total cerebellar grey-matter : total cerebellar volume ratio and marked grey-matter loss in the vermis, pedunculi, flocculi and lobules compared to pair-wise matched healthy control subjects. This pattern and degree of grey-matter loss did not differ from age-matched FES subjects with comorbid cannabis use. Our findings indicate small dose-dependent effects of juvenile cannabis use on cerebellar neuropathology but no evidence of an additional effect of cannabis use on FES cerebellar grey-matter pathology.
C1 [Cohen, Martin; Rasser, Paul E.; Peck, Greg; Baker, Amanda; Schall, Ulrich] Univ Newcastle, Prior Ctr Brain & Mental Hlth Res, Waratah, NSW 2298, Australia.
   [Cohen, Martin; Rasser, Paul E.; Carr, Vaughan J.; Baker, Amanda; Schall, Ulrich] Schizophrenia Res Inst, Sydney, NSW, Australia.
   [Cohen, Martin; Rasser, Paul E.; Baker, Amanda; Schall, Ulrich] Hunter Med Res Inst, Newcastle, NSW, Australia.
   [Carr, Vaughan J.; Ward, Philip B.] Univ New S Wales, Sch Psychiat, Sydney, NSW, Australia.
   [Thompson, Paul M.] Univ Calif Los Angeles, Lab Neuro Imaging, Los Angeles, CA 90024 USA.
   [Johnston, Patrick] Univ York, Dept Psychol, York YO10 5DD, N Yorkshire, England.
RP Rasser, PE (通讯作者)，Univ Newcastle, Prior Ctr Brain & Mental Hlth Res, Mater Hosp, McAuley Ctr, Waratah, NSW 2298, Australia.
EM Paul.Rasser@newcastle.edu.au
RI Johnston, Patrick/P-3158-2014; SCHALL, ULRICH ANDREAS/G-7452-2013;
   Baker, Amanda L/H-2966-2014; Thompson, Paul M/C-4194-2018; Ward,
   Philip/E-3959-2010
OI Johnston, Patrick/0000-0001-7703-1073; SCHALL, ULRICH
   ANDREAS/0000-0001-9041-4562; Baker, Amanda L/0000-0002-3328-7146;
   Thompson, Paul M/0000-0002-4720-8867; Ward, Philip/0000-0002-5779-7722
FU National Health & Medical Research Council of Australia [300734]; Pfizer
   Neuroscience; Hunter Medical Research Institute; University of
   Newcastle; U.S. National Institutes of Health: NIBIB [R01 EB007813, R01
   EB008281, R01 EB008432]; U.S. National Institutes of Health: NICHD [R01
   HD050735]; U.S. National Institutes of Health: NIA [R01 AG020098];
   EUNICE KENNEDY SHRIVER NATIONAL INSTITUTE OF CHILD HEALTH &HUMAN
   DEVELOPMENT [R01HD050735] Funding Source: NIH RePORTER; NATIONAL
   INSTITUTE OF BIOMEDICAL IMAGING AND BIOENGINEERING [R01EB008432,
   R01EB008281, R01EB007813] Funding Source: NIH RePORTER; NATIONAL
   INSTITUTE ON AGING [R01AG020098] Funding Source: NIH RePORTER
FX The study was supported by project grants of the National Health &
   Medical Research Council of Australia (300734), Pfizer Neuroscience, the
   Hunter Medical Research Institute, and the University of Newcastle. We
   gratefully acknowledge infrastructure support from the Hunter Medical
   Research Institute, the Schizophrenia Research Institute, and New South
   Wales Health and valuable assistance by V. Case, G. Cooper, D. Draganic,
   R. Fulham, S. Hudson, G. O'Connor. Algorithm development for this study
   was also funded by agencies of the U.S. National Institutes of Health:
   NIBIB (R01 EB007813, R01 EB008281, R01 EB008432), NICHD (R01 HD050735),
   and NIA (R01 AG020098).
CR Andreasen NC, 2008, BIOL PSYCHIAT, V64, P81, DOI 10.1016/j.biopsych.2008.01.003
   Atkins MS, 1998, IEEE T MED IMAGING, V17, P98, DOI 10.1109/42.668699
   Australian Institute of Health and Welfare, 2008, AUSTR HLTH 2008
   Bangalore SS, 2008, SCHIZOPHR RES, V99, P1, DOI 10.1016/j.schres.2007.11.029
   Bolbecker AR, 2009, SCHIZOPHR RES, V111, P182, DOI 10.1016/j.schres.2009.03.016
   Borgwardt SJ, 2007, BRIT J PSYCHIAT, V191, pS69, DOI 10.1192/bjp.191.51.s69
   Borgwardt SJ, 2008, SCHIZOPHR RES, V106, P108, DOI 10.1016/j.schres.2008.08.007
   Cohen M, 2008, AUST NZ J PSYCHIAT, V42, P357, DOI 10.1080/00048670801961156
   Copeland J, 2009, INT REV PSYCHIATR, V21, P96, DOI 10.1080/09540260902782745
   Darke S., 1991, 11 NAT DRUG ALC RES
   First MB, 1997, USERS GUIDE SCID 5 P
   Glass M, 1997, NEUROSCIENCE, V77, P299, DOI 10.1016/S0306-4522(96)00428-9
   Gogtay N, 2010, BRAIN COGNITION, V72, P6, DOI 10.1016/j.bandc.2009.08.009
   Grant I, 2003, J INT NEUROPSYCH SOC, V9, P679, DOI 10.1017/S1355617703950016
   Harkany T, 2008, MOL CELL ENDOCRINOL, V286, pS84, DOI 10.1016/j.mce.2008.02.011
   HARRIS GJ, 1994, NEUROPATH APPL NEURO, V20, P290, DOI 10.1111/j.1365-2990.1994.tb00971.x
   Holmes CJ, 1998, J COMPUT ASSIST TOMO, V22, P324, DOI 10.1097/00004728-199803000-00032
   Ichimiya T, 2001, BIOL PSYCHIAT, V49, P20, DOI 10.1016/S0006-3223(00)01081-7
   Keller A, 2003, AM J PSYCHIAT, V160, P128, DOI 10.1176/appi.ajp.160.1.128
   Lappin JM, 2007, BRIT J PSYCHIAT, V191, pS123, DOI 10.1192/bjp.191.51.s123
   Levitt JJ, 1999, AM J PSYCHIAT, V156, P1105
   MacDonald D, 1994, P SOC PHOTO-OPT INS, V2359, P160
   Martin-Santos R, 2010, PSYCHOL MED, V40, P383, DOI 10.1017/S0033291709990729
   Mata I, 2010, BRAIN RES, V1317, P297, DOI 10.1016/j.brainres.2009.12.069
   Mazziotta J, 2001, PHILOS T R SOC B, V356, P1293, DOI 10.1098/rstb.2001.0915
   Medina KL, 2010, PSYCHIAT RES-NEUROIM, V182, P152, DOI 10.1016/j.pscychresns.2009.12.004
   Moore THM, 2007, LANCET, V370, P319, DOI 10.1016/S0140-6736(07)61162-3
   Nelson H., 1991, REVISED NATL ADULT R, V2nd
   Okugawa G, 2007, NEUROPSYCHOBIOLOGY, V56, P216, DOI 10.1159/000122268
   OLDFIELD RC, 1971, NEUROPSYCHOLOGIA, V9, P97, DOI 10.1016/0028-3932(71)90067-4
   Pantelis C, 2003, LANCET, V361, P281, DOI 10.1016/S0140-6736(03)12323-9
   Picard H, 2008, SCHIZOPHRENIA BULL, V34, P155, DOI 10.1093/schbul/sbm049
   Rais M, 2008, AM J PSYCHIAT, V165, P490, DOI 10.1176/appi.ajp.2007.07071110
   Rasser PE, 2010, NEUROIMAGE, V53, P1175, DOI 10.1016/j.neuroimage.2010.07.018
   Schmahmann JD, 2000, MRI ATLAS HUMAN CERE
   Schmahmann JD, 2008, ANN NY ACAD SCI, V1142, P266, DOI 10.1196/annals.1444.017
   Sled JG, 1998, IEEE T MED IMAGING, V17, P87, DOI 10.1109/42.668698
   Solowij Nadia, 2008, Curr Drug Abuse Rev, V1, P81
   Stoodley CJ, 2009, NEUROIMAGE, V44, P489, DOI 10.1016/j.neuroimage.2008.08.039
   Substance Abuse and Mental Health Services Administration (Office of Applied Studies), 2009, HHS PUBL
   Takahashi T, 2009, ARCH GEN PSYCHIAT, V66, P366, DOI 10.1001/archgenpsychiatry.2009.12
   Thomann PA, 2009, PSYCHIAT RES-NEUROIM, V173, P83, DOI 10.1016/j.pscychresns.2008.07.006
   Thompson PM, 2003, J NEUROSCI, V23, P994
   Thompson PM, 2004, NEUROIMAGE, V23, pS2, DOI 10.1016/j.neuroimage.2004.07.071
   Thompson RF, 1997, INT REV NEUROBIOL, V41, P151, DOI 10.1016/S0074-7742(08)60351-7
   United Nations Office on Drugs and Crime, 2008, ANN REP 2008 UN OFF
   Vicente J., 2008, CANNABIS READER GLOB, V2, P6
   Whitford TJ, 2006, NEUROIMAGE, V32, P511, DOI 10.1016/j.neuroimage.2006.03.041
   Witthaus H, 2009, PSYCHIAT RES-NEUROIM, V173, P163, DOI 10.1016/j.pscychresns.2008.08.002
   Yucel M, 2008, ARCH GEN PSYCHIAT, V65, P694, DOI 10.1001/archpsyc.65.6.694
NR 50
TC 28
Z9 28
U1 0
U2 15
PU OXFORD UNIV PRESS
PI OXFORD
PA GREAT CLARENDON ST, OXFORD OX2 6DP, ENGLAND
SN 1461-1457
EI 1469-5111
J9 INT J NEUROPSYCHOPH
JI Int. J. Neuropsychopharmacol.
PD APR
PY 2012
VL 15
IS 3
BP 297
EP 307
DI 10.1017/S146114571100068X
PG 11
WC Clinical Neurology; Neurosciences; Pharmacology & Pharmacy; Psychiatry
WE Science Citation Index Expanded (SCI-EXPANDED)
SC Neurosciences & Neurology; Pharmacology & Pharmacy; Psychiatry
GA 915JQ
UT WOS:000302020900002
PM 21557880
OA Green Submitted
DA 2022-10-31
ER

PT J
AU Hafsteinsdottir, SH
   Eiriksdottir, G
   Sigurdsson, S
   Aspelund, T
   Harris, TB
   Launer, LJ
   Gudnason, V
AF Hafsteinsdottir, Sigridur Harpa
   Eiriksdottir, Gudny
   Sigurdsson, Sigurdur
   Aspelund, Thor
   Harris, Tamara B.
   Launer, Lenore J.
   Gudnason, Vilmundur
TI Brain tissue volumes by APOE genotype and leisure activity-the
   AGES-Reykjavik Study
SO NEUROBIOLOGY OF AGING
LA English
DT Article
DE APOE; Leisure activities; Brain volumes; MRI; AGES-Reykjavik study
ID APOLIPOPROTEIN-E EPSILON-4; HIPPOCAMPAL VOLUME; ALZHEIMERS-DISEASE;
   DEMENTIA; ATROPHY; RISK; MRI; DECLINE; ALLELE; ASSOCIATION
AB This study investigates the association of the APOE epsilon 4 allele and leisure activity with brain tissue volumes, including white matter hyperintensities (WMH), in a population- based cohort of 4303 nondemented individuals, aged 66-96 years. APOE epsilon 4 carriers were shown to have greater WMH and cerebrospinal fluid (CSF) volumes than noncarriers but smaller gray matter (GM) volumes. There was no significant difference in white matter (WM) and total brain parenchymal (TBP) volumes between APOE epsilon 4 carriers and noncarriers. Tests for linear trend showed that individuals with lower leisure activity levels had greater WMH and CSF volumes, smaller TBP, WM and GM volumes than those with the highest levels of participation. The significant positive trend of the leisure activity with the brain tissue volumes was observed in the APOE epsilon 4 carriers as well as in noncarriers after adjustment for demographic and health factors. These cross-sectional data suggest leisure activity is associated with tissue volumes in the brain irrespective of the APOE epsilon 4 risk allele status. (C) 2012 Elsevier Inc. All rights reserved.
C1 [Hafsteinsdottir, Sigridur Harpa; Eiriksdottir, Gudny; Sigurdsson, Sigurdur; Aspelund, Thor; Gudnason, Vilmundur] Iceland Heart Assoc, Kopavogur, Iceland.
   [Aspelund, Thor; Gudnason, Vilmundur] Univ Iceland, Reykjavik, Iceland.
   [Harris, Tamara B.; Launer, Lenore J.] NIA, Lab Epidemiol Demog & Biometry, Bethesda, MD 20892 USA.
RP Hafsteinsdottir, SH (通讯作者)，Hjartavernd Iceland Heart Assoc, Holtasmari 1, IS-201 Kopavogur, Iceland.
EM sigridur@hjarta.is
RI Gudnason, Vilmundur/K-6885-2015; Gudnason, Vilmundur/AAE-7126-2019;
   Aspelund, Thor/K-7022-2019; Aspelund, Thor/C-5983-2008
OI Gudnason, Vilmundur/0000-0001-5696-0084; Gudnason,
   Vilmundur/0000-0001-5696-0084; Aspelund, Thor/0000-0002-7998-5433;
   Aspelund, Thor/0000-0002-7998-5433
FU NIH [N01-AG-12100]; NIA; Icelandic Heart Association; Icelandic
   Parliament; NATIONAL INSTITUTE ON AGING [N01AG012100, ZIAAG007380,
   ZIAAG007270, ZIAAG007480] Funding Source: NIH RePORTER
FX The Age, Gene/Environment Susceptibility-Reykjavik Study is funded by
   NIH contract N01-AG-12100, the NIA Intramural Research Program,
   Hjartavernd (the Icelandic Heart Association), and Althingi (the
   Icelandic Parliament).
CR Adamson MM, 2010, NEUROBIOL AGING, V31, P1059, DOI 10.1016/j.neurobiolaging.2008.07.017
   Aggarwal NT, 2010, ARCH NEUROL-CHICAGO, V67, P475, DOI 10.1001/archneurol.2010.42
   Agosta F, 2009, P NATL ACAD SCI USA, V106, P2018, DOI 10.1073/pnas.0812697106
   Akbaraly TN, 2009, NEUROLOGY, V73, P854, DOI 10.1212/WNL.0b013e3181b7849b
   Carlson MC, 2008, ALZHEIMERS DEMENT, V4, P324, DOI 10.1016/j.jalz.2008.07.002
   Carmelli D, 2000, J GERONTOL A-BIOL, V55, pM103
   Chen KW, 2007, AM J PSYCHIAT, V164, P916, DOI 10.1176/appi.ajp.164.6.916
   Cherbuin N, 2008, J GERONTOL A-BIOL, V63, P501, DOI 10.1093/gerona/63.5.501
   Debette S, 2010, BRIT MED J, V341, DOI 10.1136/bmj.c3666
   DeCarli C, 1999, STROKE, V30, P1548, DOI 10.1161/01.STR.30.8.1548
   DeCarli C, 2005, NEUROBIOL AGING, V26, P491, DOI 10.1016/j.neurobiolaging.2004.05.004
   den Heijer T, 2010, BRAIN, V133, P1163, DOI 10.1093/brain/awq048
   Draganski B, 2008, BEHAV BRAIN RES, V192, P137, DOI 10.1016/j.bbr.2008.02.015
   Driscoll I, 2009, NEUROLOGY, V72, P1906, DOI 10.1212/WNL.0b013e3181a82634
   Filippi M, 2010, PLOS ONE, V5, DOI 10.1371/journal.pone.0010198
   Filippini N, 2011, NEUROIMAGE, V54, P602, DOI 10.1016/j.neuroimage.2010.08.009
   Filippini N, 2009, P NATL ACAD SCI USA, V106, P7209, DOI 10.1073/pnas.0811879106
   Filippini N, 2009, NEUROIMAGE, V44, P724, DOI 10.1016/j.neuroimage.2008.10.003
   Fotenos AF, 2005, NEUROLOGY, V64, P1032, DOI 10.1212/01.WNL.0000154530.72969.11
   Foubert-Samier A, 2012, NEUROBIOL AGING, V33, DOI 10.1016/j.neurobiolaging.2010.09.023
   Godin O, 2009, STROKE, V40, P3186, DOI 10.1161/STROKEAHA.109.555839
   GUDNASON V, 1993, NUTR METAB CARDIOVAS, V3, P136
   Harris TB, 2007, AM J EPIDEMIOL, V165, P1076, DOI 10.1093/aje/kwk115
   Honea RA, 2009, J ALZHEIMERS DIS, V18, P553, DOI 10.3233/JAD-2009-1163
   Ikram MA, 2010, NEUROBIOL AGING, V31, P378, DOI 10.1016/j.neurobiolaging.2008.04.008
   Jonsdottir LS, 1998, EUR HEART J, V19, P1011, DOI 10.1053/euhj.1998.0980
   Lind J, 2006, BRAIN, V129, P1240, DOI 10.1093/brain/awl054
   Liu YW, 2010, J ALZHEIMERS DIS, V21, P947, DOI 10.3233/JAD-2010-100201
   McEwen BS, 2010, ANN NY ACAD SCI, V1186, P190, DOI 10.1111/j.1749-6632.2009.05331.x
   Niti M, 2008, INT PSYCHOGERIATR, V20, P237, DOI 10.1017/S1041610207006655
   Rosano C, 2010, NEUROBIOL AGING, V31, P1197, DOI 10.1016/j.neurobiolaging.2008.08.004
   Saczynski JS, 2008, J GERONTOL A-BIOL, V63, P848, DOI 10.1093/gerona/63.8.848
   Schuff N, 2009, BRAIN, V132, P1067, DOI 10.1093/brain/awp007
   Sheehan DV, 1998, J CLIN PSYCHIAT, V59, P34, DOI 10.4088/JCP.09m05305whi
   Stern Y, 2009, NEUROPSYCHOLOGIA, V47, P2015, DOI 10.1016/j.neuropsychologia.2009.03.004
   Thambisetty M, 2010, ARCH NEUROL-CHICAGO, V67, P93, DOI 10.1001/archneurol.2009.913
   Valdimarsdottir M, 2000, Laeknabladid, V86, P344
   Valenzuela MJ, 2008, PLOS ONE, V3, DOI 10.1371/journal.pone.0002598
   Vemuri P, 2010, ANN NEUROL, V67, P308, DOI 10.1002/ana.21953
   Verghese J, 2003, NEW ENGL J MED, V348, P2508, DOI 10.1056/NEJMoa022252
   Wilson RS, 2007, NEUROLOGY, V69, P1911, DOI 10.1212/01.wnl.0000271087.67782.cb
   Wishart HA, 2006, AM J PSYCHIAT, V163, P1603, DOI 10.1176/appi.ajp.163.9.1603
   Yasuda M, 1998, AM J PSYCHIAT, V155, P779
   Zijdenbos AP, 2002, IEEE T MED IMAGING, V21, P1280, DOI 10.1109/TMI.2002.806283
NR 44
TC 13
Z9 13
U1 0
U2 11
PU ELSEVIER SCIENCE INC
PI NEW YORK
PA STE 800, 230 PARK AVE, NEW YORK, NY 10169 USA
SN 0197-4580
EI 1558-1497
J9 NEUROBIOL AGING
JI Neurobiol. Aging
PD APR
PY 2012
VL 33
IS 4
AR 829.e1
DI 10.1016/j.neurobiolaging.2011.06.028
PG 8
WC Geriatrics & Gerontology; Neurosciences
WE Science Citation Index Expanded (SCI-EXPANDED)
SC Geriatrics & Gerontology; Neurosciences & Neurology
GA 908RC
UT WOS:000301506800031
PM 21856047
OA Green Accepted
DA 2022-10-31
ER

PT J
AU Lopes, MA
   Firbank, MJ
   Widdrington, M
   Blamire, AM
   Kalaria, RN
   O'Brien, JT
AF Lopes, Marcos Antonio
   Firbank, Michael J.
   Widdrington, Michelle
   Blamire, Andrew M.
   Kalaria, Raj N.
   O'Brien, John T.
TI Post-stroke dementia: the contribution of thalamus and basal ganglia
   changes
SO INTERNATIONAL PSYCHOGERIATRICS
LA English
DT Article
DE dementia; stroke; basal ganglia; thalamus; magnetic resonance imaging
ID WHITE-MATTER HYPERINTENSITIES; ALZHEIMERS-DISEASE; VASCULAR DEMENTIA;
   COGNITIVE DECLINE; STROKE PATIENTS; SYDNEY STROKE; ATROPHY; VOLUME; MRI;
   PUTAMEN
AB Background: The neurobiological basis of increased risk of dementia in stroke patients is unclear, though there are several related pathological changes, including white matter hyperintensities (WMH), and medial temporal atrophy. Subcortical gray matter structures have also been implicated in dementia resulting from vascular pathology, particularly vascular dementia. This study aimed to investigate the contribution of changes in subcortical gray matter structures to post-stroke dementia (PSD).
   Methods: T1- and T2-weighted images and T2-weighted fluid-attenuated inversion recovery (FLAIR) images were obtained on a 3-Tesla magnetic resonance (MR) system, in four groups aged over 75 years: post-stroke with dementia (PSD; 8), post-stroke no dementia (PSnoD; 33), Alzheimer's disease (AD; 26) and controls (30). Automated software was used to measure the volume of thalamus, putamen, caudate nucleus, and hippocampus as well as total WMH volume. The number of subcortical lacunes was also counted.
   Results: The number of caudate lacunes was higher in the PSnoD group, compared with AD (p = 0.029) and controls (p = 0.019). The putamen volume was smaller in the stroke and AD groups, when compared with controls. In the whole stroke group, putamen lacunes were correlated with impairment in memory (Rey test; p = -0.365; p = 0.031), while WMH and hippocampal volume both correlated with global dysfunction.
   Conclusion: Our findings implicate a variety of neurobiological substrates of dementia, such as small vessel disease and Alzheimer pathology, which develop after stroke in an old older population, with a contribution from subcortical brain structures.
C1 [Lopes, Marcos Antonio; Firbank, Michael J.; Widdrington, Michelle; Kalaria, Raj N.; O'Brien, John T.] Newcastle Univ, Inst Ageing & Hlth, Newcastle Upon Tyne, Tyne & Wear, England.
   [Blamire, Andrew M.] Newcastle Univ, Newcastle Magnet Resonance Ctr, Inst Cellular Med, Newcastle Upon Tyne NE1 7RU, Tyne & Wear, England.
RP Lopes, MA (通讯作者)，Univ Fed Santa Catarina, Univ Hosp, Dept Clin Med, Rua Maria Flora Pausewang,Campus Univ, BR-88040970 Florianopolis, SC, Brazil.
EM lopes.marcos.ant@gmail.com
RI Firbank, Michael J/K-3335-2012; Blamire, Andrew/AAU-6100-2021; Kalaria,
   Raj/AAX-2630-2020; Lopes, Marcos A/D-8410-2013
OI Firbank, Michael J/0000-0002-9536-0185; O'Brien,
   John/0000-0002-0837-5080; Lopes, Marcos/0000-0002-1007-1721; Blamire,
   Andrew/0000-0002-8749-1257
FU Medical Research Council (UK) [G0500247]; Alzheimer's Research Trust
   (UK); UK NIHR Biomedical Research Centre for Ageing and Age Related
   Diseases; CNPQ (Conselho Nacional de Desenvolvimento Cientifico e
   Tecnologico), Brasil; Medical Research Council [G1100540, G0500247]
   Funding Source: researchfish; MRC [G0500247, G1100540] Funding Source:
   UKRI
FX We are very grateful to the patients and families for cooperating with
   the investigation of this study. We thank Carein Todd and Jean Scott for
   assistance in managing and screening the cohort. We also appreciate the
   assistance of NE-DeNDRoN staff for help in recruiting the AD subjects
   and controls. Our work is supported by grants from the Medical Research
   Council (UK), G0500247 and the Alzheimer's Research Trust (UK) and the
   UK NIHR Biomedical Research Centre for Ageing and Age Related Diseases
   award to the Newcastle upon Tyne Hospitals NHS Foundation Trust. Dr
   Lopes was supported by CNPQ (Conselho Nacional de Desenvolvimento
   Cientifico e Tecnologico), Brasil.
CR [Anonymous], 1987, DIAGNOSTIC STAT MANU
   Bellebaum C, 2008, BRAIN, V131, P829, DOI 10.1093/brain/awn011
   Bokura H, 1998, J NEUROL, V245, P116, DOI 10.1007/s004150050189
   Borroni B, 2008, ARCH GERONTOL GERIAT, V47, P53, DOI 10.1016/j.archger.2007.07.005
   Cohen RA, 2002, J INT NEUROPSYCH SOC, V8, P743, DOI 10.1017/S1355617702860027
   Cordoliani-Mackowiak MA, 2003, ARCH NEUROL-CHICAGO, V60, P585, DOI 10.1001/archneur.60.4.585
   Cousins DA, 2003, NEUROLOGY, V61, P1191, DOI 10.1212/01.WNL.0000091889.20347.30
   de Jong LW, 2008, BRAIN, V131, P3277, DOI 10.1093/brain/awn278
   Du AT, 2002, NEUROLOGY, V58, P1635, DOI 10.1212/WNL.58.11.1635
   Firbank MJ, 2011, NEUROLOGY, V76, P1478, DOI 10.1212/WNL.0b013e318217e76a
   Firbank MJ, 2007, NEUROBIOL AGING, V28, P1664, DOI 10.1016/j.neurobiolaging.2006.07.009
   Gold G, 2005, STROKE, V36, P1184, DOI 10.1161/01.STR.0000166052.89772.b5
   Gootjes L, 2004, DEMENT GERIATR COGN, V18, P180, DOI 10.1159/000079199
   Grahn JA, 2008, PROG NEUROBIOL, V86, P141, DOI 10.1016/j.pneurobio.2008.09.004
   Herrero MT, 2002, CHILD NERV SYST, V18, P386, DOI 10.1007/s00381-002-0604-1
   Jokinen H, 2005, J NEUROL NEUROSUR PS, V76, P1229, DOI 10.1136/jnnp.2004.055657
   Kokmen E, 1996, NEUROLOGY, V46, P154, DOI 10.1212/WNL.46.1.154
   Lowery K, 2002, AGE AGEING, V31, P24, DOI 10.1093/ageing/31.suppl_3.24
   MCKHANN G, 1984, NEUROLOGY, V34, P939, DOI 10.1212/WNL.34.7.939
   Pasquier F, 2000, ANN NY ACAD SCI, V903, P466, DOI 10.1111/j.1749-6632.2000.tb06400.x
   Portas CM, 1998, BIOL PSYCHIAT, V43, P649, DOI 10.1016/S0006-3223(97)00339-9
   Sachdev PS, 2007, J NEUROL SCI, V260, P71, DOI 10.1016/j.jns.2007.04.006
   Swartz RH, 2006, J NEUROL NEUROSUR PS, V77, P1307, DOI 10.1136/jnnp.2006.091561
   Swartz RH, 2008, STROKE, V39, P822, DOI 10.1161/STROKEAHA.107.491936
   Van der Werf YD, 2001, COGNITIVE BRAIN RES, V11, P377, DOI 10.1016/S0926-6410(01)00010-6
   Vermeer SE, 2003, NEW ENGL J MED, V348, P1215, DOI 10.1056/NEJMoa022066
   Wen W, 2004, STROKE, V35, P2813, DOI 10.1161/01.STR.0000147034.25760.3d
NR 27
TC 8
Z9 8
U1 1
U2 14
PU CAMBRIDGE UNIV PRESS
PI NEW YORK
PA 32 AVENUE OF THE AMERICAS, NEW YORK, NY 10013-2473 USA
SN 1041-6102
J9 INT PSYCHOGERIATR
JI Int. Psychogeriatr.
PD APR
PY 2012
VL 24
IS 4
BP 568
EP 576
DI 10.1017/S1041610211002195
PG 9
WC Psychology, Clinical; Geriatrics & Gerontology; Gerontology; Psychiatry;
   Psychology
WE Science Citation Index Expanded (SCI-EXPANDED); Social Science Citation Index (SSCI)
SC Psychology; Geriatrics & Gerontology; Psychiatry
GA 943LW
UT WOS:000304125900007
PM 22153202
DA 2022-10-31
ER

PT J
AU Raji, CA
   Lopez, OL
   Kuller, LH
   Carmichael, OT
   Longstreth, WT
   Gach, HM
   Boardman, J
   Bernick, CB
   Thompson, PM
   Becker, JT
AF Raji, Cyrus A.
   Lopez, Oscar L.
   Kuller, Lewis H.
   Carmichael, Owen T.
   Longstreth, William T., Jr.
   Gach, H. Michael
   Boardman, John
   Bernick, Charles B.
   Thompson, Paul M.
   Becker, James T.
TI White matter lesions and brain gray matter volume in cognitively normal
   elders
SO NEUROBIOLOGY OF AGING
LA English
DT Article
DE White matter lesions; Age; Gray matter volume; Cognition
ID RISK-FACTORS; CARDIOVASCULAR HEALTH; BLOOD-FLOW; ALZHEIMERS-DISEASE;
   OLDER-ADULTS; MR; IMPAIRMENT; ATROPHY; AGE; ABNORMALITIES
AB Cerebral white matter lesions (WMLs) reflect small vessel disease, are common in elderly individuals, and are associated with cognitive impairment. We sought to determine the relationships between WMLs, age, gray matter (GM) volume, and cognition in the Cardiovascular Health Study (CHS). From the Cardiovascular Health Study we selected 740 cognitively normal controls with a 1.5 T magnetic resonance imaging (MRI) scan of the brain and a detailed diagnostic evaluation. WML severity was determined using a standardized visual rating system. GM volumes were analyzed using voxel-based morphometry implemented in the Statistical Parametric Mapping software. WMLs were inversely correlated with GM volume, with the greatest volume loss in the frontal cortex. Age-related atrophy was observed in the hippocampus and posterior cingulate cortex. Regression analyses revealed links among age, APOE*4 allele, hypertension, WMLs, GM volume, and digit symbol substitution test scores. Both advancing age and hypertension predict higher WML load, which is itself associated with GM atrophy. Longitudinal data are needed to confirm the temporal sequence of events leading to a decline in cognitive function. (C) 2012 Elsevier Inc. All rights reserved.
C1 [Raji, Cyrus A.] Univ Pittsburgh, Dept Pathol, Pittsburgh, PA USA.
   [Lopez, Oscar L.; Becker, James T.] Univ Pittsburgh, Dept Neurol, Pittsburgh, PA 15260 USA.
   [Lopez, Oscar L.] Univ Pittsburgh, Dept Psychiat, Pittsburgh, PA USA.
   [Kuller, Lewis H.] Univ Pittsburgh, Dept Epidemiol, Pittsburgh, PA 15261 USA.
   [Carmichael, Owen T.; Becker, James T.] Univ Calif Davis, Dept Neurol, Davis, CA 95616 USA.
   [Longstreth, William T., Jr.] Univ Washington, Dept Neurol, Seattle, WA 98195 USA.
   [Longstreth, William T., Jr.] Univ Washington, Dept Epidemiol, Seattle, WA 98195 USA.
   [Gach, H. Michael; Boardman, John] Univ Pittsburgh, Dept Radiol, Pittsburgh, PA 15260 USA.
   [Gach, H. Michael] Nevada Canc Inst Las Vegas, Las Vegas, NV USA.
   [Bernick, Charles B.] Cleveland Clin, Lou Ruvo Ctr Brain Hlth, Las Vegas, NV USA.
   [Thompson, Paul M.] Univ Calif Los Angeles, Dept Neurol, Los Angeles Sch Med, Lab Neuro Imaging, Los Angeles, CA 90024 USA.
   [Becker, James T.] Univ Pittsburgh, Dept Psychol, Pittsburgh, PA 15260 USA.
RP Becker, JT (通讯作者)，3501 Forbes Ave,Suite 830, Pittsburgh, PA 15213 USA.
EM beckerjt@upmc.edu
RI Carmichael, Owen/N-1955-2017; Thompson, Paul M/C-4194-2018
OI Thompson, Paul M/0000-0002-4720-8867; Carmichael,
   Owen/0000-0002-0576-0047; Becker, James/0000-0003-4425-4726
FU National Heart, Lung, and Blood Institute [N01-HC-80007, N01-HC-85079,
   N01-HC-85086, N01-HC-35129, N01 HC-15103, N01 HC-55222, N01-HC-75150,
   N01-HC-45133, U01 HL080295]; National Institute of Neurological
   Disorders and Stroke; National Institute on Aging [AG020098, AG15928,
   EB008281]; University of Pittsburgh [AG05133];  [N01-HC-055222];
   DIVISION OF EPIDEMIOLOGY AND CLINICAL APPLICATIONS [N01HC085080,
   N01HC035129, N01HC055222, N01HC085082, N01HC015103, N01HC085081,
   N01HC085079, N01HC085086, N01HC085085, N01HC085084, N01HC085083,
   N01HC075150, N01HC045133] Funding Source: NIH RePORTER; NATIONAL HEART,
   LUNG, AND BLOOD INSTITUTE [U01HL080295] Funding Source: NIH RePORTER;
   NATIONAL INSTITUTE OF BIOMEDICAL IMAGING AND BIOENGINEERING
   [R01EB002172, R01EB008281] Funding Source: NIH RePORTER; NATIONAL
   INSTITUTE ON AGING [R01AG015928, R56AG020098, P50AG005133, R01AG020098]
   Funding Source: NIH RePORTER
FX The research reported in this article was supported in part by funds
   from contract numbers N01-HC-80007, N01-HC-85079 through N01-HC-85086,
   N01-HC-35129, N01 HC-15103, N01 HC-55222, N01-HC-75150, N01-HC-45133,
   grant number U01 HL080295 from the National Heart, Lung, and Blood
   Institute, with additional contribution from the National Institute of
   Neurological Disorders and Stroke. Additional funds were provided by the
   National Institute on Aging to O.L.L. (AG020098), L.H.K. (AG15928), P.T.
   (EB008281), and the University of Pittsburgh (AG05133), and by
   subcontract (N01-HC-055222) to J.T.B. A full list of principal CHS
   investigators and institutions can be found at www.chs-nhlbi.org/pi.htm.
CR ANDRESEN EM, 1994, AM J PREV MED, V10, P77, DOI 10.1016/S0749-3797(18)30622-6
   Appelman APA, 2009, CEREBROVASC DIS, V28, P227, DOI 10.1159/000226774
   Ashburner J, 2000, NEUROIMAGE, V11, P805, DOI 10.1006/nimg.2000.0582
   BARON RM, 1986, J PERS SOC PSYCHOL, V51, P1173, DOI 10.1037/0022-3514.51.6.1173
   Bartzokis G, 2006, ARCH GEN PSYCHIAT, V63, P63, DOI 10.1001/archpsyc.63.1.63
   Bartzokis G, 2003, ARCH NEUROL-CHICAGO, V60, P393, DOI 10.1001/archneur.60.3.393
   Bartzokis G, 2007, ALZHEIMERS DEMENT, V3, P122, DOI 10.1016/j.jalz.2007.01.019
   Benton A., 1994, CONTRIBUTIONS NEUROP
   BRYAN RN, 1994, AM J NEURORADIOL, V15, P1625
   Bryan RN, 1997, RADIOLOGY, V202, P47, DOI 10.1148/radiology.202.1.8988191
   Carmichael O, 2010, ARCH NEUROL-CHICAGO, V67, P1370, DOI 10.1001/archneurol.2010.284
   Cohen J., 1988, STAT POWER ANAL BEHA
   CUMMINGS JL, 1994, NEUROLOGY, V44, P2308, DOI 10.1212/WNL.44.12.2308
   Enzinger C, 2005, NEUROLOGY, V64, P1704, DOI 10.1212/01.WNL.0000161871.83614.BB
   Euser SM, 2008, EPIDEMIOLOGY, V19, P440, DOI 10.1097/EDE.0b013e31816a1d31
   Fried Linda P., 1991, Annals of Epidemiology, V1, P263
   GALLO JJ, 1995, PSYCHOL MED, V25, P1211, DOI 10.1017/S0033291700033183
   Godin O, 2010, J ALZHEIMERS DIS, V20, P453, DOI 10.3233/JAD-2010-1389
   Godin O, 2009, CEREBROVASC DIS, V28, P177, DOI 10.1159/000226117
   GRAFTON ST, 1991, ARCH NEUROL-CHICAGO, V48, P293, DOI 10.1001/archneur.1991.00530150061019
   Greenstein AS, 2010, HYPERTENSION, V56, P734, DOI 10.1161/HYPERTENSIONAHA.110.152801
   Holmes CJ, 1998, J COMPUT ASSIST TOMO, V22, P324, DOI 10.1097/00004728-199803000-00032
   JANOTA I, 1989, ARCH NEUROL-CHICAGO, V46, P1124, DOI 10.1001/archneur.1989.00520460118023
   JORM AF, 1989, PSYCHOL MED, V19, P1015, DOI 10.1017/S0033291700005742
   KAWAS C, 1994, ARCH NEUROL-CHICAGO, V51, P901, DOI 10.1001/archneur.1994.00540210073015
   Kinnunen KM, 2011, BRAIN, V134, P449, DOI 10.1093/brain/awq347
   KOBARI M, 1990, AM J NEURORADIOL, V11, P273
   Kraus MF, 2007, BRAIN, V130, P2508, DOI 10.1093/brain/awm216
   Kuller LH, 2004, STROKE, V35, P1821, DOI 10.1161/01.STR.0000132193.35955.69
   Kuller LH, 2003, NEUROEPIDEMIOLOGY, V22, P13, DOI 10.1159/000067109
   Lezak M., 1995, NEUROPSYCHOLOGICAL A, V3
   Longstreth WT, 2007, AM J EPIDEMIOL, V165, P78, DOI 10.1093/aje/kwj350
   Longstreth WT, 1996, STROKE, V27, P1274, DOI 10.1161/01.STR.27.8.1274
   Lopez OL, 2003, NEUROEPIDEMIOLOGY, V22, P1, DOI 10.1159/000067110
   Lopez OL, 2003, ARCH NEUROL-CHICAGO, V60, P1385, DOI 10.1001/archneur.60.10.1385
   Manolio TA, 2003, CURR HYPERTENS REP, V5, P255, DOI 10.1007/s11906-003-0029-6
   MANOLIO TA, 1994, STROKE, V25, P318, DOI 10.1161/01.STR.25.2.318
   MARCHAL G, 1992, ARCH NEUROL-CHICAGO, V49, P1013, DOI 10.1001/archneur.1992.00530340029014
   Mitchell GF, 2008, J APPL PHYSIOL, V105, P1652, DOI 10.1152/japplphysiol.90549.2008
   Mok VCT, 2008, DEMENT GERIATR COGN, V25, P67, DOI 10.1159/000111692
   Mueller SG, 2010, PSYCHIAT RES-NEUROIM, V181, P90, DOI 10.1016/j.pscychresns.2009.08.002
   Muller M, 2011, NEUROBIOL AGING, V32, P885, DOI 10.1016/j.neurobiolaging.2009.05.005
   Pantoni L, 1999, ALZ DIS ASSOC DIS, V13, pS49, DOI 10.1097/00002093-199912001-00008
   Rabbitt P, 2008, J GERONTOL B-PSYCHOL, V63, pP271, DOI 10.1093/geronb/63.5.P271
   Rabbitt P, 2006, NEUROPSYCHOLOGY, V20, P549, DOI 10.1037/0894-4105.20.5.549
   Rabbitt P, 2009, Q J EXP PSYCHOL, V62, P1859, DOI 10.1080/17470210802633461
   Raji CA, 2009, NEUROLOGY, V73, P1899, DOI 10.1212/WNL.0b013e3181c3f293
   Raz N, 2003, BEHAV NEUROSCI, V117, P1169, DOI 10.1037/0735-7044.117.6.1169
   Raz N, 2006, NEUROSCI BIOBEHAV R, V30, P730, DOI 10.1016/j.neubiorev.2006.07.001
   Rodrigue KM, 2011, NEUROIMAGE, V54, P750, DOI 10.1016/j.neuroimage.2010.09.068
   Rosano C, 2005, J AM GERIATR SOC, V53, P609, DOI 10.1111/j.1532-5415.2005.53208.x
   Salat DH, 2001, ARCH NEUROL-CHICAGO, V58, P1403, DOI 10.1001/archneur.58.9.1403
   Salat DH, 2004, CEREB CORTEX, V14, P721, DOI 10.1093/cercor/bhh032
   Satz P., 1993, NEUROPSYCHOLOGY, V7, P273, DOI [10.1037/0894-4105.7.3.273, DOI 10.1037/0894-4105.7.3.273, https://doi.org/10.1037/0894-4105.7.3.273]
   SCHELTENS P, 1995, NEUROLOGY, V45, P883, DOI 10.1212/WNL.45.5.883
   Schwarz C, 2009, LECT NOTES COMPUT SC, V5636, P239, DOI 10.1007/978-3-642-02498-6_20
   Smith CD, 2000, NEUROLOGY, V54, P838, DOI 10.1212/WNL.54.4.838
   Smith SM, 2002, HUM BRAIN MAPP, V17, P143, DOI 10.1002/hbm.10062
   Smith SM, 2004, NEUROIMAGE, V23, pS208, DOI 10.1016/j.neuroimage.2004.07.051
   SPEARS JR, 2005, ANN M ORG HUM BRAIN
   STERN Y, 1992, ANN NEUROL, V32, P371, DOI 10.1002/ana.410320311
   TENG EL, 1987, J CLIN PSYCHIAT, V48, P314
   van Dijk EJ, 2008, STROKE, V39, P2712, DOI 10.1161/STROKEAHA.107.513176
   van Norden AGW, 2008, NEUROLOGY, V71, P1152, DOI 10.1212/01.wnl.0000327564.44819.49
   Vernooij MW, 2009, ARCH GEN PSYCHIAT, V66, P545, DOI 10.1001/archgenpsychiatry.2009.5
   Wechsler, 1981, WAIS R MANUAL
   Wen W, 2006, NEUROIMAGE, V29, P1031, DOI 10.1016/j.neuroimage.2005.08.057
   Woolrich Mark W, 2009, Neuroimage, V45, pS173, DOI 10.1016/j.neuroimage.2008.10.055
   Wu MJ, 2006, PSYCHIAT RES-NEUROIM, V148, P133, DOI 10.1016/j.pscychresns.2006.09.003
   Young VG, 2008, NEUROLOGY, V71, P804, DOI 10.1212/01.wnl.0000319691.50117.54
NR 70
TC 95
Z9 95
U1 0
U2 17
PU ELSEVIER SCIENCE INC
PI NEW YORK
PA STE 800, 230 PARK AVE, NEW YORK, NY 10169 USA
SN 0197-4580
EI 1558-1497
J9 NEUROBIOL AGING
JI Neurobiol. Aging
PD APR
PY 2012
VL 33
IS 4
AR 834.e7
DI 10.1016/j.neurobiolaging.2011.08.010
PG 10
WC Geriatrics & Gerontology; Neurosciences
WE Science Citation Index Expanded (SCI-EXPANDED)
SC Geriatrics & Gerontology; Neurosciences & Neurology
GA 908RC
UT WOS:000301506800045
PM 21943959
OA Green Accepted
DA 2022-10-31
ER

PT J
AU Willette, AA
   Gallagher, C
   Bendlin, BB
   McLaren, DG
   Kastman, EK
   Canu, E
   Kosmatka, KJ
   Field, AS
   Alexander, AL
   Colman, RJ
   Voytko, MLL
   Weindruch, RH
   Coe, CL
   Johnson, SC
AF Willette, Auriel A.
   Gallagher, Catherine
   Bendlin, Barbara B.
   McLaren, Donald G.
   Kastman, Erik K.
   Canu, Elisa
   Kosmatka, Kris J.
   Field, Aaron S.
   Alexander, Andrew L.
   Colman, Ricki J.
   Voytko, Mary-Lou L.
   Weindruch, Richard H.
   Coe, Christopher L.
   Johnson, Sterling C.
TI Homocysteine, neural atrophy, and the effect of caloric restriction in
   rhesus monkeys
SO NEUROBIOLOGY OF AGING
LA English
DT Article
DE Rhesus monkey; Aging; Homocysteine; Neural atrophy; Voxel-based
   morphometry; Diffusion tensor imaging; Caloric restriction; Primate
ID PLASMA TOTAL HOMOCYSTEINE; MILD COGNITIVE IMPAIRMENT;
   ALZHEIMERS-DISEASE; WHITE-MATTER; VASCULAR DYSFUNCTION; DIETARY
   RESTRICTION; GRAY-MATTER; BRAIN; LIFE; MRI
AB Higher serum homocysteine (Hcy) levels in humans are associated with vascular pathology and greater risk for dementia, as well as lower global and regional volumes in frontal lobe and hippocampus. Calorie restriction (CR) in rhesus monkeys (Macaca mulatta) may confer neural protection against age- or Hcy-related vascular pathology. Hcy was collected proximal to a magnetic resonance imaging (MRI) acquisition in aged rhesus monkeys and regressed against volumetric and diffusion tensor imaging indexes using voxel-wise analyses. Higher Hcy was associated with lower white matter volume in pons and corpus callosum. Hcy was correlated with lower gray matter volume and density in prefrontal cortices and striatum. CR did not influence Hcy levels. However, control monkeys exhibited a strong negative correlation between Hcy and global gray matter, whereas no relationship was evident for the CR monkeys. Similar group differences were also seen across modalities in the splenium of the corpus callosum, prefrontal cortices, hippocampus, and somatosensory areas. The data suggest that CR may ameliorate the influence of Hcy on several important age- related parameters of parenchymal health. Published by Elsevier Inc.
C1 [Willette, Auriel A.; Coe, Christopher L.] Univ Wisconsin, Dept Psychol, Harlow Primate Lab, Madison, WI 53706 USA.
   [Willette, Auriel A.; Bendlin, Barbara B.; McLaren, Donald G.; Kastman, Erik K.; Kosmatka, Kris J.; Johnson, Sterling C.] Univ Wisconsin, Sch Med & Publ Hlth, Wisconsin Alzheimers Dis Res Ctr, Madison, WI USA.
   [Willette, Auriel A.; Alexander, Andrew L.; Coe, Christopher L.] Univ Wisconsin, Waisman Lab Brain Imaging & Behav, Madison, WI USA.
   [Gallagher, Catherine; Bendlin, Barbara B.; McLaren, Donald G.; Kastman, Erik K.; Canu, Elisa; Kosmatka, Kris J.; Johnson, Sterling C.] Wm S Middleton Mem Vet Hosp, Geriatr Res Educ & Clin Ctr, Madison, WI USA.
   [Gallagher, Catherine] Univ Wisconsin, Dept Neurol, Madison, WI 53706 USA.
   [Bendlin, Barbara B.; Weindruch, Richard H.; Johnson, Sterling C.] Univ Wisconsin, Dept Med, Madison, WI USA.
   [McLaren, Donald G.; Johnson, Sterling C.] Univ Wisconsin, Neurosci Training Program, Madison, WI 53706 USA.
   [Field, Aaron S.] Univ Wisconsin, Dept Radiol, Madison, WI 53706 USA.
   [Colman, Ricki J.; Weindruch, Richard H.; Johnson, Sterling C.] Wisconsin Natl Primate Res Ctr, Madison, WI USA.
   [Voytko, Mary-Lou L.] Wake Forest Univ, Bowman Gray Sch Med, Dept Neurobiol & Anat, Winston Salem, NC USA.
RP Johnson, SC (通讯作者)，Vet Adm Hosp, Geriatr Res Educ & Clin Ctr D-4225,2500 Overlook, Madison, WI 53705 USA.
EM scj@medicine.wisc.edu
RI Kastman, Erik/N-6645-2016; Willette, Auriel/J-2143-2019; Canu,
   Elisa/K-1423-2016
OI Kastman, Erik/0000-0001-7221-9042; Willette, Auriel/0000-0001-5131-8199;
   Canu, Elisa/0000-0001-5804-3378; Colman, Ricki/0000-0001-9706-0525;
   Bendlin, Barbara/0000-0002-0580-9875
FU National Institutes of Health [RR000167, AG11915, AG000213, GM007507];
   Ford Foundation; National Science Foundation; Marian S. Schwartz fund;
   William S. Middleton Memorial Veterans Hospital, Madison, WI, USA;
   EUNICE KENNEDY SHRIVER NATIONAL INSTITUTE OF CHILD HEALTH & HUMAN
   DEVELOPMENT [P30HD003352] Funding Source: NIH RePORTER; NATIONAL CENTER
   FOR RESEARCH RESOURCES [P51RR000167] Funding Source: NIH RePORTER;
   NATIONAL INSTITUTE OF GENERAL MEDICAL SCIENCES [T32GM007507] Funding
   Source: NIH RePORTER; NATIONAL INSTITUTE ON AGING [P01AG011915,
   T32AG000213, R01AG040178] Funding Source: NIH RePORTER; OFFICE OF THE
   DIRECTOR, NATIONAL INSTITUTES OF HEALTH [P51OD011106] Funding Source:
   NIH RePORTER
FX This study was supported in part by the National Institutes of Health
   RR000167, AG11915, AG000213, and GM007507. AAW was supported by the Ford
   Foundation, National Science Foundation, and a fellowship established by
   the Marian S. Schwartz fund. The study was also supported with resources
   and use of facilities at the William S. Middleton Memorial Veterans
   Hospital, Madison, WI, USA.
CR [Anonymous], 2006, FIBER PATHWAYS BRAIN, DOI DOI 10.1093/ACPROF:OSO/9780195104233.003.0014
   Ashburner J, 2000, NEUROIMAGE, V11, P805, DOI 10.1006/nimg.2000.0582
   Ashburner J, 2007, NEUROIMAGE, V38, P95, DOI 10.1016/j.neuroimage.2007.07.007
   Bendlin B.B., 2010, NEUROBIOL AGING, DOI [10.1016/j.neurobiolaging.2010.04.008, DOI 10.1016/J.NEUR0BI0LAGING.2010.04.008]
   Blasko I, 2008, NEUROBIOL AGING, V29, P1, DOI 10.1016/j.neurobiolaging.2006.09.002
   BROCH OJ, 1984, J NEUROCHEM, V43, P1755, DOI 10.1111/j.1471-4159.1984.tb06105.x
   Chen FY, 2009, TAIWAN J OBSTET GYNE, V48, P49, DOI 10.1016/S1028-4559(09)60035-8
   Colman RJ, 2009, SCIENCE, V325, P201, DOI 10.1126/science.1173635
   den Heijer T, 2003, BRAIN, V126, P170, DOI 10.1093/brain/awg006
   Doherty GH, 2007, EXP NEUROL, V205, P5, DOI 10.1016/j.expneurol.2007.02.012
   Edwards IJ, 1998, J GERONTOL A-BIOL, V53, pB443, DOI 10.1093/gerona/53A.6.B443
   Erickson KI, 2008, BRAIN RES, V1199, P20, DOI 10.1016/j.brainres.2008.01.030
   Fontana L, 2007, AM J PHYSIOL-ENDOC M, V293, pE197, DOI 10.1152/ajpendo.00102.2007
   FORMAN SD, 1995, MAGNET RESON MED, V33, P636, DOI 10.1002/mrm.1910330508
   Ganguly PK, 2008, BRAIN RES, V1226, P192, DOI 10.1016/j.brainres.2008.05.090
   Gokkusu C, 2010, CYTOKINE, V50, P15, DOI 10.1016/j.cyto.2009.12.015
   HARKER LA, 1976, J CLIN INVEST, V58, P731, DOI 10.1172/JCI108520
   Hasan KM, 2008, MAGN RESON MED, V59, P7, DOI 10.1002/mrm.21434
   Hayasaka S, 2004, NEUROIMAGE, V22, P676, DOI 10.1016/j.neuroimage.2004.01.041
   Herndon JG, 1998, NEUROBIOL AGING, V19, P267, DOI 10.1016/S0197-4580(98)00054-2
   Karalis KP, 2009, FEBS J, V276, P5747, DOI 10.1111/j.1742-4658.2009.07304.x
   Katsaros VK, 1998, NEURORADIOLOGY, V40, P716, DOI 10.1007/s002340050670
   KEMNITZ JW, 1993, J GERONTOL, V48, pB17, DOI 10.1093/geronj/48.1.B17
   Kennedy KM, 2009, NEUROPSYCHOLOGIA, V47, P916, DOI 10.1016/j.neuropsychologia.2009.01.001
   Kim WK, 1996, NEUROSCI LETT, V216, P117
   Kondo M, 2009, J BIOL CHEM, V284, P1718, DOI 10.1074/jbc.M805301200
   Kwa VIH, 1998, NEUROLOGY, V51, P570, DOI 10.1212/WNL.51.2.570
   Lentz SR, 1996, J CLIN INVEST, V98, P24, DOI 10.1172/JCI118771
   Lentz SR, 2001, CIRCULATION, V103, P1006, DOI 10.1161/01.CIR.103.7.1006
   Lenzi D, 2007, HUM BRAIN MAPP, V28, P636, DOI 10.1002/hbm.20305
   Longstreth WT, 2004, ARCH NEUROL-CHICAGO, V61, P67, DOI 10.1001/archneur.61.1.67
   Mangas A, 2004, NEUROSCI LETT, V362, P258, DOI 10.1016/j.neulet.2004.03.034
   Marlatt MW, 2008, J ALZHEIMERS DIS, V15, P199
   McCully K., 2001, J SCI EXPLOR, V15, P5
   McLaren DG, 2010, METHODS, V50, P157, DOI 10.1016/j.ymeth.2009.10.003
   McLaren DG, 2009, NEUROIMAGE, V45, P52, DOI 10.1016/j.neuroimage.2008.10.058
   Morra JH, 2009, HUM BRAIN MAPP, V30, P2766, DOI 10.1002/hbm.20708
   Nurk E, 2005, ANN NEUROL, V58, P847, DOI 10.1002/ana.20645
   Oldreive CE, 2007, NEUROSCI LETT, V413, P52, DOI 10.1016/j.neulet.2006.11.031
   Paxinos G, 2009, RHESUS MONKEY BRAIN
   Pearce JMS, 2009, EUR NEUROL, V61, P59, DOI 10.1159/000175124
   PULLICINO P, 1995, ANN NEUROL, V37, P460, DOI 10.1002/ana.410370408
   Ramsey JJ, 2000, EXP GERONTOL, V35, P1131, DOI 10.1016/S0531-5565(00)00166-2
   Roth GS, 2004, SCIENCE, V305, P1423, DOI 10.1126/science.1102541
   Sachdev P, 2004, J NEUROL SCI, V226, P25, DOI 10.1016/j.jns.2004.09.006
   Sachdev PS, 2005, PROG NEURO-PSYCHOPH, V29, P1152, DOI 10.1016/j.pnpbp.2005.06.026
   Saleem KS, 2002, NEURON, V34, P685, DOI 10.1016/S0896-6273(02)00718-3
   Seshadri S, 2008, ARCH NEUROL-CHICAGO, V65, P642, DOI 10.1001/archneur.65.5.642
   Shirpoor A, 2009, ALCOHOL CLIN EXP RES, V33, P1181, DOI 10.1111/j.1530-0277.2009.00941.x
   SMOLIN LA, 1984, AM J CLIN NUTR, V39, P730, DOI 10.1093/ajcn/39.5.730
   Song SK, 2002, NEUROIMAGE, V17, P1429, DOI 10.1006/nimg.2002.1267
   Sowell ER, 2003, NAT NEUROSCI, V6, P309, DOI 10.1038/nn1008
   Thomas AJ, 2004, BIOL PSYCHIAT, V55, P652, DOI 10.1016/j.biopsych.2003.10.015
   Ungvari Z, 2008, CIRC RES, V102, P519, DOI 10.1161/CIRCRESAHA.107.168369
   Vatanavicharn N, 2008, J Inherit Metab Dis, V31 Suppl 3, P477, DOI 10.1007/s10545-007-0791-8
   Vermeer SE, 2002, ANN NEUROL, V51, P285, DOI 10.1002/ana.10111
   Wilhelm J, 2008, PHARMACOGENOMICS J, V8, P117, DOI 10.1038/sj.tpj.6500453
   Willette AA, 2010, NEUROIMAGE, V51, P987, DOI 10.1016/j.neuroimage.2010.03.015
   Willette AA, 2007, BRAIN BEHAV IMMUN, V21, P807, DOI 10.1016/j.bbi.2007.01.007
   Wisco JJ, 2008, NEUROBIOL AGING, V29, P1563, DOI 10.1016/j.neurobiolaging.2007.03.022
   Wong A, 2006, J NEUROL, V253, P441, DOI 10.1007/s00415-005-0022-x
   Xiao SH, 2005, BIRTH DEFECTS RES A, V73, P6, DOI 10.1002/bdra.20105
   Zylberstein D.E., 2009, NEUROBIOL A IN PRESS
NR 63
TC 18
Z9 18
U1 0
U2 7
PU ELSEVIER SCIENCE INC
PI NEW YORK
PA STE 800, 230 PARK AVE, NEW YORK, NY 10169 USA
SN 0197-4580
EI 1558-1497
J9 NEUROBIOL AGING
JI Neurobiol. Aging
PD APR
PY 2012
VL 33
IS 4
BP 670
EP 680
DI 10.1016/j.neurobiolaging.2010.06.003
PG 11
WC Geriatrics & Gerontology; Neurosciences
WE Science Citation Index Expanded (SCI-EXPANDED)
SC Geriatrics & Gerontology; Neurosciences & Neurology
GA 908RC
UT WOS:000301506800005
PM 20691506
OA Green Accepted
DA 2022-10-31
ER

PT J
AU Bai, F
   Shu, N
   Yuan, YG
   Shi, YM
   Yu, H
   Wu, D
   Wang, JH
   Xia, MR
   He, Y
   Zhang, ZJ
AF Bai, Feng
   Shu, Ni
   Yuan, Yonggui
   Shi, Yongmei
   Yu, Hui
   Wu, Di
   Wang, Jinhui
   Xia, Mingrui
   He, Yong
   Zhang, Zhijun
TI Topologically Convergent and Divergent Structural Connectivity Patterns
   between Patients with Remitted Geriatric Depression and Amnestic Mild
   Cognitive Impairment
SO JOURNAL OF NEUROSCIENCE
LA English
DT Article
ID ASSOCIATION FIBER TRACTS; FUNCTIONAL CONNECTIVITY; SMALL-WORLD;
   ANATOMICAL NETWORKS; ABNORMAL INTEGRITY; ALZHEIMERS-DISEASE; CORTICAL
   NETWORKS; BRAIN; MRI; DEFICITS
AB Alzheimer's disease (AD) can be conceptualized as a disconnection syndrome. Both remitted geriatric depression (RGD) and amnestic mild cognitive impairment (aMCI) are associated with a high risk for developing AD. However, little is known about the similarities and differences in the topological patterns of white matter (WM) structural networks between RGD and aMCI. In this study, diffusion tensor imaging and deterministic tractography were used to map the human WM networks of 35 RGD patients, 38 aMCI patients, and 30 healthy subjects. Furthermore, graph theoretical methods were applied to investigate the alterations in the global and regional properties of the WM network in these patients. First, both the RGD and aMCI patients showed abnormal global topology in their WM networks (i.e., reduced network strength, reduced global efficiency, and increased absolute path length) compared with the controls, and there were no significant differences in these global network properties between the patient groups. Second, similar deficits of the regional and connectivity characteristics in the WM networks were primarily found in the frontal brain regions of RGD and aMCI patients compared with the controls, while a different nodal efficiency of the posterior cingulate cortex and several prefrontal brain regions were also observed between the patient groups. Together, our study provides direct evidence for the association of a great majority of convergent and a minority of divergent connectivity of WM structural networks between RGD and aMCI patients, which may lead to increasing attention in defining a population at risk of AD.
C1 [Bai, Feng; Yuan, Yonggui; Shi, Yongmei; Zhang, Zhijun] Southeast Univ, Affiliated ZhongDaHospital, Dept Neurol, Nanjing 210009, Jiangsu, Peoples R China.
   [Bai, Feng; Yuan, Yonggui; Shi, Yongmei; Zhang, Zhijun] Southeast Univ, Inst Neuropsychiat, Nanjing 210009, Jiangsu, Peoples R China.
   [Bai, Feng; Yu, Hui; Wu, Di] Southeast Univ, Sch Med, Nanjing 210009, Jiangsu, Peoples R China.
   [Shu, Ni; Wang, Jinhui; Xia, Mingrui; He, Yong] Beijing Normal Univ, State Key Lab Cognit Neurosci & Learning, Beijing 100875, Peoples R China.
RP Zhang, ZJ (通讯作者)，Southeast Univ, Affiliated ZhongDaHospital, Dept Neurol, Nanjing 210009, Jiangsu, Peoples R China.
EM yong.he@bnu.edu.cn; zhijunzhang838@yahoo.com.cn
RI Wang, jinhui/AAF-8668-2019; Shu, Ni/B-9583-2014; He, Yong/C-2161-2009;
   Xia, Mingrui/J-3267-2019; He, Yong/Q-5756-2018
OI Xia, Mingrui/0000-0003-4615-9132; Wu, Di/0000-0003-3014-9087; He,
   Yong/0000-0002-7039-2850
FU National Natural Science Foundation of China [30825014, 30971016,
   30970814, 91132727, 81030028, 30870667, 81000633]; Beijing Natural
   Science Foundation [7102090]
FX This work was partly supported by National Natural Science Foundation of
   China Grants 30825014, 30971016, 30970814, 91132727, 81030028, 30870667,
   and 81000633, and Beijing Natural Science Foundation Grant 7102090.
CR Achard S, 2007, PLOS COMPUT BIOL, V3, P174, DOI 10.1371/journal.pcbi.0030017
   Alexopoulos GS, 2008, AM J PSYCHIAT, V165, P238, DOI 10.1176/appi.ajp.2007.07050744
   Bae JN, 2006, BIOL PSYCHIAT, V60, P1356, DOI 10.1016/j.biopsych.2006.03.052
   Bai F, 2009, BIOL PSYCHIAT, V65, P951, DOI 10.1016/j.biopsych.2008.10.017
   Bai F, 2009, J NEUROL SCI, V278, P102, DOI 10.1016/j.jns.2008.12.009
   Basser PJ, 2000, MAGNET RESON MED, V44, P625, DOI 10.1002/1522-2594(200010)44:4<625::AID-MRM17>3.0.CO;2-O
   Beason-Held LL, 2011, CURR ALZHEIMER RES, V8, P361
   Blasko I, 2010, AM J GERIAT PSYCHIAT, V18, P973, DOI 10.1097/JGP.0b013e3181df48be
   Bullmore ET, 2011, ANNU REV CLIN PSYCHO, V7, P113, DOI 10.1146/annurev-clinpsy-040510-143934
   Bullmore ET, 2009, NAT REV NEUROSCI, V10, P186, DOI 10.1038/nrn2575
   Butters MA, 2004, ARCH GEN PSYCHIAT, V61, P587, DOI 10.1001/archpsyc.61.6.587
   Butters MA, 2008, ALZ DIS ASSOC DIS, V22, P261, DOI 10.1097/WAD.0b013e31816c92bf
   Conturo TE, 1999, P NATL ACAD SCI USA, V96, P10422, DOI 10.1073/pnas.96.18.10422
   Delbeuck X, 2003, NEUROPSYCHOL REV, V13, P79, DOI 10.1023/A:1023832305702
   Dubois B, 2010, LANCET NEUROL, V9, P1118, DOI 10.1016/S1474-4422(10)70223-4
   Fennema-Notestine C, 2009, BEHAV NEUROL, V21, P3, DOI [10.1155/2009/698156, 10.3233/BEN-2009-0230]
   Fornito A, 2010, FRONT SYST NEUROSCI, V4, DOI 10.3389/fnsys.2010.00022
   Gong GL, 2009, J NEUROSCI, V29, P15684, DOI 10.1523/JNEUROSCI.2308-09.2009
   Gong GL, 2009, CEREB CORTEX, V19, P524, DOI 10.1093/cercor/bhn102
   Goveas J, 2011, BEHAV BRAIN RES, V219, P205, DOI 10.1016/j.bbr.2011.01.008
   Hagmann P, 2008, PLOS BIOL, V6, P1479, DOI 10.1371/journal.pbio.0060159
   He Y, 2008, J NEUROSCI, V28, P4756, DOI 10.1523/JNEUROSCI.0141-08.2008
   He Y, 2007, CEREB CORTEX, V17, P2407, DOI 10.1093/cercor/bhl149
   He Y, 2010, CURR OPIN NEUROL, V23, P341, DOI 10.1097/WCO.0b013e32833aa567
   He Y, 2009, NEUROSCIENTIST, V15, P333, DOI 10.1177/1073858409334423
   Hecht D, 2010, NEUROSCI RES, V68, P77, DOI 10.1016/j.neures.2010.06.013
   Humphries M, 2005, ADAPT BEHAV, V13, P97, DOI 10.1177/105971230501300203
   Iturria-Medina Y, 2008, NEUROIMAGE, V40, P1064, DOI 10.1016/j.neuroimage.2007.10.060
   Jack CR, 2008, BRAIN, V131, P665, DOI 10.1093/brain/awm336
   Jagust WJ, 2010, ALZHEIMERS DEMENT, V6, P221, DOI 10.1016/j.jalz.2010.03.003
   Kenny ER, 2012, BRAIN, V135, P569, DOI 10.1093/brain/awr327
   Latora V, 2001, PHYS REV LETT, V87, DOI 10.1103/PhysRevLett.87.198701
   Leistedt SJJ, 2009, HUM BRAIN MAPP, V30, P2207, DOI 10.1002/hbm.20662
   Lo CY, 2010, J NEUROSCI, V30, P16876, DOI 10.1523/JNEUROSCI.4136-10.2010
   Maslov S, 2002, SCIENCE, V296, P910, DOI 10.1126/science.1065103
   Milak MS, 2005, ARCH GEN PSYCHIAT, V62, P397, DOI 10.1001/archpsyc.62.4.397
   Mori S, 1999, ANN NEUROL, V45, P265, DOI 10.1002/1531-8249(199902)45:2<265::AID-ANA21>3.0.CO;2-3
   Morimoto SS, 2011, AM J GERIAT PSYCHIAT, V19, P115, DOI 10.1097/JGP.0b013e3181e751c4
   Petersen RC, 1999, ARCH NEUROL-CHICAGO, V56, P303, DOI 10.1001/archneur.56.3.303
   Pihlajamaki M, 2009, CURR ALZHEIMER RES, V6, P179, DOI 10.2174/156720509787602898
   Rapp MA, 2006, ARCH GEN PSYCHIAT, V63, P161, DOI 10.1001/archpsyc.63.2.161
   Rubinov M, 2010, NEUROIMAGE, V52, P1059, DOI 10.1016/j.neuroimage.2009.10.003
   Sexton CE, 2011, NEUROBIOL AGING, V32, DOI 10.1016/j.neurobiolaging.2010.05.019
   Shu N, 2011, CEREB CORTEX, V21, P2565, DOI 10.1093/cercor/bhr039
   Shu N, 2009, PLOS ONE, V4, DOI 10.1371/journal.pone.0007228
   Sporns O, 2004, NEUROINFORMATICS, V2, P145, DOI 10.1385/NI:2:2:145
   Sporns O, 2011, ANN NY ACAD SCI, V1224, P109, DOI 10.1111/j.1749-6632.2010.05888.x
   Stam CJ, 2007, CEREB CORTEX, V17, P92, DOI 10.1093/cercor/bhj127
   Stam CJ, 2010, INT J PSYCHOPHYSIOL, V77, P186, DOI 10.1016/j.ijpsycho.2010.06.024
   Supekar K, 2008, PLOS COMPUT BIOL, V4, DOI 10.1371/journal.pcbi.1000100
   Tzourio-Mazoyer N, 2002, NEUROIMAGE, V15, P273, DOI 10.1006/nimg.2001.0978
   van den Heuvel MP, 2008, NEUROIMAGE, V43, P528, DOI 10.1016/j.neuroimage.2008.08.010
   Wang JH, 2009, HUM BRAIN MAPP, V30, P1511, DOI 10.1002/hbm.20623
   Watts DJ, 1998, NATURE, V393, P440, DOI 10.1038/30918
   Wee CY, 2012, NEUROIMAGE, V59, P2045, DOI 10.1016/j.neuroimage.2011.10.015
   Winblad B, 2004, J INTERN MED, V256, P240, DOI 10.1111/j.1365-2796.2004.01380.x
   Xie CM, 2012, HUM BRAIN MAPP, V33, P1352, DOI 10.1002/hbm.21291
   Yuan YG, 2008, BIOL PSYCHIAT, V64, P541, DOI 10.1016/j.biopsych.2008.04.032
   Yuan YG, 2010, J CLIN PSYCHIAT, V71, P1386, DOI 10.4088/JCP.09m05313gry
   Yuan YG, 2008, J AFFECT DISORDERS, V111, P145, DOI 10.1016/j.jad.2008.02.016
   Zalesky A, 2010, NEUROIMAGE, V53, P1197, DOI 10.1016/j.neuroimage.2010.06.041
   Zalesky A, 2010, NEUROIMAGE, V50, P970, DOI 10.1016/j.neuroimage.2009.12.027
   Zhang JR, 2011, BIOL PSYCHIAT, V70, P334, DOI 10.1016/j.biopsych.2011.05.018
   Zhuang L, 2010, NEUROIMAGE, V53, P16, DOI 10.1016/j.neuroimage.2010.05.068
NR 64
TC 239
Z9 260
U1 1
U2 55
PU SOC NEUROSCIENCE
PI WASHINGTON
PA 11 DUPONT CIRCLE, NW, STE 500, WASHINGTON, DC 20036 USA
SN 0270-6474
EI 1529-2401
J9 J NEUROSCI
JI J. Neurosci.
PD MAR 21
PY 2012
VL 32
IS 12
BP 4307
EP 4318
DI 10.1523/JNEUROSCI.5061-11.2012
PG 12
WC Neurosciences
WE Science Citation Index Expanded (SCI-EXPANDED)
SC Neurosciences & Neurology
GA 916RB
UT WOS:000302119800031
PM 22442092
OA Bronze, Green Published
DA 2022-10-31
ER

PT J
AU Bonnelle, V
   Ham, TE
   Leech, R
   Kinnunen, KM
   Mehta, MA
   Greenwood, RJ
   Sharp, DJ
AF Bonnelle, Valerie
   Ham, Timothy E.
   Leech, Robert
   Kinnunen, Kirsi M.
   Mehta, Mitul A.
   Greenwood, Richard J.
   Sharp, David J.
TI Salience network integrity predicts default mode network function after
   traumatic brain injury
SO PROCEEDINGS OF THE NATIONAL ACADEMY OF SCIENCES OF THE UNITED STATES OF
   AMERICA
LA English
DT Article
ID INFERIOR FRONTAL-CORTEX; STOP-SIGNAL INHIBITION; RESTING-STATE NETWORKS;
   RESPONSE-INHIBITION; CINGULATE CORTEX; STRUCTURAL CONNECTIVITY;
   COGNITIVE IMPAIRMENT; ALZHEIMERS-DISEASE; ATTENTION; TASK
AB Efficient behavior involves the coordinated activity of large-scale brain networks, but the way in which these networks interact is uncertain. One theory is that the salience network (SN)-which includes the anterior cingulate cortex, presupplementary motor area, and anterior insulae-regulates dynamic changes in other networks. If this is the case, then damage to the structural connectivity of the SN should disrupt the regulation of associated networks. To investigate this hypothesis, we studied a group of 57 patients with cognitive impairments following traumatic brain injury (TBI) and 25 control subjects using the stop-signal task. The pattern of brain activity associated with stop-signal task performance was studied by using functional MRI, and the structural integrity of network connections was quantified by using diffusion tensor imaging. Efficient inhibitory control was associated with rapid deactivation within parts of the default mode network (DMN), including the precuneus and posterior cingulate cortex. TBI patients showed a failure of DMN deactivation, which was associated with an impairment of inhibitory control. TBI frequently results in traumatic axonal injury, which can disconnect brain networks by damaging white matter tracts. The abnormality of DMN function was specifically predicted by the amount of white matter damage in the SN tract connecting the right anterior insulae to the presupplementary motor area and dorsal anterior cingulate cortex. The results provide evidence that structural integrity of the SN is necessary for the efficient regulation of activity in the DMN, and that a failure of this regulation leads to inefficient cognitive control.
C1 [Bonnelle, Valerie; Ham, Timothy E.; Leech, Robert; Sharp, David J.] Univ London Imperial Coll Sci Technol & Med, Computat Cognit & Clin Neuroimaging Lab, Ctr Neurosci, Div Expt Med, London W12 0NN, England.
   [Bonnelle, Valerie] Univ London Imperial Coll Sci Technol & Med, Med Res Council Clin Sci Ctr, London W12 0NN, England.
   [Kinnunen, Kirsi M.] Univ London, London SE14 6NW, England.
   [Mehta, Mitul A.] Kings Coll London, Dept Neuroimaging, Ctr Neuroimaging Sci, Inst Psychiat, London SE5 8AF, England.
   [Greenwood, Richard J.] UCL, Inst Neurol, London WC1N 3BG, England.
RP Sharp, DJ (通讯作者)，Univ London Imperial Coll Sci Technol & Med, Computat Cognit & Clin Neuroimaging Lab, Ctr Neurosci, Div Expt Med, London W12 0NN, England.
EM david.sharp@imperial.ac.uk
RI Leech, Robert/AAE-8254-2019; Sharp, David J/A-2119-2013
OI Leech, Robert/0000-0002-5801-6318; Kinnunen, Kirsi
   M./0000-0002-8562-2866
FU Medical Research Council; Imperial College Healthcare Charity; Medical
   Research Council [G0701951] Funding Source: researchfish; MRC [G0701951]
   Funding Source: UKRI
FX This work was supported by grants from the Medical Research Council (to
   D.J.S.) and the Imperial College Healthcare Charity (to D.J.S.).
CR [Anonymous], 2006, FIBER PATHWAYS BRAIN, DOI DOI 10.1093/ACPROF:OSO/9780195104233.003.0014
   Aron AR, 2007, J NEUROSCI, V27, P3743, DOI 10.1523/JNEUROSCI.0519-07.2007
   Aron AR, 2003, NAT NEUROSCI, V6, P115, DOI 10.1038/nn1003
   Aron AR, 2004, TRENDS COGN SCI, V8, P170, DOI 10.1016/j.tics.2004.02.010
   Beckmann CF, 2005, PHILOS T R SOC B, V360, P1001, DOI 10.1098/rstb.2005.1634
   Bekker EM, 2005, PHARMACOL BIOCHEM BE, V82, P539, DOI 10.1016/j.pbb.2005.10.009
   Boehler CN, 2010, NEUROIMAGE, V52, P1621, DOI 10.1016/j.neuroimage.2010.04.276
   Bonnelle V, 2011, J NEUROSCI, V31, P13442, DOI 10.1523/JNEUROSCI.1163-11.2011
   Bressler SL, 2010, TRENDS COGN SCI, V14, P277, DOI 10.1016/j.tics.2010.04.004
   Carter CS, 2000, P NATL ACAD SCI USA, V97, P1944, DOI 10.1073/pnas.97.4.1944
   Congdon E, 2010, NEUROIMAGE, V53, P653, DOI 10.1016/j.neuroimage.2010.06.062
   Corbetta M, 2002, NAT REV NEUROSCI, V3, P201, DOI 10.1038/nrn755
   Corbetta M, 2011, ANNU REV NEUROSCI, V34, P569, DOI 10.1146/annurev-neuro-061010-113731
   Damoiseaux JS, 2006, P NATL ACAD SCI USA, V103, P13848, DOI 10.1073/pnas.0601417103
   Dosenbach NUF, 2006, NEURON, V50, P799, DOI 10.1016/j.neuron.2006.04.031
   Duann JR, 2009, J NEUROSCI, V29, P10171, DOI 10.1523/JNEUROSCI.1300-09.2009
   Fassbender C, 2009, BRAIN RES, V1273, P114, DOI 10.1016/j.brainres.2009.02.070
   Floden D, 2006, J COGNITIVE NEUROSCI, V18, P1843, DOI 10.1162/jocn.2006.18.11.1843
   Fransson P, 2008, NEUROIMAGE, V42, P1178, DOI 10.1016/j.neuroimage.2008.05.059
   Frings L, 2010, DEMENT GERIATR COGN, V30, P334, DOI 10.1159/000320991
   Hagmann P, 2008, PLOS BIOL, V6, P1479, DOI 10.1371/journal.pbio.0060159
   Hogan AM, 2006, BRAIN, V129, P2177, DOI 10.1093/brain/awl160
   Hua K, 2008, NEUROIMAGE, V39, P336, DOI 10.1016/j.neuroimage.2007.07.053
   Kelly AMC, 2008, NEUROIMAGE, V39, P527, DOI 10.1016/j.neuroimage.2007.08.008
   Kerns JG, 2004, SCIENCE, V303, P1023, DOI 10.1126/science.1089910
   Kinnunen KM, 2011, BRAIN, V134, P449, DOI 10.1093/brain/awq347
   Kraus MF, 2007, BRAIN, V130, P2508, DOI 10.1093/brain/awm216
   Leech R, 2011, J NEUROSCI, V31, P3217, DOI 10.1523/JNEUROSCI.5626-10.2011
   Leotti LA, 2010, J EXP PSYCHOL HUMAN, V36, P430, DOI 10.1037/a0016802
   Lerner A, 2009, CEREB CORTEX, V19, P218, DOI 10.1093/cercor/bhn074
   Li CSR, 2007, NEUROIMAGE, V38, P640, DOI 10.1016/j.neuroimage.2007.07.021
   Mac Donald CL, 2007, J NEUROSCI, V27, P11869, DOI 10.1523/JNEUROSCI.3647-07.2007
   Mason MF, 2007, SCIENCE, V315, P393, DOI 10.1126/science.1131295
   McDonald BC, 2002, NEUROREHABILITATION, V17, P333
   Medford N, 2010, BRAIN STRUCT FUNCT, V214, P535, DOI 10.1007/s00429-010-0265-x
   Menon V, 2010, BRAIN STRUCT FUNCT, V214, P655, DOI 10.1007/s00429-010-0262-0
   Mesulam M, 2009, NEURON, V62, P1, DOI 10.1016/j.neuron.2009.04.001
   Nelson SM, 2010, BRAIN STRUCT FUNCT, V214, P669, DOI 10.1007/s00429-010-0260-2
   Niogi SN, 2008, AM J NEURORADIOL, V29, P967, DOI 10.3174/ajnr.A0970
   Niogi SN, 2010, J HEAD TRAUMA REHAB, V25, P241, DOI 10.1097/HTR.0b013e3181e52c2a
   Oakes TR, 2007, NEUROIMAGE, V34, P500, DOI 10.1016/j.neuroimage.2006.10.007
   Petrides M, 2007, J NEUROSCI, V27, P11573, DOI 10.1523/JNEUROSCI.2419-07.2007
   Posner MI, 2009, PHYS LIFE REV, V6, P103, DOI 10.1016/j.plrev.2009.02.001
   Pyka M, 2009, PLOS ONE, V4, DOI 10.1371/journal.pone.0007198
   Schmahmann JD, 2007, BRAIN, V130, P630, DOI 10.1093/brain/awl359
   Seeley WW, 2007, J NEUROSCI, V27, P2349, DOI 10.1523/JNEUROSCI.5587-06.2007
   Sharp DJ, 2010, P NATL ACAD SCI USA, V107, P6106, DOI 10.1073/pnas.1000175107
   Sharp DJ, 2011, BRAIN, V134, P2233, DOI 10.1093/brain/awr175
   Singh KD, 2008, NEUROIMAGE, V41, P100, DOI 10.1016/j.neuroimage.2008.01.051
   Smith SM, 2011, NEUROIMAGE, V54, P875, DOI 10.1016/j.neuroimage.2010.08.063
   Sonuga-Barke EJS, 2007, NEUROSCI BIOBEHAV R, V31, P977, DOI 10.1016/j.neubiorev.2007.02.005
   Sridharan D, 2008, P NATL ACAD SCI USA, V105, P12569, DOI 10.1073/pnas.0800005105
   Stuss DT, 2007, PHILOS T R SOC B, V362, P901, DOI 10.1098/rstb.2007.2096
   Uddin LQ, 2011, J NEUROSCI, V31, P18578, DOI 10.1523/JNEUROSCI.4465-11.2011
   van den Heuvel MP, 2009, HUM BRAIN MAPP, V30, P3127, DOI 10.1002/hbm.20737
   Weissman DH, 2006, NAT NEUROSCI, V9, P971, DOI 10.1038/nn1727
   Wyland CL, 2003, NEUROPSYCHOLOGIA, V41, P1863, DOI 10.1016/j.neuropsychologia.2003.08.001
   Zhou J, 2010, BRAIN, V133, P1352, DOI 10.1093/brain/awq075
NR 58
TC 394
Z9 400
U1 4
U2 85
PU NATL ACAD SCIENCES
PI WASHINGTON
PA 2101 CONSTITUTION AVE NW, WASHINGTON, DC 20418 USA
SN 0027-8424
J9 P NATL ACAD SCI USA
JI Proc. Natl. Acad. Sci. U. S. A.
PD MAR 20
PY 2012
VL 109
IS 12
BP 4690
EP 4695
DI 10.1073/pnas.1113455109
PG 6
WC Multidisciplinary Sciences
WE Science Citation Index Expanded (SCI-EXPANDED)
SC Science & Technology - Other Topics
GA 911JH
UT WOS:000301712600068
PM 22393019
OA Green Published, Bronze
DA 2022-10-31
ER

PT J
AU Bendfeldt, K
   Kloppel, S
   Nichols, TE
   Smieskova, R
   Kuster, P
   Traud, S
   Mueller-Lenke, N
   Naegelin, Y
   Kappos, L
   Radue, EW
   Borgwardt, SJ
AF Bendfeldt, Kerstin
   Kloeppel, Stefan
   Nichols, Thomas E.
   Smieskova, Renata
   Kuster, Pascal
   Traud, Stefan
   Mueller-Lenke, Nicole
   Naegelin, Yvonne
   Kappos, Ludwig
   Radue, Ernst-Wilhelm
   Borgwardt, Stefan J.
TI Multivariate pattern classification of gray matter pathology in multiple
   sclerosis
SO NEUROIMAGE
LA English
DT Article
DE Gray matter; MRI; Multiple sclerosis; Support vector machines;
   Multivariate pattern analysis
ID VOXEL-BASED MORPHOMETRY; REGIONAL BRAIN ATROPHY; WHITE-MATTER; COGNITIVE
   IMPAIRMENT; CORTICAL ATROPHY; MS PATIENTS; DISABILITY PROGRESSION;
   ALZHEIMERS-DISEASE; PREDICTIVE-VALUE; CEREBRAL-CORTEX
AB Univariate analyses have identified gray matter (GM) alterations in different groups of MS patients. While these methods detect differences on the basis of the single voxel or cluster, multivariate methods like support vector machines (SVM) identify the complex neuroanatomical patterns of GM differences. Using multivariate linear SVM analysis and leave-one-out cross-validation, we aimed at identifying neuroanatomical GM patterns relevant for individual classification of MS patients.
   We used SVM to separate GM segmentations of T1-weighted three-dimensional magnetic resonance (MR) imaging scans within different age- and sex-matched groups of MS patients with either early (n = 17) or late MS (n = 17) (contrast I), low (n = 20) or high (n = 20) white matter lesion load (contrast II), and benign MS (B MS. n = 13) or non-benign MS (NBMS, n = 13) (contrast III) scanned on a single 1.5 T MR scanner.
   GM patterns most relevant for individual separation of MS patients comprised cortical areas of all the cerebral lobes as well as deep GM structures, including the thalamus and caudate. The patterns detected were sufficiently informative to separate individuals of the respective groups with high sensitivity and specificity in 85% (contrast I), 83% (contrast II) and 77% (contrast III) of cases.
   The study demonstrates that neuroanatomical spatial patterns of GM segmentations contain information sufficient for correct classification of MS patients at the single case level, thus making multivariate SVM analysis a promising clinical application. (C) 2012 Elsevier Inc. All rights reserved.
C1 [Bendfeldt, Kerstin; Smieskova, Renata; Kuster, Pascal; Traud, Stefan; Mueller-Lenke, Nicole; Radue, Ernst-Wilhelm; Borgwardt, Stefan J.] Univ Basel Hosp, Med Image Anal Ctr, CH-4031 Basel, Switzerland.
   [Kloeppel, Stefan] Freiburg Brain Imaging, Dept Psychiat & Psychotherapy, D-79104 Freiburg, Germany.
   [Nichols, Thomas E.] Univ Warwick, Dept Stat, Coventry CV4 7AL, W Midlands, England.
   [Nichols, Thomas E.] Univ Warwick, Warwick Mfg Grp, Coventry CV4 7AL, W Midlands, England.
   [Naegelin, Yvonne; Kappos, Ludwig] Univ Basel Hosp, Dept Neurol, CH-4031 Basel, Switzerland.
   [Smieskova, Renata; Borgwardt, Stefan J.] Univ Basel, Univ Basel Hosp, Dept Psychiat, CH-4031 Basel, Switzerland.
   [Borgwardt, Stefan J.] Kings Coll London, Sect Neuroimaging, London, England.
RP Borgwardt, SJ (通讯作者)，Univ Basel Hosp, Med Image Anal Ctr, CH-4031 Basel, Switzerland.
EM sborgwardt@uhbs.ch
RI Nichols, Thomas E./N-9902-2017; Borgwardt, Stefan/Q-6168-2018;
   bendfeldt, kerstin/AAZ-2197-2020
OI Nichols, Thomas E./0000-0002-4516-5103; Borgwardt,
   Stefan/0000-0002-5792-3987; Kloppel, Stefan/0000-0001-6452-9964
FU MRC [G0900908] Funding Source: UKRI; Medical Research Council [G0900908]
   Funding Source: Medline
CR Amato MP, 2008, NEUROLOGY, V71, P632, DOI 10.1212/01.wnl.0000324621.58447.00
   Amato MP, 2007, ARCH NEUROL-CHICAGO, V64, P1157, DOI 10.1001/archneur.64.8.1157
   Amato MP, 2004, NEUROLOGY, V63, P89, DOI 10.1212/01.WNL.0000129544.79539.D5
   Ashburner J, 1999, HUM BRAIN MAPP, V7, P254, DOI 10.1002/(SICI)1097-0193(1999)7:4<254::AID-HBM4>3.0.CO;2-G
   Audoin B, 2006, J NEUROL, V253, P1495, DOI 10.1007/s00415-006-0264-2
   Bakshi R, 2001, J NEUROIMAGING, V11, P129, DOI 10.1111/j.1552-6569.2001.tb00022.x
   Battaglini M, 2009, J NEUROL SCI, V282, P55, DOI 10.1016/j.jns.2009.02.322
   Bendfeldt K, 2012, HUM BRAIN MAPP, V33, P1225, DOI 10.1002/hbm.21279
   Bendfeldt K, 2010, HUM BRAIN MAPP, V31, P1542, DOI 10.1002/hbm.20951
   Bendfeldt K, 2010, BRAIN RES, V1325, P174, DOI 10.1016/j.brainres.2010.02.035
   Bendfeldt K, 2009, NEUROIMAGE, V45, P60, DOI 10.1016/j.neuroimage.2008.10.006
   Bo L, 2003, J NEUROPATH EXP NEUR, V62, P723, DOI 10.1093/jnen/62.7.723
   Bo L, 2007, ARCH NEUROL-CHICAGO, V64, P76, DOI 10.1001/archneur.64.1.76
   Bodini B, 2009, HUM BRAIN MAPP, V30, P2852, DOI 10.1002/hbm.20713
   Calabrese M, 2011, NEUROLOGY, V77, P257, DOI 10.1212/WNL.0b013e318220abd4
   Calabrese M, 2010, NEUROLOGY, V75, P1234, DOI 10.1212/WNL.0b013e3181f5d4da
   Calabrese M, 2010, NEUROLOGY, V74, P321, DOI 10.1212/WNL.0b013e3181cbcd03
   Calabrese M, 2009, MULT SCLER J, V15, P36, DOI 10.1177/1352458508096686
   Calabrese M, 2007, ARCH NEUROL-CHICAGO, V64, P1416, DOI 10.1001/archneur.64.10.1416
   Calabrese M, 2009, ARCH NEUROL-CHICAGO, V66, P1144, DOI 10.1001/archneurol.2009.174
   Ceccarelli A, 2008, NEUROIMAGE, V42, P315, DOI 10.1016/j.neuroimage.2008.04.173
   Chard D, 2009, J NEUROL SCI, V282, P5, DOI 10.1016/j.jns.2009.01.012
   Chard DT, 2004, MULT SCLER J, V10, P387, DOI 10.1191/1352458504ms1050oa
   Chard DT, 2002, BRAIN, V125, P327, DOI 10.1093/brain/awf025
   Charil A, 2007, NEUROIMAGE, V34, P509, DOI 10.1016/j.neuroimage.2006.10.006
   Chen JT, 2004, NEUROIMAGE, V23, P1168, DOI 10.1016/j.neuroimage.2004.07.046
   Dalton CM, 2004, BRAIN, V127, P1101, DOI 10.1093/brain/awh126
   Davatzikos C, 2008, NEUROBIOL AGING, V29, P514, DOI 10.1016/j.neurobiolaging.2006.11.010
   De Stefano N, 2003, NEUROLOGY, V60, P1157, DOI 10.1212/01.WNL.0000055926.69643.03
   Fan Y, 2008, NEUROIMAGE, V39, P1731, DOI 10.1016/j.neuroimage.2007.10.031
   Filippi M, 2010, J MAGN RESON IMAGING, V31, P770, DOI 10.1002/jmri.22102
   Filippi M., 2009, AJNR AM J NEURORADIO, pA1944
   Fisniku LK, 2008, BRAIN, V131, P808, DOI 10.1093/brain/awm329
   Fisniku LK, 2008, ANN NEUROL, V64, P247, DOI 10.1002/ana.21423
   Friederici AD, 2003, CEREB CORTEX, V13, P170, DOI 10.1093/cercor/13.2.170
   Furby J, 2009, MULT SCLER, V15, P687, DOI 10.1177/1352458509103176
   Gauthier SA, 2009, ARCH NEUROL-CHICAGO, V66, P234, DOI 10.1001/archneurol.2008.567
   Ge YL, 2001, RADIOLOGY, V220, P606, DOI 10.1148/radiol.2203001776
   Geurts JJG, 2008, LANCET NEUROL, V7, P841, DOI 10.1016/S1474-4422(08)70191-1
   Hayasaka S, 2004, NEUROIMAGE, V22, P676, DOI 10.1016/j.neuroimage.2004.01.041
   Henry RG, 2008, J NEUROL NEUROSUR PS, V79, P1236, DOI 10.1136/jnnp.2007.134825
   Horakova D, 2009, J NEUROL SCI, V282, P112, DOI 10.1016/j.jns.2008.12.005
   Kappos L, 1999, LANCET, V353, P964, DOI 10.1016/S0140-6736(98)03053-0
   Kappos L, 2006, NEW ENGL J MED, V355, P1124, DOI 10.1056/NEJMoa052643
   Kawasaki Y, 2007, NEUROIMAGE, V34, P235, DOI 10.1016/j.neuroimage.2006.08.018
   Kloppel S, 2009, NEUROLOGY, V72, P426, DOI 10.1212/01.wnl.0000341768.28646.b6
   Kloppel S, 2008, BRAIN, V131, P2969, DOI 10.1093/brain/awn239
   Kloppel S, 2008, BRAIN, V131, P681, DOI 10.1093/brain/awm319
   Koutsouleris N., 2011, SCHIZOPHR B     1110
   Kutzelnigg A, 2005, BRAIN, V128, P2705, DOI 10.1093/brain/awh641
   Lao ZQ, 2004, NEUROIMAGE, V21, P46, DOI 10.1016/j.neuroimage.2003.09.027
   Lublin FD, 1996, NEUROLOGY, V46, P907, DOI 10.1212/WNL.46.4.907
   Marzelli MJ, 2011, NEUROIMAGE, V55, P439, DOI 10.1016/j.neuroimage.2010.12.054
   Mesaros S, 2008, ARCH NEUROL-CHICAGO, V65, P1223, DOI 10.1001/archneur.65.9.1223
   Miller DH, 2002, BRAIN, V125, P1676, DOI 10.1093/brain/awf177
   MILLER DH, 1992, J NEUROL NEUROSUR PS, V55, P341, DOI 10.1136/jnnp.55.5.341
   Moorhead TWJ, 2005, NEUROIMAGE, V28, P544, DOI 10.1016/j.neuroimage.2005.04.045
   Morgen K, 2006, NEUROIMAGE, V30, P891, DOI 10.1016/j.neuroimage.2005.10.032
   Nakamura K, 2009, NEUROIMAGE, V44, P769, DOI 10.1016/j.neuroimage.2008.09.059
   Nelson F, 2011, MULT SCLER J, V17, P1122, DOI 10.1177/1352458511405561
   Noble WS, 2006, NAT BIOTECHNOL, V24, P1565, DOI 10.1038/nbt1206-1565
   Pagani E, 2005, AM J NEURORADIOL, V26, P341
   Petersson KM, 1999, PHILOS T R SOC B, V354, P1261, DOI 10.1098/rstb.1999.0478
   Portaccio E, 2009, NEUROLOGY, V73, P498, DOI 10.1212/WNL.0b013e3181b351fd
   Portaccio E, 2009, J NEUROL SCI, V284, P223, DOI 10.1016/j.jns.2009.04.031
   Prinster A, 2006, NEUROIMAGE, V29, P859, DOI 10.1016/j.neuroimage.2005.08.034
   Ramsaransing GSM, 2006, ACTA NEUROL SCAND, V113, P359, DOI 10.1111/j.1600-0404.2006.00637.x
   Raz E, 2010, RADIOLOGY, V257, P448, DOI 10.1148/radiol.10100626
   Rizk-Jackson A, 2011, NEUROIMAGE, V56, P788, DOI 10.1016/j.neuroimage.2010.04.273
   Rocca MA, 2010, NEUROLOGY, V74, P142, DOI 10.1212/WNL.0b013e3181c91a00
   Roosendaal SD, 2011, MULT SCLER J, V17, P1098, DOI 10.1177/1352458511404916
   Rovaris M, 2008, NEUROLOGY, V71, P1521, DOI 10.1212/01.wnl.0000319694.14251.95
   Rovaris M, 2009, NEUROLOGY, V72, P1693, DOI 10.1212/WNL.0b013e3181a55feb
   Sailer M, 2003, BRAIN, V126, P1734, DOI 10.1093/brain/awg175
   Sanfilipo MP, 2005, NEUROIMAGE, V26, P1068, DOI 10.1016/j.neuroimage.2005.03.008
   Schmahmann JD, 1999, NEUROIMAGE, V10, P233, DOI 10.1006/nimg.1999.0459
   Sepulcre J, 2009, MULT SCLER J, V15, P337, DOI 10.1177/1352458508098373
   Sepulcre J, 2006, ARCH NEUROL-CHICAGO, V63, P1175, DOI 10.1001/archneur.63.8.1175
   Sepulcre J, 2009, ARCH NEUROL-CHICAGO, V66, P173, DOI 10.1001/archneurol.2008.562
   Teipel SJ, 2007, NEUROIMAGE, V38, P13, DOI 10.1016/j.neuroimage.2007.07.008
   Teipel SJ, 2007, NEUROIMAGE, V34, P985, DOI 10.1016/j.neuroimage.2006.07.047
   Weygandt M, 2011, PLOS ONE, V6, DOI 10.1371/journal.pone.0021138
NR 82
TC 40
Z9 43
U1 0
U2 10
PU ACADEMIC PRESS INC ELSEVIER SCIENCE
PI SAN DIEGO
PA 525 B ST, STE 1900, SAN DIEGO, CA 92101-4495 USA
SN 1053-8119
EI 1095-9572
J9 NEUROIMAGE
JI Neuroimage
PD MAR
PY 2012
VL 60
IS 1
BP 400
EP 408
DI 10.1016/j.neuroimage.2011.12.070
PG 9
WC Neurosciences; Neuroimaging; Radiology, Nuclear Medicine & Medical
   Imaging
WE Science Citation Index Expanded (SCI-EXPANDED)
SC Neurosciences & Neurology; Radiology, Nuclear Medicine & Medical Imaging
GA 904SR
UT WOS:000301218700041
PM 22245259
DA 2022-10-31
ER

PT J
AU Hasan, KM
   Walimuni, IS
   Kramer, LA
   Narayana, PA
AF Hasan, Khader M.
   Walimuni, Indika S.
   Kramer, Larry A.
   Narayana, Ponnada A.
TI Human brain iron mapping using atlas-based T2 relaxometry
SO MAGNETIC RESONANCE IN MEDICINE
LA English
DT Article
DE T2 relaxation time; relaxation rate; iron mapping; atlas; human brain
   mapping; FDRI; MFC
ID TRANSVERSE RELAXATION RATE; MAGNETIC-FIELD CORRELATION; APPEARING
   WHITE-MATTER; DEEP GRAY-MATTER; MULTIPLE-SCLEROSIS; ALZHEIMERS-DISEASE;
   T-2 RELAXATION; MRI; HEALTHY; AGE
AB Several in vivo quantitative MRI techniques have been proposed as surrogate measures to map iron content in the human brain. The majority of in vivo quantitative MRI iron mapping methods used the age-dependent iron content data based on postmortem data. In this work, we fused atlas-based human brain volumetry obtained on a large cohort of healthy adults using FreeSurfer with T2 relaxation time measurements. We provide a brain atlas-based T2 relaxation time map, which was subsequently used along with published postmortem iron content data to obtain a map of iron content in subcortical and cortical gray matter. We have also investigated the sensitivity of the linear model relating transverse relaxation rate with published iron content to the number of regions used. Our work highlights the challenges encountered on using the simple model along with postmortem data to infer iron content in several brain regions where postmortem iron data are scant (e.g., corpus callosum, amygdale). Magn Reson Med, 2012. (c) 2011 Wiley Periodicals, Inc.
C1 [Hasan, Khader M.; Walimuni, Indika S.; Kramer, Larry A.; Narayana, Ponnada A.] Univ Texas Hlth Sci Ctr Houston, Dept Diagnost & Intervent Imaging, Houston, TX 77030 USA.
RP Hasan, KM (通讯作者)，Univ Texas Hlth Sci Ctr Houston, Dept Diagnost & Intervent Imaging, 6431 Fannin St,MSB 2-100, Houston, TX 77030 USA.
EM Khader.M.Hasan@uth.tmc.edu
RI Hasan, Khader M./ABB-5767-2020
FU National Institutes of Health (NIH/NINDS) [R01-NS052505-04]; Dunn
   Research Foundation; NIH/NIBIB [EB002095]; NIH [S10 RR19186]; NATIONAL
   CENTER FOR RESEARCH RESOURCES [S10RR019186] Funding Source: NIH
   RePORTER; NATIONAL INSTITUTE OF BIOMEDICAL IMAGING AND BIOENGINEERING
   [R01EB002095] Funding Source: NIH RePORTER; NATIONAL INSTITUTE OF
   NEUROLOGICAL DISORDERS AND STROKE [R01NS052505] Funding Source: NIH
   RePORTER
FX Grant sponsor: National Institutes of Health (NIH/NINDS); Grant number:
   R01-NS052505-04; Grant sponsor: Dunn Research Foundation; Grant sponsor:
   NIH/NIBIB; Grant number: EB002095; Grant sponsor: NIH (purchase of the
   3.0 T MRI clinical scanner); Grant number: S10 RR19186.
CR ABOITIZ F, 1992, BRAIN RES, V598, P143, DOI 10.1016/0006-8993(92)90178-C
   Aubert-Broche B, 2009, NEUROIMAGE, V47, P523, DOI 10.1016/j.neuroimage.2009.04.079
   Avants BB, 2008, MED IMAGE ANAL, V12, P26, DOI 10.1016/j.media.2007.06.004
   Bartzokis G, 2004, NEUROBIOL AGING, V25, P843, DOI 10.1016/j.neurobiolaging.2003.09.005
   BARTZOKIS G, 1993, MAGN RESON MED, V29, P459, DOI 10.1002/mrm.1910290406
   Bartzokis G, 2007, NEUROBIOL AGING, V28, P414, DOI 10.1016/j.neurobiolaging.2006.02.005
   Beaulieu C, 1998, MAGN RESON IMAGING, V16, P1201, DOI 10.1016/S0730-725X(98)00151-9
   Cox EF, 2010, MAGN RESON MED, V64, P1441, DOI 10.1002/mrm.22522
   Deibel MA, 1996, J NEUROL SCI, V143, P137, DOI 10.1016/S0022-510X(96)00203-1
   Deoni SCL, 2008, MAGN RESON MED, V60, P1372, DOI 10.1002/mrm.21704
   Desikan RS, 2006, NEUROIMAGE, V31, P968, DOI 10.1016/j.neuroimage.2006.01.021
   DRAYER B, 1986, AM J ROENTGENOL, V147, P103, DOI 10.2214/ajr.147.1.103
   Dula AN, 2010, MAGN RESON MED, V63, P902, DOI 10.1002/mrm.22267
   Dyakin VV, 2010, NEUROIMAGE, V51, P1098, DOI 10.1016/j.neuroimage.2010.03.013
   Fischl B, 2002, NEURON, V33, P341, DOI 10.1016/S0896-6273(02)00569-X
   Fjell AM, 2009, J NEUROSCI, V29, P8774, DOI 10.1523/JNEUROSCI.0115-09.2009
   Ge Y, 2007, AM J NEURORADIOL, V28, P1639, DOI 10.3174/ajnr.A0646
   Gelman N, 1999, RADIOLOGY, V210, P759, DOI 10.1148/radiology.210.3.r99fe41759
   Gelman N, 2001, MAGNET RESON MED, V45, P71, DOI 10.1002/1522-2594(200101)45:1<71::AID-MRM1011>3.0.CO;2-2
   Georgiades CS, 2001, AM J NEURORADIOL, V22, P1732
   Gossuin Y, 2004, NMR BIOMED, V17, P427, DOI 10.1002/nbm.903
   Haacke EM, 2005, MAGN RESON IMAGING, V23, P1, DOI 10.1016/j.mri.2004.10.001
   HALLGREN B, 1958, J NEUROCHEM, V3, P41, DOI 10.1111/j.1471-4159.1958.tb12607.x
   Harder SL, 2008, AM J NEURORADIOL, V29, P176, DOI 10.3174/ajnr.A0770
   HARRISON R, 1995, MAGNET RESON MED, V33, P490, DOI 10.1002/mrm.1910330406
   Hasan KM, 2010, MAGN RESON MED, V64, P1382, DOI 10.1002/mrm.22515
   Hasan KM, 2009, J MAGN RESON IMAGING, V29, P70, DOI 10.1002/jmri.21648
   Hikita T, 2005, NEUROSCI RES, V51, P67, DOI 10.1016/j.neures.2004.09.006
   House MJ, 2008, MAGN RESON MED, V60, P41, DOI 10.1002/mrm.21586
   Jensen JH, 2009, MAGN RESON MED, V61, P481, DOI 10.1002/mrm.21823
   Kim EY, 2007, INT J DEV NEUROSCI, V25, P409, DOI 10.1016/j.ijdevneu.2007.05.005
   Klein A, 2009, NEUROIMAGE, V46, P786, DOI 10.1016/j.neuroimage.2008.12.037
   Kumar R, 2011, MAGN RESON IMAGING, V29, P185, DOI 10.1016/j.mri.2010.08.006
   Lancaster JL, 2003, J MAGN RESON IMAGING, V17, P1, DOI 10.1002/jmri.10230
   Langkammer C, 2010, RADIOLOGY, V257, P455, DOI 10.1148/radiol.10100495
   LARSSON HBW, 1989, MAGNET RESON MED, V11, P337, DOI 10.1002/mrm.1910110308
   Levesque IR, 2009, MAGN RESON MED, V62, P1487, DOI 10.1002/mrm.22131
   Li TQ, 2009, MAGN RESON MED, V62, P1652, DOI 10.1002/mrm.22156
   Michaeli S, 2007, MOVEMENT DISORD, V22, P334, DOI 10.1002/mds.21227
   Minty EP, 2009, MAGN RESON MED, V61, P883, DOI 10.1002/mrm.21936
   Mitsumori F, 2009, MAGN RESON MED, V62, P1326, DOI 10.1002/mrm.22097
   Neema M, 2009, NEUROIMAGE, V46, P633, DOI 10.1016/j.neuroimage.2009.03.001
   Ogg RJ, 1999, MAGN RESON IMAGING, V17, P1141, DOI 10.1016/S0730-725X(99)00017-X
   Ogg RJ, 1998, MAGNET RESON MED, V40, P749, DOI 10.1002/mrm.1910400516
   ORDIDGE RJ, 1994, MAGNET RESON MED, V32, P335, DOI 10.1002/mrm.1910320309
   Ou XW, 2009, NMR BIOMED, V22, P480, DOI 10.1002/nbm.1358
   Peran P, 2007, J MAGN RESON IMAGING, V26, P1413, DOI 10.1002/jmri.21204
   Pfefferbaum A, 2009, NEUROIMAGE, V47, P493, DOI 10.1016/j.neuroimage.2009.05.006
   Schenck JF, 2004, NMR BIOMED, V17, P433, DOI 10.1002/nbm.922
   Stankiewicz J, 2007, NEUROTHERAPEUTICS, V4, P371, DOI 10.1016/j.nurt.2007.05.006
   THOMAS LO, 1993, AM J NEURORADIOL, V14, P1043
   Vymazal J, 1999, RADIOLOGY, V211, P489, DOI 10.1148/radiology.211.2.r99ma53489
   Walimuni IS, 2011, COMPUT BIOL MED, V41, P1073, DOI 10.1016/j.compbiomed.2010.10.009
   Whittall KP, 2002, MAGNET RESON MED, V47, P403, DOI 10.1002/mrm.10076.abs
   Whittall KP, 1997, MAGNET RESON MED, V37, P34, DOI 10.1002/mrm.1910370107
   Xu X, 2008, NEUROIMAGE, V40, P35, DOI 10.1016/j.neuroimage.2007.11.017
   Yao B, 2009, NEUROIMAGE, V44, P1259, DOI 10.1016/j.neuroimage.2008.10.029
   Zou KH, 2003, RADIOLOGY, V227, P617, DOI 10.1148/radiol.2273011499
NR 58
TC 41
Z9 45
U1 0
U2 6
PU WILEY
PI HOBOKEN
PA 111 RIVER ST, HOBOKEN 07030-5774, NJ USA
SN 0740-3194
EI 1522-2594
J9 MAGN RESON MED
JI Magn. Reson. Med.
PD MAR
PY 2012
VL 67
IS 3
BP 731
EP 739
DI 10.1002/mrm.23054
PG 9
WC Radiology, Nuclear Medicine & Medical Imaging
WE Science Citation Index Expanded (SCI-EXPANDED)
SC Radiology, Nuclear Medicine & Medical Imaging
GA 897UO
UT WOS:000300683900018
PM 21702065
OA Green Accepted, Bronze
DA 2022-10-31
ER

PT J
AU Machida, K
   Tsuchiya-Suzuki, A
   Sano, K
   Arima, K
   Saito, Y
   Kametani, F
   Ikeda, S
AF Machida, Kazuko
   Tsuchiya-Suzuki, Ayako
   Sano, Kenji
   Arima, Kunimasa
   Saito, Yuko
   Kametani, Fuyuki
   Ikeda, Shu-ichi
TI Postmortem findings in a patient with cerebral amyloid angiopathy
   actively treated with corticosteroid
SO AMYLOID-JOURNAL OF PROTEIN FOLDING DISORDERS
LA English
DT Article
DE A beta amyloid; cerebral amyloid angiopathy; cerebrovascular
   amyloidosis; regression of amyloid; corticosteroid
ID LOBAR INTRACEREBRAL HEMORRHAGE; ALZHEIMERS-DISEASE; SUBARACHNOID
   HEMORRHAGE; LEUKOENCEPHALOPATHY; IMMUNIZATION; PROTEIN; BRAIN;
   INFLAMMATION; ARTHRITIS; ANGIITIS
AB We examined histopathological changes in cerebrovascular amyloid deposition in a patient with cerebral amyloid angiopathy receiving corticosteroid therapy. A 69-year-old female developed subacute onset cognitive decline, and magnetic resonance image (MRI) showed subarachnoid hemorrhage with leptomeningeal enhancement. She entered in an apathetic state due to communicating hydrocephalus and a ventricle-peritoneal (V-P) shunt operation was performed. Brain biopsy disclosed multiple cortical microhemorrhages and severe Congophilic angiopathy with positive A beta-immunoreactivity in most vessels. Inflammatory mononuclear cells surrounded a few severe amyloid-laden leptomeningeal vessels. She received high-dose corticosteroid, which was slowly tapered. She gradually recovered but finally died 1.5 years later with no recurrence of CAA-related hemorrhages. Postmortem examination of the brain showed multiple old microhemorrhages in the cortex and extensive degeneration of cerebral white matter. The cortical and leptomeningeal vascular walls showed a few Congophilic amyloid deposits, but small deposits with A beta-immunoreactivity were frequently seen. There was no infiltration of inflammatory cells in either leptomeninges or vascular walls. Electron microscopy revealed sparse aggregation of amyloid fibrils in significant numbers of vascular walls. Biochemical analysis disclosed that A beta 1-40-immunoreactive amyloid protein fractions obtained from the patient's leptomeninges were very small in amount. Comparing the previous biopsy findings with those at autopsy, the total disappearance of the inflammatory cell infiltration and diminishing of the cerebrovascular amyloid deposits were noted.
C1 [Machida, Kazuko; Tsuchiya-Suzuki, Ayako; Ikeda, Shu-ichi] Shinshu Univ, Sch Med, Dept Med Neurol & Rheumatol, Matsumoto, Nagano 3908621, Japan.
   [Sano, Kenji] Shinshu Univ, Sch Med, Dept Clin Med, Div Pathol, Matsumoto, Nagano 3908621, Japan.
   [Arima, Kunimasa] Natl Ctr Hosp Neurol & Psychiat, Dept Psychiat, Kodaira, Tokyo, Japan.
   [Saito, Yuko] Natl Ctr Hosp Neurol & Psychiat, Dept Pathol, Kodaira, Tokyo, Japan.
   [Kametani, Fuyuki] Tokyo Metropolitan Inst Med Sci, Dept Dementia & Higher Brain Funct Res, Setagaya Ku, Tokyo, Japan.
RP Ikeda, S (通讯作者)，Shinshu Univ, Sch Med, Dept Med Neurol & Rheumatol, Matsumoto, Nagano 3908621, Japan.
EM ikedasi@shinshu-u.ac.jp
RI Kametani, Fuyuki/G-4752-2011
OI Kametani, Fuyuki/0000-0001-9125-7001
FU Amyloidosis Research Committee, Ministry of Health, Labors and Welfare,
   Japan
FX The authors report no conflicts of interest. The authors alone are
   responsible for the content and writing of the paper. This study was
   supported by a grant from the Amyloidosis Research Committee, Ministry
   of Health, Labors and Welfare, Japan
CR Attems J, 2005, ACTA NEUROPATHOL, V110, P345, DOI 10.1007/s00401-005-1074-9
   Boche D, 2008, BRAIN, V131, P3299, DOI 10.1093/brain/awn261
   Chen YW, 2006, NEUROLOGY, V67, P83, DOI 10.1212/01.wnl.0000223613.57229.24
   COSGROVE GR, 1985, NEUROLOGY, V35, P625, DOI 10.1212/WNL.35.5.625
   DiFrancesco JC, 2011, NEUROLOGY, V76, P842, DOI 10.1212/WNL.0b013e31820e773c
   Eng JA, 2004, ANN NEUROL, V55, P250, DOI 10.1002/ana.10810
   GLENNER GG, 1984, BIOCHEM BIOPH RES CO, V120, P885, DOI 10.1016/S0006-291X(84)80190-4
   GLENNER GG, 1981, ANN PATHOL, V1, P120
   Harkness KAC, 2004, EUR J NEUROL, V11, P59, DOI 10.1046/j.1351-5101.2003.00707.x
   Hawkes CA, 2009, P NATL ACAD SCI USA, V106, P1261, DOI 10.1073/pnas.0805453106
   Hazenberg BPC, 1999, ANN RHEUM DIS, V58, P96, DOI 10.1136/ard.58.2.96
   Hermann DM, 2011, NEUROLOGY, V77, P503, DOI 10.1212/WNL.0b013e318227b250
   Hirohata M, 2010, EUR J NEUROL, V17, P823, DOI 10.1111/j.1468-1331.2009.02940.x
   Holmes C, 2008, LANCET, V372, P216, DOI 10.1016/S0140-6736(08)61075-2
   IKEDA K, 1989, ACTA NEUROPATHOL, V78, P137, DOI 10.1007/BF00688201
   Imaoka K, 1999, J NEUROL, V246, P661, DOI 10.1007/s004150050428
   Ishii W, 2003, INTERNAL MED, V42, P400, DOI 10.2169/internalmedicine.42.400
   Kametani F, 2004, FEBS LETT, V570, P73, DOI 10.1016/j.febslet.2004.06.034
   Kinnecom C, 2007, NEUROLOGY, V68, P1411, DOI 10.1212/01.wnl.0000260066.98681.2e
   Machida K, 2008, AMYLOID, V15, P60, DOI 10.1080/13506120701815589
   MARUYAMA K, 1992, NEUROSCI LETT, V144, P38, DOI 10.1016/0304-3940(92)90710-O
   McHugh JC, 2007, CEREBROVASC DIS, V23, P66, DOI 10.1159/000097030
   Nicoll JAR, 2003, NAT MED, V9, P448, DOI 10.1038/nm840
   OHSHIMA T, 1990, STROKE, V21, P480, DOI 10.1161/01.STR.21.3.480
   Oide T, 2003, AMYLOID, V10, P136, DOI 10.3109/13506120308998994
   Scolding NJ, 2005, BRAIN, V128, P500, DOI 10.1093/brain/awh379
   VINTERS HV, 1983, STROKE, V14, P924, DOI 10.1161/01.STR.14.6.924
   Yamada M, 1996, STROKE, V27, P1155, DOI 10.1161/01.STR.27.7.1155
NR 28
TC 10
Z9 12
U1 0
U2 3
PU INFORMA HEALTHCARE
PI LONDON
PA TELEPHONE HOUSE, 69-77 PAUL STREET, LONDON EC2A 4LQ, ENGLAND
SN 1350-6129
J9 AMYLOID
JI Amyloid-J. Protein Fold. Disord.
PD MAR
PY 2012
VL 19
IS 1
BP 47
EP 52
DI 10.3109/13506129.2011.648288
PG 6
WC Biochemistry & Molecular Biology; Medicine, General & Internal;
   Medicine, Research & Experimental
WE Science Citation Index Expanded (SCI-EXPANDED)
SC Biochemistry & Molecular Biology; General & Internal Medicine; Research
   & Experimental Medicine
GA 894NW
UT WOS:000300434500009
PM 22295910
DA 2022-10-31
ER

PT J
AU Raz, N
   Yang, YQ
   Dahle, CL
   Land, S
AF Raz, Naftali
   Yang, Yiqin
   Dahle, Cheryl L.
   Land, Susan
TI Volume of white matter hyperintensities in healthy adults: Contribution
   of age, vascular risk factors, and inflammation-related genetic variants
SO BIOCHIMICA ET BIOPHYSICA ACTA-MOLECULAR BASIS OF DISEASE
LA English
DT Article
DE Brain; Aging; CRP; Interleukin; Homocysteine; Frontal lobe; ApoE; MTHFR;
   ACE
ID SMALL-VESSEL DISEASE; C-REACTIVE PROTEIN; CEREBRAL-BLOOD-FLOW;
   APOLIPOPROTEIN-E POLYMORPHISM; AUSTRIAN STROKE PREVENTION;
   ESSENTIAL-HYPERTENSION; ALZHEIMERS-DISEASE; ROTTERDAM SCAN; IN-VIVO;
   INTERLEUKIN-1-BETA GENE
AB Aging is associated with appearance of white matter hyperintensities (WMH) on MRI scans. Vascular risk and inflammation, which increase with age, may contribute to white matter deterioration and proliferation of WMH. We investigated whether circulating biomarkers and genetic variants associated with elevated vascular risk and inflammation are associated with WMH volume in healthy adults (144 volunteers, 44-77 years of age). We examined association of WMH volume with age, sex, hypertension, circulating levels of total plasma homocysteine (tHcy), cholesterol (low-density lipoprotein), and C-reactive protein (CRP), and four polymorphisms related to vascular risk and inflammation: Apolipoprotein epsilon (ApoE epsilon 2,3,4), Angiotensin-Converting Enzyme insertion/deletion (ACE I/D), methylenetetrahydrofolate reductase (MTHFR) C677T, C-reactive protein (CRP)-286C>A>T, and interleukin-1 beta (1L-1 beta) C-511T. We found that larger WMH volume was associated with advanced age, hypertension, and elevated levels of homocysteine and CRP but not with low-density lipoprotein levels. Homozygotes for 1L-1 beta-511T allele and carriers of CRP-286T allele that are associated with increased inflammatory response had larger WMH than the other allelic combinations. Carriers of the APOE epsilon 2 allele had larger frontal WMH than epsilon 3 homozygotes and epsilon 4 carriers did. Thus, in healthy adults, who are free of neurological and vascular disease, genetic variants that promote inflammation and elevated levels of vascular risk biomarkers can contribute to brain abnormalities. This article is part of a Special Issue entitled: Imaging Brain Aging and Neurodegenerative disease. (C) 2011 Elsevier B.V. All rights reserved.
C1 [Raz, Naftali; Yang, Yiqin; Dahle, Cheryl L.] Wayne State Univ, Inst Gerontol, Detroit, MI 48202 USA.
   [Raz, Naftali; Yang, Yiqin; Dahle, Cheryl L.] Wayne State Univ, Dept Psychol, Detroit, MI 48202 USA.
   [Land, Susan] Wayne State Univ, Dept Obstet & Gynecol, Detroit, MI 48202 USA.
RP Raz, N (通讯作者)，Wayne State Univ, Inst Gerontol, Detroit, MI 48202 USA.
EM nraz@wayne.edu
FU National Institute on Aging [R37-AG011230]; NATIONAL INSTITUTE ON AGING
   [R37AG011230, R01AG011230] Funding Source: NIH RePORTER
FX This work was supported by a National Institute on Aging grant
   R37-AG011230 to N.R.
CR Allan S.M., 2000, P NATL ACAD SCI USA, P97
   Amar K, 1998, INT J GERIATR PSYCH, V13, P585, DOI 10.1002/(SICI)1099-1166(199809)13:9<585::AID-GPS825>3.0.CO;2-0
   APTER NS, 1951, AM J PSYCHIAT, V107, P808, DOI 10.1176/ajp.107.11.808
   Artero S, 2004, J NEUROL NEUROSUR PS, V75, P1304, DOI 10.1136/jnnp.2003.023713
   Atwood LD, 2004, STROKE, V35, P1609, DOI 10.1161/01.STR.0000129643.77045.10
   Bartzokis G, 2009, SCHIZOPHR RES, V113, P322, DOI 10.1016/j.schres.2009.06.014
   Baune BT, 2009, J GERIATR PSYCH NEUR, V22, P23, DOI 10.1177/0891988708328216
   Bigler ED, 2003, NEUROPSYCHOLOGY, V17, P339, DOI 10.1037/0894-4105.17.3.339
   Black S, 2004, J BIOL CHEM, V279, P48487, DOI 10.1074/jbc.R400025200
   Brady CB, 2009, AM J KIDNEY DIS, V54, P440, DOI 10.1053/j.ajkd.2009.05.013
   BRATTSTROM L, 1989, HAEMOSTASIS, V19, P35
   Brickman AM, 2009, PSYCHIAT RES-NEUROIM, V172, P117, DOI 10.1016/j.pscychresns.2008.11.006
   Brod SA, 2000, INFLAMM RES, V49, P561, DOI 10.1007/s000110050632
   Brown WR, 2011, NEUROPATH APPL NEURO, V37, P56, DOI 10.1111/j.1365-2990.2010.01139.x
   CAMBIEN F, 1994, CLIN GENET, V46, P94
   Carmelli D, 1998, STROKE, V29, P1177, DOI 10.1161/01.STR.29.6.1177
   Casas JP, 2004, ARCH NEUROL-CHICAGO, V61, P1652, DOI 10.1001/archneur.61.11.1652
   Cherbuin N, 2007, DEMENT GERIATR COGN, V24, P348, DOI 10.1159/000109150
   DAVIGNON J, 1988, ARTERIOSCLEROSIS, V8, P1, DOI 10.1161/01.ATV.8.1.1
   de Lau LML, 2010, NEUROBIOL AGING, V31, P2020, DOI 10.1016/j.neurobiolaging.2008.10.004
   de Leeuw FE, 2001, J NEUROL NEUROSUR PS, V70, P9, DOI 10.1136/jnnp.70.1.9
   DECARLI C, 1995, NEUROLOGY, V45, P2077, DOI 10.1212/WNL.45.11.2077
   Di Bona D, 2008, BRAIN RES REV, V59, P155, DOI 10.1016/j.brainresrev.2008.07.003
   Didier N, 2003, J NEUROCHEM, V86, P246, DOI 10.1046/j.1471-4159.2003.01829.x
   Dziedzic T, 2005, CEREBROVASC DIS, V20, P299, DOI 10.1159/000087928
   Enzinger C, 2006, J NEUROL, V253, P1064, DOI 10.1007/s00415-006-0164-5
   FAZEKAS F, 1988, STROKE, V19, P1285, DOI 10.1161/01.STR.19.10.1285
   Finch CE, 2010, P NATL ACAD SCI USA, V107, P1718, DOI 10.1073/pnas.0909606106
   FOLSTEIN MF, 1975, J PSYCHIAT RES, V12, P189, DOI 10.1016/0022-3956(75)90026-6
   Fornage M, 2008, STROKE, V39, P1952, DOI 10.1161/STROKEAHA.107.508135
   Franceschi C, 2000, ANN NY ACAD SCI, V908, P244
   Goto M, 2008, BIOSCI TRENDS, V2, P218
   Gouw AA, 2008, STROKE, V39, P1414, DOI 10.1161/STROKEAHA.107.498535
   Gunning-Dixon FM, 2009, INT J GERIATR PSYCH, V24, P109, DOI 10.1002/gps.2087
   Gunning-Dixon FM, 2003, NEUROPSYCHOLOGIA, V41, P1929, DOI 10.1016/S0028-3932(03)00129-5
   Haan MN, 2008, NEUROBIOL AGING, V29, P1774, DOI 10.1016/j.neurobiolaging.2007.04.020
   HACHINSKI VC, 1987, ARCH NEUROL-CHICAGO, V44, P21, DOI 10.1001/archneur.1987.00520130013009
   Hajjar I, 2010, HYPERTENSION, V56, P859, DOI 10.1161/HYPERTENSIONAHA.110.160002
   HALL J E, 1991, Comprehensive Therapy, V17, P8
   Hansson GK, 2005, NEW ENGL J MED, V352, P1685, DOI 10.1056/NEJMra043430
   Hayes A, 2004, J NEUROL NEUROSUR PS, V75, P1475, DOI 10.1136/jnnp.2003.030866
   He J, 2010, ARCH NEUROL-CHICAGO, V67, P1231, DOI 10.1001/archneurol.2010.230
   Hedden T, 2004, NAT REV NEUROSCI, V5, P87, DOI 10.1038/nrn1323
   Hou ZH, 2010, NEUROSCI LETT, V479, P262, DOI 10.1016/j.neulet.2010.05.076
   Hummler E, 1996, KIDNEY BLOOD PRESS R, V19, P160, DOI 10.1159/000174065
   Hurme M, 1998, EUR J IMMUNOL, V28, P2598, DOI 10.1002/(SICI)1521-4141(199808)28:08<2598::AID-IMMU2598>3.0.CO;2-K
   Ikram MA, 2009, NEW ENGL J MED, V360, P1718, DOI 10.1056/NEJMoa0900094
   INZITARI D, 1987, ARCH NEUROL-CHICAGO, V44, P42, DOI 10.1001/archneur.1987.00520130034014
   Jennings J.R., 2011, J HUM HYPERTENS
   Katrinchak C, 2007, J AM ACAD NURSE PRAC, V19, P335, DOI 10.1111/j.1745-7599.2007.00234.x
   Kauffman MA, 2008, GENET MED, V10, P83, DOI 10.1097/GIM.0b013e318161317c
   Kemper T., 1994, CLIN NEUROLOGY AGING, P3
   KERTESZ A, 1988, ARCH NEUROL-CHICAGO, V45, P404, DOI 10.1001/archneur.1988.00520280050015
   Kochunov P, 2010, STROKE, V41, P2137, DOI 10.1161/STROKEAHA.110.590943
   Kraut MA, 2008, J CEREBR BLOOD F MET, V28, P190, DOI 10.1038/sj.jcbfm.9600512
   Kuller LH, 2010, J CLIN HYPERTENS, V12, P203, DOI 10.1111/j.1751-7176.2009.00234.x
   Lazzerini PE, 2007, AUTOIMMUN REV, V6, P503, DOI 10.1016/j.autrev.2007.03.008
   Lemmens R, 2007, STROKE, V38, P1185, DOI 10.1161/01.STR.0000259816.31370.44
   Levy BI, 2008, CIRCULATION, V118, P968, DOI 10.1161/CIRCULATIONAHA.107.763730
   Libby P, 2002, NATURE, V420, P868, DOI 10.1161/ATVBAHA.108.179705
   Madden DJ, 2009, NEUROPSYCHOL REV, V19, P415, DOI 10.1007/s11065-009-9113-2
   Markus HS, 2008, EXP PHYSIOL, V93, P121, DOI 10.1113/expphysiol.2007.038752
   Marstrand JR, 2002, STROKE, V33, P972, DOI 10.1161/01.STR.0000012808.81667.4B
   NOBILI F, 1993, STROKE, V24, P1148, DOI 10.1161/01.STR.24.8.1148
   OLDFIELD RC, 1971, NEUROPSYCHOLOGIA, V9, P97, DOI 10.1016/0028-3932(71)90067-4
   Pantoni L, 1997, ANN NY ACAD SCI, V826, P92, DOI 10.1111/j.1749-6632.1997.tb48463.x
   Papiol S, 2008, GENES BRAIN BEHAV, V7, P796, DOI 10.1111/j.1601-183X.2008.00421.x
   Papiol S, 2005, NEUROIMAGE, V27, P1002, DOI 10.1016/j.neuroimage.2005.05.035
   Paternoster L, 2009, STROKE, V40, P2020, DOI 10.1161/STROKEAHA.108.542050
   Payabvash S, 2011, STROKE, V42, P1255, DOI 10.1161/STROKEAHA.110.600940
   Pearson TA, 2003, CIRCULATION, V107, P499, DOI 10.1161/01.CIR.0000052939.59093.45
   Peters A, 2002, J NEUROCYTOL, V31, P581, DOI 10.1023/A:1025731309829
   Polvikoski TM, 2010, NEUROLOGY, V75, P2071, DOI 10.1212/WNL.0b013e318200d6f9
   Purandare N, 2006, J AM GERIATR SOC, V54, P1395, DOI 10.1111/j.1532-5415.2006.00841.x
   RADLOFF L S, 1977, Applied Psychological Measurement, V1, P385, DOI 10.1177/014662167700100306
   Raz N, 1997, CEREB CORTEX, V7, P268, DOI 10.1093/cercor/7.3.268
   Raz N, 2003, BEHAV NEUROSCI, V117, P1169, DOI 10.1037/0735-7044.117.6.1169
   Raz N, 2005, CEREB CORTEX, V15, P1676, DOI 10.1093/cercor/bhi044
   Raz N., 2009, IMAGING AGING BRAIN, P43
   Raz N., 2010, NEUROBIOL AGING 1229
   Raz N, 2007, NEUROPSYCHOLOGY, V21, P149, DOI 10.1037/0894-4105.21.2.149
   Reitz C, 2007, STROKE, V38, P2356, DOI 10.1161/STROKEAHA.107.482661
   Rodrigo R, 2003, J CLIN PHARMACOL, V43, P1299, DOI 10.1177/0091270003258190
   Roses AD, 1996, ANN NY ACAD SCI, V802, P50, DOI 10.1111/j.1749-6632.1996.tb32598.x
   Rothwell NJ, 1999, J PHYSIOL-LONDON, V514, P3, DOI 10.1111/j.1469-7793.1999.003af.x
   Sachdev PS, 2009, NEUROBIOL AGING, V30, P946, DOI 10.1016/j.neurobiolaging.2007.08.023
   Schmidt R, 1997, STROKE, V28, P951, DOI 10.1161/01.STR.28.5.951
   Schmitz T, 2008, THESCIENTIFICWORLDJO, V8, P1119, DOI 10.1100/tsw.2008.140
   Shen J, 2008, DIABETES CARE, V31, P910, DOI 10.2337/dc07-1687
   SHROUT PE, 1979, PSYCHOL BULL, V86, P420, DOI 10.1037/0033-2909.86.2.420
   Sierra C, 2002, HYPERTENSION, V39, P343, DOI 10.1161/hy02t2.102912
   Stankovic S, 2010, CRIT REV CL LAB SCI, V47, P72, DOI 10.3109/10408361003791520
   STEIGER JH, 1980, PSYCHOL BULL, V87, P245, DOI 10.1037/0033-2909.87.2.245
   STRANDGAARD S, 1995, NETH J MED, V47, P180, DOI 10.1016/0300-2977(95)00065-U
   Stroemer RP, 1997, J CEREBR BLOOD F MET, V17, P597
   Sullivan EV, 2006, CEREB CORTEX, V16, P1030, DOI 10.1093/cercor/bhj045
   Szolnoki Z, 2004, ACTA NEUROL SCAND, V109, P222, DOI 10.1046/j.1600-0404.2003.00218.x
   van Dijk EJ, 2005, CIRCULATION, V112, P900, DOI 10.1161/CIRCULATIONAHA.104.506337
   Watfa G, 2010, DEMENT GERIATR COGN, V30, P440, DOI 10.1159/000321120
   Wilson CJ, 2002, J AM GERIATR SOC, V50, P2041, DOI 10.1046/j.1532-5415.2002.50619.x
   Wright CB, 2009, STROKE, V40, P3466, DOI 10.1161/STROKEAHA.109.559567
   Yamasaki Y., 1995, STROKE, V26
   Yoshita M, 2006, NEUROLOGY, V67, P2192, DOI 10.1212/01.wnl.0000249119.95747.1f
   Young VG, 2008, NEUROLOGY, V71, P804, DOI 10.1212/01.wnl.0000319691.50117.54
NR 104
TC 103
Z9 105
U1 0
U2 12
PU ELSEVIER SCIENCE BV
PI AMSTERDAM
PA PO BOX 211, 1000 AE AMSTERDAM, NETHERLANDS
SN 0925-4439
EI 0006-3002
J9 BBA-MOL BASIS DIS
JI Biochim. Biophys. Acta-Mol. Basis Dis.
PD MAR
PY 2012
VL 1822
IS 3
SI SI
BP 361
EP 369
DI 10.1016/j.bbadis.2011.08.007
PG 9
WC Biochemistry & Molecular Biology; Biophysics; Cell Biology
WE Science Citation Index Expanded (SCI-EXPANDED)
SC Biochemistry & Molecular Biology; Biophysics; Cell Biology
GA 899HM
UT WOS:000300807000007
PM 21889590
OA Green Accepted, Bronze
DA 2022-10-31
ER

PT J
AU Satizabal, CL
   Zhu, YC
   Mazoyer, B
   Dufouil, C
   Tzourio, C
AF Satizabal, C. L.
   Zhu, Y. C.
   Mazoyer, B.
   Dufouil, C.
   Tzourio, C.
TI Circulating IL-6 and CRP are associated with MRI findings in the elderly
   The 3C-Dijon Study
SO NEUROLOGY
LA English
DT Article
ID SMALL-VESSEL DISEASE; C-REACTIVE PROTEIN; WHITE-MATTER LESIONS; AUSTRIAN
   STROKE PREVENTION; MILD COGNITIVE IMPAIRMENT; ALZHEIMERS-DISEASE; RISK
   PROFILE; BRAIN ATROPHY; INFLAMMATION; VOLUME
AB Objective: The relation between inflammation and brain MRI findings in the elderly remains poorly known. We investigated the association of circulating interleukin-6 (IL-6) and C-reactive protein (CRP) levels with baseline and longitudinal white matter hyperintensities (WMH), silent brain infarction, and brain volumes in community-dwelling elderly free of dementia. Methods: We included 1,841 participants aged 65 to 80 years from the Three City-Dijon cohort. Participants followed an MRI examination at baseline and after a 4-year follow-up (n = 1,316). IL-6 and CRP concentrations were measured at baseline from fasting blood samples. WMH were detected with an automatic imaging processing method and gray matter, hippocampal, white matter, and CSF volumes were estimated with voxel-based morphometry. Silent brain infarctions were assessed visually and defined as focal lesions of >= 3 mm in the absence of stroke. We used analysis of covariance and logistic regression to model the associations between inflammatory biomarkers and brain MRI findings adjusting for potential confounders. Results: In cross-sectional analyses, higher IL-6 levels were associated with higher WMH volumes (p < 0.01), lower gray matter (p = 0.001) and hippocampal (p = 0.01) volumes, and increasing CSF volumes (p = 0.002) in a dose-relationship pattern. Similar but weaker relations were observed for CRP. We observed no associations between baseline inflammatory biomarker levels and the evolution of MRI findings over 4 years. Conclusions: IL-6, and, to a lesser degree, CRP levels were associated with WMH severity as well as global markers of brain atrophy. These results suggest that an inflammatory process may be involved in both age-associated brain alterations. Neurology (R) 2012;78:720-727
C1 [Satizabal, C. L.; Dufouil, C.; Tzourio, C.] INSERM U708 Neuroepidemiol, Bordeaux, France.
   [Satizabal, C. L.] Univ Paris 06, Paris, France.
   [Dufouil, C.; Tzourio, C.] Univ Bordeaux 2, F-33076 Bordeaux, France.
   [Zhu, Y. C.] Beijing Union Med Coll Hosp, Dept Neurol, Beijing, Peoples R China.
   [Mazoyer, B.] Grp Imagerie Neurofonct, CNRS CEA UMR 5296, Bordeaux, France.
   [Mazoyer, B.] CHU Caen, F-14000 Caen, France.
   [Mazoyer, B.] Univ Caen, F-14032 Caen, France.
   [Mazoyer, B.] Inst Univ France, Paris, France.
RP Tzourio, C (通讯作者)，INSERM U708 Neuroepidemiol, Bordeaux, France.
EM christophe.tzourio@inserm.fr
RI mazoyer, bernard m/A-5369-2009; Tzourio, christophe/L-6344-2019;
   Mazoyer, Bernard M/B-6303-2012; Dufouil, Carole/J-4968-2012; Dufouil,
   Carole/F-5751-2014; Tzourio, christophe/B-4015-2009
OI mazoyer, bernard m/0000-0003-0970-2837; Tzourio,
   christophe/0000-0002-6517-2984; Mazoyer, Bernard M/0000-0003-0970-2837;
   Dufouil, Carole/0000-0003-2442-4476; Tzourio,
   christophe/0000-0002-6517-2984; Satizabal, Claudia L/0000-0002-1115-4430
FU Caisse Nationale Maladie des Travailleurs Salaries; Direction Generale
   de la Sante; MGEN; Institut de la Longevite; Conseils Regionaux of
   Aquitaine and Bourgogne; Fondation de France; Ministry of
   Research-INSERM; Fondation Plan Alzheimer; Fondation pour la Recherche
   Medicale; French Chinese Foundation for Science and Applications
   (FFCSA); China Scholarship Council (CSC); Association de Recherche en
   Neurologie Vasculaire (ARNEVA); Agence Nationale de la Recherche
FX The 3C Study is conducted under a partnership agreement among the
   Institut National de la Sante et de la Recherche Medicale (INSERM), the
   Victor Segalen-Bordeaux II University, and Sanofi-Aventis. The Fondation
   pour la Recherche Medicale funded the preparation and initiation of the
   study. The 3C Study is also supported by the Caisse Nationale Maladie
   des Travailleurs Salaries, Direction Generale de la Sante, MGEN,
   Institut de la Longevite, Conseils Regionaux of Aquitaine and Bourgogne,
   Fondation de France, Ministry of Research-INSERM Programme "Cohortes et
   collections de donnees biologiques," and the Fondation Plan Alzheimer.;
   C. L. Satizabal reports no disclosures. Dr. Zhu is funded by the French
   Chinese Foundation for Science and Applications (FFCSA), the China
   Scholarship Council (CSC), and the Association de Recherche en
   Neurologie Vasculaire (ARNEVA). Dr. Mazoyer reports no disclosures. Dr.
   Dufouil serves as an Associate Editor for the Journal of Alzheimer's
   Disease and serves as a consultant for Eisai Inc. Dr. Tzourio serves on
   scientific advisory boards for Merck Sharp & Dohme and Fondation Plan
   Alzheimer; has received speaker honoraria from Abbott; serves on the
   editorial boards of Neuroepidemiology and the Journal of Hypertension;
   and receives research support from Agence Nationale de la Recherche and
   Fondation Plan Alzheimer.
CR Amor S, 2010, IMMUNOLOGY, V129, P154, DOI 10.1111/j.1365-2567.2009.03225.x
   [Anonymous], 2003, NEUROEPIDEMIOLOGY, V22, P316
   Apostolova LG, 2008, NEUROPSYCHOLOGIA, V46, P1597, DOI 10.1016/j.neuropsychologia.2007.10.026
   Baune BT, 2009, J GERIATR PSYCH NEUR, V22, P23, DOI 10.1177/0891988708328216
   Das RR, 2008, STROKE, V39, P2929, DOI 10.1161/STROKEAHA.108.516575
   DeCarli C, 2005, NEUROBIOL AGING, V26, P491, DOI 10.1016/j.neurobiolaging.2004.05.004
   DeCarli C, 2005, STROKE, V36, P50, DOI 10.1161/01.STR.0000150668.58689.f2
   Dufouil C, 2005, NEUROLOGY, V64, P1531, DOI 10.1212/01.WNL.0000160114.42643.31
   Farrall AJ, 2009, NEUROBIOL AGING, V30, P337, DOI 10.1016/j.neurobiolaging.2007.07.015
   Fornage M, 2008, STROKE, V39, P1952, DOI 10.1161/STROKEAHA.107.508135
   Godin O, 2009, CEREBROVASC DIS, V28, P177, DOI 10.1159/000226117
   Gorelick PB, 2010, ANN NY ACAD SCI, V1207, P155, DOI 10.1111/j.1749-6632.2010.05726.x
   Hoshi T, 2005, STROKE, V36, P768, DOI 10.1161/01.STR.0000158915.28329.51
   Iadecola C, 2010, ACTA NEUROPATHOL, V120, P287, DOI 10.1007/s00401-010-0718-6
   Jeerakathil T, 2004, STROKE, V35, P1857, DOI 10.1161/01.STR.0000135226.53499.85
   Jefferson AL, 2007, NEUROLOGY, V68, P1032, DOI 10.1212/01.wnl.0000257815.20548.df
   Karas GB, 2004, NEUROIMAGE, V23, P708, DOI 10.1016/j.neuroimage.2004.07.006
   Kim KW, 2008, BIOL PSYCHIAT, V64, P273, DOI 10.1016/j.biopsych.2008.03.024
   Lemaitre H, 2005, NEUROIMAGE, V26, P900, DOI 10.1016/j.neuroimage.2005.02.042
   Lim JS, 2010, CLIN INTERV AGING, V5, P239, DOI 10.2147/CIA.S7382
   Maillard P, 2008, NEURORADIOLOGY, V50, P31, DOI 10.1007/s00234-007-0312-3
   Marsland AL, 2008, BIOL PSYCHIAT, V64, P484, DOI 10.1016/j.biopsych.2008.04.016
   Moody DM, 1997, ANN NY ACAD SCI, V826, P103, DOI 10.1111/j.1749-6632.1997.tb48464.x
   Muir KW, 2007, CURR OPIN NEUROL, V20, P334, DOI 10.1097/WCO.0b013e32813ba151
   Schmidt R, 2005, ANN NEUROL, V58, P610, DOI 10.1002/ana.20630
   Schmidt R, 2006, STROKE, V37, P2910, DOI 10.1161/01.STR.0000248768.40043.f9
   Schwab C, 2008, J ALZHEIMERS DIS, V13, P359
   Seshadri S, 2004, NEUROLOGY, V63, P1591, DOI 10.1212/01.WNL.0000142968.22691.70
   Simpson JE, 2007, NEUROPATH APPL NEURO, V33, P670, DOI 10.1111/j.1365-2990.2007.00890.x
   Simpson JE, 2007, NEUROPATH APPL NEURO, V33, P410, DOI 10.1111/j.1365-2990.2007.00828.x
   Spooren A, 2011, BRAIN RES REV, V67, P157, DOI 10.1016/j.brainresrev.2011.01.002
   Sullivan GW, 2000, J LEUKOCYTE BIOL, V67, P591, DOI 10.1002/jlb.67.5.591
   ten Dam VH, 2007, RADIOLOGY, V243, P198, DOI 10.1148/radiol.2431052111
   van Dijk EJ, 2005, CIRCULATION, V112, P900, DOI 10.1161/CIRCULATIONAHA.104.506337
   Wada M, 2008, J NEUROL SCI, V264, P43, DOI 10.1016/j.jns.2007.06.053
   Wersching H, 2010, NEUROLOGY, V74, P1022, DOI 10.1212/WNL.0b013e3181d7b45b
   WOLF PA, 1991, STROKE, V22, P312, DOI 10.1161/01.STR.22.3.312
   Wright CB, 2009, STROKE, V40, P3466, DOI 10.1161/STROKEAHA.109.559567
   Zhu YC, 2011, STROKE, V42, P1140, DOI 10.1161/STROKEAHA.110.600114
   Zhu YC, 2010, STROKE, V41, P2483, DOI 10.1161/STROKEAHA.110.591586
NR 40
TC 178
Z9 187
U1 1
U2 21
PU LIPPINCOTT WILLIAMS & WILKINS
PI PHILADELPHIA
PA 530 WALNUT ST, PHILADELPHIA, PA 19106-3621 USA
SN 0028-3878
J9 NEUROLOGY
JI Neurology
PD MAR
PY 2012
VL 78
IS 10
BP 720
EP 727
DI 10.1212/WNL.0b013e318248e50f
PG 8
WC Clinical Neurology
WE Science Citation Index Expanded (SCI-EXPANDED)
SC Neurosciences & Neurology
GA 904YR
UT WOS:000301236400008
PM 22357713
DA 2022-10-31
ER

PT J
AU Serra, L
   Cercignani, M
   Basile, B
   Spano, B
   Perri, R
   Fadda, L
   Marra, C
   Giubilei, F
   Caltagirone, C
   Bozzali, M
AF Serra, L.
   Cercignani, M.
   Basile, B.
   Spano, B.
   Perri, R.
   Fadda, L.
   Marra, C.
   Giubilei, F.
   Caltagirone, C.
   Bozzali, M.
TI White Matter Damage Along the Uncinate Fasciculus Contributes to
   Cognitive Decline in AD and DLB
SO CURRENT ALZHEIMER RESEARCH
LA English
DT Article
DE Uncinate fasciculus; Alzheimer's disease; Mild cognitive impairment;
   Dementia with Lewy bodies; Diffusion tensor imaging; tractography
ID DIFFUSION TENSOR TRACTOGRAPHY; ALZHEIMERS-DISEASE; LEWY BODIES;
   NORMATIVE DATA; HUMAN BRAIN; DEMENTIA; ATROPHY; ABNORMALITIES;
   DISCONNECTION; IMPAIRMENT
AB This study investigates the patho-physiological implications of the uncinate fasciculus (UF) in the two most common forms of dementia, namely Alzheimer's disease (AD) and dementia with Lewy bodies (DLB). Forty-five consecutive patients diagnosed with either probable AD or DLB, and 16 individuals with amnesic mild cognitive impairment (a-MCI) were investigated using diffusion tensor MRI. Thirteen healthy subjects (HS) were also studied as controls. In each subject, the UF was bilaterally reconstructed by probabilistic tractography. From each UF, macroscopic volume and correspondent fractional anisotropy (FA) (an index of microscopic white matter integrity) were derived for the whole tract, and for the frontal and temporal portion of the UF. No significant between-group volumetric differences were found. In contrast, FA values from the UF were reduced bilaterally in patients with dementia (either AD or DLB) compared to HS. In addition, patients with AD showed reduced FA values compared to those with a-MCI. No significant FA difference was found between AD and DLB patients, nor between a-MCI and HS. Finally, in all patients, UF FA values were associated with neuropsychological scores at tests exploring memory and executive functions. This study indicates that the UF is remarkably damaged in patients at the stage of dementia, independently from the diagnostic form. Moreover, this UF damage seems to be driven by temporal involvement in AD, for which a prodromal stage (a-MCI) is defined.
C1 [Serra, L.; Cercignani, M.; Basile, B.; Spano, B.; Bozzali, M.] Santa Lucia Fdn, Neuroimaging Lab, IRCCS, I-00179 Rome, Italy.
   [Perri, R.; Fadda, L.; Caltagirone, C.] Santa Lucia Fdn, Dept Clin & Behav Neurol, IRCCS, I-00179 Rome, Italy.
   [Fadda, L.; Caltagirone, C.] Univ Roma Tor Vergata, Dept Neurosci, I-00133 Rome, Italy.
   [Marra, C.] Univ Cattolica, Inst Neurol, I-00168 Rome, Italy.
   [Giubilei, F.] Univ Roma La Sapienza, Dept Neurol, Fac Med 2, Rome, Italy.
RP Bozzali, M (通讯作者)，Santa Lucia Fdn, Neuroimaging Lab, IRCCS, Via Ardeatina 306, I-00179 Rome, Italy.
EM m.bozzali@hsantalucia.it
RI Spano', Barbara/AAG-1671-2021; Caltagirone, Carlo/B-4930-2013; Bozzali,
   Marco/AAC-1031-2022; Spano', Barbara/K-9535-2016; Serra,
   Laura/K-5637-2016; Marra, Camillo/K-8149-2016
OI Spano', Barbara/0000-0002-5291-0984; Spano',
   Barbara/0000-0002-5291-0984; Serra, Laura/0000-0002-2717-1286; Fadda,
   Lucia/0000-0003-0659-9416; Bozzali, Marco/0000-0002-0568-2026; basile,
   barbara/0000-0001-7079-107X; Marra, Camillo/0000-0003-3994-4044
FU Italian Ministry of Health
FX The Neuroimaging Laboratory of the Santa Lucia Foundation is supported
   in part by the Italian Ministry of Health.
CR Alexander DC, 2001, IEEE T MED IMAGING, V20, P1131, DOI 10.1109/42.963816
   APA, 2000, DSM 4 TR DIAGN STAT
   Bozzali M, 2005, BRAIN, V128, P1595, DOI 10.1093/brain/awh493
   Bozzali M, 2011, CURR MED CHEM, V18, P2452, DOI 10.2174/092986711795843263
   Bozzali M, 2002, J NEUROL NEUROSUR PS, V72, P742, DOI 10.1136/jnnp.72.6.742
   BOZZALI M, 2010, HUM BRAIN M IN PRESS, DOI DOI 10.1002/HBM.21287
   Burton EJ, 2004, BRAIN, V127, P791, DOI 10.1093/brain/awh088
   Carlesimo G.A., 2002, NUOVA RIV NEUROLOGIA, V12, P1, DOI DOI 10.1080/17408989.2016.1268591
   Carlesimo GA, 1996, EUR NEUROL, V36, P378, DOI 10.1159/000117297
   Conturo TE, 1999, P NATL ACAD SCI USA, V96, P10422, DOI 10.1073/pnas.96.18.10422
   Delbeuck X, 2007, NEUROPSYCHOLOGIA, V45, P3315, DOI 10.1016/j.neuropsychologia.2007.05.001
   Dubois B, 2007, LANCET NEUROL, V6, P734, DOI 10.1016/S1474-4422(07)70178-3
   EBELING U, 1992, ACTA NEUROCHIR, V115, P143, DOI 10.1007/BF01406373
   Ferri CP, 2005, LANCET, V366, P2112, DOI 10.1016/S0140-6736(05)67889-0
   FOLSTEIN MF, 1975, J PSYCHIAT RES, V12, P189, DOI 10.1016/0022-3956(75)90026-6
   Gili T, 2011, J NEUROL NEUROSUR PS, V82, P58, DOI 10.1136/jnnp.2009.199935
   Hasan KM, 2009, BRAIN RES, V1276, P67, DOI 10.1016/j.brainres.2009.04.025
   Higuchi M, 2000, EXP NEUROL, V162, P247, DOI 10.1006/exnr.2000.7342
   HOREL JA, 1978, BRAIN, V101, P403, DOI 10.1093/brain/101.3.403
   HUGHES CP, 1982, BRIT J PSYCHIAT, V140, P566, DOI 10.1192/bjp.140.6.566
   Jenkinson M, 2001, MED IMAGE ANAL, V5, P143, DOI 10.1016/S1361-8415(01)00036-6
   Katsuse O, 2003, J NEUROL SCI, V211, P29, DOI 10.1016/S0022-510X(03)00037-6
   Kawashima T, 2009, SCHIZOPHR RES, V110, P119, DOI 10.1016/j.schres.2009.01.014
   Kiuchi K, 2009, BRAIN RES, V1287, P184, DOI 10.1016/j.brainres.2009.06.052
   Levine B, 1998, BRAIN, V121, P1951, DOI 10.1093/brain/121.10.1951
   Lin JJ, 2008, EPILEPSY RES, V82, P162, DOI 10.1016/j.eplepsyres.2008.07.020
   Magni E, 1996, Int Psychogeriatr, V8, P127, DOI 10.1017/S1041610296002529
   McKeith I, 2004, LANCET NEUROL, V3, P19, DOI 10.1016/S1474-4422(03)00619-7
   MCKHANN G, 1984, NEUROLOGY, V34, P939, DOI 10.1212/WNL.34.7.939
   Miceli G, 1991, BATTERIA ANALISI DEF
   Nocentini U., 2002, NUOVA RIV NEUROLOGIA, V12, P14, DOI DOI 10.1080/00336297.2015.1051236
   ORSINI A, 1987, ITAL J NEUROL SCI, V8, P539
   Parker GJM, 2003, J MAGN RESON IMAGING, V18, P242, DOI 10.1002/jmri.10350
   PEARSON RCA, 1985, P NATL ACAD SCI USA, V82, P4531, DOI 10.1073/pnas.82.13.4531
   Petersen RC, 2001, ARCH NEUROL-CHICAGO, V58, P1985, DOI 10.1001/archneur.58.12.1985
   Price G, 2008, NEUROIMAGE, V39, P949, DOI 10.1016/j.neuroimage.2007.09.012
   ROGERS J, 1985, J NEUROSCI, V5, P2801
   Serra L, 2010, J ALZHEIMERS DIS, V19, P147, DOI 10.3233/JAD-2010-1223
   Shepherd CE, 2002, NEUROBIOL DIS, V9, P249, DOI 10.1006/nbdi.2001.0469
   Steffens DC, 2011, PLOS ONE, V6, DOI 10.1371/journal.pone.0022697
   Taoka T, 2006, AM J NEURORADIOL, V27, P1040
   Villain N, 2008, J NEUROSCI, V28, P6174, DOI 10.1523/JNEUROSCI.1392-08.2008
   Wakana S, 2007, NEUROIMAGE, V36, P630, DOI 10.1016/j.neuroimage.2007.02.049
   Westlye LT, CEREB CORTEX, V20, P2055
   Whitwell JL, 2007, BRAIN, V130, P708, DOI 10.1093/brain/awl388
   Yasmin H, 2008, NEURORADIOLOGY, V50, P293, DOI 10.1007/s00234-007-0353-7
NR 46
TC 21
Z9 21
U1 1
U2 7
PU BENTHAM SCIENCE PUBL LTD
PI SHARJAH
PA EXECUTIVE STE Y-2, PO BOX 7917, SAIF ZONE, 1200 BR SHARJAH, U ARAB
   EMIRATES
SN 1567-2050
J9 CURR ALZHEIMER RES
JI Curr. Alzheimer Res.
PD MAR
PY 2012
VL 9
IS 3
BP 326
EP 333
DI 10.2174/156720512800107555
PG 8
WC Clinical Neurology; Neurosciences
WE Science Citation Index Expanded (SCI-EXPANDED)
SC Neurosciences & Neurology
GA 941ZM
UT WOS:000304008800007
PM 22272613
DA 2022-10-31
ER

PT J
AU Smith, EE
   Schneider, JA
   Wardlaw, JM
   Greenberg, SM
AF Smith, Eric E.
   Schneider, Julie A.
   Wardlaw, Joanna M.
   Greenberg, Steven M.
TI Cerebral microinfarcts: the invisible lesions
SO LANCET NEUROLOGY
LA English
DT Review
ID SMALL VESSEL DISEASE; CORTICAL WATERSHED MICROINFARCTS; APPARENT
   DIFFUSION-COEFFICIENT; WHITE-MATTER LESIONS; AMYLOID ANGIOPATHY;
   ALZHEIMERS-DISEASE; BLOOD-PRESSURE; CEREBROVASCULAR LESIONS; PROGRESSIVE
   DEMENTIA; SUBCORTICAL INFARCTS
AB The association between small but still visible lacunar infarcts and cognitive decline has been established by population-based radiological and pathological studies. Microscopic examination of brain sections shows even smaller but substantially more numerous microinfarcts, the focus of this Review. These lesions often result from small vessel pathologies such as arteriolosclerosis or cerebral amyloid angiopathy. They typically go undetected in clinical radiological correlation studies that rely on conventional structural MRI, although the largest acute microinfarcts can be detected by diffusion-weighted imaging. In view of their high numbers and widespread distribution, microinfarcts could directly disrupt important cognitive networks and thus account for some of the neurological dysfunction associated with lesions visible on conventional MRI such as lacunar infarcts and white matter hyperintensities. Standardised neuropathological assessment criteria and the development of non-invasive means of detection during life would be major steps towards understanding the causes and consequences of otherwise macroscopically invisible microinfarcts.
C1 [Greenberg, Steven M.] Massachusetts Gen Hosp, Dept Neurol, Kistler Stroke Res Ctr, Boston, MA 02114 USA.
   [Smith, Eric E.] Univ Calgary, Hotchkiss Brain Inst, Dept Clin Neurosci, Calgary, AB, Canada.
   [Schneider, Julie A.] Rush Univ, Med Ctr, Rush Alzheimers Dis Ctr, Dept Pathol, Chicago, IL 60612 USA.
   [Schneider, Julie A.] Rush Univ, Med Ctr, Rush Alzheimers Dis Ctr, Dept Neurol Sci, Chicago, IL 60612 USA.
   [Wardlaw, Joanna M.] Univ Edinburgh, Ctr Cognit Ageing & Cognit Epidemiol CCACE, Edinburgh, Midlothian, Scotland.
   [Wardlaw, Joanna M.] Scottish Imaging Network Platform Sci Excellence, Edinburgh, Midlothian, Scotland.
RP Greenberg, SM (通讯作者)，Massachusetts Gen Hosp, Dept Neurol, Kistler Stroke Res Ctr, 175 Cambridge St, Boston, MA 02114 USA.
EM sgreenberg@partners.org
RI Demchuk, Andrew M/E-1103-2012; Smith, Eric E/C-5443-2012; Wardlaw,
   Joanna M/Y-3456-2019
OI Demchuk, Andrew M/0000-0002-4930-7789; Smith, Eric
   E/0000-0003-3956-1668; Wardlaw, Joanna M/0000-0002-9812-6642
FU Alberta Innovates Health Solutions; Alberta Heritage Fund for Medical
   Research; Canadian Institutes of Health Research; Scottish Funding
   Council; National Institutes of Health for the study of microinfarcts in
   cerebral amyloid angiopathy [2R01 AG26484-01]; Medical Research Council
   [G0700704B] Funding Source: researchfish; NATIONAL INSTITUTE ON AGING
   [R01AG026484] Funding Source: NIH RePORTER
FX No external funding was obtained for this Review. EES receives salary
   support from Alberta Innovates Health Solutions (funded by the Alberta
   Heritage Fund for Medical Research) and the Canadian Institutes of
   Health Research. JMW receives partial funding support from the Scottish
   Funding Council. SMG receives salary support from the National
   Institutes of Health including for the study of microinfarcts in
   cerebral amyloid angiopathy (2R01 AG26484-01). SMG had full access to
   all the data and had the final responsibility for the decision to submit
   for publication. We thank Chunhui Yang for contributions to figure 1;
   Eric Jouvent and Hugues Chabriat for contributing figure 2; Dorothea
   Strozyk, Joe Verghese, and Richard O'Brien for contributing unpublished
   data used in table 1 and figure 4; and Chelsea Kidwell for providing
   details of her studies presented at the 2010 International Stroke
   Conference and published in abstract form.
CR AKAI K, 1987, ACTA PATHOL JAPON, V37, P97
   ALAFUZOFF I, 1987, ACTA NEUROPATHOL, V74, P209, DOI 10.1007/BF00688184
   Arboix A, 1996, REV CLIN ESP, V196, P370
   Arvanitakis Z, 2011, STROKE, V42, P722, DOI 10.1161/STROKEAHA.110.595082
   Ay H, 1999, STROKE, V30, P2644, DOI 10.1161/01.STR.30.12.2644
   Baird AE, 1997, ANN NEUROL, V41, P581, DOI 10.1002/ana.410410506
   Ballard C, 2000, DEMENT GERIATR COGN, V11, P59, DOI 10.1159/000017215
   BALOH RW, 1995, ARCH NEUROL-CHICAGO, V52, P975, DOI 10.1001/archneur.1995.00540340067014
   Brayne C, 2009, J ALZHEIMERS DIS, V18, P645, DOI 10.3233/JAD-2009-1182
   Buchman AS, 2011, STROKE, V42, P3183, DOI 10.1161/STROKEAHA.111.623462
   Chowdhury D, 2004, J NEUROL NEUROSUR PS, V75, P1416, DOI 10.1136/jnnp.2004.038653
   De Reuck J, 2011, EUR J NEUROL, V18, P913, DOI 10.1111/j.1468-1331.2010.03329.x
   De Reuck J, 2011, J NEUROL SCI, V300, P63, DOI 10.1016/j.jns.2010.09.031
   Debette S, 2010, BRIT MED J, V341, DOI 10.1136/bmj.c3666
   Del Ser T, 2005, J NEUROL SCI, V231, P3, DOI 10.1016/j.jns.2004.08.016
   DELSER T, 1990, J NEUROL SCI, V96, P1, DOI 10.1016/0022-510X(90)90052-O
   DERSIMONIAN R, 1986, CONTROL CLIN TRIALS, V7, P177, DOI 10.1016/0197-2456(86)90046-2
   Doubal FN, 2009, NEUROLOGY, V72, P1773, DOI 10.1212/WNL.0b013e3181a60a71
   Doubal FN, 2011, J NEUROL NEUROSUR PS, V82, P540, DOI 10.1136/jnnp.2009.190298
   Doubal FN, 2010, STROKE, V41, P450, DOI 10.1161/STROKEAHA.109.564914
   Esiri MM, 1999, LANCET, V354, P919, DOI 10.1016/S0140-6736(99)02355-7
   Esiri MM, 1997, J NEUROL NEUROSUR PS, V63, P749, DOI 10.1136/jnnp.63.6.749
   Esiri MM, 2001, LANCET, V357, P169
   Fazekas F, 1998, DEMENT GERIATR COGN, V9, P2, DOI 10.1159/000051182
   Fiehler J, 2004, STROKE, V35, P514, DOI 10.1161/01.STR.0000114873.28023.C2
   FISHER CM, 1965, NEUROLOGY, V15, P774, DOI 10.1212/WNL.15.8.774
   Gass A, 2004, LANCET NEUROL, V3, P39, DOI 10.1016/S1474-4422(03)00621-5
   Ghebremedhin E, 2010, J NEUROPATH EXP NEUR, V69, P442, DOI 10.1097/NEN.0b013e3181d88e63
   Gobron C, 2006, CEREBROVASC DIS, V22, P445, DOI 10.1159/000095287
   Gold G, 2005, STROKE, V36, P1184, DOI 10.1161/01.STR.0000166052.89772.b5
   Gold G, 2007, BRAIN, V130, P2830, DOI 10.1093/brain/awm228
   Gouw AA, 2011, J NEUROL NEUROSUR PS, V82, P126, DOI 10.1136/jnnp.2009.204685
   Gregoire SM, 2011, STROKE, V42, pE122
   Hachinski V, 2006, STROKE, V37, P2220, DOI 10.1161/01.STR.0000237236.88823.47
   Haglund M, 2006, INT J GERIATR PSYCH, V21, P681, DOI 10.1002/gps.1550
   Higgins JPT, 2003, BRIT MED J, V327, P557, DOI 10.1136/bmj.327.7414.557
   Jouvent E, 2011, STROKE, V42, pE27, DOI 10.1161/STROKEAHA.110.594218
   Kalaria RN, 2004, J NEUROL SCI, V226, P75, DOI 10.1016/j.jns.2004.09.019
   KAPLAN JG, 1985, NEUROLOGY, V35, P789, DOI 10.1212/WNL.35.6.789
   Kimberly WT, 2009, NEUROLOGY, V72, P1230, DOI 10.1212/01.wnl.0000345666.83318.03
   Kovari E, 2007, NEUROLOGY, V68, P927, DOI 10.1212/01.wnl.0000257094.10655.9a
   Kovari E, 2004, STROKE, V35, P410, DOI 10.1161/01.STR.0000110791.51378.4E
   Lansberg MG, 2001, AM J NEURORADIOL, V22, P637
   Launer LJ, 2011, ANN NEUROL, V70, P774, DOI 10.1002/ana.22520
   Lindley RI, 2009, LANCET NEUROL, V8, P628, DOI 10.1016/S1474-4422(09)70131-0
   Longstreth WT, 2009, ALZ DIS ASSOC DIS, V23, P291, DOI 10.1097/WAD.0b013e318199fc7a
   MANCARDI GL, 1988, EUR NEUROL, V28, P11, DOI 10.1159/000116220
   MANDYBUR TI, 1986, J NEUROPATH EXP NEUR, V45, P79, DOI 10.1097/00005072-198601000-00007
   Maniega SM, 2004, J NEUROL NEUROSUR PS, V75, P1714, DOI 10.1136/jnnp.2003.033852
   MARSHALL VG, 1988, RADIOLOGY, V167, P517, DOI 10.1148/radiology.167.2.3357964
   Matthews FE, 2009, PLOS MED, V6, DOI 10.1371/journal.pmed.1000180
   Menon RS, 2012, ANN NEUROL, V71, P199, DOI 10.1002/ana.22668
   Miklossy J, 2003, NEUROL RES, V25, P605, DOI 10.1179/016164103101202048
   MIRRA SS, 1991, NEUROLOGY, V41, P479, DOI 10.1212/WNL.41.4.479
   MORRIS JC, 1993, NEUROLOGY, V43, P2412, DOI 10.1212/WNL.43.11.2412-a
   Munoz DG, 2003, INT PSYCHOGERIATR, V15, P67, DOI 10.1017/S1041610203008986
   Okamoto Y, 2009, NEUROREPORT, V20, P990, DOI 10.1097/WNR.0b013e32832d2e6a
   OKAZAKI H, 1979, MAYO CLIN PROC, V54, P22
   Olichney JM, 2000, ANN NY ACAD SCI, V903, P138, DOI 10.1111/j.1749-6632.2000.tb06360.x
   Pantoni L, 2010, LANCET NEUROL, V9, P689, DOI 10.1016/S1474-4422(10)70104-6
   Patankar TF, 2005, AM J NEURORADIOL, V26, P1512
   Pentschew A., 1933, ARCH PSYCHIAT, V101, P80
   Pierpaoli C, 1996, RADIOLOGY, V201, P637, DOI 10.1148/radiology.201.3.8939209
   Potter GM, 2010, STROKE, V41, P267, DOI 10.1161/STROKEAHA.109.566307
   Prabhakaran S, 2010, STROKE, V41, P89, DOI 10.1161/STROKEAHA.109.566257
   Romero JM, 2002, NEUROIMAG CLIN N AM, V12, P35, DOI 10.1016/S1052-5149(03)00069-8
   Rossi R, 2004, INT J GERIATR PSYCH, V19, P690, DOI 10.1002/gps.1144
   Santos M, 2010, NEUROPATH APPL NEURO, V36, P661, DOI 10.1111/j.1365-2990.2010.01101.x
   Santos M, 2009, STROKE, V40, P3557, DOI 10.1161/STROKEAHA.109.548545
   Schiff D, 2005, NEUROCRIT CARE, V2, P303, DOI 10.1385/NCC:2:3:303
   Schneider JA, 2007, ANN NEUROL, V62, P59, DOI 10.1002/ana.21142
   Schneider JA, 2009, J AM GERIATR SOC, V57, P2146, DOI 10.1111/j.1532-5415.2009.02521.x
   Schneider JA, 2009, ANN NEUROL, V66, P200, DOI 10.1002/ana.21706
   Schwamm LH, 1998, STROKE, V29, P2268, DOI 10.1161/01.STR.29.11.2268
   Snowdon DA, 1997, JAMA-J AM MED ASSOC, V277, P813, DOI 10.1001/jama.277.10.813
   Song HS, 2010, CEREBROVASC DIS, V29, P410, DOI 10.1159/000288056
   Sonnen JA, 2007, ANN NEUROL, V62, P406, DOI 10.1002/ana.21208
   Sonnen JA, 2011, ARCH NEUROL-CHICAGO, V68, P1049, DOI 10.1001/archneurol.2011.157
   Soontornniyomkij V, 2010, BRAIN PATHOL, V20, P459, DOI 10.1111/j.1750-3639.2009.00322.x
   Strozyk D, 2010, NEUROBIOL AGING, V31, P1710, DOI 10.1016/j.neurobiolaging.2008.09.011
   Suter OC, 2002, STROKE, V33, P1986, DOI 10.1161/01.STR.0000024523.82311.77
   Troncoso JC, 2008, ANN NEUROL, V64, P168, DOI 10.1002/ana.21413
   Udaka F, 2002, ANN NY ACAD SCI, V977, P411, DOI 10.1111/j.1749-6632.2002.tb04845.x
   Vermeer SE, 2007, LANCET NEUROL, V6, P611, DOI 10.1016/S1474-4422(07)70170-9
   Vinters HV, 2000, J NEUROPATH EXP NEUR, V59, P931, DOI 10.1093/jnen/59.11.931
   Viswanathan A, 2006, STROKE, V37, P2690, DOI 10.1161/01.STR.0000245091.28429.6a
   Wang LY, 2009, J AM GERIATR SOC, V57, P1975, DOI 10.1111/j.1532-5415.2009.02493.x
   Wardlaw JM, 2011, CEREBROVASC DIS, V31, P518, DOI 10.1159/000326846
   Wardlaw JM, 2008, STROKE, V39, P1327, DOI 10.1161/STROKEAHA.107.500124
   Wessels T, 2005, STROKE, V36, P757, DOI 10.1161/01.STR.0000158908.48022.d7
   White L, 2002, ANN NY ACAD SCI, V977, P9, DOI 10.1111/j.1749-6632.2002.tb04794.x
   White L, 2009, J ALZHEIMERS DIS, V18, P713, DOI 10.3233/JAD-2009-1178
   Wilson RS, 2010, NEUROLOGY, V75, P1070, DOI 10.1212/WNL.0b013e3181f39adc
   Yip AG, 2005, NEUROLOGY, V65, P259, DOI 10.1212/01.wnl.0000168863.49053.4d
   Zhu YC, 2010, STROKE, V41, P2483, DOI 10.1161/STROKEAHA.110.591586
NR 95
TC 305
Z9 330
U1 6
U2 82
PU ELSEVIER SCIENCE INC
PI NEW YORK
PA STE 800, 230 PARK AVE, NEW YORK, NY 10169 USA
SN 1474-4422
EI 1474-4465
J9 LANCET NEUROL
JI Lancet Neurol.
PD MAR
PY 2012
VL 11
IS 3
BP 272
EP 282
DI 10.1016/S1474-4422(11)70307-6
PG 11
WC Clinical Neurology
WE Science Citation Index Expanded (SCI-EXPANDED)
SC Neurosciences & Neurology
GA 902BZ
UT WOS:000301014900015
PM 22341035
OA Green Accepted
DA 2022-10-31
ER

PT J
AU Tang, CY
   Eaves, E
   Dams-O'Connor, K
   Ho, L
   Leung, E
   Wong, E
   Carpenter, D
   Ng, J
   Gordon, W
   Pasinetti, G
AF Tang, Cheuk Ying
   Eaves, Emily
   Dams-O'Connor, Kristen
   Ho, Lap
   Leung, Eric
   Wong, Edmund
   Carpenter, David
   Ng, Johnny
   Gordon, Wayne
   Pasinetti, Giulio
TI DIFFUSE DISCONNECTIVITY IN TBI: A RESTING STATE FMRI AND DTI STUDY
SO TRANSLATIONAL NEUROSCIENCE
LA English
DT Article
DE Traumatic Brain Injury (TBI); Functional magnetic resonance imaging
   (fMRI); DTI; Cognitive Function
ID TRAUMATIC BRAIN-INJURY; DEFAULT-MODE NETWORK; LATE-LIFE DEPRESSION;
   AXONAL INJURY; WORKING-MEMORY; FUNCTIONAL CONNECTIVITY;
   ALZHEIMERS-DISEASE; MRI; TASK; ABNORMALITIES
AB Diffuse axonal injury is a common pathological consequence of Traumatic Brain Injury (TBI). Diffusion Tensor Imaging is an ideal technique to study white matter integrity using the Fractional Anisotropy (FA) index which is a measure of axonal integrity and coherence. There have been several reports showing reduced FA in individuals with TBI, which suggest demyelination or reduced fiber density in white matter tracts secondary to injury. Individuals with TBI are usually diagnosed with cognitive deficits such as reduced attention span, memory and executive function. In this study we sought to investigate correlations between brain functional networks, white matter integrity, and TBI severity in individuals with TBI ranging from mild to severe. A resting state functional magnetic resonance imaging protocol was used to study the default mode network in subjects at rest. FA values were decreased throughout all white matter tracts in the mild to severe TBI subjects. FA values were also negatively correlated with TBI injury severity ratings. The default mode network showed several brain regions in which connectivity measures were higher among individuals with TBI relative to control subjects. These findings suggest that, subsequent to TBI, the brain may undergo adaptation responses at the cellular level to compensate for functional impairment due to axonal injury.
C1 [Tang, Cheuk Ying; Eaves, Emily; Leung, Eric; Wong, Edmund; Carpenter, David; Ng, Johnny] Mt Sinai Sch Med, Dept Radiol, New York, NY 10029 USA.
   [Tang, Cheuk Ying; Pasinetti, Giulio] Mt Sinai Sch Med, Dept Psychiat, New York, NY 10029 USA.
   [Dams-O'Connor, Kristen; Gordon, Wayne] Mt Sinai Sch Med, Dept Rehabil Med, New York, NY 10029 USA.
   [Pasinetti, Giulio] Mt Sinai Sch Med, Dept Neurol, New York, NY 10029 USA.
   [Pasinetti, Giulio] James J Peters Vet Affairs Med Ctr, Bronx, NY 10468 USA.
RP Tang, CY (通讯作者)，Mt Sinai Sch Med, Dept Radiol, New York, NY 10029 USA.
EM giulio.pasinetti@mssm.edu
OI Pasinetti, Giulio/0000-0002-1524-5196
FU National Center for Research Resources (NCRR), National Institutes of
   Health (NIH) [UL1RR029887]; NATIONAL CENTER FOR RESEARCH RESOURCES
   [UL1RR029887] Funding Source: NIH RePORTER; NATIONAL INSTITUTE ON AGING
   [U01AG029310] Funding Source: NIH RePORTER
FX The study was supported by discretionary funding to GMP and Grant Number
   #UL1RR029887, National Center for Research Resources (NCRR), a component
   of the National Institutes of Health (NIH). The authors would also like
   to thank the Image Analysis Core of the Mount Sinai Translational and
   Molecular Imaging Institute.
CR Arciniegas David B., 2002, Curr Treat Options Neurol, V4, P43, DOI 10.1007/s11940-002-0004-6
   Azouvi P, 2004, NEUROPSYCHOLOGIA, V42, P1260, DOI 10.1016/j.neuropsychologia.2004.01.001
   Basser PJ, 2000, MAGNET RESON MED, V44, P625, DOI 10.1002/1522-2594(200010)44:4<625::AID-MRM17>3.0.CO;2-O
   Beckmann CF, 2004, IEEE T MED IMAGING, V23, P137, DOI 10.1109/TMI.2003.822821
   Benson RR, 2007, J NEUROTRAUM, V24, P446, DOI 10.1089/neu.2006.0153
   Cherkassky VL, 2006, NEUROREPORT, V17, P1687, DOI 10.1097/01.wnr.0000239956.45448.4c
   Damoiseaux JS, 2006, P NATL ACAD SCI USA, V103, P13848, DOI 10.1073/pnas.0601417103
   Damoiseaux JS, 2011, NEUROBIOL AGING
   Davis SW, 2008, CEREB CORTEX, V18, P1201, DOI 10.1093/cercor/bhm155
   De Luca M, 2006, NEUROIMAGE, V29, P1359, DOI 10.1016/j.neuroimage.2005.08.035
   Greicius MD, 2004, P NATL ACAD SCI USA, V101, P4637, DOI 10.1073/pnas.0308627101
   Greicius MD, 2003, P NATL ACAD SCI USA, V100, P253, DOI 10.1073/pnas.0135058100
   Guskiewicz KM, 2005, NEUROSURGERY, V57, P719, DOI 10.1227/01.NEU.0000175725.75780.DD
   HAIER RJ, 1992, BRAIN RES, V570, P134, DOI 10.1016/0006-8993(92)90573-R
   HAIER RJ, 1993, BIOL APPROACHES STUD, P317
   Herrmann LL, 2008, J NEUROL NEUROSUR PS, V79, P619, DOI 10.1136/jnnp.2007.124651
   Hughes DG, 2004, NEURORADIOLOGY, V46, P550, DOI 10.1007/s00234-004-1227-x
   Huisman TAGM, 2004, AM J NEURORADIOL, V25, P370
   Kou ZF, 2010, J HEAD TRAUMA REHAB, V25, P267, DOI 10.1097/HTR.0b013e3181e54793
   Liang M, 2006, NEUROREPORT, V17, P209, DOI 10.1097/01.wnr.0000198434.06518.b8
   MacDonald CL, 2008, NEUROLOGY, V71, P1199, DOI 10.1212/01.wnl.0000327521.69520.7f
   Maruishi M, 2007, J NEUROL NEUROSUR PS, V78, P168, DOI 10.1136/jnnp.2006.097345
   McAllister TW, 1999, NEUROLOGY, V53, P1300, DOI 10.1212/WNL.53.6.1300
   McDowell S, 1997, NEUROPSYCHOLOGIA, V35, P1341, DOI 10.1016/S0028-3932(97)00082-1
   Nakamura T, 2009, PLOS ONE, V4, DOI 10.1371/journal.pone.0008220
   Nobuhara K, 2006, J NEUROL NEUROSUR PS, V77, P120, DOI 10.1136/jnnp.2004.055129
   OGAWA S, 1990, P NATL ACAD SCI USA, V87, P9868, DOI 10.1073/pnas.87.24.9868
   Qi ZG, 2010, NEUROIMAGE, V50, P48, DOI 10.1016/j.neuroimage.2009.12.025
   Rutgers DR, 2008, AM J NEURORADIOL, V29, P514, DOI 10.3174/ajnr.A0856
   Scheibel RS, 2003, BRAIN INJURY, V17, P919, DOI 10.1080/0269905031000110472
   Scheid R, 2006, ARCH NEUROL-CHICAGO, V63, P418, DOI 10.1001/archneur.63.3.418
   Schretlen DJ, 2003, INT REV PSYCHIATR, V15, P341, DOI 10.1080/09540260310001606728
   Smith SM, 2006, NEUROIMAGE, V31, P1487, DOI 10.1016/j.neuroimage.2006.02.024
   Smith SM, 2009, NEUROIMAGE, V44, P83, DOI 10.1016/j.neuroimage.2008.03.061
   Sorg C, 2007, P NATL ACAD SCI USA, V104, P18760, DOI 10.1073/pnas.0708803104
   Tang CY, 2010, INTELLIGENCE, V38, P293, DOI 10.1016/j.intell.2010.03.003
   Wozniak JR, 2007, ARCH CLIN NEUROPSYCH, V22, P555, DOI 10.1016/j.acn.2007.03.004
   Xu J, 2007, J NEUROTRAUM, V24, P753, DOI 10.1089/neu.2006.0208
NR 38
TC 36
Z9 38
U1 2
U2 19
PU VERSITA
PI WARSAW
PA SOLIPSKA 14A-1, 02-482 WARSAW, POLAND
SN 2081-3856
J9 TRANSL NEUROSCI
JI Transl. Neurosci.
PD MAR
PY 2012
VL 3
IS 1
BP 9
EP 14
DI 10.2478/s13380-012-0003-3
PG 6
WC Neurosciences
WE Science Citation Index Expanded (SCI-EXPANDED)
SC Neurosciences & Neurology
GA 951CN
UT WOS:000304698400002
PM 23459252
OA Green Accepted
DA 2022-10-31
ER

PT J
AU van Norden, AGW
   de Laat, KF
   van Dijk, EJ
   van Uden, IWM
   van Oudheusden, LJB
   Gons, RAR
   Norris, DG
   Zwiers, MP
   de Leeuw, FE
AF van Norden, Anouk G. W.
   de Laat, Karlijn F.
   van Dijk, Ewoud J.
   van Uden, Inge W. M.
   van Oudheusden, Lucas J. B.
   Gons, Rob A. R.
   Norris, David G.
   Zwiers, Marcel P.
   de Leeuw, Frank-Erik
TI Diffusion tensor imaging and cognition in cerebral small vessel disease
   The RUN DMC study
SO BIOCHIMICA ET BIOPHYSICA ACTA-MOLECULAR BASIS OF DISEASE
LA English
DT Article
DE Cerebral small vessel disease; Diffusion tensor imaging (DTI); Cognitive
   performance; White matter structural integrity; White matter lesion;
   Normal appearing white matter
ID WHITE-MATTER LESIONS; ISCHEMIC LEUKOARAIOSIS; EXECUTIVE DYSFUNCTION;
   ALZHEIMERS-DISEASE; ROTTERDAM SCAN; SPIN-ECHO; IN-VIVO; MRI; DAMAGE;
   BRAIN
AB Background: Cerebral small vessel disease (SVD) is very common in elderly and related to cognition, although this relation is weak. This might be because the underlying pathology of white matter lesions (WML) is diverse and cannot be properly appreciated with conventional FLAIR MRI. In addition, conventional MRI is not sensitive to early loss of microstructural integrity of the normal appearing white matter (NAWM), which might be an important factor. Diffusion tensor imaging (DTI) provides alternative information on microstructural white matter integrity and we have used this to investigate the relation between white matter integrity, in both WML and NAWM, and cognition among elderly with cerebral SVD.
   Methods: The RUN DMC study is a prospective cohort study among 503 independently living, non-demented elderly with cerebral SVD aged between 50 and 85 years. All subjects underwent MRI and DTI scanning. WML were segmented manually. We measured mean diffusivity (MD) and fractional anisotropy (FA), as assessed by DTI in both WML and NAWM.
   Results: Inverse relations were found between MD in the WML and NAWM and global cognitive function (beta= -.11, p<0.05; beta= -.18, p<0.001), psychomotor speed (beta= -.15, p<0.01; beta= -.18, p<0.001), concept shifting (beta= -.11, p<0.05; beta= -.10, p<0.05) and attention (beta= -.12, p<0.05; beta= -.15, p<0.001). The relation between DTI parameters in both WML and NAWM and cognitive performance was most pronounced in subjects with severe WML
   Conclusion: DTI parameters in both WML and NAWM correlate with cognitive performance, independent of SVD. DTI may be a promising tool in exploring the mechanisms of cognitive decline and could function as a surrogate marker for disease progression in therapeutic trials. This article is part of a Special Issue entitled: Imaging Brain Aging and Neurodegenerative disease. (C) 2011 Elsevier B.V. All rights reserved.
C1 [van Norden, Anouk G. W.; de Laat, Karlijn F.; van Dijk, Ewoud J.; van Uden, Inge W. M.; van Oudheusden, Lucas J. B.; Gons, Rob A. R.; de Leeuw, Frank-Erik] Radboud Univ Nijmegen, Med Ctr, Dept Neurol, Donders Inst Brain Cognit & Behav,Ctr Neurosci, NL-6500 HB Nijmegen, Netherlands.
   [Norris, David G.; Zwiers, Marcel P.] Radboud Univ Nijmegen, Donders Inst Brain Cognit & Behav, Ctr Cognit Neuroimaging, NL-6500 HB Nijmegen, Netherlands.
   [Zwiers, Marcel P.] Radboud Univ Nijmegen, Med Ctr, Dept Psychiat, Donders Inst Brain Cognit & Behav,Ctr Neurosci, NL-6500 HB Nijmegen, Netherlands.
RP de Leeuw, FE (通讯作者)，Radboud Univ Nijmegen, Med Ctr, Dept Neurol, Donders Inst Brain Cognit & Behav,Ctr Neurosci, POB 9101, NL-6500 HB Nijmegen, Netherlands.
EM a.vannorden@neuro.umcn.nl; k.delaat@neuro.umcn.nl;
   e.vandijk@neuro.umcn.nl; i.vanuden@neuro.umcn.nl;
   l.vanoudheusden@neuro.umcn.nl; rob.gons@cze.nl;
   d.norris@fcdonders.ru.nl; marcel.zwiers@fcdonders.ru.nl;
   h.deleeuw@neuro.umcn.nl
RI van Uden, Inge/E-2396-2016; van Dijk, Ewoud J/J-7951-2012; de Leeuw,
   Frank-Erik/E-4795-2012; de Leeuw, H.F./L-4479-2015; Zwiers, Marcel
   P/D-2968-2009; Norris, David G/A-1937-2010
OI Zwiers, Marcel P/0000-0001-5483-2935; Norris, David
   G/0000-0002-3699-6917; van Oudheusden, Lucas/0000-0003-0506-1032
FU Dutch Brain foundation [H04-12, F2009(1)-16]; Netherlands Organization
   for Scientific Research [40-00703-97-07197]; Internationale Stichting
   Alzheimer Onderzoek [8510]
FX F.E.d.L. and E.J.v.D.: received personal fellowships of the Dutch Brain
   foundation (H04-12; F2009(1)-16); F.E.d.L. clinical fellowship of the
   Netherlands Organization for Scientific Research (project number:
   40-00703-97-07197). This study was supported by the 'Internationale
   Stichting Alzheimer Onderzoek' (number 8510).
CR [Anonymous], 2000, DIAGN STAT MAN MENT, DOI DOI 10.1176/APPI.BOOKS.9780890423349
   Ashburner J, 2005, NEUROIMAGE, V26, P839, DOI 10.1016/j.neuroimage.2005.02.018
   Basser PJ, 2002, NMR BIOMED, V15, P456, DOI 10.1002/nbm.783
   BASSER PJ, 1994, J MAGN RESON SER B, V103, P247, DOI 10.1006/jmrb.1994.1037
   Bozzali M, 2002, J NEUROL NEUROSUR PS, V72, P742, DOI 10.1136/jnnp.72.6.742
   Bronge L, 2002, DEMENT GERIATR COGN, V13, P205, DOI 10.1159/000057698
   Bucur B, 2008, NEUROBIOL AGING, V29, P1070, DOI 10.1016/j.neurobiolaging.2007.02.008
   Chabriat H, 1999, STROKE, V30, P2637, DOI 10.1161/01.STR.30.12.2637
   Charlton RA, 2010, J NEUROL NEUROSUR PS, V81, P13, DOI 10.1136/jnnp.2008.167288
   de Groot JC, 2000, ARCH GEN PSYCHIAT, V57, P1071, DOI 10.1001/archpsyc.57.11.1071
   de Groot JC, 2000, ANN NEUROL, V47, P145
   de Leeuw FE, 2001, J NEUROL NEUROSUR PS, V70, P9, DOI 10.1136/jnnp.70.1.9
   Della Nave R, 2007, AM J NEURORADIOL, V28, P1313, DOI 10.3174/ajnr.A0555
   Erkinjuntti T, 2002, CEREBROVASC DIS, V13, P58, DOI 10.1159/000049152
   FOLSTEIN MF, 1975, J PSYCHIAT RES, V12, P189, DOI 10.1016/0022-3956(75)90026-6
   Gelb DJ, 1999, ARCH NEUROL-CHICAGO, V56, P33, DOI 10.1001/archneur.56.1.33
   Gold BT, 2010, NEUROBIOL AGING, V31, P512, DOI 10.1016/j.neurobiolaging.2008.04.005
   Herve D, 2005, STROKE, V36, P2384, DOI 10.1161/01.STR.0000185678.26296.38
   Hochstenbach J, 1998, J CLIN EXP NEUROPSYC, V20, P503, DOI 10.1076/jcen.20.4.503.1471
   HOUX PJ, 1993, EXP AGING RES, V19, P209, DOI 10.1080/03610739308253934
   Jones DK, 1999, STROKE, V30, P393, DOI 10.1161/01.STR.30.2.393
   Lezak MD., 1976, NEUROPSYCHOLOGICAL A
   Mahurin RK, 1996, CLIN NEUROPSYCHOL, V10, P43, DOI 10.1080/13854049608406662
   Matsusue Eiji, 2006, Magn Reson Med Sci, V5, P99, DOI 10.2463/mrms.5.99
   Medina D, 2006, NEUROBIOL AGING, V27, P663, DOI 10.1016/j.neurobiolaging.2005.03.026
   Nitkunan A, 2008, STROKE, V39, P1999, DOI 10.1161/STROKEAHA.107.507475
   O'Sullivan M, 2004, J NEUROL NEUROSUR PS, V75, P441, DOI 10.1136/jnnp.2003.014910
   O'Sullivan M, 2005, NEUROLOGY, V65, P1584, DOI 10.1212/01.wnl.0000184480.07394.fb
   Osterrieth PA, 1944, ARCH PSYCHOL-GENEVE, V30, P206
   Pierpaoli C, 1996, RADIOLOGY, V201, P637, DOI 10.1148/radiology.201.3.8939209
   Reese TG, 2003, MAGN RESON MED, V49, P177, DOI 10.1002/mrm.10308
   Shenkin SD, 2005, CEREBROVASC DIS, V20, P310, DOI 10.1159/000087930
   Stebbins GT, 2007, JAIDS-J ACQ IMM DEF, V46, P564, DOI 10.1097/QAI.0b013e318159d807
   STERNBERG S, 1969, AM SCI, V57, P421
   Taylor WD, 2007, AM J ROENTGENOL, V188, P1695, DOI 10.2214/AJR.06.1163
   Topakian R, 2010, J NEUROL NEUROSUR PS, V81, P192, DOI 10.1136/jnnp.2009.172072
   Van der Elst W, 2005, J INT NEUROPSYCH SOC, V11, P290, DOI 10.1017/S1355617705050344
   van Norden AGW, 2011, BMC NEUROL, V11, DOI 10.1186/1471-2377-11-29
   Vermeer SE, 2003, NEW ENGL J MED, V348, P1215, DOI 10.1056/NEJMoa022066
   Vernooij MW, 2007, NEW ENGL J MED, V357, P1821, DOI 10.1056/NEJMoa070972
   Vernooij MW, 2009, ARCH GEN PSYCHIAT, V66, P545, DOI 10.1001/archgenpsychiatry.2009.5
   Werring DJ, 1999, NEUROLOGY, V52, P1626, DOI 10.1212/WNL.52.8.1626
   Xu Q, 2010, DEMENT GERIATR COGN, V30, P317, DOI 10.1159/000320491
   Yoshiura T, 2002, NEUROREPORT, V13, P2299, DOI 10.1097/00001756-200212030-00026
   Zhang Y, 2007, NEUROLOGY, V68, P13, DOI 10.1212/01.wnl.0000250326.77323.01
NR 45
TC 59
Z9 59
U1 0
U2 8
PU ELSEVIER SCIENCE BV
PI AMSTERDAM
PA PO BOX 211, 1000 AE AMSTERDAM, NETHERLANDS
SN 0925-4439
J9 BBA-MOL BASIS DIS
JI Biochim. Biophys. Acta-Mol. Basis Dis.
PD MAR
PY 2012
VL 1822
IS 3
SI SI
BP 401
EP 407
DI 10.1016/j.bbadis.2011.04.008
PG 7
WC Biochemistry & Molecular Biology; Biophysics; Cell Biology
WE Science Citation Index Expanded (SCI-EXPANDED)
SC Biochemistry & Molecular Biology; Biophysics; Cell Biology
GA 899HM
UT WOS:000300807000011
PM 21549191
OA Bronze
DA 2022-10-31
ER

PT J
AU van Norden, AGW
   de Laat, KF
   Fick, I
   van Uden, IM
   van Oudheusden, LJB
   Gons, RAR
   Norris, DG
   Zwiers, MP
   Kessels, RPC
   de Leeuw, FE
AF van Norden, Anouk G. W.
   de Laat, Karlijn F.
   Fick, Ilma
   van Uden, Ingew. M.
   van Oudheusden, Lucas J. B.
   Gons, Rob A. R.
   Norris, David G.
   Zwiers, Marcel P.
   Kessels, Roy P. C.
   de Leeuw, Frank-Erik
TI Diffusion tensor imaging of the hippocampus and verbal memory
   performance: The RUN DMC Study
SO HUMAN BRAIN MAPPING
LA English
DT Article
DE cognition; memory; dementia; elderly; cerebral small vessel disease;
   hippocampus; imaging; magnetic resonance imaging; diffusion tensor
   imaging
ID MILD COGNITIVE IMPAIRMENT; WHITE-MATTER LESIONS; MEDIAL TEMPORAL-LOBE;
   ALZHEIMERS-DISEASE; VASCULAR DEMENTIA; LEARNING TEST;
   DIAGNOSTIC-CRITERIA; ROTTERDAM SCAN; MRI; BRAIN
AB Background: Cerebral small vessel disease (SVD) and hippocampal atrophy are related to verbal memory failures and may ultimately result in Alzheimer's disease. However, verbal memory failures are often present before structural changes on conventional MRI appear. Changes in microstructural integrity of the hippocampus, which cannot be detected with conventional MRI, may be the underlying pathological substrate. With diffusion tensor imaging (DTI), we investigated the relation between the microstructural integrity of the hippocampus and verbal memory performance in 503 nondemented elderly with SVD. Methods: The Radboud University Nijmegen Diffusion tensor and Magnetic resonance imaging Cohort study is a prospective cohort study among 503 nondemented elderly with cerebral SVD aged between 50 and 85 years. All participants underwent T1 MPRAGE, fluid-attenuated inversion recovery, DTI scanning and the Rey Auditory Verbal Learning Test. After manual segmentation of the hippocampi, we calculated the mean diffusivity (MD) and fractional anisotropy in both hippocampi. The relation between memory performance and hippocampal DTI parameters was adjusted for age, sex, education, depressive symptoms, hippocampal, and white-matter lesions volume and lacunar infarcts. Results: We found inverse relations between hippocampal MD and verbal memory performance (beta = -0.22; P < 0.001), immediate recall (beta = -0.22; P < 0.001), delayed recall (beta = -0.20; P < 0.001), and forgetting rate (beta = -0.13; P = 0.025), most pronounced in participants with a normal hippocampal volume. Conclusion: Microstructural integrity of the hippocampus assessed by DTI is related to verbal memory performance in elderly with SVD, also in participants with an intact appearing hippocampus. Changes in hippocampal microstructure may be an early marker of underlying neurodegenerative disease, before macrostructural (i.e., volumetric) changes occur. Hum Brain Mapp, 2012. (C) 2011 Wiley Periodicals, Inc.
C1 [van Norden, Anouk G. W.; de Laat, Karlijn F.; Fick, Ilma; van Uden, Ingew. M.; van Oudheusden, Lucas J. B.; Gons, Rob A. R.; de Leeuw, Frank-Erik] Radboud Univ Nijmegen, Med Ctr, Donders Inst Brain Cognit & Behav, Ctr Neurosci,Dept Neurol, NL-6500 HB Nijmegen, Netherlands.
   [Norris, David G.; Zwiers, Marcel P.; Kessels, Roy P. C.] Radboud Univ Nijmegen, Ctr Cognit Neuroimaging, Donders Inst Brain Cognit & Behav, NL-6500 HE Nijmegen, Netherlands.
   [Zwiers, Marcel P.] Radboud Univ Nijmegen, Dept Psychiat, Donders Inst Brain Cognit & Behav, Ctr Neurosci,Dept Neurol, NL-6500 HB Nijmegen, Netherlands.
   [Kessels, Roy P. C.] Radboud Univ Nijmegen, Ctr Cognit, Donders Inst Brain Cognit & Behav, NL-6500 HE Nijmegen, Netherlands.
   [Kessels, Roy P. C.] Radboud Univ Nijmegen, Med Ctr, Dept Med Psychol, NL-6500 HB Nijmegen, Netherlands.
   [Kessels, Roy P. C.] Radboud Univ Nijmegen, Med Ctr, Dept Geriatr, NL-6500 HB Nijmegen, Netherlands.
RP de Leeuw, FE (通讯作者)，Radboud Univ Nijmegen, Med Ctr, Donders Inst Brain Cognit & Behav, Ctr Neurosci,Dept Neurol, NL-6500 HB Nijmegen, Netherlands.
EM h.deleeuw@neuro.umcn.nl
RI van Uden, Inge/E-2396-2016; Norris, David G/A-1937-2010; de Leeuw,
   Frank-Erik/E-4795-2012; Kessels, Roy P.C./D-1902-2010; Zwiers, Marcel
   P/D-2968-2009; de Leeuw, H.F./L-4479-2015
OI Norris, David G/0000-0002-3699-6917; Kessels, Roy
   P.C./0000-0001-9500-9793; Zwiers, Marcel P/0000-0001-5483-2935; van
   Oudheusden, Lucas/0000-0003-0506-1032
FU Dutch Brain foundation [H04-12]; Netherlands Organization for Scientific
   Research (VIDI) [40-00703-97-07197, 452-08-005]
FX Contract grant sponsor: The Dutch Brain foundation; Contract grant
   number: H04-12; Contract grant sponsor: The Netherlands Organization for
   Scientific Research; Contract grant number: 40-00703-97-07197 and
   452-08-005 (VIDI innovational grant to RPCK).
CR Babiloni C, 2009, HUM BRAIN MAPP, V30, P2077, DOI 10.1002/hbm.20648
   Basser PJ, 2002, NMR BIOMED, V15, P456, DOI 10.1002/nbm.783
   BASSER PJ, 1994, J MAGN RESON SER B, V103, P247, DOI 10.1006/jmrb.1994.1037
   BRAAK H, 1991, ACTA NEUROPATHOL, V82, P239, DOI 10.1007/BF00308809
   Charlton RA, 2006, NEUROLOGY, V66, P217, DOI 10.1212/01.wnl.0000194256.15247.83
   Colliot O, 2008, RADIOLOGY, V248, P194, DOI 10.1148/radiol.2481070876
   de Groot JC, 2000, ARCH GEN PSYCHIAT, V57, P1071, DOI 10.1001/archpsyc.57.11.1071
   de Groot JC, 2000, ANN NEUROL, V47, P145
   de Groot JC, 2002, ANN NEUROL, V52, P335, DOI 10.1002/ana.10294
   de Leeuw FE, 2004, NEUROLOGY, V62, P310, DOI 10.1212/01.WNL.0000103289.03648.AD
   de Leeuw FE, 2001, J NEUROL NEUROSUR PS, V70, P9, DOI 10.1136/jnnp.70.1.9
   de Leeuw FE, 2006, STROKE, V37, P2248, DOI 10.1161/01.STR.0000236555.87674.e1
   Dubois B, 2007, LANCET NEUROL, V6, P734, DOI 10.1016/S1474-4422(07)70178-3
   DUVERNOY HM, 1997, HUMAN HIPPOCAMPUS FU
   Erkinjuntti T, 2002, CEREBROVASC DIS, V13, P58, DOI 10.1159/000049152
   Esiri MM, 2001, LANCET, V357, P169
   Fellgiebel A, 2006, PSYCHIAT RES-NEUROIM, V146, P283, DOI 10.1016/j.pscychresns.2006.01.006
   Fellgiebel A, 2004, DEMENT GERIATR COGN, V18, P101, DOI 10.1159/000077817
   FOLSTEIN MF, 1975, J PSYCHIAT RES, V12, P189, DOI 10.1016/0022-3956(75)90026-6
   Gelb DJ, 1999, ARCH NEUROL-CHICAGO, V56, P33, DOI 10.1001/archneur.56.1.33
   Geuze E, 2005, MOL PSYCHIATR, V10, P160, DOI 10.1038/sj.mp.4001579
   Haut KM, 2006, NEUROIMAGE, V32, P411, DOI 10.1016/j.neuroimage.2006.01.044
   Herve D, 2005, STROKE, V36, P2384, DOI 10.1161/01.STR.0000185678.26296.38
   Heun R, 2006, DEMENT GERIATR COGN, V22, P165, DOI 10.1159/000094558
   Hochstenbach J, 1998, J CLIN EXP NEUROPSYC, V20, P503, DOI 10.1076/jcen.20.4.503.1471
   Kantarci K, 2005, NEUROLOGY, V64, P902, DOI 10.1212/01.WNL.0000153076.46126.E9
   Kantarci K, 2002, DEMENT GERIATR COGN, V14, P198, DOI 10.1159/000066021
   Korf ESC, 2004, NEUROLOGY, V63, P94, DOI 10.1212/01.WNL.0000133114.92694.93
   Launer LJ, 2008, NEUROBIOL AGING, V29, P1587, DOI 10.1016/j.neurobiolaging.2007.03.008
   Mai JK, 2007, ATLAS HUMAN BRAIN
   MCKHANN G, 1984, NEUROLOGY, V34, P939, DOI 10.1212/WNL.34.7.939
   Morris JC, 2001, ARCH NEUROL-CHICAGO, V58, P397, DOI 10.1001/archneur.58.3.397
   Muller MJ, 2007, NEUROBIOL AGING, V28, P398, DOI 10.1016/j.neurobiolaging.2006.01.009
   Pierpaoli C, 1996, RADIOLOGY, V201, P637, DOI 10.1148/radiology.201.3.8939209
   RADLOFF L S, 1977, Applied Psychological Measurement, V1, P385, DOI 10.1177/014662167700100306
   Roman GC, 2002, LANCET NEUROL, V1, P426, DOI 10.1016/S1474-4422(02)00190-4
   ROMAN GC, 1993, NEUROLOGY, V43, P250, DOI 10.1212/WNL.43.2.250
   SHAYWITZ BA, 1995, NATURE, V373, P607, DOI 10.1038/373607a0
   Sommer IEC, 2004, BRAIN, V127, P1845, DOI 10.1093/brain/awh207
   Squire LR, 2004, ANNU REV NEUROSCI, V27, P279, DOI 10.1146/annurev.neuro.27.070203.144130
   Strange BA, 2002, J NEUROSCI, V22, P523, DOI 10.1523/JNEUROSCI.22-02-00523.2002
   VAKIL E, 1993, J CLIN PSYCHOL, V49, P883, DOI 10.1002/1097-4679(199311)49:6<883::AID-JCLP2270490616>3.0.CO;2-6
   van De Pol LA, 2006, J NEUROL NEUROSUR PS, V77, P439, DOI 10.1136/jnnp.2005.075341
   Van der Elst W, 2005, J INT NEUROPSYCH SOC, V11, P290, DOI 10.1017/S1355617705050344
   van Norden AGW, 2008, NEUROLOGY, V71, P1152, DOI 10.1212/01.wnl.0000327564.44819.49
   Vermeer SE, 2003, NEW ENGL J MED, V348, P1215, DOI 10.1056/NEJMoa022066
   Vernooij MW, 2007, NEW ENGL J MED, V357, P1821, DOI 10.1056/NEJMoa070972
   Wahlund LO, 2001, STROKE, V32, P1318, DOI 10.1161/01.STR.32.6.1318
   Wais PE, 2006, NEURON, V49, P459, DOI 10.1016/j.neuron.2005.12.020
   Yushkevich PA, 2006, NEUROIMAGE, V31, P1116, DOI 10.1016/j.neuroimage.2006.01.015
NR 50
TC 35
Z9 35
U1 1
U2 26
PU WILEY-BLACKWELL
PI MALDEN
PA COMMERCE PLACE, 350 MAIN ST, MALDEN 02148, MA USA
SN 1065-9471
J9 HUM BRAIN MAPP
JI Hum. Brain Mapp.
PD MAR
PY 2012
VL 33
IS 3
BP 542
EP 551
DI 10.1002/hbm.21231
PG 10
WC Neurosciences; Neuroimaging; Radiology, Nuclear Medicine & Medical
   Imaging
WE Science Citation Index Expanded (SCI-EXPANDED)
SC Neurosciences & Neurology; Radiology, Nuclear Medicine & Medical Imaging
GA 888LD
UT WOS:000300004100005
PM 21391278
OA Green Published
DA 2022-10-31
ER

PT J
AU Wang, Y
   West, JD
   Flashman, LA
   Wishart, HA
   Santulli, RB
   Rabin, LA
   Pare, N
   Arfanakis, K
   Saykin, AJ
AF Wang, Yang
   West, John D.
   Flashman, Laura A.
   Wishart, Heather A.
   Santulli, Robert B.
   Rabin, Laura A.
   Pare, Nadia
   Arfanakis, Konstantinos
   Saykin, Andrew J.
TI Selective changes in white matter integrity in MCI and older adults with
   cognitive complaints
SO BIOCHIMICA ET BIOPHYSICA ACTA-MOLECULAR BASIS OF DISEASE
LA English
DT Article
DE Alzheimer's disease; Diffusion tensor imaging; Mild cognitive
   impairment; Hippocampus; Memory; Diffusivity
ID ALZHEIMERS-DISEASE; DIFFUSION; IMPAIRMENT; BRAIN; ATROPHY; MRI;
   MICROSTRUCTURE; DIFFUSIVITIES; CONVERSION; MEMORY
AB Background: White matter changes measured using diffusion tensor imaging have been reported in Alzheimer's disease and amnestic mild cognitive impairment, but changes in earlier pre-mild cognitive impairment stages have not been fully investigated.
   Methods: In a cross-sectional analysis, older adults with mild cognitive impairment (n = 28), older adults with cognitive complaints but without psychometric impairment (n = 29) and healthy controls (n = 35) were compared. Measures included whole-brain diffusion tensor imaging. T1-weighted structural magnetic resonance imaging, and neuropsychological assessment. Diffusion images were analyzed using Tract-Based Spatial Statistics. Voxel-wise fractional anisotropy and mean, axial, and radial diffusivities were assessed and compared between groups. Significant tract clusters were extracted in order to perform further region of interest comparisons. Brain volume was estimated using FreeSurfer based on T1 structural images.
   Results: The mild cognitive impairment group showed lower fractional anisotropy and higher radial diffusivity than controls in bilateral parahippocampal white matter. When comparing extracted diffusivity measurements from bilateral parahippocampal white matter clusters, the cognitive complaint group had values that were intermediate to the mild cognitive impairment and healthy control groups. Group difference in diffusion tensor imaging measures remained significant after controlling for hippocampal atrophy. Across the entire sample, diffusion tensor imaging indices in parahippocampal white matter were correlated with memory function.
   Conclusions: These findings are consistent with previous results showing changes in parahippocampal white matter in Alzheimer's disease and mild cognitive impairment compared to controls. The intermediate pattern found in the cognitive complaint group suggests the potential of diffusion tensor imaging to contribute to earlier detection of neurodegenerative changes during prodromal stages. This article is part of a Special Issue entitled: Imaging Brain Aging and Neurodegenerative disease. (C) 2011 Elsevier B.V. All rights reserved.
C1 [Wang, Yang; West, John D.; Saykin, Andrew J.] Indiana Univ Sch Med, Dept Radiol & Imaging Sci, Ctr Neuroimaging, Indianapolis, IN 46202 USA.
   [Flashman, Laura A.; Wishart, Heather A.; Santulli, Robert B.; Saykin, Andrew J.] Dartmouth Med Sch, Dept Psychiat, Brain Imaging Lab, Lebanon, NH USA.
   [Rabin, Laura A.] CUNY Brooklyn Coll, Brooklyn, NY 11210 USA.
   [Rabin, Laura A.] CUNY, Grad Ctr, Brooklyn, NY 11210 USA.
   [Pare, Nadia] Nebraska Med Ctr, Omaha, NE USA.
   [Arfanakis, Konstantinos] IIT, Dept Biomed Engn, Chicago, IL 60616 USA.
RP Saykin, AJ (通讯作者)，Indiana Univ Sch Med, Dept Radiol & Imaging Sci, Ctr Neuroimaging, 950 W Walnut St,R2 E124, Indianapolis, IN 46202 USA.
EM asaykin@iupui.edu
RI Arfanakis, Konstantinos/AAN-3148-2021; Saykin, Andrew/A-1318-2007
OI Arfanakis, Konstantinos/0000-0001-9705-597X; Saykin,
   Andrew/0000-0002-1376-8532
FU National Institutes of Health, NIA [R01 AG19771, P30 AG10133-18S1];
   Indiana Economic Development Corporation, IEDC [87884]; PI of an Indiana
   CTSI [UL1 RR025761]; NATIONAL CANCER INSTITUTE [R01CA101318] Funding
   Source: NIH RePORTER; NATIONAL CENTER FOR RESEARCH RESOURCES
   [UL1RR025761] Funding Source: NIH RePORTER; NATIONAL INSTITUTE OF
   BIOMEDICAL IMAGING AND BIOENGINEERING [R21EB006525] Funding Source: NIH
   RePORTER; NATIONAL INSTITUTE OF NEUROLOGICAL DISORDERS AND STROKE
   [R03NS056228, K23NS045830] Funding Source: NIH RePORTER; NATIONAL
   INSTITUTE ON AGING [SC2AG039235, R01AG019771, RC2AG036535, U01AG032984,
   P30AG010133] Funding Source: NIH RePORTER
FX This study was supported in part by grants from National Institutes of
   Health, NIA R01 AG19771 and Indiana Economic Development Corporation,
   IEDC #87884 (to AJS); National Institutes of Health, NIA P30
   AG10133-18S1 Core Supplement to Drs. B. Ghetti and AJS: Dr. Wang
   receives research support from Siemens AG [PI] and UL1 RR025761 [PI of
   an Indiana CTSI pilot project].
CR Acosta-Cabronero J, 2010, BRAIN, V133, P529, DOI 10.1093/brain/awp257
   Alexander AL, 2007, NEUROTHERAPEUTICS, V4, P316, DOI 10.1016/j.nurt.2007.05.011
   BASSER PJ, 1994, BIOPHYS J, V66, P259, DOI 10.1016/S0006-3495(94)80775-1
   Bava S, 2010, BRAIN RES, V1327, P38, DOI 10.1016/j.brainres.2010.02.066
   Beaulieu C, 2002, NMR BIOMED, V15, P435, DOI 10.1002/nbm.782
   Behrens TEJ, 2003, MAGN RESON MED, V50, P1077, DOI 10.1002/mrm.10609
   Bosch B, 2010, NEUROBIOL AGING
   Burzynska AZ, 2010, NEUROIMAGE, V49, P2104, DOI 10.1016/j.neuroimage.2009.09.041
   Carlesimo GA, 2010, NEUROLOGY, V74, P194, DOI 10.1212/WNL.0b013e3181cb3e39
   Chao LL, 2010, NEUROBIOL AGING, V31, P368, DOI 10.1016/j.neurobiolaging.2008.05.004
   Chua TC, 2008, CURR OPIN NEUROL, V21, P83, DOI 10.1097/WCO.0b013e3282f4594b
   Delis D. C., 2000, CVLT 2 CALIFORNIA VE, DOI DOI 10.1016/j.schres.2003.09.011
   DELIS DC, 2001, DELISKAPLAN EXECUTIV
   Fischl B, 2002, NEURON, V33, P341, DOI 10.1016/S0896-6273(02)00569-X
   FOLSTEIN MF, 1975, J PSYCHIAT RES, V12, P189, DOI 10.1016/0022-3956(75)90026-6
   Gold BT, 2010, NEUROIMAGE, V52, P1487, DOI 10.1016/j.neuroimage.2010.05.036
   Goodglass H., 2001, TEST BOSTON DIAGNOST, V3a, DOI DOI 10.1007/SPRINGERREFERENCE_183639
   Hasan KM, 2001, J MAGN RESON IMAGING, V13, P769, DOI 10.1002/jmri.1107
   Heaton R., 1993, WISCONSIN CARD SORTI
   JORM AF, 1989, PSYCHOL MED, V19, P1015, DOI 10.1017/S0033291700005742
   Jurica P.J., 2001, DEMENTIA RATING SCAL
   Kantarci K, 2010, NEUROLOGY, V74, P1814, DOI 10.1212/WNL.0b013e3181e0f7cf
   Liu YW, 2011, NEUROBIOL AGING, V32, P1558, DOI 10.1016/j.neurobiolaging.2009.10.006
   Menzler K, 2011, NEUROIMAGE, V54, P2557, DOI 10.1016/j.neuroimage.2010.11.029
   Michielse S, 2010, NEUROIMAGE, V52, P1190, DOI 10.1016/j.neuroimage.2010.05.019
   Nichols TE, 2002, HUM BRAIN MAPP, V15, P1, DOI 10.1002/hbm.1058
   Petersen RC, 1999, ARCH NEUROL-CHICAGO, V56, P303, DOI 10.1001/archneur.56.3.303
   Petersen RC, 2004, J INTERN MED, V256, P183, DOI 10.1111/j.1365-2796.2004.01388.x
   Rabin LA, 2009, AGING NEUROPSYCHOL C, V16, P357, DOI 10.1080/13825580902825220
   Risacher SL, 2010, NEUROBIOL AGING, V31, P1401, DOI 10.1016/j.neurobiolaging.2010.04.029
   Rogalski EJ, 2009, BEHAV NEUROL, V21, P51, DOI [10.3233/BEN-2009-0235, 10.1155/2009/408037]
   Salat DH, 2010, NEUROBIOL AGING, V31, P244, DOI 10.1016/j.neurobiolaging.2008.03.013
   SANTULLI RB, 2005, ALZH ASS INT C PREV
   Saykin AJ, 2006, NEUROLOGY, V67, P834, DOI 10.1212/01.wnl.0000234032.77541.a2
   Saykin A.J., 1992, NEUROBEHAVIORAL FUNC
   Shen L, 2010, BRAIN IMAGING BEHAV, V4, P86, DOI 10.1007/s11682-010-9088-x
   Smith CD, 2010, NEUROBIOL AGING, V31, P1122, DOI 10.1016/j.neurobiolaging.2008.08.006
   Smith SM, 2006, NEUROIMAGE, V31, P1487, DOI 10.1016/j.neuroimage.2006.02.024
   Song SK, 2002, NEUROIMAGE, V17, P1429, DOI 10.1006/nimg.2002.1267
   Sperling RA, 2011, ALZHEIMERS DEMENT, V7, P280, DOI 10.1016/j.jalz.2011.03.003
   Stenset V, 2011, NEUROBIOL AGING, V32, P581, DOI 10.1016/j.neurobiolaging.2009.04.014
   Teipel SJ, 2010, NEUROIMAGE, V49, P2021, DOI 10.1016/j.neuroimage.2009.10.067
   Teipel SJ, 2009, J ALZHEIMERS DIS, V17, P571, DOI 10.3233/JAD-2009-1077
   Wang PJ, 2006, NEUROBIOL AGING, V27, P1613, DOI 10.1016/j.neurobiolaging.2005.09.035
   WARD BD, 1997, SIMULTANEOUS INFEREN
   Wechsler D., 1997, WECHSLER MEMORY SCAL
   Wheeler-Kingshott CAM, 2009, MAGN RESON MED, V61, P1255, DOI 10.1002/mrm.21965
   YESAVAGE JA, 1983, J PSYCHIATR RES, V17, P37, DOI 10.1016/0022-3956(82)90033-4
NR 48
TC 79
Z9 82
U1 0
U2 17
PU ELSEVIER SCIENCE BV
PI AMSTERDAM
PA PO BOX 211, 1000 AE AMSTERDAM, NETHERLANDS
SN 0925-4439
J9 BBA-MOL BASIS DIS
JI Biochim. Biophys. Acta-Mol. Basis Dis.
PD MAR
PY 2012
VL 1822
IS 3
SI SI
BP 423
EP 430
DI 10.1016/j.bbadis.2011.08.002
PG 8
WC Biochemistry & Molecular Biology; Biophysics; Cell Biology
WE Science Citation Index Expanded (SCI-EXPANDED)
SC Biochemistry & Molecular Biology; Biophysics; Cell Biology
GA 899HM
UT WOS:000300807000014
PM 21867750
OA Green Accepted, Bronze
DA 2022-10-31
ER

PT J
AU Zheng, L
   Mack, WJ
   Chui, HC
   Heflin, L
   Mungas, D
   Reed, B
   DeCarli, C
   Weiner, MW
   Kramer, JH
AF Zheng, Ling
   Mack, Wendy J.
   Chui, Helena C.
   Heflin, Lara
   Mungas, Dan
   Reed, Bruce
   DeCarli, Charles
   Weiner, Michael W.
   Kramer, Joel H.
TI Coronary Artery Disease Is Associated with Cognitive Decline Independent
   of Changes on Magnetic Resonance Imaging in Cognitively Normal Elderly
   Adults
SO JOURNAL OF THE AMERICAN GERIATRICS SOCIETY
LA English
DT Article
DE cognitively normal elderly adults; coronary artery disease; cognitive
   decline; magnetic resonance imaging
ID CARDIOVASCULAR RISK-FACTORS; MIDDLE-AGED ADULTS; WHITE-MATTER;
   ALZHEIMERS-DISEASE; ROTTERDAM SCAN; BRAIN ATROPHY; DEMENTIA; HEALTH;
   HIPPOCAMPAL; PROGRESSION
AB OBJECTIVES: To examine in cognitively normal elderly adults whether vascular factors predict cognitive decline and whether these associations are mediated by magnetic resonance imaging (MRI) measures of subclinical vascular brain injury.
   DESIGN: Prospective multisite longitudinal study of subcortical ischemic vascular diseases.
   SETTING: Memory and aging centers in California.
   PARTICIPANTS: Seventy-four participants who were cognitively normal at entry and underwent at least two neuropsychological evaluations and two MRI examinations over an average follow-up of 6.9 years.
   MEASUREMENTS: Item response theory was used to create composite scores of global, verbal memory, and executive functioning. Volumetric MRI measures included white matter hyperintensities (WMHs), silent brain infarcts (SBIs), hippocampus, and cortical gray matter (CGM). Linear mixed-effects models were used to examine the associations between vascular factors, MRI measures, and cognitive scores. RESULTS: History of coronary artery disease (CAD) was associated with greater declines in global cognition, verbal memory, and executive function. The CAD associations remained after controlling for changes in WMHs, SBIs, and hippocampal and CGM volumes.
   CONCLUSION: History of CAD may be a surrogate marker for clinically significant atherosclerosis, which also affects the brain. Structural MRI measures of WMHs and SBIs do not fully capture the potential adverse effects of atherosclerosis on the brain. Future longitudinal studies of cognition should incorporate direct measures of atherosclerosis in cerebral arteries, as well as more sensitive neuroimaging measures. J Am Geriatr Soc 60:499-504, 2012.
C1 [Zheng, Ling; Chui, Helena C.] Univ So Calif, Dept Neurol, Keck Sch Med, Los Angeles, CA 90033 USA.
   [Mack, Wendy J.] Univ So Calif, Dept Prevent Med, Keck Sch Med, Los Angeles, CA 90033 USA.
   [Heflin, Lara] Vet Adm Palo Alto Healthcare Syst, Palo Alto, CA USA.
   [Mungas, Dan; Reed, Bruce; DeCarli, Charles] Univ Calif Davis, Sch Med, Dept Neurol, Davis, CA 95616 USA.
   [Weiner, Michael W.] Vet Adm No Calif Hlth Care Syst, Mather, CA USA.
   [Weiner, Michael W.] Univ Calif San Francisco, Sch Med, Dept Radiol, San Francisco, CA 94143 USA.
   [Kramer, Joel H.] Univ Calif San Francisco, Sch Med, Dept Psychiat, San Francisco, CA 94143 USA.
RP Zheng, L (通讯作者)，Univ So Calif, Dept Neurol, Keck Sch Med, 2020 Zonal Ave,IRD 930, Los Angeles, CA 90033 USA.
EM lzheng@usc.edu
RI DeCarli, Charles/B-5541-2009
FU National Institute on Aging [P01 AG12435, P50 AG05142]; National
   Institutes of Health; NATIONAL INSTITUTE ON AGING [P01AG012435,
   P30AG010129, P50AG005142] Funding Source: NIH RePORTER
FX The authors have no financial or any other kind of personal conflicts
   with this paper. This research was supported in part by National
   Institute on Aging Grants P01 AG12435 and P50 AG05142.; The data used in
   this manuscript are from a study funded by National Institutes of Health
   "The aging brain: Vasculature, ischemia and behavior program project."
   The sponsor played no role in the design, method, analysis, or
   preparation of the manuscript.
CR Blair CK, 2005, NEUROLOGY, V64, P268, DOI 10.1212/01.WNL.0000149643.91367.8A
   Borowicz LM, 1996, J CARDIOTHOR VASC AN, V10, P105, DOI 10.1016/S1053-0770(96)80185-6
   Breteler MMB, 2000, ANN NY ACAD SCI, V903, P457, DOI 10.1111/j.1749-6632.2000.tb06399.x
   Carey CL, 2008, STROKE, V39, P397, DOI 10.1161/STROKEAHA.107.491795
   Cechetto David F, 2008, Expert Rev Neurother, V8, P743, DOI 10.1586/14737175.8.5.743
   Cerhan JR, 1998, GERONTOLOGY, V44, P95, DOI 10.1159/000021991
   Chui HC, 2006, ANN NEUROL, V60, P677, DOI 10.1002/ana.21009
   Debette S, 2010, STROKE, V41, P600, DOI 10.1161/STROKEAHA.109.570044
   Fein G, 2000, NEUROLOGY, V55, P1626, DOI 10.1212/WNL.55.11.1626
   Gunning-Dixon FM, 2000, NEUROPSYCHOLOGY, V14, P224, DOI 10.1037//0894-4105.14.2.224
   Jagust WJ, 2008, ANN NEUROL, V63, P72, DOI 10.1002/ana.21296
   Jouvent E, 2007, STROKE, V38, P1786, DOI 10.1161/STROKEAHA.106.478263
   Knopman D, 2001, NEUROLOGY, V56, P42, DOI 10.1212/WNL.56.1.42
   Kramer JH, 2007, NEUROPSYCHOLOGY, V21, P412, DOI 10.1037/0894-4105.21.4.412
   Llewellyn DJ, 2008, BMC NEUROL, V8, DOI 10.1186/1471-2377-8-12
   Lloyd-Jones D, 2010, CIRCULATION, V121, P948, DOI 10.1161/CIRCULATIONAHA.109.192666
   Longstreth WT, 2005, STROKE, V36, P56, DOI 10.1161/01.STR.0000149625.99732.69
   McNeill AM, 2006, J AM GERIATR SOC, V54, P1317, DOI 10.1111/j.1532-5415.2006.00862.x
   Mungas D, 2003, NEUROPSYCHOLOGY, V17, P380, DOI 10.1037/0894-4105.17.3.380
   O'Sullivan M, 2004, NEUROLOGY, V62, P702, DOI 10.1212/01.WNL.0000113760.72706.D2
   Pavlik VN, 2005, NEUROEPIDEMIOLOGY, V24, P42, DOI 10.1159/000081049
   Reed BR, 2007, BRAIN, V130, P731, DOI 10.1093/brain/awl385
   Saxton J, 2000, NEUROEPIDEMIOLOGY, V19, P312, DOI 10.1159/000026270
   Schmidt R, 2005, ANN NEUROL, V58, P610, DOI 10.1002/ana.20630
   Selnes OA, 1999, ANN THORAC SURG, V67, P1669, DOI 10.1016/S0003-4975(99)00258-1
   Selnes OA, 2009, ANN THORAC SURG, V88, P445, DOI 10.1016/j.athoracsur.2009.04.061
   Seshadri S, 2004, NEUROLOGY, V63, P1591, DOI 10.1212/01.WNL.0000142968.22691.70
   van den Heuvel DMJ, 2006, J NEUROL NEUROSUR PS, V77, P149, DOI 10.1136/jnnp.2005.070193
   van Dijk EJ, 2008, STROKE, V39, P2712, DOI 10.1161/STROKEAHA.107.513176
   WATSON C, 1992, NEUROLOGY, V42, P1743, DOI 10.1212/WNL.42.9.1743
NR 30
TC 46
Z9 49
U1 0
U2 7
PU WILEY
PI HOBOKEN
PA 111 RIVER ST, HOBOKEN 07030-5774, NJ USA
SN 0002-8614
EI 1532-5415
J9 J AM GERIATR SOC
JI J. Am. Geriatr. Soc.
PD MAR
PY 2012
VL 60
IS 3
BP 499
EP 504
DI 10.1111/j.1532-5415.2011.03839.x
PG 6
WC Geriatrics & Gerontology; Gerontology
WE Science Citation Index Expanded (SCI-EXPANDED); Social Science Citation Index (SSCI)
SC Geriatrics & Gerontology
GA 906KM
UT WOS:000301344000014
PM 22283410
OA Green Accepted
DA 2022-10-31
ER

PT J
AU Besga, A
   Cedazo-Minguez, A
   Kareholt, I
   Solomon, A
   Bjorkhem, I
   Winblad, B
   Leoni, V
   Hooshmand, B
   Spulber, G
   Gonzalez-Pinto, A
   Kivipelto, M
   Wahlund, LO
AF Besga, A.
   Cedazo-Minguez, A.
   Kareholt, I.
   Solomon, A.
   Bjorkhem, I.
   Winblad, B.
   Leoni, V.
   Hooshmand, B.
   Spulber, G.
   Gonzalez-Pinto, A.
   Kivipelto, M.
   Wahlund, L. O.
TI Differences in brain cholesterol metabolism and insulin in two subgroups
   of patients with different CSF biomarkers but similar white matter
   lesions suggest different pathogenic mechanisms
SO NEUROSCIENCE LETTERS
LA English
DT Article
DE Alzheimer disease; Cholesterol; Oxysterols; Hyperintensities; A beta 42;
   Tau
ID CEREBROSPINAL-FLUID; ALZHEIMERS-DISEASE; HYPERINTENSITIES; OXYSTEROLS;
   PROTEINS; MRI
AB Investigate possible associations of white matter hyperintensities (WMHs) with the metabolism of cholesterol and insulin in two subgroups of patients with memory complaints and different CSF A beta 42 and CSF tau levels. 59 patients from the memory clinic at Karolinska Hospital were included. Degree of WMHs was rated using the ARWMC scale and the following biomarkers were measured in CSF and plasma: insulin, cholesterol, lanosterol, lathosterol, and oxidized cholesterol metabolites. The WMHs in CSF control-like group correlated with increased brain cholesterol synthesis and reduced efflux of oxysterols and insulin in CSF. In the CSF AD-like group, the WMHs correlated with increased peripheral cholesterol metabolism. Despite having similar appearance on FLAIR images, the pathogenic mechanisms of WMHS are likely to be different in the two groups investigated. (C) 2012 Elsevier Ireland Ltd. All rights reserved.
C1 [Besga, A.; Gonzalez-Pinto, A.] Hosp Univ Alava, Dept Psychiat, Vitoria, Spain.
   [Cedazo-Minguez, A.; Winblad, B.; Spulber, G.; Wahlund, L. O.] Karolinska Inst, Dept Neurobiol Care Sci & Soc, Stockholm, Sweden.
   [Kareholt, I.; Solomon, A.; Hooshmand, B.; Kivipelto, M.] Stockholm Univ, Aging Res Ctr, Karolinska Inst, S-10691 Stockholm, Sweden.
   [Solomon, A.; Kivipelto, M.] Univ Kuopio, Dept Neurol, FIN-70211 Kuopio, Finland.
   [Bjorkhem, I.] Karolinska Inst, Dept Lab Med, Div Clin Chem, S-10401 Stockholm, Sweden.
   [Leoni, V.] Natl Inst Neurol C Besta, Lab Clin Pathol & Med Genet, Milan, Italy.
   [Besga, A.; Gonzalez-Pinto, A.] Ctr Biomed Res Network Mental Hlth CIBERSAM, Madrid, Spain.
RP Besga, A (通讯作者)，Hosp Univ Alava, Dept Psychiat, Vitoria, Spain.
EM ariadna.besgabasterra@osakidetza.net
RI Kivipelto, Miia/AAS-3557-2021; Leoni, Valerio/AAC-1652-2019;
   Cedazo-Minguez, Angel/C-6707-2012
OI Cedazo-Minguez, Angel/0000-0003-4626-4864; Bjorkhem,
   Ingemar/0000-0002-0575-9425; LEONI, VALERIO/0000-0002-8954-0366;
   wahlund, lars-olof/0000-0002-9905-8426; Gonzalez-Pinto, Ana
   Maria/0000-0002-2568-5179; Kivipelto, Miia/0000-0003-0992-3875;
   Bjorkhem, Ingemar/0000-0001-6087-9190; Solomon,
   Alina/0000-0002-7166-9903; Hooshmand, Babak/0000-0002-7477-7942;
   Spulber, Gabriela/0000-0002-0995-7138
FU The Carlos III Health Institute (ISCIII), Madrid, Spain
FX The first author was supported by The Carlos III Health Institute
   (ISCIII), Madrid, Spain.
CR Andreasen N, 1999, ARCH NEUROL-CHICAGO, V56, P673, DOI 10.1001/archneur.56.6.673
   Bjorkhem I, 2006, J INTERN MED, V260, P493, DOI 10.1111/j.1365-2796.2006.01725.x
   Dorszewska J, 1997, FOLIA NEUROPATHOL, V35, P115
   FAZEKAS F, 1993, NEUROLOGY, V43, P1683, DOI 10.1212/WNL.43.9.1683
   Frolich L, 1998, J NEURAL TRANSM, V105, P423, DOI 10.1007/s007020050068
   Gong XM, 2008, MED HYPOTHESES, V71, P399, DOI 10.1016/j.mehy.2008.04.006
   Holland CM, 2008, STROKE, V39, P1127, DOI 10.1161/STROKEAHA.107.497438
   Kolsch H, 2010, BBA-MOL CELL BIOL L, V1801, P945, DOI 10.1016/j.bbalip.2010.03.001
   Leoni V, 2004, CLIN CHEM LAB MED, V42, P186, DOI 10.1515/CCLM.2004.034
   Roher AE, 2002, BIOCHEMISTRY-US, V41, P11080, DOI 10.1021/bi026173d
   Shafaati M, 2011, J LIPID RES
   Tapiola T, 2009, ARCH NEUROL-CHICAGO, V66, P382, DOI 10.1001/archneurol.2008.596
   Tullberg M, 2004, NEUROLOGY, V63, P246, DOI 10.1212/01.WNL.0000130530.55104.B5
   Vanmechelen E, 2000, NEUROSCI LETT, V285, P49, DOI 10.1016/S0304-3940(00)01036-3
   Wahlund LO, 2001, STROKE, V32, P1318, DOI 10.1161/01.STR.32.6.1318
   Zhao WQ, 2009, BBA-MOL BASIS DIS, V1792, P482, DOI 10.1016/j.bbadis.2008.10.014
NR 16
TC 14
Z9 14
U1 0
U2 8
PU ELSEVIER IRELAND LTD
PI CLARE
PA ELSEVIER HOUSE, BROOKVALE PLAZA, EAST PARK SHANNON, CO, CLARE, 00000,
   IRELAND
SN 0304-3940
J9 NEUROSCI LETT
JI Neurosci. Lett.
PD FEB 29
PY 2012
VL 510
IS 2
BP 121
EP 126
DI 10.1016/j.neulet.2012.01.017
PG 6
WC Neurosciences
WE Science Citation Index Expanded (SCI-EXPANDED)
SC Neurosciences & Neurology
GA 907ET
UT WOS:000301401300011
PM 22281444
DA 2022-10-31
ER

PT J
AU O'Dwyer, L
   Lamberton, F
   Bokde, ALW
   Ewers, M
   Faluyi, YO
   Tanner, C
   Mazoyer, B
   O'Neill, D
   Bartley, M
   Collins, DR
   Coughlan, T
   Prvulovic, D
   Hampel, H
AF O'Dwyer, Laurence
   Lamberton, Franck
   Bokde, Arun L. W.
   Ewers, Michael
   Faluyi, Yetunde O.
   Tanner, Colby
   Mazoyer, Bernard
   O'Neill, Desmond
   Bartley, Mairead
   Collins, D. Ronan
   Coughlan, Tara
   Prvulovic, David
   Hampel, Harald
TI Using Support Vector Machines with Multiple Indices of Diffusion for
   Automated Classification of Mild Cognitive Impairment
SO PLOS ONE
LA English
DT Article
ID DIMENSIONAL PATTERN-CLASSIFICATION; PRODROMAL ALZHEIMERS-DISEASE;
   WHITE-MATTER; BRAIN ATROPHY; SPATIAL STATISTICS; MCI PATIENTS; DEMENTIA;
   MRI; DIAGNOSIS; DECLINE
AB Few studies have looked at the potential of using diffusion tensor imaging (DTI) in conjunction with machine learning algorithms in order to automate the classification of healthy older subjects and subjects with mild cognitive impairment (MCI). Here we apply DTI to 40 healthy older subjects and 33 MCI subjects in order to derive values for multiple indices of diffusion within the white matter voxels of each subject. DTI measures were then used together with support vector machines (SVMs) to classify control and MCI subjects. Greater than 90% sensitivity and specificity was achieved using this method, demonstrating the potential of a joint DTI and SVM pipeline for fast, objective classification of healthy older and MCI subjects. Such tools may be useful for large scale drug trials in Alzheimer's disease where the early identification of subjects with MCI is critical.
C1 [O'Dwyer, Laurence; Prvulovic, David; Hampel, Harald] Goethe Univ Frankfurt, Dept Psychiat Psychosomat Med & Psychotherapy, Frankfurt, Germany.
   [Lamberton, Franck; Mazoyer, Bernard] Univ Caen & Paris Descartes, CEA, CNRS, Ctr Imaging Neurosci & Applicat Pathol,UMR 6232, F-14032 Caen, France.
   [Bokde, Arun L. W.] Trinity Coll Dublin, Cognit Syst Grp, Discipline Psychiat, Sch Med, Dublin, Ireland.
   [Bokde, Arun L. W.] Trinity Coll Dublin, TCIN, Dublin, Ireland.
   [Ewers, Michael] Univ Calif San Francisco, Dept Radiol, VA Med Ctr, San Francisco, CA USA.
   [Faluyi, Yetunde O.] Addenbrookes Hosp, Liaison Psychiat Serv, Cambridge, England.
   [Faluyi, Yetunde O.] Cambridgeshire & Peterborough NHS Fdn Trust, Cambridge, England.
   [Tanner, Colby] Trinity Coll Dublin, Dept Zool, Dublin, Ireland.
   [Mazoyer, Bernard] Ctr Hosp Univ, Caen, France.
   [Mazoyer, Bernard] Inst Univ France, Paris, France.
   [O'Neill, Desmond; Bartley, Mairead; Coughlan, Tara] Trinity Coll Dublin, Dept Med Gerontol, Dublin, Ireland.
RP O'Dwyer, L (通讯作者)，Goethe Univ Frankfurt, Dept Psychiat Psychosomat Med & Psychotherapy, Frankfurt, Germany.
EM larodwyer@gmail.com
RI Mazoyer, Bernard M/B-6303-2012; O'Dwyer, Laurence/J-1699-2012; mazoyer,
   bernard m/A-5369-2009; Tanner, Colby/H-4653-2012; Lamberton,
   Franck/GRO-7517-2022; O'Neill, Desmond/D-1486-2013
OI Mazoyer, Bernard M/0000-0003-0970-2837; mazoyer, bernard
   m/0000-0003-0970-2837; Bokde, Arun/0000-0003-0114-4914; Lamberton,
   Franck/0000-0002-4655-4397; collins, Ronan/0000-0003-0404-8266; O'Neill,
   Desmond/0000-0002-5542-9897; Hampel, Harald/0000-0003-0894-8982
FU Science Foundation Ireland (SFI) [08/IN.1/B1846]; School of Medicine,
   Goethe University, Frankfurt, Germany; LOEWE; Irish Research Council for
   Science Engineering and Technology (IRCSET)
FX This work was supported by the Science Foundation Ireland (SFI)
   investigator neuroimaging program award 08/IN.1/B1846 to H. H. and
   institutional research funds of the School of Medicine, Goethe
   University, Frankfurt, Germany to H. H. This work was also supported by
   the Neurodegeneration & Alzheimer's disease research grant of the LOEWE
   program "Neuronal Coordination Research Focus Frankfurt" (NeFF) to H. H.
   and D. P. C.J.T. was supported by a fellowship from the Irish Research
   Council for Science Engineering and Technology (IRCSET). The funders had
   no role in study design, data collection and analysis, decision to
   publish, or preparation of the manuscript.
CR Bartzokis G, 2004, NEUROBIOL AGING, V25, P5, DOI 10.1016/j.neurobiolaging.2003.03.001
   Beaulieu C., 2009, BIOL BASIS DIFFUSION, P105
   Bischkopf J, 2002, ACTA PSYCHIAT SCAND, V106, P403, DOI 10.1034/j.1600-0447.2002.01417.x
   Bosch B, 2010, NEUROBIOL AGING
   BRUN A, 1986, ANN NEUROL, V19, P253, DOI 10.1002/ana.410190306
   Choo IH, 2010, NEUROBIOL AGING, V31, P772, DOI 10.1016/j.neurobiolaging.2008.06.015
   Cui Y, 2011, NEUROIMAGE
   Davatzikos C, 2008, NEUROBIOL AGING, V29, P514, DOI 10.1016/j.neurobiolaging.2006.11.010
   DEFIGUEIREDO RJP, 1995, P NATL ACAD SCI USA, V92, P5530, DOI 10.1073/pnas.92.12.5530
   Desikan RS, 2009, BRAIN, V132, P2048, DOI 10.1093/brain/awp123
   Fan Y, 2008, NEUROIMAGE, V41, P277, DOI 10.1016/j.neuroimage.2008.02.043
   Fan Y, 2008, NEUROIMAGE, V39, P1731, DOI 10.1016/j.neuroimage.2007.10.031
   FAZEKAS F, 1987, AM J ROENTGENOL, V149, P351, DOI 10.2214/ajr.149.2.351
   FOLSTEIN MF, 1975, J PSYCHIAT RES, V12, P189, DOI 10.1016/0022-3956(75)90026-6
   Frank E, 2004, BIOINFORMATICS, V20, P2479, DOI 10.1093/bioinformatics/bth261
   Grana M, 2011, NEUROSCI LETT, V502, P225, DOI 10.1016/j.neulet.2011.07.049
   Guyon I, 2002, MACH LEARN, V46, P389, DOI 10.1023/A:1012487302797
   Haller S, 2010, J ALZHEIMERS DIS, V22, P315, DOI 10.3233/JAD-2010-100840
   Hastie T, 1998, ANN STAT, V26, P451
   Herholz K, 2002, NEUROIMAGE, V17, P302, DOI 10.1006/nimg.2002.1208
   Hua X, 2008, NEUROIMAGE, V43, P458, DOI 10.1016/j.neuroimage.2008.07.013
   Huang H, 2005, NEUROIMAGE, V26, P195, DOI 10.1016/j.neuroimage.2005.01.019
   Jack CR, 2002, NEUROLOGY, V58, P750, DOI 10.1212/WNL.58.5.750
   Kaye JA, 1997, NEUROLOGY, V48, P1297, DOI 10.1212/WNL.48.5.1297
   Kiuchi K, 2009, BRAIN RES, V1287, P184, DOI 10.1016/j.brainres.2009.06.052
   Kloppel S, 2008, BRAIN, V131, P681, DOI 10.1093/brain/awm319
   Knopman DS, 2001, NEUROLOGY, V56, P1143, DOI 10.1212/WNL.56.9.1143
   Lerch JP, 2008, NEUROBIOL AGING, V29, P23, DOI 10.1016/j.neurobiolaging.2006.09.013
   Magnin B, 2009, NEURORADIOLOGY, V51, P73, DOI 10.1007/s00234-008-0463-x
   MCKHANN G, 1984, NEUROLOGY, V34, P939, DOI 10.1212/WNL.34.7.939
   MIRRA SS, 1991, NEUROLOGY, V41, P479, DOI 10.1212/WNL.41.4.479
   Noble WS, 2006, NAT BIOTECHNOL, V24, P1565, DOI 10.1038/nbt1206-1565
   O'Dwyer L, 2011, J ALZHEIMERS DIS
   O'Dwyer L, 2011, PLOS ONE, V6, DOI 10.1371/journal.pone.0021745
   Petersen RC, 2001, ARCH NEUROL-CHICAGO, V58, P1985, DOI 10.1001/archneur.58.12.1985
   Pierpaoli C, 1996, RADIOLOGY, V201, P637, DOI 10.1148/radiology.201.3.8939209
   Pievani M, 2010, HUM BRAIN MAPP
   Plant C, 2010, NEUROIMAGE, V50, P162, DOI 10.1016/j.neuroimage.2009.11.046
   PLATT J, 1999, ADV KERNEL METHODS S, V208, P98
   Rakotomamonjy A, 2003, VARIABLE SELECTION U
   Reese LC, 2011, J NEUROCHEM, V119, P791, DOI 10.1111/j.1471-4159.2011.07447.x
   Robnik-Sikonja M, 2003, MACH LEARN, V53, P23, DOI 10.1023/A:1025667309714
   Schmahmann JD, 2007, BRAIN, V130, P630, DOI 10.1093/brain/awl359
   Scholkopf B, 1997, IEEE T SIGNAL PROCES, V45, P2758, DOI 10.1109/78.650102
   Smith SM, 2002, HUM BRAIN MAPP, V17, P143, DOI 10.1002/hbm.10062
   Smith SM, 2006, NEUROIMAGE, V31, P1487, DOI 10.1016/j.neuroimage.2006.02.024
   Sperling RA, 2011, ALZHEIMERS DEMENT, V7, P280, DOI 10.1016/j.jalz.2011.03.003
   Takahashi S, 2002, NEUROSCI LETT, V332, P45, DOI 10.1016/S0304-3940(02)00914-X
   Teipel SJ, 2007, NEUROIMAGE, V38, P13, DOI 10.1016/j.neuroimage.2007.07.008
   Teipel SJ, 2011, HUM BRAIN MAPP, V32, P1349, DOI 10.1002/hbm.21111
   Wee CY, 2011, NEUROIMAGE, V54, P1812, DOI 10.1016/j.neuroimage.2010.10.026
   Witten IH, 2011, MOR KAUF D, P1
   Zhang Y, 2007, NEUROLOGY, V68, P13, DOI 10.1212/01.wnl.0000250326.77323.01
   Zhuang L, 2010, NEUROIMAGE, V53, P16, DOI 10.1016/j.neuroimage.2010.05.068
NR 54
TC 71
Z9 71
U1 0
U2 24
PU PUBLIC LIBRARY SCIENCE
PI SAN FRANCISCO
PA 1160 BATTERY STREET, STE 100, SAN FRANCISCO, CA 94111 USA
SN 1932-6203
J9 PLOS ONE
JI PLoS One
PD FEB 23
PY 2012
VL 7
IS 2
AR e32441
DI 10.1371/journal.pone.0032441
PG 11
WC Multidisciplinary Sciences
WE Science Citation Index Expanded (SCI-EXPANDED)
SC Science & Technology - Other Topics
GA 927NZ
UT WOS:000302916100082
PM 22384251
OA Green Submitted, Green Published, gold
DA 2022-10-31
ER

PT J
AU Chan, KC
   Cheng, JS
   Fan, SJ
   Zhou, IY
   Yang, J
   Wu, EX
AF Chan, Kevin C.
   Cheng, Joe S.
   Fan, Shujuan
   Zhou, Iris Y.
   Yang, Jian
   Wu, Ed X.
TI In vivo evaluation of retinal and callosal projections in early
   postnatal development and plasticity using manganese-enhanced MRI and
   diffusion tensor imaging
SO NEUROIMAGE
LA English
DT Article
DE Manganese-enhanced MRI; Diffusion tensor imaging; Retinal projection;
   Visual callosal projection; Early postnatal development; Plasticity
ID RAT SUPERIOR COLLICULUS; MOUSE VISUAL-SYSTEM; WHITE-MATTER
   REORGANIZATION; BLOOD-BRAIN-BARRIER; OPTIC-NERVE; AXONAL-TRANSPORT;
   GANGLION-CELLS; ALBINO-RAT; ALZHEIMERS-DISEASE; INSTRUCTIVE ROLE
AB The rodents are an excellent model for understanding the development and plasticity of the visual system. In this study, we explored the feasibility of Mn-enhanced MRI (MEMRI) and diffusion tensor imaging (DTI) at 7 T for in vivo and longitudinal assessments of the retinal and callosal pathways in normal neonatal rodent brains and after early postnatal visual impairments. Along the retinal pathways, unilateral intravitreal Mn2+ injection resulted in Mn2+ uptake and transport in normal neonatal visual brains at postnatal days (P) 1,5 and 10 with faster Mn2+ clearance than the adult brains at P60. The reorganization of retinocollicular projections was also detected by significant Mn2+ enhancement by 2%-10% in the ipsilateral superior colliculus (SC) of normal neonatal rats, normal adult mice and adult rats after neonatal monocular enucleation (ME) but not in normal adult rats or adult rats after monocular deprivation (MD). DTI showed a significantly higher fractional anisotropy (FA) by 21% in the optic nerve projected from the remaining eye of ME rats compared to normal rats at 6 weeks old, likely as a result of the retention of axons from the ipsilaterally uncrossed retinal ganglion cells, whereas the anterior and posterior retinal pathways projected from the enucleated or deprived eyes possessed lower FA after neonatal binocular enucleation (BE), ME and MD by 22%-56%, 18%-46% and 11%-15% respectively compared to normal rats, indicative of neurodegeneration or immaturity of white matter tracts. Along the visual callosal pathways, intracortical Mn2+ injection to the visual cortex of BE rats enhanced a larger projection volume by about 74% in the V1/V2 transition zone of the contralateral hemisphere compared to normal rats, without apparent DTI parametric changes in the splenium of corpus callosum. This suggested an adaptive change in interhemispheric connections and spatial specificity in the visual cortex upon early blindness. The results of this study may help determine the mechanisms of axonal uptake and transport, microstructural reorganization and functional activities in the living visual brains during development, diseases, plasticity and early interventions in a global and longitudinal setting. (C) 2011 Elsevier Inc. All rights reserved.
C1 [Wu, Ed X.] Univ Hong Kong, Lab Biomed Imaging & Signal Proc, Dept Elect & Elect Engn, Pok Fu Lam, Hong Kong, Peoples R China.
   [Wu, Ed X.] Univ Hong Kong, Dept Anat, Pok Fu Lam, Hong Kong, Peoples R China.
   [Chan, Kevin C.] Univ Pittsburgh, Dept Ophthalmol, UPMC Eye Ctr, Ophthalmol & Visual Sci Res Ctr, Pittsburgh, PA 15260 USA.
   [Chan, Kevin C.] Univ Pittsburgh, Ctr Neural Basis Cognit, Pittsburgh, PA USA.
   [Chan, Kevin C.] Carnegie Mellon Univ, Pittsburgh, PA 15213 USA.
   [Yang, Jian] Xi An Jiao Tong Univ, Sch Med, Med Imaging Ctr, Affiliated Hosp 1, Xian, Shannxi Provinc, Peoples R China.
RP Wu, EX (通讯作者)，Univ Hong Kong, Lab Biomed Imaging & Signal Proc, Dept Elect & Elect Engn, Pok Fu Lam, Hong Kong, Peoples R China.
EM yj1118@mail.xjtu.edu.cn; ewu@eee.hku.hk
RI Chan, Kevin C/AAK-7665-2020; Zhou, Yuwen/D-8009-2013; Zhou, Iris
   Yuwen/A-2089-2017; Wu, Ed Xuekui/C-1579-2009
OI Chan, Kevin C/0000-0003-4012-7084; Zhou, Iris Yuwen/0000-0002-4351-7398;
   Wu, Ed Xuekui/0000-0001-5581-1546
FU Hong Kong Research Grant Council [GRF HKU 7793/08M, GRF HKU 7808/09M]
FX This work was supported by the Hong Kong Research Grant Council (GRF HKU
   7793/08M and GRF HKU 7808/09M).
CR ANKAOUA D, 1993, ISRAEL J MED SCI, V29, P555
   ASCHNER M, 1991, NEUROSCI BIOBEHAV R, V15, P333, DOI 10.1016/S0149-7634(05)80026-0
   Bassi L, 2008, BRAIN, V131, P573, DOI 10.1093/brain/awm327
   Bearer EL, 2007, NEUROIMAGE, V37, pS37, DOI 10.1016/j.neuroimage.2007.04.053
   Beaulieu C, 2002, NMR BIOMED, V15, P435, DOI 10.1002/nbm.782
   BELLHORN RW, 1981, INVEST OPHTH VIS SCI, V21, P282
   Berkowitz BA, 2006, INVEST OPHTH VIS SCI, V47, P2668, DOI 10.1167/iovs.05-1588
   Berkowitz BA, 2010, MOL VIS, V16, P1776
   Berson DM, 2002, SCIENCE, V295, P1070, DOI 10.1126/science.1067262
   Bissig D, 2009, NEUROIMAGE, V44, P627, DOI 10.1016/j.neuroimage.2008.10.013
   BRAEKEVELT CR, 1970, AM J ANAT, V127, P281, DOI 10.1002/aja.1001270305
   BRAEKEVELT CR, 1970, EXP EYE RES, V9, P124, DOI 10.1016/S0014-4835(70)80066-5
   Cerri C, 2010, EUR J NEUROSCI, V32, P1163, DOI 10.1111/j.1460-9568.2010.07363.x
   Chan KC, 2008, NEUROIMAGE, V40, P1166, DOI 10.1016/j.neuroimage.2008.01.002
   Chan KC, 2010, J INTEGR NEUROSCI, V9, P477, DOI 10.1142/S0219635210002524
   Chan KC, 2011, NEUROIMAGE, V54, P389, DOI 10.1016/j.neuroimage.2010.07.015
   Chan KC, 2010, NEUROIMAGE, V49, P2013, DOI 10.1016/j.neuroimage.2009.10.069
   Chan KC, 2009, INT J DEV NEUROSCI, V27, P607, DOI 10.1016/j.ijdevneu.2009.05.012
   Chan KC, 2009, J MAGN RESON IMAGING, V29, P1013, DOI 10.1002/jmri.21736
   CHAN SO, 1988, BRAIN RES, V461, P163, DOI 10.1016/0006-8993(88)90735-4
   Chandrasekaran AR, 2005, J NEUROSCI, V25, P6929, DOI 10.1523/JNEUROSCI.1470-05.2005
   Chow AM, 2011, INT J DEV NEUROSCI, V29, P25, DOI 10.1016/j.ijdevneu.2010.10.002
   CHOW KL, 1974, EXP NEUROL, V42, P429, DOI 10.1016/0014-4886(74)90036-3
   Cork RJ, 2001, J COMP NEUROL, V440, P177, DOI 10.1002/cne.1378
   CRESPO D, 1985, DEV BRAIN RES, V19, P129, DOI 10.1016/0165-3806(85)90238-X
   Cross DJ, 2008, NEUROIMAGE, V39, P915, DOI 10.1016/j.neuroimage.2007.08.036
   CUSICK CG, 1982, J COMP NEUROL, V212, P385, DOI 10.1002/cne.902120406
   DARTNALL HJ, 1963, ANNU REV PHYSIOL, V25, P433, DOI 10.1146/annurev.ph.25.030163.002245
   DRAGER UC, 1980, J COMP NEUROL, V191, P383, DOI 10.1002/cne.901910306
   DREHER B, 1985, BRAIN BEHAV EVOLUT, V26, P10, DOI 10.1159/000118764
   FARRELL CL, 1994, MICROSC RES TECHNIQ, V27, P495, DOI 10.1002/jemt.1070270604
   FORRESTER J, 1967, NATURE, V214, P245, DOI 10.1038/214245a0
   Hannibal J, 2004, NEUROREPORT, V15, P2317, DOI 10.1097/00001756-200410250-00003
   Hayakawa I, 2010, PLOS ONE, V5, DOI 10.1371/journal.pone.0011001
   Herrero MT, 2002, CHILD NERV SYST, V18, P386, DOI 10.1007/s00381-002-0604-1
   JEFFERY G, 1986, EXP BRAIN RES, V63, P351
   Jiang Q, 2006, NEUROIMAGE, V32, P1080, DOI 10.1016/j.neuroimage.2006.05.025
   Jiang Q, 2011, NMR BIOMED, V24, P1119, DOI 10.1002/nbm.1667
   Jiang Q, 2010, STROKE, V41, pS112, DOI 10.1161/STROKEAHA.110.595629
   Johnson J, 2010, P NATL ACAD SCI USA, V107, P17374, DOI 10.1073/pnas.1008533107
   Kahn DM, 2002, P NATL ACAD SCI USA, V99, P11429, DOI 10.1073/pnas.162342799
   KONDO Y, 1993, BRAIN RES, V608, P204, DOI 10.1016/0006-8993(93)91460-A
   LAEMLE LK, 1982, DEV BRAIN RES, V3, P317, DOI 10.1016/0165-3806(82)90032-3
   LAM K, 1982, DEV BRAIN RES, V3, P487, DOI 10.1016/0165-3806(82)90014-1
   LASANSKY A, 1960, J BIOPHYS BIOCHEM CY, V7, P493, DOI 10.1083/jcb.7.3.493
   Leergaard TB, 2003, NEUROIMAGE, V20, P1591, DOI 10.1016/j.neuroimage.2003.07.009
   Li L, 2009, STROKE, V40, P936, DOI 10.1161/STROKEAHA.108.527713
   Lin CP, 2003, NEUROIMAGE, V19, P482, DOI 10.1016/S1053-8119(03)00154-X
   Lo FS, 2002, EUR J NEUROSCI, V15, P1421, DOI 10.1046/j.1460-9568.2002.01979.x
   Lo FS, 2000, J NEUROSCI, V20, part. no., DOI 10.1523/JNEUROSCI.20-03-j0003.2000
   Lowe AS, 2008, NMR BIOMED, V21, P859, DOI 10.1002/nbm.1272
   LUND RD, 1972, INVEST OPHTH VISUAL, V11, P434
   McLaughlin T, 2003, CURR OPIN NEUROBIOL, V13, P57, DOI 10.1016/S0959-4388(03)00014-X
   MERRITT JE, 1989, J BIOL CHEM, V264, P1522
   Minoshima S, 2008, EUR J NUCL MED MOL I, V35, pS89, DOI 10.1007/s00259-007-0707-8
   Mize RR, 2002, DEV BRAIN RES, V136, P185, DOI 10.1016/S0165-3806(02)00350-4
   MURABE Y, 1983, ANAT EMBRYOL, V168, P151, DOI 10.1007/BF00315813
   NARITA K, 1990, BRAIN RES, V510, P289, DOI 10.1016/0006-8993(90)91379-U
   Nucci C, 2002, PHARMACOL TOXICOL, V91, P153, DOI 10.1034/j.1600-0773.2002.910401.x
   O'Leary DDM, 2005, PROG BRAIN RES, V147, P43, DOI 10.1016/S0079-6123(04)47005-8
   OLAVARRIA J, 1987, J COMP NEUROL, V260, P321, DOI 10.1002/cne.902600302
   OLAVARRIA J, 1984, J COMP NEUROL, V230, P249, DOI 10.1002/cne.902300209
   OLAVARRIA JF, 1995, J COMP NEUROL, V361, P138, DOI 10.1002/cne.903610111
   Olavarria JF, 2006, J COMP NEUROL, V496, P495, DOI 10.1002/cne.20938
   Olsen O, 2008, J MAGN RESON IMAGING, V27, P34, DOI 10.1002/jmri.21234
   Olsen O, 2010, J MAGN RESON IMAGING, V32, P551, DOI 10.1002/jmri.22284
   Pautler RG, 1998, MAGNET RESON MED, V40, P740, DOI 10.1002/mrm.1910400515
   Pautler Robia G, 2006, Methods Mol Med, V124, P365
   Paxinos G, 2007, RAT BRAIN STEREOTAXI, V6th, DOI DOI 10.1016/J.NLM.2006.02.001
   PERRY VH, 1983, J COMP NEUROL, V219, P356, DOI 10.1002/cne.902190309
   Pierpaoli C, 2001, NEUROIMAGE, V13, P1174, DOI 10.1006/nimg.2001.0765
   Plas DT, 2005, J COMP NEUROL, V491, P305, DOI 10.1002/cne.20694
   Ptito A, 2007, NEUROSCIENTIST, V13, P506, DOI 10.1177/1073858407300598
   RHOADES RW, 1984, EXP BRAIN RES, V56, P92
   ROBINSON R, 1993, BRIT J OPHTHALMOL, V77, P91, DOI 10.1136/bjo.77.2.91
   Scicolone G, 2009, BRAIN RES BULL, V79, P227, DOI 10.1016/j.brainresbull.2009.03.008
   Sekaran S, 2005, CURR BIOL, V15, P1099, DOI 10.1016/j.cub.2005.05.053
   SETH PK, 1977, ACTA PHARMACOL TOX, V40, P553
   Sha O., 2006, Neuroembryology and Aging, V4, P183, DOI 10.1159/000118928
   Shimony JS, 2006, CEREB CORTEX, V16, P1653, DOI 10.1093/cercor/bhj102
   Shu N, 2009, HUM BRAIN MAPP, V30, P220, DOI 10.1002/hbm.20507
   Silva AC, 2004, NMR BIOMED, V17, P532, DOI 10.1002/nbm.945
   Silver MA, 2009, TRENDS COGN SCI, V13, P488, DOI 10.1016/j.tics.2009.08.005
   SIMON DK, 1991, J COMP NEUROL, V307, P393, DOI 10.1002/cne.903070305
   Smith KDB, 2007, NEUROIMAGE, V35, P1401, DOI 10.1016/j.neuroimage.2007.01.046
   SO KF, 1979, J COMP NEUROL, V186, P241, DOI 10.1002/cne.901860208
   Song SK, 2003, NEUROIMAGE, V20, P1714, DOI 10.1016/j.neuroimage.2003.07.005
   SPECHT SC, 1977, EXP NEUROL, V56, P252, DOI 10.1016/0014-4886(77)90345-4
   Sun SW, 2011, INVEST OPHTH VIS SCI, V52, P3914, DOI 10.1167/iovs.10-6363
   Thuen M, 2005, J MAGN RESON IMAGING, V22, P492, DOI 10.1002/jmri.20400
   Thuen M, 2008, J MAGN RESON IMAGING, V28, P855, DOI 10.1002/jmri.21504
   Thuen M, 2009, J MAGN RESON IMAGING, V29, P39, DOI 10.1002/jmri.21606
   Tjalve H, 1996, PHARMACOL TOXICOL, V79, P347
   Toldi J, 1996, PROG NEUROBIOL, V48, P191, DOI 10.1016/0301-0082(95)00038-0
   Torborg CL, 2005, PROG NEUROBIOL, V76, P213, DOI 10.1016/j.pneurobio.2005.09.002
   Tucciarone J, 2009, NEUROIMAGE, V44, P923, DOI 10.1016/j.neuroimage.2008.07.036
   Uggetti C, 1997, AM J NEURORADIOL, V18, P233
   Upadhyay J, 2007, CEREB CORTEX, V17, P2420, DOI 10.1093/cercor/bhl150
   Van der Linden A, 2007, NMR BIOMED, V20, P522, DOI 10.1002/nbm.1131
   van der Zijden JP, 2008, EXP NEUROL, V212, P207, DOI 10.1016/j.expneurol.2008.03.027
   Wadghiri YZ, 2004, NMR BIOMED, V17, P613, DOI 10.1002/nbm.932
   WARTON SS, 1985, EXP BRAIN RES, V58, P490
   Watanabe T, 2001, MAGNET RESON MED, V46, P424, DOI 10.1002/mrm.1209
   Xu HP, 2011, NEURON, V70, P1115, DOI 10.1016/j.neuron.2011.04.028
   Yang J, 2008, MAGN RESON MED, V59, P1329, DOI 10.1002/mrm.21484
   Yang J, 2008, NEUROIMAGE, V39, P669, DOI 10.1016/j.neuroimage.2007.09.009
   Yang J, 2009, IEEE ENG MED BIO, P4775, DOI 10.1109/IEMBS.2009.5334210
   Yu X, 2005, NAT NEUROSCI, V8, P961, DOI 10.1038/nn1477
NR 108
TC 42
Z9 43
U1 0
U2 23
PU ACADEMIC PRESS INC ELSEVIER SCIENCE
PI SAN DIEGO
PA 525 B ST, STE 1900, SAN DIEGO, CA 92101-4495 USA
SN 1053-8119
EI 1095-9572
J9 NEUROIMAGE
JI Neuroimage
PD FEB 1
PY 2012
VL 59
IS 3
BP 2274
EP 2283
DI 10.1016/j.neuroimage.2011.09.055
PG 10
WC Neurosciences; Neuroimaging; Radiology, Nuclear Medicine & Medical
   Imaging
WE Science Citation Index Expanded (SCI-EXPANDED)
SC Neurosciences & Neurology; Radiology, Nuclear Medicine & Medical Imaging
GA 881NS
UT WOS:000299494000029
PM 21985904
DA 2022-10-31
ER

PT J
AU Espeseth, T
   Westlye, LT
   Walhovd, KB
   Fjell, AM
   Endestad, T
   Rootwelt, H
   Reinvang, I
AF Espeseth, Thomas
   Westlye, Lars T.
   Walhovd, Kristine B.
   Fjell, Anders M.
   Endestad, Tor
   Rootwelt, Helge
   Reinvang, Ivar
TI Apolipoprotein E epsilon 4-related thickening of the cerebral cortex
   modulates selective attention
SO NEUROBIOLOGY OF AGING
LA English
DT Article
DE APOE; Cognition; Event-related potentials; Genetics; Morphometry; P300;
   Selective attention
ID MILD COGNITIVE IMPAIRMENT; WHITE-MATTER INTEGRITY; SURFACE-BASED
   ANALYSIS; AMYLOID-BETA PEPTIDE; EPSILON 4 ALLELE; ALZHEIMERS-DISEASE;
   CORTICAL THICKNESS; E GENOTYPE; HIPPOCAMPAL VOLUME; TARGET DETECTION
AB APOE epsilon 4 carriers have thicker cortex in several neocortical areas than epsilon 4 noncarriers (Espeseth T., Westlye L.T., Fjell A.M., Walhovd K.B., Rootwelt H., Reinvang I., 2008. Accelerated age-related cortical thinning in healthy carriers of apolipoprotein E epsilon 4. Neurobiol. Aging 29, 329-340). To investigate potential physiological and cognitive correlates of these anatomical effects structural magnetic resonance imaging (MRI) data were obtained from 20 APOE epsilon 3 homozygotes and 20 epsilon 4 hetero-and homozygotes, and event-related potentials (ERPs) were recorded during a selective attention task (i.e. three-stimulus oddball). Several areas in both hemispheres were thicker in epsilon 4 carriers than in noncarriers. epsilon 4 carriers also had lower amplitudes to distractors (P3a) and lower target detection accuracy than noncarriers. Mean thickness in cortical areas were correlated with P3a amplitudes, which in turn correlated with accuracy. Path analyses showed that APOE-related difference in accuracy was mediated by APOE-related differences in cortical thickness and P3a amplitudes. The results suggest that APOE epsilon 4 modulates the structural integrity of critical nodes in brain attentional networks. (C) 2012 Elsevier Inc. All rights reserved.
C1 [Espeseth, Thomas; Westlye, Lars T.; Walhovd, Kristine B.; Fjell, Anders M.; Endestad, Tor; Reinvang, Ivar] Univ Oslo, Dept Psychol, Ctr Study Human Cognit, N-0317 Oslo, Norway.
   [Rootwelt, Helge] Univ Hosp, Rikshosp, Dept Med Biochem, Oslo, Norway.
RP Espeseth, T (通讯作者)，Univ Oslo, Dept Psychol, Ctr Study Human Cognit, Box 1094, N-0317 Oslo, Norway.
EM thomas.espeseth@psykologi.uio.no
RI Kennedy, Kristen M/B-4699-2008
OI Kennedy, Kristen M/0000-0001-5373-9026; Westlye, Lars
   T./0000-0001-8644-956X
FU Norwegian Research Council [154313/V-50]
FX This research was supported by Norwegian Research Council Grant
   154313/V-50 to Ivar Reinvang. The contribution from Stefan Sutterlin on
   data acquisition, and Marit Hansen Hallberg and the staff at Department
   of Medical Biochemistry, Rikshospitalet-Radiumhospitalet Medical Center,
   Oslo, Norway is gratefully acknowledged. We thank Stephan Frye for help
   with the chromosome 19 illustration. We also thank Raja Parasuraman and
   Pamela M. Greenwood for useful comments to an earlier draft version of
   the manuscript.
CR Adamson MM, 2010, NEUROBIOL AGING, V31, P1059, DOI 10.1016/j.neurobiolaging.2008.07.017
   Annese J, 2004, NEUROIMAGE, V21, P15, DOI 10.1016/j.neuroimage.2003.08.024
   [Anonymous], 2005, EVENT RELATED POTENT
   Babiloni C, 2006, ANN NEUROL, V59, P323, DOI 10.1002/ana.20724
   Bartzokis G, 2006, ARCH GEN PSYCHIAT, V63, P63, DOI 10.1001/archpsyc.63.1.63
   Bartzokis G, 2007, BIOL PSYCHIAT, V62, P1380, DOI 10.1016/j.biopsych.2007.03.024
   Bledowski C, 2004, J NEUROSCI, V24, P9353, DOI 10.1523/JNEUROSCI.1897-04.2004
   Bledowski C, 2004, NEUROIMAGE, V22, P530, DOI 10.1016/j.neuroimage.2003.12.034
   Bondi MW, 2005, NEUROLOGY, V64, P501, DOI 10.1212/01.WNL.0000150885.00929.7E
   Bondi MW, 1995, NEUROLOGY, V45, P2203, DOI 10.1212/WNL.45.12.2203
   Bookheimer SY, 2000, NEW ENGL J MED, V343, P450, DOI 10.1056/NEJM200008173430701
   Braver TS, 2001, CEREB CORTEX, V11, P825, DOI 10.1093/cercor/11.9.825
   Bretsky P, 2003, NEUROLOGY, V60, P1077, DOI 10.1212/01.WNL.0000055875.26908.24
   Browne MW., 1992, SOCIOL METHOD RES, V21, P230, DOI 10.1177/0049124192021002005
   Buckner RL, 2009, J NEUROSCI, V29, P1860, DOI 10.1523/JNEUROSCI.5062-08.2009
   Buckner RL, 2004, NEUROIMAGE, V23, P724, DOI 10.1016/j.neuroimage.2004.06.018
   Bundesen C, 2005, PSYCHOL REV, V112, P291, DOI 10.1037/0033-295X.112.2.291
   Caselli RJ, 2004, NEUROLOGY, V62, P1990, DOI 10.1212/01.WNL.0000129533.26544.BF
   Cherbuin N, 2008, J GERONTOL A-BIOL, V63, P501, DOI 10.1093/gerona/63.5.501
   Cohen RM, 2001, NEUROLOGY, V57, P2223, DOI 10.1212/WNL.57.12.2223
   Comerchero MD, 1999, CLIN NEUROPHYSIOL, V110, P24, DOI 10.1016/S0168-5597(98)00033-1
   Corbetta M, 2000, NAT NEUROSCI, V3, P292, DOI 10.1038/73009
   Corbetta M, 2002, NAT REV NEUROSCI, V3, P201, DOI 10.1038/nrn755
   Corbetta M, 2008, NEURON, V58, P306, DOI 10.1016/j.neuron.2008.04.017
   CORDER EH, 1993, SCIENCE, V261, P921, DOI 10.1126/science.8346443
   COURCHESNE E, 1975, ELECTROEN CLIN NEURO, V39, P131, DOI 10.1016/0013-4694(75)90003-6
   Daffner KR, 2000, BRAIN, V123, P927, DOI 10.1093/brain/123.5.927
   Daffner KR, 2001, NEUROLOGY, V56, P1377, DOI 10.1212/WNL.56.10.1377
   Dale AM, 1999, NEUROIMAGE, V9, P179, DOI 10.1006/nimg.1998.0395
   DALE AM, 1993, J COGNITIVE NEUROSCI, V5, P162, DOI 10.1162/jocn.1993.5.2.162
   Davatzikos C, 2002, CEREB CORTEX, V12, P767, DOI 10.1093/cercor/12.7.767
   Deary IJ, 2002, NATURE, V418, P932, DOI 10.1038/418932a
   Delis D. C., 2000, CVLT 2 CALIFORNIA VE, DOI DOI 10.1016/j.schres.2003.09.011
   Delis D. C., 2001, D KEFS EXAMINERS MAN
   den Heijer T, 2002, NEUROLOGY, V59, P746, DOI 10.1212/WNL.59.5.746
   Desikan RS, 2006, NEUROIMAGE, V31, P968, DOI 10.1016/j.neuroimage.2006.01.021
   DESIMONE R, 1995, ANNU REV NEUROSCI, V18, P193, DOI 10.1146/annurev.ne.18.030195.001205
   Dickerson BC, 2008, NEUROIMAGE, V39, P10, DOI 10.1016/j.neuroimage.2007.08.042
   Dickerson BC, 2009, CEREB CORTEX, V19, P497, DOI 10.1093/cercor/bhn113
   DONCHIN E, 1988, BEHAV BRAIN SCI, V11, P357, DOI 10.1017/S0140525X00058027
   Draganski B, 2006, J NEUROSCI, V26, P6314, DOI 10.1523/JNEUROSCI.4628-05.2006
   Driscoll I, 2005, NEUROPSYCHOLOGY, V19, P28, DOI 10.1037/0894-4105.19.1.28
   Du AT, 2007, BRAIN, V130, P1159, DOI 10.1093/brain/awm016
   Espeseth T, 2008, NEUROBIOL AGING, V29, P329, DOI 10.1016/j.neurobiolaging.2006.10.030
   Espeseth T, 2006, COGN AFFECT BEHAV NE, V6, P31, DOI 10.3758/CABN.6.1.31
   Farrer LA, 1997, JAMA-J AM MED ASSOC, V278, P1349, DOI 10.1001/jama.1997.03550160069041
   Fischl B, 2004, CEREB CORTEX, V14, P11, DOI 10.1093/cercor/bhg087
   Fischl B, 1999, NEUROIMAGE, V9, P195, DOI 10.1006/nimg.1998.0396
   Fischl B, 2002, NEURON, V33, P341, DOI 10.1016/S0896-6273(02)00569-X
   Fischl B, 2000, P NATL ACAD SCI USA, V97, P11050, DOI 10.1073/pnas.200033797
   Fjell AM, 2006, NEUROIMAGE, V29, P984, DOI 10.1016/j.neuroimage.2005.08.007
   Fjell AM, 2004, PSYCHOPHYSIOLOGY, V41, P575, DOI 10.1111/j.1469-8986.2004.00177.x
   Fjell AM, 2007, HUM BRAIN MAPP, V28, P1098, DOI 10.1002/hbm.20335
   Fjell AM, 2009, CEREB CORTEX, V19, P2001, DOI 10.1093/cercor/bhn232
   Fox MD, 2006, P NATL ACAD SCI USA, V103, P10046, DOI 10.1073/pnas.0604187103
   GERDES LU, 1992, GENET EPIDEMIOL, V9, P155, DOI 10.1002/gepi.1370090302
   Goldberg TE, 2004, TRENDS COGN SCI, V8, P325, DOI 10.1016/j.tics.2004.05.011
   Green J, 1999, ARCH NEUROL-CHICAGO, V56, P1398, DOI 10.1001/archneur.56.11.1398
   Greenwood P M, 2003, Behav Cogn Neurosci Rev, V2, P278, DOI 10.1177/1534582303260641
   Greenwood PM, 2005, NEUROPSYCHOLOGY, V19, P199, DOI 10.1037/0894-4105.19.2.199
   Greenwood PM, 2000, P NATL ACAD SCI USA, V97, P11661, DOI 10.1073/pnas.97.21.11661
   Halgren E, 1998, ELECTROEN CLIN NEURO, V106, P156, DOI 10.1016/S0013-4694(97)00119-3
   Huang YD, 2004, J MOL NEUROSCI, V23, P189, DOI 10.1385/JMN:23:3:189
   HUTTENLOCHER PR, 1979, BRAIN RES, V163, P195
   Indovina I, 2007, CEREB CORTEX, V17, P1701, DOI 10.1093/cercor/bhl081
   Jernigan TL, 2001, NEUROBIOL AGING, V22, P581, DOI 10.1016/S0197-4580(01)00217-2
   Ji ZS, 2006, J BIOL CHEM, V281, P2683, DOI 10.1074/jbc.M506646200
   Jorm AF, 2007, NEUROPSYCHOLOGY, V21, P1, DOI 10.1037/0894-4105.21.1.1
   Kiehl KA, 2001, PSYCHOPHYSIOLOGY, V38, P133, DOI 10.1111/1469-8986.3810133
   Kincade JM, 2005, J NEUROSCI, V25, P4593, DOI 10.1523/JNEUROSCI.0236-05.2005
   Knight RT, 1996, NATURE, V383, P256, DOI 10.1038/383256a0
   KNIGHT RT, 1984, ELECTROEN CLIN NEURO, V59, P9, DOI 10.1016/0168-5597(84)90016-9
   Knudsen EI, 2007, ANNU REV NEUROSCI, V30, P57, DOI 10.1146/annurev.neuro.30.051606.094256
   Kuperberg GR, 2003, ARCH GEN PSYCHIAT, V60, P878, DOI 10.1001/archpsyc.60.9.878
   Kurby CA, 2008, TRENDS COGN SCI, V12, P72, DOI 10.1016/j.tics.2007.11.004
   Lemaitre H, 2005, NEUROIMAGE, V24, P1205, DOI 10.1016/j.neuroimage.2004.10.016
   Lerch JP, 2005, CEREB CORTEX, V15, P995, DOI 10.1093/cercor/bhh200
   Linden DEJ, 1999, CEREB CORTEX, V9, P815, DOI 10.1093/cercor/9.8.815
   Linden DEJ, 2005, NEUROSCIENTIST, V11, P563, DOI 10.1177/1073858405280524
   Luciano M, 2009, BEHAV GENET, V39, P6, DOI 10.1007/s10519-008-9236-x
   Luo LQ, 2005, ANNU REV NEUROSCI, V28, P127, DOI 10.1146/annurev.neuro.28.061604.135632
   Macaluso E, 2002, J COGNITIVE NEUROSCI, V14, P389, DOI 10.1162/089892902317361912
   Mahley RW, 2006, P NATL ACAD SCI USA, V103, P5644, DOI 10.1073/pnas.0600549103
   Makris N, 2007, CEREB CORTEX, V17, P1364, DOI 10.1093/cercor/bhl047
   Marois R, 2000, NEURON, V25, P717, DOI 10.1016/S0896-6273(00)81073-9
   Mauch DH, 2001, SCIENCE, V294, P1354, DOI 10.1126/science.294.5545.1354
   Mayeux R, 2001, NEUROBIOL AGING, V22, P683, DOI 10.1016/S0197-4580(01)00223-8
   Mesulam M., 2005, NEUROBIOLOGY ATTENTI
   Meyer-Lindenberg A, 2006, NAT REV NEUROSCI, V7, P818, DOI 10.1038/nrn1993
   Moffat SD, 2000, NEUROLOGY, V55, P134, DOI 10.1212/WNL.55.1.134
   Mondadori CRA, 2007, CEREB CORTEX, V17, P1934, DOI 10.1093/cercor/bhl103
   Narr KL, 2007, CEREB CORTEX, V17, P2163, DOI 10.1093/cercor/bhl125
   Nickerson DA, 2000, GENOME RES, V10, P1532, DOI 10.1101/gr.146900
   Nierenberg J, 2005, NEUROREPORT, V16, P1369, DOI 10.1097/01.wnr.0000174058.49521.16
   Ogg RJ, 1998, MAGNET RESON MED, V40, P749, DOI 10.1002/mrm.1910400516
   OKEN BS, 1994, NEUROLOGY, V44, P657, DOI 10.1212/WNL.44.4.657
   Panizzon MS, 2009, CEREB CORTEX, V19, P2728, DOI 10.1093/cercor/bhp026
   Parasuraman R, 2002, NEUROPSYCHOLOGY, V16, P254, DOI 10.1037//0894-4105.16.2.254
   PARASURAMAN R, 1992, BRAIN, V115, P711, DOI 10.1093/brain/115.3.711
   Parasuraman R., 2004, COGNITIVE NEUROSCIEN, P245
   Persson J, 2006, NEUROLOGY, V66, P1029, DOI 10.1212/01.wnl.0000204180.25361.48
   Plassman BL, 1997, NEUROLOGY, V48, P985, DOI 10.1212/WNL.48.4.985
   Polich J, 1996, PSYCHOPHYSIOLOGY, V33, P334, DOI 10.1111/j.1469-8986.1996.tb01058.x
   Polich J, 2007, CLIN NEUROPHYSIOL, V118, P2128, DOI 10.1016/j.clinph.2007.04.019
   Ponomareva NV, 2008, NEUROBIOL AGING, V29, P819, DOI 10.1016/j.neurobiolaging.2006.12.019
   POSNER MI, 1980, Q J EXP PSYCHOL, V32, P3, DOI 10.1080/00335558008248231
   POSNER MI, 1990, ANNU REV NEUROSCI, V13, P25, DOI 10.1146/annurev.ne.13.030190.000325
   Raber J, 2004, NEUROBIOL AGING, V25, P641, DOI 10.1016/j.neurobiolaging.2003.12.023
   Ranganath C, 2003, NAT REV NEUROSCI, V4, P193, DOI 10.1038/nrn1052
   Raz N, 2009, NEUROPSYCHOLOGY, V23, P105, DOI 10.1037/a0013487
   Reiman EM, 1998, ANN NEUROL, V44, P288, DOI 10.1002/ana.410440226
   Reiman EM, 1996, NEW ENGL J MED, V334, P752, DOI 10.1056/NEJM199603213341202
   Reiman EM, 2009, P NATL ACAD SCI USA, V106, P6820, DOI 10.1073/pnas.0900345106
   Reinvang I, 2005, NEUROSCI LETT, V382, P346, DOI 10.1016/j.neulet.2005.03.024
   Rosas HD, 2005, NEUROLOGY, V65, P745, DOI 10.1212/01.wnl.0000174432.87383.87
   Rosas HD, 2002, NEUROLOGY, V58, P695, DOI 10.1212/WNL.58.5.695
   Rosen VM, 2002, NEUROPSYCHOLOGIA, V40, P2226, DOI 10.1016/S0028-3932(02)00132-X
   Salat DH, 2004, CEREB CORTEX, V14, P721, DOI 10.1093/cercor/bhh032
   Schmidt H, 1996, CLIN GENET, V50, P293
   Seldon HL, 2006, LATERALITY, V11, P226, DOI 10.1080/13576500500489162
   Seldon HL, 2005, LATERALITY, V10, P81, DOI 10.1080/13576500342000310
   SEMLITSCH HV, 1986, PSYCHOPHYSIOLOGY, V23, P695, DOI 10.1111/j.1469-8986.1986.tb00696.x
   Serences JT, 2005, PSYCHOL SCI, V16, P114, DOI 10.1111/j.0956-7976.2005.00791.x
   Shaw P, 2007, P NATL ACAD SCI USA, V104, P19649, DOI 10.1073/pnas.0707741104
   Shaw P, 2006, NATURE, V440, P676, DOI 10.1038/nature04513
   Shaw P, 2007, LANCET NEUROL, V6, P494, DOI 10.1016/S1474-4422(07)70106-0
   Shulman GL, 2009, J NEUROSCI, V29, P4392, DOI 10.1523/JNEUROSCI.5609-08.2009
   Siegel M, 2008, NEURON, V60, P709, DOI 10.1016/j.neuron.2008.09.010
   Singh V, 2006, BRAIN, V129, P2885, DOI 10.1093/brain/awl256
   Small BJ, 2004, PSYCHOL AGING, V19, P592, DOI 10.1037/0882-7974.19.4.592
   Smith CD, 2010, NEUROBIOL AGING, V31, P1122, DOI 10.1016/j.neurobiolaging.2008.08.006
   Soltani Maryam, 2000, Critical Reviews in Neurobiology, V14, P199
   Sowell ER, 2008, CEREB CORTEX, V18, P136, DOI 10.1093/cercor/bhm039
   Sowell ER, 2004, J NEUROSCI, V24, P8223, DOI 10.1523/JNEUROSCI.1798-04.2004
   Sundstrom A, 2004, NEUROLOGY, V62, P1963, DOI 10.1212/01.WNL.0000129268.83927.A8
   Teter B, 2002, J NEUROSCI RES, V68, P331, DOI 10.1002/jnr.10221
   Uhhaas PJ, 2006, NEURON, V52, P155, DOI 10.1016/j.neuron.2006.09.020
   Vossel S, 2006, NEUROIMAGE, V32, P1257, DOI 10.1016/j.neuroimage.2006.05.019
   Walhovd KB, 2010, NEUROBIOL AGING, V31, P1107, DOI 10.1016/j.neurobiolaging.2008.08.013
   Walhovd KB, 2006, NEUROIMAGE, V31, P1343, DOI 10.1016/j.neuroimage.2006.01.011
   Wechsler D., 1999, WECHSLER ABBREVIATED
   Wisdom NM, 2011, NEUROBIOL AGING, V32, P63, DOI 10.1016/j.neurobiolaging.2009.02.003
   Womelsdorf T, 2006, NATURE, V439, P733, DOI 10.1038/nature04258
   Womelsdorf T, 2007, CURR OPIN NEUROBIOL, V17, P154, DOI 10.1016/j.conb.2007.02.002
   Yago Elena, 2004, Cognitive Affective & Behavioral Neuroscience, V4, P609, DOI 10.3758/CABN.4.4.609
   Yakovlev P.L., 1967, REGIONAL DEV BRAIN E
   Yamaguchi S, 2004, J NEUROSCI, V24, P5356, DOI 10.1523/JNEUROSCI.4587-03.2004
   YAMAGUCHI S, 1991, J NEUROSCI, V11, P2039
   Ye SM, 2005, P NATL ACAD SCI USA, V102, P18700, DOI 10.1073/pnas.0508693102
   Zacks JM, 2007, PSYCHOL BULL, V133, P273, DOI 10.1037/0033-2909.133.2.273
NR 150
TC 23
Z9 23
U1 0
U2 5
PU ELSEVIER SCIENCE INC
PI NEW YORK
PA STE 800, 230 PARK AVE, NEW YORK, NY 10169 USA
SN 0197-4580
EI 1558-1497
J9 NEUROBIOL AGING
JI Neurobiol. Aging
PD FEB
PY 2012
VL 33
IS 2
BP 304
EP U621
DI 10.1016/j.neurobiolaging.2009.12.027
PG 20
WC Geriatrics & Gerontology; Neurosciences
WE Science Citation Index Expanded (SCI-EXPANDED)
SC Geriatrics & Gerontology; Neurosciences & Neurology
GA 863NR
UT WOS:000298171800010
PM 20382449
DA 2022-10-31
ER

PT J
AU Foubert-Samier, A
   Catheline, G
   Amieva, H
   Dilharreguy, B
   Helmer, C
   Allard, M
   Dartigues, JF
AF Foubert-Samier, Alexandra
   Catheline, Gwenaelle
   Amieva, Helene
   Dilharreguy, Bixente
   Helmer, Catherine
   Allard, Michele
   Dartigues, Jean-Francois
TI Education, occupation, leisure activities, and brain reserve: a
   population-based study
SO NEUROBIOLOGY OF AGING
LA English
DT Article
DE Reserve capacity; Education; Occupation; Leisure activities; Voxel-based
   morphometry; Population-based study
ID COGNITIVE RESERVE; ALZHEIMERS-DISEASE; DEMENTIA; RISK; HYPOTHESIS; SIZE;
   DYNAMICS; ATROPHY; MEMORY; MRI
AB The influence of education, occupation, and leisure activities on the passive and active components of reserve capacity remains unclear. We used the voxel-based morphometry (VBM) technique in a population-based sample of 331 nondemented people in order to investigate the relationship between these factors and the cerebral volume (a marker of brain reserve). The results showed a positive and significant association between education, occupation, and leisure activities and the cognitive performances on Isaac's set test. Among these factors, only education was significantly associated with a cerebral volume including gray and white matter (p = 0.01). In voxel-based morphometry analyses, the difference in gray matter volume was located in the temporoparietal lobes and in the orbitofrontal lobes bilaterally (a p-value corrected <0.05 by false discovery rate [FDR]). Although smaller, the education-related difference in white matter volume appeared in areas connected to the education-related difference in gray matter volume. Education, occupation attainment, and leisure activities were found to contribute differently to reserve capacity. Education could play a role in the constitution of cerebral reserve capacity. (C) 2012 Elsevier Inc. All rights reserved.
C1 [Foubert-Samier, Alexandra; Dartigues, Jean-Francois] CHU Bordeaux, CMRR Aquitaine, Bordeaux, France.
   [Foubert-Samier, Alexandra; Amieva, Helene; Helmer, Catherine; Dartigues, Jean-Francois] Univ Bordeaux 2, INSERM, ISPED, U897, F-33076 Bordeaux, France.
   [Catheline, Gwenaelle; Dilharreguy, Bixente; Allard, Michele] Univ Bordeaux 2, CNRS, UMR 5231, IMF, F-33076 Bordeaux, France.
   [Catheline, Gwenaelle; Allard, Michele] EPHE, Bordeaux, France.
RP Dartigues, JF (通讯作者)，Univ Bordeaux 2, INSERM, Dartigues Unite 897, 146 Rue Leo Saignat, F-33076 Bordeaux, France.
EM jean-francois.dartigues@isped.u-bordeaux2.fr
RI DARTIGUES, Jean François/T-4513-2019; catheline, gwenaelle/C-8532-2018;
   HELMER, Catherine/I-6581-2015; Amieva, Helene/E-4850-2014; HELMER,
   Catherine/AAG-5126-2021; Amieva, Helene/T-4170-2019; ALLARD,
   Michèle/D-8538-2014; Foubert-Samier, Alexandra/T-4492-2019
OI HELMER, Catherine/0000-0002-5169-7421; Amieva,
   Helene/0000-0002-0119-7242; Catheline, Gwenaelle/0000-0003-1949-8913;
   dilharreguy, bixente/0000-0002-7771-1383
FU Fondation pour la Recherche Medicale; Caisse Nationale Maladie des
   Travailleurs Salaries; Direction Generale de la Sante; MGEN; Institut de
   la Longevite; Conseils Regionaux d'Aquitaine et Bourgogne; Fondation de
   France; Ministry of Research-INSERM
FX The 3C Study is conducted under a partnership agreement between the
   Institut National de la Sante et de la Recherche Medicale (INSERM),
   Victor-Segalen Bordeaux-2 University, and Sanofi-Aventis. The Fondation
   pour la Recherche Medicale funded the preparation and initiation of the
   study. The 3C Study is also supported by the Caisse Nationale Maladie
   des Travailleurs Salaries, Direction Generale de la Sante, MGEN,
   Institut de la Longevite, Conseils Regionaux d'Aquitaine et Bourgogne,
   Fondation de France, and Ministry of Research-INSERM Programme 'Cohortes
   et collections de donnees biologiques.'
CR Akbaraly TN, 2009, NEUROLOGY, V73, P854, DOI 10.1212/WNL.0b013e3181b7849b
   Alperovitch A, 2003, NEUROEPIDEMIOLOGY, V22, P316, DOI 10.1159/000072920
   Andel R, 2005, J GERONTOL B-PSYCHOL, V60, pP251, DOI 10.1093/geronb/60.5.P251
   Ashburner J, 2000, NEUROIMAGE, V11, P805, DOI 10.1006/nimg.2000.0582
   Backman L, 1999, NEUROLOGY, V52, P1861, DOI 10.1212/WNL.52.9.1861
   Boyke J, 2008, J NEUROSCI, V28, P7031, DOI 10.1523/JNEUROSCI.0742-08.2008
   Cabeza R, 2004, CEREB CORTEX, V14, P364, DOI 10.1093/cercor/bhg133
   Cabeza R, 2002, NEUROIMAGE, V17, P1394, DOI 10.1006/nimg.2002.1280
   Carreiras M, 2009, NATURE, V461, P983, DOI 10.1038/nature08461
   Christensen H, 2007, GERONTOLOGY, V53, P82, DOI 10.1159/000096482
   Coffey CE, 1999, NEUROLOGY, V53, P189, DOI 10.1212/WNL.53.1.189
   Colom R, 2006, NEUROIMAGE, V31, P1359, DOI 10.1016/j.neuroimage.2006.01.006
   Draganski B, 2006, J NEUROSCI, V26, P6314, DOI 10.1523/JNEUROSCI.4628-05.2006
   FABRIGOULE C, 1995, J AM GERIATR SOC, V43, P485, DOI 10.1111/j.1532-5415.1995.tb06093.x
   Fera F, 2005, J NEUROSCI, V25, P11340, DOI 10.1523/JNEUROSCI.2736-05.2005
   Fratiglioni L, 2004, LANCET NEUROL, V3, P343, DOI 10.1016/S1474-4422(04)00767-7
   Fratiglioni L, 2007, J ALZHEIMERS DIS, V12, P11
   Garrido GEJ, 2002, J NEUROL NEUROSUR PS, V73, P508, DOI 10.1136/jnnp.73.5.508
   Gaser C, 2003, ANN NY ACAD SCI, V999, P514, DOI 10.1196/annals.1284.062
   Giedd JN, 1999, NAT NEUROSCI, V2, P861, DOI 10.1038/13158
   Good CD, 2001, NEUROIMAGE, V14, P21, DOI 10.1006/nimg.2001.0786
   Grady CL, 2003, J NEUROSCI, V23, P986, DOI 10.1523/jneurosci.23-03-00986.2003
   Gutchess AH, 2005, J COGNITIVE NEUROSCI, V17, P84, DOI 10.1162/0898929052880048
   Haier RJ, 2004, NEUROIMAGE, V23, P425, DOI 10.1016/j.neuroimage.2004.04.025
   ISAACS B, 1973, BRIT J PSYCHIAT, V123, P467, DOI 10.1192/bjp.123.4.467
   Karp A, 2006, DEMENT GERIATR COGN, V21, P65, DOI 10.1159/000089919
   KATZMAN R, 1988, ANN NEUROL, V23, P138, DOI 10.1002/ana.410230206
   Kemppainen NM, 2008, ANN NEUROL, V63, P112, DOI 10.1002/ana.21212
   Kringelbach ML, 2005, NAT REV NEUROSCI, V6, P691, DOI 10.1038/nrn1747
   LETENNEUR L, 1994, INT J EPIDEMIOL, V23, P1256, DOI 10.1093/ije/23.6.1256
   Mora F, 2007, BRAIN RES REV, V55, P78, DOI 10.1016/j.brainresrev.2007.03.011
   Mori E, 1997, AM J PSYCHIAT, V154, P18, DOI 10.1176/ajp.154.1.18
   Park DC, 2009, ANNU REV PSYCHOL, V60, P173, DOI 10.1146/annurev.psych.59.103006.093656
   Proust-Lima C, 2007, AM J EPIDEMIOL, V165, P344, DOI 10.1093/aje/kwk017
   Roe CM, 2007, NEUROLOGY, V68, P223, DOI 10.1212/01.wnl.0000251303.50459.8a
   Scarmeas N, 2003, J CLIN EXP NEUROPSYC, V25, P625, DOI 10.1076/jcen.25.5.625.14576
   Scarmeas N, 2001, NEUROLOGY, V57, P2236, DOI 10.1212/WNL.57.12.2236
   Schofield PW, 1997, NEUROLOGY, V49, P30, DOI 10.1212/WNL.49.1.30
   Shaw P, 2008, J NEUROSCI, V28, P3586, DOI 10.1523/JNEUROSCI.5309-07.2008
   Sole-Padulles C, 2009, NEUROBIOL AGING, V30, P1114, DOI 10.1016/j.neurobiolaging.2007.10.008
   Sowell ER, 2003, NAT NEUROSCI, V6, P309, DOI 10.1038/nn1008
   Staff RT, 2004, BRAIN, V127, P1191, DOI 10.1093/brain/awh144
   Stern Y, 2002, J INT NEUROPSYCH SOC, V8, P448, DOI 10.1017/S1355617702813248
   Stern Y, 2006, ALZ DIS ASSOC DIS, V20, P112, DOI 10.1097/01.wad.0000213815.20177.19
   Stern Y, 2009, NEUROPSYCHOLOGIA, V47, P2015, DOI 10.1016/j.neuropsychologia.2009.03.004
   Tisserand DJ, 2001, NEUROLOGY, V56, P969, DOI 10.1212/WNL.56.7.969
   Verghese J, 2003, NEW ENGL J MED, V348, P2508, DOI 10.1056/NEJMoa022252
   Wahlund LO, 2001, STROKE, V32, P1318, DOI 10.1161/01.STR.32.6.1318
   Wang HX, 2002, AM J EPIDEMIOL, V155, P1081, DOI 10.1093/aje/155.12.1081
   Wilson RS, 2002, JAMA-J AM MED ASSOC, V287, P742, DOI 10.1001/jama.287.6.742
NR 50
TC 151
Z9 153
U1 2
U2 8
PU ELSEVIER SCIENCE INC
PI NEW YORK
PA STE 800, 230 PARK AVE, NEW YORK, NY 10169 USA
SN 0197-4580
EI 1558-1497
J9 NEUROBIOL AGING
JI Neurobiol. Aging
PD FEB
PY 2012
VL 33
IS 2
AR 423.e15
DI 10.1016/j.neurobiolaging.2010.09.023
PG 11
WC Geriatrics & Gerontology; Neurosciences
WE Science Citation Index Expanded (SCI-EXPANDED); Social Science Citation Index (SSCI)
SC Geriatrics & Gerontology; Neurosciences & Neurology
GA 863NR
UT WOS:000298171800027
PM 21074901
DA 2022-10-31
ER

PT J
AU Hartz, AMS
   Bauer, B
   Soldner, ELB
   Wolf, A
   Boy, S
   Backhaus, R
   Mihaljevic, I
   Bogdahn, U
   Klunemann, HH
   Schuierer, G
   Schlachetzki, F
AF Hartz, Anika M. S.
   Bauer, Bjoern
   Soldner, Emma L. B.
   Wolf, Andrea
   Boy, Sandra
   Backhaus, Roland
   Mihaljevic, Ivan
   Bogdahn, Ulrich
   Kluenemann, Hans H.
   Schuierer, Gerhard
   Schlachetzki, Felix
TI Amyloid-beta Contributes to Blood-Brain Barrier Leakage in Transgenic
   Human Amyloid Precursor Protein Mice and in Humans With Cerebral Amyloid
   Angiopathy
SO STROKE
LA English
DT Article
DE amyloid-beta; blood-brain barrier; cerebral amyloid angiopathy;
   neuroimaging
ID CORTICAL SUBARACHNOID HEMORRHAGE; PITTSBURGH COMPOUND-B;
   ALZHEIMERS-DISEASE; P-GLYCOPROTEIN; A-BETA; MOUSE MODEL; EFFLUX
   TRANSPORTER; ENDOTHELIAL-CELLS; CLEARANCE; PEPTIDE
AB Background and Purpose-Cerebral amyloid angiopathy (CAA) is a degenerative disorder characterized by amyloid-beta (A beta) deposition in the blood brain barrier (BBB). CAA contributes to injuries of the neurovasculature including lobar hemorrhages, cortical microbleeds, ischemia, and superficial hemosiderosis. We postulate that CAA pathology is partially due to A beta compromising the BBB.
   Methods-We characterized 19 patients with acute stroke with "probable CAA" for neurovascular pathology based on MRI and clinical findings. Also, we studied the effect of A beta on the expression of tight junction proteins and matrix metalloproteases (MMPs) in isolated rat brain microvessels.
   Results-Two of 19 patients with CAA had asymptomatic BBB leakage and posterior reversible encephalopathic syndrome indicating increased BBB permeability. In addition to white matter changes, diffusion abnormality suggesting lacunar ischemia was found in 4 of 19 patients with CAA; superficial hemosiderosis was observed in 7 of 9 patients. A beta(40) decreased expression of the tight junction proteins claudin-1 and claudin-5 and increased expression of MMP-2 and MMP-9. Analysis of brain microvessels from transgenic mice overexpressing human amyloid precursor protein revealed the same expression pattern for tight junction and MMP proteins. Consistent with reduced tight junction and increased MMP expression and activity, permeability was increased in brain microvessels from human amyloid precursor protein mice compared with microvessels from wild-type controls.
   Conclusions-Our findings indicate that A beta contributes to changes in brain microvessel tight junction and MMP expression, which compromises BBB integrity. We conclude that A beta causes BBB leakage and that assessing BBB permeability could potentially help characterize CAA progression and be a surrogate marker for treatment response. (Stroke. 2012;43:514-523.)
C1 [Boy, Sandra; Backhaus, Roland; Mihaljevic, Ivan; Bogdahn, Ulrich; Schlachetzki, Felix] Univ Regensburg, Dept Neurol, Bezirksklinikum Regensburg, D-93053 Regensburg, Germany.
   [Schuierer, Gerhard] Univ Regensburg, Dept Psychiat, Bezirksklinikum Regensburg, D-93053 Regensburg, Germany.
   [Hartz, Anika M. S.; Bauer, Bjoern; Soldner, Emma L. B.; Wolf, Andrea] Univ Minnesota, Coll Pharm, Dept Pharmaceut Sci, Minneapolis, MN 55455 USA.
   [Kluenemann, Hans H.] Univ Regensburg, Med Ctr, Bezirksklinikum Regensburg, Ctr Neuroradiol,Bezirksklinikum, D-93053 Regensburg, Germany.
RP Schlachetzki, F (通讯作者)，Univ Regensburg, Dept Neurol, Bezirksklinikum Regensburg, Univ Str 84, D-93053 Regensburg, Germany.
EM felix.schlachetzki@klinik.uni-regensburg.de
FU University of Minnesota; NATIONAL INSTITUTE ON AGING [R01AG039621]
   Funding Source: NIH RePORTER
FX This work was supported by University of Minnesota startup funds for
   A.M.S.H. and B.B.
CR Bauer B, 2005, EXP BIOL MED, V230, P118
   Bauer B, 2008, J CEREBR BLOOD F MET, V28, P1222, DOI 10.1038/jcbfm.2008.16
   Bell RD, 2009, NAT CELL BIOL, V11, P143, DOI 10.1038/ncb1819
   Bernstein RA, 2011, NEUROCRIT CARE, V14, P453, DOI 10.1007/s12028-010-9497-0
   Carrano A, 2011, ANTIOXID REDOX SIGN, V15, P1167, DOI 10.1089/ars.2011.3895
   Chow N, 2007, P NATL ACAD SCI USA, V104, P823, DOI 10.1073/pnas.0608251104
   Christie R, 2001, AM J PATHOL, V158, P1065, DOI 10.1016/S0002-9440(10)64053-9
   Chung KK, 2011, J NEUROL NEUROSUR PS, V82, P20, DOI 10.1136/jnnp.2009.204180
   Cirrito JR, 2005, J CLIN INVEST, V115, P3285, DOI 10.1172/JCI25247
   Cuvinciuc V, 2010, AM J NEURORADIOL, V31, P1355, DOI 10.3174/ajnr.A1986
   Deane R, 2004, STROKE, V35, P2628, DOI 10.1161/01.STR.0000143452.85382.d1
   Deane R, 2004, NEURON, V43, P333, DOI 10.1016/j.neuron.2004.07.017
   DeMattos RB, 2001, P NATL ACAD SCI USA, V98, P8850, DOI 10.1073/pnas.151261398
   FAZEKAS F, 1993, NEUROLOGY, V43, P1683, DOI 10.1212/WNL.43.9.1683
   Gonzalez-Velasquez FJ, 2008, J NEUROCHEM, V107, P466, DOI 10.1111/j.1471-4159.2008.05618.x
   GRAVINA SA, 1995, J BIOL CHEM, V270, P7013, DOI 10.1074/jbc.270.13.7013
   Greenberg SM, 2011, NEUROLOGY, V76, P772, DOI 10.1212/WNL.0b013e31820e7bce
   Greenberg SM, 2008, ANN NEUROL, V64, P587, DOI 10.1002/ana.21528
   Han BH, 2008, J NEUROSCI, V28, P13542, DOI 10.1523/JNEUROSCI.4686-08.2008
   Han F, 2008, NEUROSCIENCE, V153, P414, DOI 10.1016/j.neuroscience.2008.02.044
   Hartz AMS, 2004, MOL PHARMACOL, V66, P387, DOI 10.1124/mol.104.001503
   Hartz AMS, 2008, FASEB J, V22, P2723, DOI 10.1096/fj.08-106997
   Hartz AMS, 2010, MOL PHARMACOL, V77, P715, DOI 10.1124/mol.109.061754
   Hefzy HM, 2009, AM J NEURORADIOL, V30, P1371, DOI 10.3174/ajnr.A1588
   Hsiao K, 1996, SCIENCE, V274, P99, DOI 10.1126/science.274.5284.99
   Klunk WE, 2004, ANN NEUROL, V55, P306, DOI 10.1002/ana.20009
   Knudsen KA, 2001, NEUROLOGY, V56, P537, DOI 10.1212/WNL.56.4.537
   Kofler J, 2011, J COMPUT ASSIST TOMO, V35, P39, DOI 10.1097/RCT.0b013e3181f31917
   Kuhnke D, 2007, BRAIN PATHOL, V17, P347, DOI 10.1111/j.1750-3639.2007.00075.x
   Lee JM, 2005, J NEUROL SCI, V229, P249, DOI 10.1016/j.jns.2004.11.041
   Loeb MB, 2004, J AM GERIATR SOC, V52, P381, DOI 10.1111/j.1532-5415.2004.52109.x
   Love S, 2009, FRONT BIOSCI-LANDMRK, V14, P4778, DOI 10.2741/3567
   Maia LF, 2007, J NEUROL SCI, V257, P23, DOI 10.1016/j.jns.2007.01.054
   Marco S, 2006, NEUROSCI LETT, V401, P219, DOI 10.1016/j.neulet.2006.03.047
   Menon RS, 2009, STROKE, V40, pE675, DOI 10.1161/STROKEAHA.109.552935
   Miller DS, 2008, PHARMACOL REV, V60, P196, DOI 10.1124/pr.107.07109
   Murozono M, 2009, NEUROCHEM RES, V34, P1555, DOI 10.1007/s11064-009-9943-6
   Nitta T, 2003, J CELL BIOL, V161, P653, DOI 10.1083/jcb.200302070
   Pirker A, 2011, AM J NEURORADIOL, V32, P527, DOI 10.3174/ajnr.A2332
   Raposo N, 2011, EUR J NEUROL, V18, P597, DOI 10.1111/j.1468-1331.2010.03214.x
   Rosenberg GA, 2009, LANCET NEUROL, V8, P205, DOI 10.1016/S1474-4422(09)70016-X
   Sagare A, 2007, NAT MED, V13, P1029, DOI 10.1038/nm1635
   Salloway S, 2009, NEUROLOGY, V73, P2061, DOI 10.1212/WNL.0b013e3181c67808
   Shibata M, 2000, J CLIN INVEST, V106, P1489, DOI 10.1172/JCI10498
   Silverberg GD, 2010, J NEUROPATH EXP NEUR, V69, P1034, DOI 10.1097/NEN.0b013e3181f46e25
   Tai LM, 2010, J CELL MOL MED, V14, P1101, DOI 10.1111/j.1582-4934.2009.00717.x
   Tanskanen M, 2011, AMYLOID, V18, P3, DOI 10.3109/13506129.2010.541960
   Utter S, 2008, J NEUROPATH EXP NEUR, V67, P842, DOI 10.1097/NEN.0b013e3181836a71
   Verdelho A, 2010, NEUROLOGY, V75, P160, DOI 10.1212/WNL.0b013e3181e7ca05
   Vogelgesang S, 2004, CURR ALZHEIMER RES, V1, P121, DOI 10.2174/1567205043332225
   Weier K, 2009, NEUROLOGY, V72, P760, DOI 10.1212/01.wnl.0000343007.39226.aa
   Weiner HL, 2006, NAT REV IMMUNOL, V6, P404, DOI 10.1038/nri1843
   Zipfel GJ, 2009, STROKE, V40, pS16, DOI 10.1161/STROKEAHA.108.533174
   Zlokovic BV, 2008, NEURON, V57, P178, DOI 10.1016/j.neuron.2008.01.003
NR 54
TC 142
Z9 147
U1 0
U2 12
PU LIPPINCOTT WILLIAMS & WILKINS
PI PHILADELPHIA
PA TWO COMMERCE SQ, 2001 MARKET ST, PHILADELPHIA, PA 19103 USA
SN 0039-2499
EI 1524-4628
J9 STROKE
JI Stroke
PD FEB
PY 2012
VL 43
IS 2
BP 514
EP 523
DI 10.1161/STROKEAHA.111.627562
PG 10
WC Clinical Neurology; Peripheral Vascular Disease
WE Science Citation Index Expanded (SCI-EXPANDED)
SC Neurosciences & Neurology; Cardiovascular System & Cardiology
GA 885RK
UT WOS:000299798300040
PM 22116809
OA Bronze, Green Accepted
DA 2022-10-31
ER

PT J
AU Jackson, JD
   Balota, DA
   Duchek, JM
   Head, D
AF Jackson, Jonathan D.
   Balota, David A.
   Duchek, Janet M.
   Head, Denise
TI White matter integrity and reaction time intraindividual variability in
   healthy aging and early-stage Alzheimer disease
SO NEUROPSYCHOLOGIA
LA English
DT Article
DE Mu; Sigma; Tau; Coefficient of variation; Default network; Attentional
   control
ID MILD COGNITIVE IMPAIRMENT; WITHIN-PERSON VARIABILITY; OLDER-ADULTS;
   PERFORMANCE VARIABILITY; INDIVIDUAL-DIFFERENCES; MAXIMUM-LIKELIHOOD;
   DEFAULT-MODE; HEAD SIZE; BRAIN; DEMENTIA
AB Aging and early-stage Alzheimer disease (AD) have been shown to be associated with increased RT intraindividual variability (IIV, as reflected by the coefficient of variation) and an exaggeration of the slow tail of the reaction time (RI) distribution in attentional control tasks, based on ex-Gaussian analyses. The current study examined associations between white matter volume. IIV, and ex-Gaussian RT distribution parameters in cognitively normal aging and early-stage AD. Three RT attention tasks (Stroop, Simon, and a consonant-vowel odd-even switching task) in conjunction with MRI-based measures of cerebral and regional white matter volume were obtained in 133 cognitively normal and 33 early-stage AD individuals. Larger volumes were associated with less IIV and less slowing in the tail of the RI distribution, and larger cerebral and inferior parietal white matter volumes were associated with faster modal reaction time. Collectively, these results support a role of white matter integrity in IIV and distributional skewing, and are consistent with the hypothesis that IIV and RI distributional skewing are sensitive to breakdowns in executive control processes in normal and pathological aging. (C) 2011 Elsevier Ltd. All rights reserved.
C1 [Jackson, Jonathan D.; Balota, David A.; Duchek, Janet M.; Head, Denise] Washington Univ, Dept Psychol, St Louis, MO 63130 USA.
RP Head, D (通讯作者)，Washington Univ, Dept Psychol, Campus Box 1125,1 Brookings Dr, St Louis, MO 63130 USA.
EM dhead@wustl.edu
FU NIH [P50 AG05861, P01 AG 03991, PO1 AGO26276]; National Institute of
   General Medical Sciences [T32-GM81739-02]; NATIONAL INSTITUTE OF GENERAL
   MEDICAL SCIENCES [T32GM081739] Funding Source: NIH RePORTER; NATIONAL
   INSTITUTE ON AGING [P01AG026276, F32AG005861, P50AG005681, P01AG003991]
   Funding Source: NIH RePORTER
FX We thank the Clinical Core of the Knight Alzheimer's Disease Research
   Center at Washington University for the clinical assessments and the
   Imaging Core for the structural MRI data, and Martha Storandt for
   helpful comments. Supported by NIH Grants P50 AG05861, P01 AG 03991, and
   PO1 AGO26276. Jonathan Jackson was supported by National Institute of
   General Medical Sciences Grant T32-GM81739-02.
CR Amar K, 1996, AGE AGEING, V25, P443, DOI 10.1093/ageing/25.6.443
   Andrews-Hanna JR, 2007, NEURON, V56, P924, DOI 10.1016/j.neuron.2007.10.038
   Anstey KJ, 2007, NEUROPSYCHOLOGIA, V45, P1911, DOI 10.1016/j.neuropsychologia.2006.11.020
   Anstey KJ, 1999, AGING NEUROPSYCHOL C, V6, P84, DOI 10.1076/anec.6.2.84.786
   Bai F, 2008, NEUROSCI LETT, V438, P111, DOI 10.1016/j.neulet.2008.04.021
   Bai F, 2009, NEUROSCI LETT, V462, P147, DOI 10.1016/j.neulet.2009.07.009
   Balota DA, 2011, CURR DIR PSYCHOL SCI, V20, P160, DOI 10.1177/0963721411408885
   Balota DA, 2010, PSYCHOL AGING, V25, P208, DOI 10.1037/a0017474
   Balota DA, 2008, J MEM LANG, V59, P495, DOI 10.1016/j.jml.2007.10.004
   Bartzokis G, 2004, NEUROBIOL AGING, V25, P5, DOI 10.1016/j.neurobiolaging.2003.03.001
   Bartzokis G, 2003, ARCH NEUROL-CHICAGO, V60, P393, DOI 10.1001/archneur.60.3.393
   Bartzokis G, 2011, NEUROBIOL AGING, V32, P1341, DOI 10.1016/j.neurobiolaging.2009.08.007
   BERG L, 1988, PSYCHOPHARMACOL BULL, V24, P637
   Berg L, 1998, ARCH NEUROL-CHICAGO, V55, P326, DOI 10.1001/archneur.55.3.326
   Bielak AAM, 2010, PSYCHOL AGING, V25, P575, DOI 10.1037/a0019503
   BRETELER MMB, 1994, STROKE, V25, P1109, DOI 10.1161/01.STR.25.6.1109
   Buckner RL, 2004, NEUROIMAGE, V23, P724, DOI 10.1016/j.neuroimage.2004.06.018
   Bunce D, 2007, NEUROPSYCHOLOGIA, V45, P2009, DOI 10.1016/j.neuropsychologia.2007.02.006
   BUNCE DJ, 1993, PSYCHOL AGING, V8, P26, DOI 10.1037/0882-7974.8.1.26
   Carriere JSA, 2010, PSYCHOL AGING, V25, P569, DOI 10.1037/a0019363
   Cavanna AE, 2006, BRAIN, V129, P564, DOI 10.1093/brain/awl004
   Cheyne JA, 2009, COGNITION, V111, P98, DOI 10.1016/j.cognition.2008.12.009
   Cousineau D, 2004, BEHAV RES METH INS C, V36, P742, DOI 10.3758/BF03206555
   Damoiseaux JS, 2008, CEREB CORTEX, V18, P1856, DOI 10.1093/cercor/bhm207
   Desikan RS, 2006, NEUROIMAGE, V31, P968, DOI 10.1016/j.neuroimage.2006.01.021
   Desikan RS, 2009, BRAIN, V132, P2048, DOI 10.1093/brain/awp123
   Dixon RA, 2007, NEUROPSYCHOLOGY, V21, P381, DOI 10.1037/0894-4105.21.3.381
   Duchek JM, 2009, NEUROPSYCHOLOGY, V23, P746, DOI 10.1037/a0016583
   Fennema-Notestine C, 2007, NEUROINFORMATICS, V5, P235, DOI 10.1007/s12021-007-9003-9
   Fischl B, 2004, CEREB CORTEX, V14, P11, DOI 10.1093/cercor/bhg087
   Fischl B, 2002, NEURON, V33, P341, DOI 10.1016/S0896-6273(02)00569-X
   Grady CL, 2008, ANN NY ACAD SCI, V1124, P127, DOI 10.1196/annals.1440.009
   Greicius MD, 2004, P NATL ACAD SCI USA, V101, P4637, DOI 10.1073/pnas.0308627101
   Grieve SM, 2007, AM J NEURORADIOL, V28, P226
   Gunning-Dixon FM, 2009, INT J GERIATR PSYCH, V24, P109, DOI 10.1002/gps.2087
   Gunning-Dixon FM, 2000, NEUROPSYCHOLOGY, V14, P224, DOI 10.1037//0894-4105.14.2.224
   Han X, 2006, NEUROIMAGE, V32, P180, DOI 10.1016/j.neuroimage.2006.02.051
   Head D, 2004, CEREB CORTEX, V14, P410, DOI 10.1093/cercor/bhh003
   Head D, 2008, NEUROPSYCHOLOGY, V22, P491, DOI 10.1037/0894-4105.22.4.491
   HEATHCOTE A, 1991, PSYCHOL BULL, V109, P340, DOI 10.1037/0033-2909.109.2.340
   Heathcote A, 2004, PSYCHON B REV, V11, P577, DOI 10.3758/BF03196614
   Heathcote A, 2002, PSYCHON B REV, V9, P394, DOI 10.3758/BF03196299
   Hollingshead A. B., 1975, 4 FACTOR INDEX UNPUB
   Huang JB, 2007, ANN NY ACAD SCI, V1097, P259, DOI 10.1196/annals.1379.021
   HUGHES CP, 1982, BRIT J PSYCHIAT, V140, P566, DOI 10.1192/bjp.140.6.566
   Hultsch D. F., 2002, J GERONTOL B-PSYCHOL, V57, P101, DOI DOI 10.1093/GER0NB/57.2.P101
   Hultsch D.F., 2008, HDB AGING COGNITION, V3rd ed., P491, DOI DOI 10.4324/9780203837665.CH10
   Hultsch DF, 2000, NEUROPSYCHOLOGY, V14, P588, DOI 10.1037/0894-4105.14.4.588
   Hultsch DF, 2004, NEW FRONTIERS COGNIT, P65, DOI DOI 10.1093/ACPROF:OSO/9780198525691.003.0004
   JACK CR, 1989, RADIOLOGY, V172, P549, DOI 10.1148/radiology.172.2.2748838
   Johnson DK, 2010, INT J NEUROSCI, V120, P544, DOI 10.3109/00207454.2010.494788
   Johnson DK, 2009, ARCH NEUROL-CHICAGO, V66, P1254, DOI 10.1001/archneurol.2009.158
   Johnson MK, 2006, SOC COGN AFFECT NEUR, V1, P56, DOI 10.1093/scan/nsl004
   Jovicich J, 2009, NEUROIMAGE, V46, P177, DOI 10.1016/j.neuroimage.2009.02.010
[truncated: 3,610,060 more chars]
