# Supplementary material for: Magnetic resonance imaging of white matter in Alzheimer's disease: a global bibliometric analysis from 1990 to 2022
Source: Front Neurosci. 2023 May 25;17:1163809. doi: 10.3389/fnins.2023.1163809 (PMC10248146; doi:10.3389/fnins.2023.1163809)
Supplement: Supplementary file 1 [file Data_Sheet_1.zip › Original data/Data_5.txt]

FN Clarivate Analytics Web of Science
VR 1.0
PT J
AU Wennberg, AMV
   Spira, AP
   Pettigrew, C
   Soldan, A
   Zipunnikov, V
   Rebok, GW
   Roses, AD
   Lutz, MW
   Miller, MM
   Thambisetty, M
   Albert, MS
AF Wennberg, Alexandra M. V.
   Spira, Adam P.
   Pettigrew, Corinne
   Soldan, Anja
   Zipunnikov, Vadim
   Rebok, George W.
   Roses, Allen D.
   Lutz, Michael W.
   Miller, Michael M.
   Thambisetty, Madhav
   Albert, Marilyn S.
TI Blood glucose levels and cortical thinning in cognitively normal,
   middle-aged adults
SO JOURNAL OF THE NEUROLOGICAL SCIENCES
LA English
DT Article
DE Cortical thinning; Alzheimer's disease; APOE; TOMM40; Blood glucose
ID WHITE-MATTER INTEGRITY; SURFACE-BASED ANALYSIS; ALZHEIMERS-DISEASE;
   APOLIPOPROTEIN-E; CEREBRAL-CORTEX; MITOCHONDRIAL DYSFUNCTION;
   HIPPOCAMPAL ATROPHY; DIABETES-MELLITUS; AD DEMENTIA; THICKNESS
AB Type II diabetes mellitus (DM) increases risk for cognitive decline and is associated with brain atrophy in older demented and non-demented individuals. We investigated (1) the cross-sectional association between fasting blood glucose level and cortical thickness in a sample of largely middle-aged, cognitively normal adults, and (2) whether these associations were modified by genes associated with both lipid processing and dementia. To explore possible modifications by genetic status, we investigated the interaction between blood glucose levels and the apolipoprotein E (APOE) epsilon 4 allele and the translocase of the outer mitochondrial membrane (TOMM) 40 '523 genotype on cortical thickness. Cortical thickness measures were based on mean thickness in a subset of a priori-selected brain regions hypothesized to be vulnerable to atrophy in Alzheimer's disease (AD) (i.e., 'AD vulnerable regions'). Participants included 233 cognitively normal subjects in the BIOCARD study who had a measure of fasting blood glucose and cortical thickness measures, quantified by magnetic resonance imaging (MRI) scans. After adjustment for age, sex, race, education, depression, and medical conditions, higher blood glucose was associated with thinner parahippocampal gyri (B = -0.002; 95% CI -0.004, -0.0004) and temporal pole (B = -0.002; 95% CI -0.004, -0.0001), as well as reduced average thickness over AD vulnerable regions (B = -0.001; 95% CI -0.002, -0.0001). There was no evidence for greater cortical thinning in c4 carriers of the APOE gene or in APOE epsilon 3/3 individuals carrying the TOMM40 VL/VL genotypes. When individuals with glucose levels in the diabetic range (>= 126 mg/dL), were excluded from the analysis, the associations between glucose levels and cortical thickness were no longer significant. These findings suggest that glucose levels in the diabetic range are associated with reduced cortical thickness in AD vulnerable regions as early as middle age. (C) 2016 Elsevier B.V. All rights reserved.
C1 [Wennberg, Alexandra M. V.; Spira, Adam P.; Rebok, George W.] Johns Hopkins Bloomberg Sch Publ Hlth, Dept Mental Hlth, 615 N Wolfe St, Baltimore, MD 21205 USA.
   [Spira, Adam P.; Rebok, George W.] Johns Hopkins Sch Med, Dept Psychiat & Behav Sci, 733 N Broadway, Baltimore, MD 21205 USA.
   [Spira, Adam P.; Zipunnikov, Vadim; Rebok, George W.] Johns Hopkins Ctr Aging & Hlth, 2024 E Monument St, Baltimore, MD 21205 USA.
   [Pettigrew, Corinne; Soldan, Anja; Albert, Marilyn S.] Johns Hopkins Sch Med, Dept Neurol, 733 N Broadway, Baltimore, MD 21205 USA.
   [Zipunnikov, Vadim] Johns Hopkins Bloomberg Sch Publ Hlth, Dept Biostat, 615 N Wolfe St, Baltimore, MD 21205 USA.
   [Roses, Allen D.; Lutz, Michael W.] Duke Univ, Sch Med, Dept Neurol, 8 Searle Ctr Dr, Durham, NC 27703 USA.
   [Miller, Michael M.] Johns Hopkins Univ, Dept Biomed Engn, 3400 N Charles St, Baltimore, MD 21218 USA.
   [Thambisetty, Madhav] NIA, Unit Clin & Translat Neurosci, 251 Bayview Blvd, Baltimore, MD 21224 USA.
RP Wennberg, AMV (通讯作者)，Mayo Clin, Dept Hlth Sci Res, 200 1st St SW, Rochester, MN 55905 USA.
EM wennberg.alexandra@mayo.edu; aspira@jhu.edu; cpettigrew@jhmi.edu;
   asoldan1@jhmi.edu; vadim.zipunnikov@gmail.com; grebok1@jhu.edu;
   allen.roses@duke.edu; michael.lutz@duke.edu; mim@cis.jhu.edu;
   thambisettym@mail.nih.gov; malbert9@jhmi.edu
RI Wennberg, Alexandra/O-9563-2016
OI Wennberg, Alexandra/0000-0003-4906-1165; Spira,
   Adam/0000-0003-1507-0995; Lutz, Michael/0000-0001-8809-5574; Soldan,
   Anja/0000-0002-6193-0418
FU National Institute on Aging; Johns Hopkins University; William and Ella
   Owens Medical Research Foundation; National Institutes of Health
   [U19-AG03365, P50-AG005146, T32-AG027668]; NATIONAL INSTITUTE ON AGING
   [ZIAAG000200, T32AG027668, P50AG005146, U19AG033655] Funding Source: NIH
   RePORTER
FX Drs. Wennberg, Pettigrew, Soldan, Zipunnikov, Rebok, Lutz, Miller,
   Thambisetty, and Albert report no conflicts of interest. Dr. Spira has
   received grants from the National Institute on Aging, Johns Hopkins
   University, and the William and Ella Owens Medical Research Foundation.
   Dr. Roses is the Jefferson-Pilot Professor of Neurosciences and
   Neurology at Duke University. Dr. Roses is the CEO and sole shareholder
   of Zinfandel Pharmaceuticals, Inc. (a NC S-Corp). Zinfandel is an
   alliance with Takeda Pharmaceuticals to manage the TOMMORROW study.;
   This study was supported in part by grants from the National Institutes
   of Health (U19-AG03365, P50-AG005146, and T32-AG027668). The BIOCARD
   Study consists of 7 Cores with the following members: (1) the
   Administrative Core (Marilyn Albert, Barbara Rodzon); (2) the Clinical
   Core (Ola Seines, Marilyn Albert, Anja Soldan, Rebecca Gottesman, Ned
   Sacktor, Guy McKhann, Scott Turner, Leonie Farrington, Maura Grega, Gay
   Rudow, Daniel D'Agostino, Scott Rudow); (3) the Imaging Core (Michael
   Miller, Susumu Mori, Tilak Ratnanather, Timothy Brown, Hayan Chi,
   Anthony Kolasny, Kenichi Oishi, Thomas Reigel, Laurent Younes); (4) the
   Biospecimen Core (Abhay Moghekar, Richard O'Brien, Abby Spangler); (5)
   the Informatics Core (Roberta Scherer, David Shade, Ann Ervin, Jennifer
   Jones, Matt Toepfner, Lauren Parlett, April Patterson, Aisha Mohammed);
   (6) the Biostatistics Core (Mei-Cheng Wang, Qing Cai, Daisy Lu); and (7)
   the Neuropathology Core (Juan Troncoso, Barbara Crain, Olga Pletnikova,
   Gay Rudow, and Karen Fisher). The authors are grateful to the members of
   the BIOCARD Scientific Advisory Board who provide continued oversight
   and guidance regarding the conduct of the study including: Drs John
   Cemansky, David Holtzman, David Knopman, Walter Kukull, and John
   McArdle, and Drs Neil Buckholtz, John Hsiao, Laurie Ryan, and Jovier
   Evans, who provide oversight on behalf of the National Institute on
   Aging and the National Institute of Mental Health (NIMH), respectively.
   The authors thank the members of the BIOCARD Resource Allocation
   Committee who provide ongoing guidance regarding the use of the
   biospecimens collected as part of the study, including: Drs Constantine
   Lyketsos, Carlos Pardo, Gerard Schellenberg, Leslie Shaw, Madhav
   Thambisetty, and John Trojanowski.
CR Albert M, 2014, CURR ALZHEIMER RES, V11, P773, DOI 10.2174/156720501108140910121920
   American Diabetes Association, 2014, NAT DIAB STAT REP
   [Anonymous], 2009, STAT STAT SOFTW REL
   Beal MF, 2005, ANN NEUROL, V58, P495, DOI 10.1002/ana.20624
   Blanc F, 2015, PLOS ONE, V10, DOI 10.1371/journal.pone.0127396
   Brundel M, 2010, J NEUROL SCI, V299, P126, DOI 10.1016/j.jns.2010.08.048
   Caselli RJ, 2007, ARCH NEUROL-CHICAGO, V64, P1306, DOI 10.1001/archneur.64.9.1306
   Caselli RJ, 2004, NEUROLOGY, V62, P1990, DOI 10.1212/01.WNL.0000129533.26544.BF
   Chen ZY, 2015, J CLIN NEUROSCI, V22, P275, DOI 10.1016/j.jocn.2014.07.014
   Cherbuin N, 2012, NEUROLOGY, V79, P1019, DOI 10.1212/WNL.0b013e31826846de
   Convit A, 2003, P NATL ACAD SCI USA, V100, P2019, DOI 10.1073/pnas.0336073100
   Dale AM, 1999, NEUROIMAGE, V9, P179, DOI 10.1006/nimg.1998.0395
   de Bruijn RFAG, 2015, BMC MED, V13, DOI 10.1186/s12916-015-0377-5
   Desikan RS, 2008, NEUROLOGY, V71, P819, DOI 10.1212/01.wnl.0000320055.57329.34
   Desikan RS, 2009, AM J NEURORADIOL, V30, P532, DOI 10.3174/ajnr.A1397
   Dickerson BC, 2011, NEUROLOGY, V76, P1395, DOI 10.1212/WNL.0b013e3182166e96
   Dickerson BC, 2009, CEREB CORTEX, V19, P497, DOI 10.1093/cercor/bhn113
   Doherty Benjamin M, 2015, Alzheimers Dement (Amst), V1, P160
   Espeseth T, 2008, NEUROBIOL AGING, V29, P329, DOI 10.1016/j.neurobiolaging.2006.10.030
   Farrer LA, 1997, JAMA-J AM MED ASSOC, V278, P1349, DOI 10.1001/jama.1997.03550160069041
   Fennema-Notestine C, 2011, J ALZHEIMERS DIS, V26, P49, DOI 10.3233/JAD-2011-0002
   Ferencz B, 2013, FRONT HUM NEUROSCI, V7, DOI 10.3389/fnhum.2013.00198
   Fischl B, 1999, HUM BRAIN MAPP, V8, P272, DOI 10.1002/(SICI)1097-0193(1999)8:4<272::AID-HBM10>3.0.CO;2-4
   Fischl B, 2004, CEREB CORTEX, V14, P11, DOI 10.1093/cercor/bhg087
   Fischl B, 1999, NEUROIMAGE, V9, P195, DOI 10.1006/nimg.1998.0396
   Fischl B, 2000, P NATL ACAD SCI USA, V97, P11050, DOI 10.1073/pnas.200033797
   Freiherr J, 2013, CNS DRUGS, V27, P505, DOI 10.1007/s40263-013-0076-8
   Gold BT, 2012, BBA-MOL BASIS DIS, V1822, P416, DOI 10.1016/j.bbadis.2011.07.009
   Gold BT, 2010, NEUROIMAGE, V52, P1487, DOI 10.1016/j.neuroimage.2010.05.036
   Greenbaum L, 2014, EUR NEUROPSYCHOPHARM, V24, P1492, DOI 10.1016/j.euroneuro.2014.06.002
   Gudala K, 2013, J DIABETES INVEST, V4, P640, DOI 10.1111/jdi.12087
   Gunstad J, 2008, INT J NEUROSCI, V118, P1582, DOI 10.1080/00207450701392282
   Han X, 2006, NEUROIMAGE, V32, P180, DOI 10.1016/j.neuroimage.2006.02.051
   Humphries AD, 2005, J BIOL CHEM, V280, P11535, DOI 10.1074/jbc.M413816200
   Hurtz S, 2014, DEMENT GER COGN D EX, V4, P221, DOI 10.1159/000362872
   Kim HJ, 2014, EUR J NEUROL, V21, P744, DOI 10.1111/ene.12376
   Kim JA, 2008, CIRC RES, V102, P401, DOI 10.1161/CIRCRESAHA.107.165472
   Kloppenborg RP, 2008, EUR J PHARMACOL, V585, P97, DOI 10.1016/j.ejphar.2008.02.049
   Kuperberg GR, 2003, ARCH GEN PSYCHIAT, V60, P878, DOI 10.1001/archpsyc.60.9.878
   Leritz EC, 2011, NEUROIMAGE, V54, P2659, DOI 10.1016/j.neuroimage.2010.10.050
   Linnertz C, 2012, PLOS ONE, V7, DOI 10.1371/journal.pone.0030994
   Liu CC, 2013, NAT REV NEUROL, V9, P106, DOI 10.1038/nrneurol.2012.263
   Llado-Saz S., 2015, NEUROBIOL AGING
   Luchsinger JA, 2008, EUR J PHARMACOL, V585, P119, DOI 10.1016/j.ejphar.2008.02.048
   Lyall DM, 2014, NEUROBIOL AGING, V35, DOI 10.1016/j.neurobiolaging.2014.01.006
   Moran C., 2015, NEUROLOGY
   Moran C, 2013, DIABETES CARE, V36, P4036, DOI 10.2337/dc13-0143
   Petersen KF, 2003, SCIENCE, V300, P1140, DOI 10.1126/science.1082889
   Roberts RO, 2014, J NUCL MED, V55, P759, DOI 10.2967/jnumed.113.132647
   Rosas HD, 2002, NEUROLOGY, V58, P695, DOI 10.1212/WNL.58.5.695
   Roses AD, 2010, PHARMACOGENOMICS J, V10, P375, DOI 10.1038/tpj.2009.69
   Roses AD, 2014, ALZHEIMERS DEMENT, V10, P592, DOI 10.1016/j.jalz.2014.06.009
   Salat DH, 2004, CEREB CORTEX, V14, P721, DOI 10.1093/cercor/bhh032
   Thompson PM, 2003, J NEUROSCI, V23, P994
   Vagelatos NT, 2013, EPIDEMIOL REV, V35, P152, DOI 10.1093/epirev/mxs012
   van Velsen EFS, 2013, NEUROSCI LETT, V550, P189, DOI 10.1016/j.neulet.2013.06.063
NR 56
TC 21
Z9 21
U1 0
U2 17
PU ELSEVIER
PI AMSTERDAM
PA RADARWEG 29, 1043 NX AMSTERDAM, NETHERLANDS
SN 0022-510X
EI 1878-5883
J9 J NEUROL SCI
JI J. Neurol. Sci.
PD JUN 15
PY 2016
VL 365
BP 89
EP 95
DI 10.1016/j.jns.2016.04.017
PG 7
WC Clinical Neurology; Neurosciences
WE Science Citation Index Expanded (SCI-EXPANDED)
SC Neurosciences & Neurology
GA DN8FC
UT WOS:000377313600020
PM 27206882
OA Green Accepted
DA 2022-10-31
ER

PT J
AU Arfanakis, K
   Wilson, RS
   Barth, CM
   Capuano, AW
   Vasireddi, A
   Zhang, SW
   Fleischman, DA
   Bennett, DA
AF Arfanakis, Konstantinos
   Wilson, Robert S.
   Barth, Christopher M.
   Capuano, Ana W.
   Vasireddi, Anil
   Zhang, Shengwei
   Fleischman, Debra A.
   Bennett, David A.
TI Cognitive activity, cognitive function, and brain diffusion
   characteristics in old age
SO BRAIN IMAGING AND BEHAVIOR
LA English
DT Article
DE Cognitive activity; Cognition; Magnetic resonance imaging; MRI;
   Diffusion tensor imaging; DTI
ID WHITE-MATTER MICROSTRUCTURE; ALZHEIMERS-DISEASE; CLINICAL-DIAGNOSIS;
   MEMORY; DECLINE; PLASTICITY; DEMENTIA; RESERVE; IMPAIRMENT; INTEGRITY
AB The objective of this work was to test the hypotheses that a) more frequent cognitive activity in late life is associated with higher brain diffusion anisotropy and lower trace of the diffusion tensor, and b) brain diffusion characteristics partially mediate the association of late life cognitive activity with cognition. As part of a longitudinal cohort study, 379 older people without dementia rated their frequency of participation in cognitive activities, completed a battery of cognitive function tests, and underwent diffusion tensor imaging. We used tract-based spatial statistics to test the association between late life cognitive activity and brain diffusion characteristics. Clusters with statistically significant findings defined regions of interest in which we tested the hypothesis that diffusion characteristics partially mediate the association of late life cognitive activity with cognition. More frequent cognitive activity in late life was associated with higher level of global cognition after adjustment for age, sex, education, and indicators of early life cognitive enrichment (p=0.001). More frequent cognitive activity was also related to higher fractional anisotropy in the left superior and inferior longitudinal fasciculi, left fornix, and corpus callosum, and lower trace in the thalamus (p<0.05, FWE-corrected). After controlling for fractional anisotropy or trace from these regions, the regression coefficient for the association of late life cognitive activity with cognition was reduced by as much as 26 %. These findings suggest that the association of late life cognitive activity with cognition may be partially mediated by brain diffusion characteristics.
C1 [Arfanakis, Konstantinos; Barth, Christopher M.; Vasireddi, Anil; Zhang, Shengwei] IIT, Dept Biomed Engn, Med Imaging Res Ctr, M-102,3440 South Dearborn St, Chicago, IL 60616 USA.
   [Arfanakis, Konstantinos; Wilson, Robert S.; Capuano, Ana W.; Fleischman, Debra A.; Bennett, David A.] Rush Univ, Med Ctr, Rush Alzheimers Dis Ctr, Chicago, IL 60612 USA.
   [Arfanakis, Konstantinos] Rush Univ, Med Ctr, Dept Diagnost Radiol & Nucl Med, Chicago, IL 60612 USA.
   [Wilson, Robert S.; Capuano, Ana W.; Fleischman, Debra A.; Bennett, David A.] Rush Univ, Med Ctr, Dept Neurol Sci, Chicago, IL 60612 USA.
   [Wilson, Robert S.; Fleischman, Debra A.] Rush Univ, Med Ctr, Dept Behav Sci, Chicago, IL 60612 USA.
RP Arfanakis, K (通讯作者)，IIT, Dept Biomed Engn, Med Imaging Res Ctr, M-102,3440 South Dearborn St, Chicago, IL 60616 USA.; Arfanakis, K (通讯作者)，Rush Univ, Med Ctr, Rush Alzheimers Dis Ctr, Chicago, IL 60612 USA.; Arfanakis, K (通讯作者)，Rush Univ, Med Ctr, Dept Diagnost Radiol & Nucl Med, Chicago, IL 60612 USA.
EM arfanakis@iit.edu
RI Zhang, Shengwei/H-9224-2019; Arfanakis, Konstantinos/AAN-3148-2021
OI Arfanakis, Konstantinos/0000-0001-9705-597X; Zhang,
   Shengwei/0000-0001-9468-9635
FU NIA NIH HHS [R01 AG017917, P30 AG010161, R01 AG015819] Funding Source:
   Medline; NIBIB NIH HHS [R21 EB006525] Funding Source: Medline; NIMHD NIH
   HHS [P20 MD006886] Funding Source: Medline; NINDS NIH HHS [R21 NS076827]
   Funding Source: Medline; NATIONAL INSTITUTE OF BIOMEDICAL IMAGING AND
   BIOENGINEERING [R21EB006525] Funding Source: NIH RePORTER; NATIONAL
   INSTITUTE OF NEUROLOGICAL DISORDERS AND STROKE [R21NS076827] Funding
   Source: NIH RePORTER; NATIONAL INSTITUTE ON AGING [P30AG010161,
   R01AG015819, R01AG017917] Funding Source: NIH RePORTER; National
   Institute on Minority Health and Health Disparities [P20MD006886]
   Funding Source: NIH RePORTER
CR Arfanakis K, 2013, PLOS ONE, V8, DOI 10.1371/journal.pone.0073107
   Bennett DA, 2006, NEUROLOGY, V66, P1837, DOI 10.1212/01.wnl.0000219668.47116.e6
   Bennett DA, 2006, NEUROEPIDEMIOLOGY, V27, P169, DOI 10.1159/000096129
   Bennett DA, 2012, CURR ALZHEIMER RES, V9, P646
   Blumenfeld-Katzir T, 2011, PLOS ONE, V6, DOI 10.1371/journal.pone.0020678
   Boyle PA, 2006, NEUROLOGY, V67, P441, DOI 10.1212/01.wnl.0000228244.10416.20
   Bucur B, 2008, NEUROBIOL AGING, V29, P1070, DOI 10.1016/j.neurobiolaging.2007.02.008
   Buschkuehl M, 2012, DEV COGN NEUROS-NETH, V2, pS167, DOI 10.1016/j.dcn.2011.10.001
   Chanraud S, 2010, NEUROPSYCHOL REV, V20, P209, DOI 10.1007/s11065-010-9129-7
   Chapman SB, 2015, CEREB CORTEX, V25, P396, DOI 10.1093/cercor/bht234
   Engvig A, 2012, HUM BRAIN MAPP, V33, P2390, DOI 10.1002/hbm.21370
   Ghisletta P, 2006, J GERONTOL B-PSYCHOL, V61, pP253, DOI 10.1093/geronb/61.5.P253
   Gow AJ, 2012, NEUROLOGY, V79, P1802, DOI 10.1212/WNL.0b013e3182703fd2
   Hall CB, 2009, NEUROLOGY, V73, P356, DOI 10.1212/WNL.0b013e3181b04ae3
   Honer WG, 2012, TRANSL PSYCHIAT, V2, DOI 10.1038/tp.2012.38
   Hultsch DF, 1999, PSYCHOL AGING, V14, P245, DOI 10.1037/0882-7974.14.2.245
   Imfeld A, 2009, NEUROIMAGE, V46, P600, DOI 10.1016/j.neuroimage.2009.02.025
   KATZMAN R, 1988, ANN NEUROL, V23, P138, DOI 10.1002/ana.410230206
   Le Bihan D, 2001, J MAGN RESON IMAGING, V13, P534, DOI 10.1002/jmri.1076
   Lee B, 2010, NEUROIMAGE, V52, P9, DOI 10.1016/j.neuroimage.2010.04.014
   Lovden M, 2010, NEUROPSYCHOLOGIA, V48, P3878, DOI 10.1016/j.neuropsychologia.2010.08.026
   Makris N, 2005, CEREB CORTEX, V15, P854, DOI 10.1093/cercor/bhh186
   Markham JA, 2004, NEURON GLIA BIOL, V1, P351, DOI 10.1017/S1740925X05000219
   MCKHANN G, 1984, NEUROLOGY, V34, P939, DOI 10.1212/WNL.34.7.939
   Roberts RE, 2010, J NEUROSCI, V30, P17063, DOI 10.1523/JNEUROSCI.4879-10.2010
   Rudebeck SR, 2009, J NEUROSCI, V29, P14987, DOI 10.1523/JNEUROSCI.4707-09.2009
   Sagi Y, 2012, NEURON, V73, P1195, DOI 10.1016/j.neuron.2012.01.025
   Schlegel AA, 2012, J COGNITIVE NEUROSCI, V24, P1664, DOI 10.1162/jocn_a_00240
   Schooler C, 2001, PSYCHOL AGING, V16, P466, DOI 10.1037//0882-7974.16.3.466
   Sen PN, 2005, BIOPHYS J, V89, P2927, DOI 10.1529/biophysj.105.063016
   Sherman SM, 2007, CURR OPIN NEUROBIOL, V17, P417, DOI 10.1016/j.conb.2007.07.003
   Smith SM, 2006, NEUROIMAGE, V31, P1487, DOI 10.1016/j.neuroimage.2006.02.024
   Smith SM, 2009, NEUROIMAGE, V44, P83, DOI 10.1016/j.neuroimage.2008.03.061
   Stern Y, 2012, LANCET NEUROL, V11, P1006, DOI 10.1016/S1474-4422(12)70191-6
   Varentsova A, 2014, NEUROIMAGE, V91, P177, DOI 10.1016/j.neuroimage.2014.01.009
   Wilson RS, 2007, NEUROLOGY, V69, P1911, DOI 10.1212/01.wnl.0000271087.67782.cb
   Wilson RS, 2013, NEUROLOGY, V81, P314, DOI 10.1212/WNL.0b013e31829c5e8a
   Wilson RS, 2013, NEUROLOGY, V80, P1202, DOI 10.1212/WNL.0b013e3182897103
   Wilson RS, 2012, NEUROLOGY, V78, P1123, DOI 10.1212/WNL.0b013e31824f8c03
   Wilson RS, 2003, NEUROLOGY, V61, P812, DOI 10.1212/01.WNL.0000083989.44027.05
   Wilson RS, 2005, J INT NEUROPSYCH SOC, V11, P400, DOI 10.1017/S1355617705050459
NR 41
TC 19
Z9 19
U1 0
U2 10
PU SPRINGER
PI NEW YORK
PA 233 SPRING ST, NEW YORK, NY 10013 USA
SN 1931-7557
EI 1931-7565
J9 BRAIN IMAGING BEHAV
JI Brain Imaging Behav.
PD JUN
PY 2016
VL 10
IS 2
BP 455
EP 463
DI 10.1007/s11682-015-9405-5
PG 9
WC Neuroimaging
WE Science Citation Index Expanded (SCI-EXPANDED)
SC Neurosciences & Neurology
GA DU7JK
UT WOS:000382390000012
PM 25982658
OA Green Accepted
DA 2022-10-31
ER

PT J
AU Han, SD
   Boyle, PA
   Yu, L
   Arfanakis, K
   James, BD
   Fleischman, DA
   Bennett, DA
AF Han, S. Duke
   Boyle, Patricia A.
   Yu, Lei
   Arfanakis, Konstantinos
   James, Bryan D.
   Fleischman, Debra A.
   Bennett, David A.
TI Grey matter correlates of susceptibility to scams in community-dwelling
   older adults
SO BRAIN IMAGING AND BEHAVIOR
LA English
DT Article
DE Scam; Cognition; Brain volumetry; Parahippocampus; Hippocampus
ID MILD COGNITIVE IMPAIRMENT; DECISION-MAKING; ALZHEIMER-DISEASE; RISK;
   DECLINE; LIFE
AB Susceptibility to scams is a significant issue among older adults, even among those with intact cognition. Age-related changes in brain macrostructure may be associated with susceptibility to scams; however, this has yet to be explored. Based on previous work implicating frontal and temporal lobe functioning as important in decision making, we tested the hypothesis that susceptibility to scams is associated with smaller grey matter volume in frontal and temporal lobe regions in a large community-dwelling cohort of non-demented older adults. Participants (N = 327, mean age = 81.55, mean education = 15.30, 78.9 % female) completed a self-report measure used to assess susceptibility to scams and an MRI brain scan. Results indicated an inverse association between overall grey matter and susceptibility to scams in models adjusted for age, education, and sex; and in models further adjusted for cognitive function. No significant associations were observed for white matter, cerebrospinal fluid, or total brain volume. Models adjusted for age, education, and sex revealed seven clusters showing smaller grey matter in the right parahippocampal/hippocampal/fusiform, left middle temporal, left orbitofrontal, right ventromedial prefrontal, right middle temporal, right precuneus, and right dorsolateral prefrontal regions. In models further adjusted for cognitive function, results revealed three significant clusters showing smaller grey matter in the right parahippocampal/hippocampal/fusiform, right hippocampal, and right middle temporal regions. Lower grey matter concentration in specific brain regions may be associated with susceptibility to scams, even after adjusting for cognitive ability. Future research is needed to determine whether grey matter reductions in these regions may be a biomarker for susceptibility to scams in old age.
C1 [Han, S. Duke; Boyle, Patricia A.; Yu, Lei; James, Bryan D.; Fleischman, Debra A.; Bennett, David A.] Rush Univ, Med Ctr, Rush Alzheimers Dis Ctr, 600 S Paulina St,Suite 1022, Chicago, IL 60612 USA.
   [Han, S. Duke; Boyle, Patricia A.; Fleischman, Debra A.] Rush Univ, Med Ctr, Dept Behav Sci, Chicago, IL 60612 USA.
   [Han, S. Duke; Yu, Lei; Fleischman, Debra A.; Bennett, David A.] Rush Univ, Med Ctr, Dept Neurol Sci, Chicago, IL 60612 USA.
   [Han, S. Duke] VA Long Beach Healthcare Syst, Mental Hlth Care Grp, Long Beach, CA 90822 USA.
   [James, Bryan D.] Rush Univ, Med Ctr, Dept Internal Med, Chicago, IL 60612 USA.
   [Arfanakis, Konstantinos] IIT, Dept Biomed Engn, Chicago, IL 60612 USA.
   [Arfanakis, Konstantinos] Rush Univ, Med Ctr, Dept Diagnost Radiol & Nucl Med, Chicago, IL 60612 USA.
RP Han, SD (通讯作者)，Rush Univ, Med Ctr, Rush Alzheimers Dis Ctr, 600 S Paulina St,Suite 1022, Chicago, IL 60612 USA.; Han, SD (通讯作者)，Rush Univ, Med Ctr, Dept Behav Sci, Chicago, IL 60612 USA.; Han, SD (通讯作者)，Rush Univ, Med Ctr, Dept Neurol Sci, Chicago, IL 60612 USA.; Han, SD (通讯作者)，VA Long Beach Healthcare Syst, Mental Hlth Care Grp, Long Beach, CA 90822 USA.
EM Duke_Han@rush.edu
RI Arfanakis, Konstantinos/AAN-3148-2021; Yu, Lei/AAT-3685-2020;
   Han/N-1246-2019
OI Arfanakis, Konstantinos/0000-0001-9705-597X; James,
   Bryan/0000-0003-1932-151X
FU NATIONAL INSTITUTE ON AGING [K23AG040625, R01AG033678, R01AG017917]
   Funding Source: NIH RePORTER; NIA NIH HHS [R01 AG017917, R01 AG033678,
   K23 AG040625] Funding Source: Medline
CR AARP, 1999, AARP POLL NEARL ON 5
   Agarwal Sumit, 2009, BROOKINGS PAPERS EC, V2, P51
   Ashburner J, 2007, NEUROIMAGE, V38, P95, DOI 10.1016/j.neuroimage.2007.07.007
   Barber BM, 2001, Q J ECON, V116, P261, DOI 10.1162/003355301556400
   Bechara A, 2000, CEREB CORTEX, V10, P295, DOI 10.1093/cercor/10.3.295
   Bennett DA, 2006, NEUROLOGY, V66, P1837, DOI 10.1212/01.wnl.0000219668.47116.e6
   Bennett DA, 2012, CURR ALZHEIMER RES, V9, P646
   Boyle PA, 2012, PLOS ONE, V7, DOI 10.1371/journal.pone.0043647
   Boyle PA, 2010, ARCH GEN PSYCHIAT, V67, P304, DOI 10.1001/archgenpsychiatry.2009.208
   Buchel C., 2012, TRENDS COGN SCI, V15, P207
   Buchman AS, 2012, NEUROLOGY, V78, P1323, DOI 10.1212/WNL.0b013e3182535d35
   Buckner RL, 2008, ANN NY ACAD SCI, V1124, P1, DOI 10.1196/annals.1440.011
   Chen Y., 2011, EDUC GERONTOL, V29, P627
   Cole S, 2014, REV FINANC STUD, V27, P2022, DOI 10.1093/rfs/hhu012
   Coutlee CG, 2012, BRAIN RES, V1428, P3, DOI 10.1016/j.brainres.2011.05.053
   Curiati PK, 2009, AM J NEURORADIOL, V30, P1850, DOI 10.3174/ajnr.A1727
   Delazer M, 2010, NEUROPSYCHOLOGIA, V48, P194, DOI 10.1016/j.neuropsychologia.2009.08.025
   Dessin C. L., 2000, IDAHO LAW R, V36, P203
   Draganski B, 2006, J NEUROSCI, V26, P6314, DOI 10.1523/JNEUROSCI.4628-05.2006
   Fellows LK, 2007, CEREB CORTEX, V17, P2669, DOI 10.1093/cercor/bhl176
   Financial Industry Regulatory Authority, 2013, FIN IND REG AUTH RIS
   Good CD, 2001, NEUROIMAGE, V14, P21, DOI 10.1006/nimg.2001.0786
   Guitart-Masip M, 2013, J NEUROSCI, V33, P442, DOI 10.1523/JNEUROSCI.2573-12.2013
   Jackson S.L., 2011, FINANCIAL ABUSE ELDE
   James BD, 2014, J ELDER ABUSE NEGL, V26, P107, DOI 10.1080/08946566.2013.821809
   James BD, 2011, AM J GERIAT PSYCHIAT, V19, P961, DOI 10.1097/JGP.0b013e318211c219
   Kennedy KM, 2009, NEUROBIOL AGING, V30, P1657, DOI 10.1016/j.neurobiolaging.2007.12.020
   Kennerley SW, 2006, NAT NEUROSCI, V9, P940, DOI 10.1038/nn1724
   Krawczyk DC, 2002, NEUROSCI BIOBEHAV R, V26, P631, DOI 10.1016/S0149-7634(02)00021-0
   Laibson D., 2011, 23 ANN MORN INV C CH
   MCKHANN G, 1984, NEUROLOGY, V34, P939, DOI 10.1212/WNL.34.7.939
   Peters J, 2010, NEURON, V66, P138, DOI 10.1016/j.neuron.2010.03.026
   Taki Y, 2011, NEUROBIOL AGING, V32, P907, DOI 10.1016/j.neurobiolaging.2009.05.003
   Templeton V.H., 2007, ALZHEIMERS CARE TODA, V8, P265, DOI DOI 10.1097/01.ALCAT.0000281875.55721.0F
   Tymula A, 2013, P NATL ACAD SCI USA, V110, P17143, DOI 10.1073/pnas.1309909110
   Volz KG, 2006, CURR OPIN NEUROL, V19, P401, DOI 10.1097/01.wco.0000236621.83872.71
   Wilson RS, 2011, PSYCHOSOM MED, V73, P690, DOI 10.1097/PSY.0b013e3182302ale
   Wilson RS, 2003, J CLIN EXP NEUROPSYC, V25, P634, DOI 10.1076/jcen.25.5.634.14572
   Worsley K., 2011, STAT PARAMETRIC MAPP
   Yu L, 2012, NEUROEPIDEMIOLOGY, V39, P73, DOI 10.1159/000339365
NR 40
TC 13
Z9 13
U1 0
U2 4
PU SPRINGER
PI NEW YORK
PA 233 SPRING ST, NEW YORK, NY 10013 USA
SN 1931-7557
EI 1931-7565
J9 BRAIN IMAGING BEHAV
JI Brain Imaging Behav.
PD JUN
PY 2016
VL 10
IS 2
BP 524
EP 532
DI 10.1007/s11682-015-9422-4
PG 9
WC Neuroimaging
WE Science Citation Index Expanded (SCI-EXPANDED)
SC Neurosciences & Neurology
GA DU7JK
UT WOS:000382390000019
PM 26100658
OA Green Accepted
DA 2022-10-31
ER

PT J
AU Teixeira, CVL
   Rezende, TJR
   Weiler, M
   Nogueira, MH
   Campos, BM
   Pegoraro, LFL
   Vicentini, JE
   Scriptore, G
   Cendes, F
   Balthazar, MLF
AF Ligo Teixeira, Camila Vieira
   Rezende, Thiago J. R.
   Weiler, Marina
   Nogueira, Mateus H.
   Campos, Brunno M.
   Pegoraro, Luiz F. L.
   Vicentini, Jessica E.
   Scriptore, Gabriela
   Cendes, Fernando
   Balthazar, Marcio L. F.
TI Relation between aerobic fitness and brain structures in amnestic mild
   cognitive impairment elderly
SO AGE
LA English
DT Article
DE Elderly; Mild cognitive impairment; Aerobic fitness; Brain structure;
   Gray matter; White matter
ID WHITE-MATTER INTEGRITY; ALZHEIMERS-DISEASE; OLDER-ADULTS;
   CARDIORESPIRATORY FITNESS; INFLAMMATORY CYTOKINES; NATIONAL INSTITUTE;
   PHOSPHORYLATED TAU; EXECUTIVE FUNCTION; PHYSICAL-EXERCISE;
   CONTROLLED-TRIAL
AB Mild cognitive impairment (aMCI) is a clinical condition, with high risk to develop Alzheimer's disease. Physical exercise may have positive effect on cognition and brain structure in older adults. However, it is still under research whether these influences are true on aMCI subjects with low Ab_42 and high total tau in cerebrospinal fluid (CSF), which is considered a biomarker for AD. Therefore, we aimed to investigate a possible relation between aerobic fitness (AF) and gray matter (GM) volume and AF and white matter (WM) integrity in aMCI with a CSF biomarker. Twenty-two participants with aMCI acquired the images on a 3.0-T MRI. AF was assessed by a graded exercise test on a treadmill. Voxel-based morphometry and tract-based spatial statistic methods were used to analyze the GM volume and WM microstructural integrity, respectively. We correlated AF and GM volume and WM integrity in aMCI (p < 0.05, FWE corrected, cluster with at least five voxels). There was a positive relation between AF and GM volume mostly in frontal superior cortex. In WM integrity, AF was positively correlated with fractional anisotropy and negatively correlated with mean diffusivity and radial diffusivity, all in the same tracts that interconnect frontal, temporal, parietal, and occipital areas (longitudinal fasciculus, fronto-occipital fasciculus, and corpus callosum). These results suggest that aerobic fitness may have a positive influence on protection of brain even in aMCI CSF biomarker, a high-risk population to convert to AD.
C1 [Ligo Teixeira, Camila Vieira; Weiler, Marina; Nogueira, Mateus H.; Campos, Brunno M.; Vicentini, Jessica E.; Cendes, Fernando; Balthazar, Marcio L. F.] Univ Estadual Campinas, Fac Med Sci, Dept Neurol, NeuroImage Lab, Rua Vital Brasil,251 Cidade Univ Zeferino Vaz, BR-13083888 Campinas, SP, Brazil.
   [Rezende, Thiago J. R.] Univ Estadual Campinas, Fac Med Sci, Dept Neurol, Med Phys Lab, Campinas, SP, Brazil.
   [Scriptore, Gabriela] Univ Estadual Campinas, Fac Med Sci, Cardiovasc Dept, Campinas, SP, Brazil.
   [Pegoraro, Luiz F. L.] Univ Estadual Campinas, Fac Med Sci, Dept Psychiat, Campinas, SP, Brazil.
RP Teixeira, CVL (通讯作者)，Univ Estadual Campinas, Fac Med Sci, Dept Neurol, NeuroImage Lab, Rua Vital Brasil,251 Cidade Univ Zeferino Vaz, BR-13083888 Campinas, SP, Brazil.
EM cateixeira98@yahoo.com.br
RI Vicentini, Jessica/E-5692-2014; de Campos, Brunno Machado/L-8423-2013;
   Rezende, Thiago/B-9673-2017; Cendes, Fernando/C-1301-2012; Weiler,
   Marina/F-5380-2012
OI de Campos, Brunno Machado/0000-0003-1261-8257; Cendes,
   Fernando/0000-0001-9336-9568; Balthazar, Marcio/0000-0002-4780-444X;
   Weiler, Marina/0000-0002-8839-2234
CR Abe O, 2002, NEUROBIOL AGING, V23, P433, DOI 10.1016/S0197-4580(01)00318-9
   Albert MS, 2011, ALZHEIMERS DEMENT, V7, P270, DOI 10.1016/j.jalz.2011.03.008
   Alvarez JA, 2006, NEUROPSYCHOL REV, V16, P17, DOI 10.1007/s11065-006-9002-x
   Baker LD, 2010, ARCH NEUROL-CHICAGO, V67, P71, DOI 10.1001/archneurol.2009.307
   Ballard C, 1999, BRIT MED J, V319, P138, DOI 10.1136/bmj.319.7203.138
   Billiet T, 2015, NEUROBIOL AGING, V36, P2107, DOI 10.1016/j.neurobiolaging.2015.02.029
   BLACK JE, 1990, P NATL ACAD SCI USA, V87, P5568, DOI 10.1073/pnas.87.14.5568
   Brand, 1983, BOSTON NAMING TEST
   Carro E, 2001, J NEUROSCI, V21, P5678, DOI 10.1523/JNEUROSCI.21-15-05678.2001
   Chan RCK, 2008, ARCH CLIN NEUROPSYCH, V23, P201, DOI 10.1016/j.acn.2007.08.010
   Christensen A.-L, 1975, LURIAS NEUROPSYCHOLO
   Christensen P.E., 1959, MANUAL CHRISTENSEN G, V2nd edn
   Colcombe S, 2003, PSYCHOL SCI, V14, P125, DOI 10.1111/1467-9280.t01-1-01430
   Colcombe SJ, 2003, J GERONTOL A-BIOL, V58, P176
   Colcombe SJ, 2006, J GERONTOL A-BIOL, V61, P1166, DOI 10.1093/gerona/61.11.1166
   Cotman CW, 2002, TRENDS NEUROSCI, V25, P295, DOI 10.1016/S0166-2236(02)02143-4
   Cyarto EV, 2012, BMC PSYCHIATRY, V12, DOI 10.1186/1471-244X-12-167
   Davenport MH, 2012, EXERC SPORT SCI REV, V40, P153, DOI 10.1097/JES.0b013e3182553430
   Ding Q, 2006, NEUROSCIENCE, V140, P823, DOI 10.1016/j.neuroscience.2006.02.084
   Douaud G, 2011, NEUROIMAGE, V55, P880, DOI 10.1016/j.neuroimage.2010.12.008
   Erickson KI, 2011, P NATL ACAD SCI USA, V108, P3017, DOI 10.1073/pnas.1015950108
   Etnier JL, 2006, BRAIN RES REV, V52, P119, DOI 10.1016/j.brainresrev.2006.01.002
   FAZEKAS F, 1987, AM J NEURORADIOL, V8, P421
   FOLSTEIN MF, 1975, J PSYCHIAT RES, V12, P189, DOI 10.1016/0022-3956(75)90026-6
   Gomez-Pinilla F, 2008, EUR J NEUROSCI, V28, P2278, DOI 10.1111/j.1460-9568.2008.06524.x
   Hachinski V, 2006, STROKE, V37, P2220, DOI 10.1161/01.STR.0000237236.88823.47
   Hillman CH, 2008, NAT REV NEUROSCI, V9, P58, DOI 10.1038/nrn2298
   Johnson NF, 2012, NEUROIMAGE, V59, P1514, DOI 10.1016/j.neuroimage.2011.08.032
   Lessmann V, 2009, NEUROSCI RES, V65, P11, DOI 10.1016/j.neures.2009.06.004
   Teixeira CVL, 2012, ARCH GERONTOL GERIAT, V54, P175, DOI 10.1016/j.archger.2011.02.014
   Magaki S, 2007, EXP GERONTOL, V42, P233, DOI 10.1016/j.exger.2006.09.015
   Malloy-Diniz LF, 2007, REV BRAS PSIQUIATR, V29, P324, DOI 10.1590/S1516-44462006005000053
   Marks BL, 2007, ANN NY ACAD SCI, V1097, P171, DOI 10.1196/annals.1379.022
   MORRIS JC, 1993, NEUROLOGY, V43, P2412, DOI 10.1212/WNL.43.11.2412-a
   Nascimento CMC, 2014, CURR ALZHEIMER RES, V11, P799, DOI 10.2174/156720501108140910122849
   NEEPER SA, 1995, NATURE, V373, P109, DOI 10.1038/373109a0
   Nusbaum AO, 2001, AM J NEURORADIOL, V22, P136
   Olsson A, 2005, CLIN CHEM, V51, P336, DOI 10.1373/clinchem.2004.039347
   Osterrieth PA, 1944, ARCH PSYCHOLOGIE, V30, P205
   Perea RD, 2016, BRAIN IMAGING BEHAV, V10, P660, DOI 10.1007/s11682-015-9431-3
   Petersen RC, 2006, ARCH NEUROL-CHICAGO, V63, P665, DOI 10.1001/archneur.63.5.665
   RATCLIFF G, 1979, NEUROPSYCHOLOGIA, V17, P49, DOI 10.1016/0028-3932(79)90021-6
   REITAN R. M., 1958, PERCEPT MOT SKILLS, V8, P271
   Rovio S, 2005, LANCET NEUROL, V4, P705, DOI 10.1016/S1474-4422(05)70198-8
   Saleem M, 2015, J ALZHEIMERS DIS, V47, P669, DOI 10.3233/JAD-150042
   Stokin GB, 2005, SCIENCE, V307, P1282, DOI 10.1126/science.1105681
   Stroop JR, 1935, J EXP PSYCHOL, V18, P643, DOI 10.1037/h0054651
   SUNDERLAND T, 1989, J AM GERIATR SOC, V37, P725, DOI 10.1111/j.1532-5415.1989.tb02233.x
   Suzuki T, 2013, PLOS ONE, V8, DOI 10.1371/journal.pone.0061483
   Tian Q, 2014, BRAIN RES, V1588, P63, DOI 10.1016/j.brainres.2014.09.003
   Trollor JN, 2012, AGE, V34, P1295, DOI 10.1007/s11357-011-9301-x
   Tseng BY, 2013, NEUROIMAGE, V82, P510, DOI 10.1016/j.neuroimage.2013.06.011
   Tyszka JM, 2006, NEUROIMAGE, V29, P1058, DOI 10.1016/j.neuroimage.2005.08.037
   van Praag H, 1999, P NATL ACAD SCI USA, V96, P13427, DOI 10.1073/pnas.96.23.13427
   Voss MW, 2013, BRAIN BEHAV IMMUN, V28, P90, DOI 10.1016/j.bbi.2012.10.021
   Weinstein AM, 2012, BRAIN BEHAV IMMUN, V26, P811, DOI 10.1016/j.bbi.2011.11.008
   Winblad B, 2004, J INTERN MED, V256, P240, DOI 10.1111/j.1365-2796.2004.01380.x
   Xiao AW, 2011, NEUROSCI BULL, V27, P287, DOI 10.1007/s12264-011-1736-7
   Zimmerman B, 2014, FRONT AGING NEUROSCI, V6, DOI 10.3389/fnagi.2014.00059
NR 59
TC 13
Z9 14
U1 0
U2 19
PU SPRINGER
PI DORDRECHT
PA VAN GODEWIJCKSTRAAT 30, 3311 GZ DORDRECHT, NETHERLANDS
SN 0161-9152
EI 1574-4647
J9 AGE
JI Age
PD JUN
PY 2016
VL 38
IS 3
AR 51
DI 10.1007/s11357-016-9912-3
PG 9
WC Geriatrics & Gerontology
WE Science Citation Index Expanded (SCI-EXPANDED); Social Science Citation Index (SSCI)
SC Geriatrics & Gerontology
GA DX9RZ
UT WOS:000384734100004
PM 27106271
OA Green Published
DA 2022-10-31
ER

PT J
AU Pujol, J
   Fenoll, R
   Macia, D
   Martinez-Vilavella, G
   Alvarez-Pedrerol, M
   Rivas, I
   Forns, J
   Deus, J
   Blanco-Hinojo, L
   Querol, X
   Sunyer, J
AF Pujol, Jesus
   Fenoll, Raquel
   Macia, Didac
   Martinez-Vilavella, Gerard
   Alvarez-Pedrerol, Mar
   Rivas, Ioar
   Forns, Joan
   Deus, Joan
   Blanco-Hinojo, Laura
   Querol, Xavier
   Sunyer, Jordi
TI Airborne copper exposure in school environments associated with poorer
   motor performance and altered basal ganglia
SO BRAIN AND BEHAVIOR
LA English
DT Article
DE Air pollution; brain development; copper; diffusion tensor imaging;
   fMRI; neurodegenerative disorders
ID COGNITIVE IMPAIRMENT CONVERSION; ALZHEIMERS-DISEASE; BRAIN STRUCTURE;
   PARTICULATE MATTER; AIR-POLLUTANTS; WHITE-MATTER; VARIABILITY;
   DISORDERS; CHILDHOOD; POLLUTION
AB IntroductionChildren are more vulnerable to the effects of environmental elements. A variety of air pollutants are among the identified factors causing neural damage at toxic concentrations. It is not obvious, however, to what extent the tolerated high levels of air pollutants are able to alter brain development. We have specifically investigated the neurotoxic effects of airborne copper exposure in school environments.
   MethodsSpeed and consistency of motor response were assessed in 2836 children aged from 8 to 12years. Anatomical MRI, diffusion tensor imaging, and functional MRI were used to directly test the brain repercussions in a subgroup of 263 children.
   ResultsHigher copper exposure was associated with poorer motor performance and altered structure of the basal ganglia. Specifically, the architecture of the caudate nucleus region was less complete in terms of both tissue composition and neural track water diffusion. Functional MRI consistently showed a reciprocal connectivity reduction between the caudate nucleus and the frontal cortex.
   ConclusionsThe results establish an association between environmental copper exposure in children and alterations of basal ganglia structure and function.
C1 [Pujol, Jesus; Fenoll, Raquel; Macia, Didac; Martinez-Vilavella, Gerard; Deus, Joan; Blanco-Hinojo, Laura] Hosp del Mar, MRI Res Unit, Barcelona, Spain.
   [Pujol, Jesus] CIBERSAM G21, Ctr Invest Biomed Red Salud Mental, Barcelona, Spain.
   [Alvarez-Pedrerol, Mar; Rivas, Ioar; Forns, Joan; Sunyer, Jordi] Ctr Res Environm Epidemiol CREAL, Barcelona, Catalonia, Spain.
   [Alvarez-Pedrerol, Mar; Rivas, Ioar; Forns, Joan; Sunyer, Jordi] Pompeu Fabra Univ, Barcelona, Catalonia, Spain.
   [Alvarez-Pedrerol, Mar; Rivas, Ioar; Forns, Joan; Sunyer, Jordi] Ciber Epidemiol & Publ Hlth CIBERESP, Barcelona, Spain.
   [Rivas, Ioar; Querol, Xavier] Inst Environm Assessment & Water Res IDAEA CSIC, Barcelona, Catalonia, Spain.
   [Deus, Joan] Autonomous Univ Barcelona, Dept Clin & Hlth Psychol, Barcelona, Spain.
   [Sunyer, Jordi] Hosp del Mar, IMIM, Med Res Inst, Barcelona, Catalonia, Spain.
RP Pujol, J (通讯作者)，Hosp del Mar, MRI Dept, Passeig Maritim 25-29, Barcelona 08003, Spain.
EM 21404jpn@comb.cat
RI Martínez-Vilavella, Gerard/ABG-6267-2020; Rivas, Ioar/J-1505-2016;
   Querol, Xavier/E-2800-2014; Macia, Didac/AAB-5182-2021; Yela, Joan
   Deus/F-3652-2011; Sunyer, Jordi/G-6909-2014
OI Rivas, Ioar/0000-0002-4743-619X; Querol, Xavier/0000-0002-6549-9899;
   Macia, Didac/0000-0003-3315-7293; Sunyer, Jordi/0000-0002-2602-4110;
   Forns, Joan/0000-0002-1066-0358
FU European Research Council under the ERC-the BREATHE project [268479]
FX This work was supported by the European Research Council under the ERC
   (grant number 268479)-the BREATHE project. The Agency of University and
   Research Funding Management of the Catalonia Government participated in
   the context of Research Group SGR2014-1673.
CR Amato F, 2014, SCI TOTAL ENVIRON, V490, P757, DOI 10.1016/j.scitotenv.2014.05.051
   Bandmann O, 2015, LANCET NEUROL, V14, P103, DOI 10.1016/S1474-4422(14)70190-5
   Bellgrove MA, 2004, NEUROPSYCHOLOGIA, V42, P1910, DOI 10.1016/j.neuropsychologia.2004.05.007
   Brett M., 2002, NEUROIMAGE, V16, P497
   Bush AI, 2003, TRENDS NEUROSCI, V26, P207, DOI 10.1016/S0166-2236(03)00067-5
   Caudle W Michael, 2015, Handb Clin Neurol, V131, P225, DOI 10.1016/B978-0-444-62627-1.00013-5
   Chen JC, 2015, ANN NEUROL, V78, P466, DOI 10.1002/ana.24460
   Compston A, 2009, BRAIN, V132, P1995, DOI 10.1093/brain/awp192
   Douaud G, 2011, NEUROIMAGE, V55, P880, DOI 10.1016/j.neuroimage.2010.12.008
   Eskici G, 2012, BIOCHEMISTRY-US, V51, P6289, DOI 10.1021/bi3006169
   Fischl B, 1999, NEUROIMAGE, V9, P195, DOI 10.1006/nimg.1998.0396
   Forns J, 2014, NEUROPSYCHOLOGY, V28, P519, DOI 10.1037/neu0000085
   Fox MD, 2005, P NATL ACAD SCI USA, V102, P9673, DOI 10.1073/pnas.0504136102
   Garza desOnis M. C., 2009, ARCH PEDIATR, V16, P47
   Goodman R, 2001, J AM ACAD CHILD PSY, V40, P1337, DOI 10.1097/00004583-200111000-00015
   Gorell JM, 2004, J NEUROL SCI, V217, P169, DOI 10.1016/j.jns.2003.09.014
   Grandjean P, 2014, LANCET NEUROL, V13, P330, DOI 10.1016/S1474-4422(13)70278-3
   Harrison BJ, 2013, BIOL PSYCHIAT, V73, P321, DOI 10.1016/j.biopsych.2012.10.006
   Hermann W, 2014, ANN NY ACAD SCI, V1315, P24, DOI 10.1111/nyas.12343
   Hulskotte JHJ, 2007, WATER SCI TECHNOL, V56, P223, DOI 10.2166/wst.2007.456
   Jones DK, 2013, NEUROIMAGE, V73, P239, DOI 10.1016/j.neuroimage.2012.06.081
   Kim CH, 2010, TOX RESEARCH, V26, P157, DOI 10.5487/TR.2010.26.2.157
   Kotz SA, 2013, PLOS ONE, V8, DOI 10.1371/journal.pone.0070141
   Langner R, 2013, PSYCHOL BULL, V139, P870, DOI 10.1037/a0030694
   Loxham M, 2013, ENVIRON SCI TECHNOL, V47, P3614, DOI 10.1021/es304481m
   MacDonald SWS, 2006, TRENDS NEUROSCI, V29, P474, DOI 10.1016/j.tins.2006.06.011
   Madsen E, 2007, ANNU REV NEUROSCI, V30, P317, DOI 10.1146/annurev.neuro.30.051606.094232
   Morris MC, 2006, ARCH NEUROL-CHICAGO, V63, P1085, DOI 10.1001/archneur.63.8.1085
   Pal A, 2015, BIOMETALS, V28, P1, DOI 10.1007/s10534-014-9799-3
   Paus T, 2005, TRENDS COGN SCI, V9, P60, DOI 10.1016/j.tics.2004.12.008
   Peterson BS, 2015, JAMA PSYCHIAT, V72, P531, DOI 10.1001/jamapsychiatry.2015.57
   Power JD, 2014, NEUROIMAGE, V84, P320, DOI 10.1016/j.neuroimage.2013.08.048
   PUJOL J, 1993, ANN NEUROL, V34, P71, DOI 10.1002/ana.410340113
   Pujol J, 2015, CORTEX, V64, P148, DOI 10.1016/j.cortex.2014.10.012
   Pujol J, 2014, NEUROIMAGE, V101, P87, DOI 10.1016/j.neuroimage.2014.06.065
   Pujol J, 2014, PAIN, V155, P1492, DOI 10.1016/j.pain.2014.04.028
   Racette BA, 2001, NEUROLOGY, V56, P8, DOI 10.1212/WNL.56.1.8
   Rivas I, 2014, ENVIRON INT, V69, P200, DOI 10.1016/j.envint.2014.04.009
   Rueda MR, 2004, NEUROPSYCHOLOGIA, V42, P1029, DOI 10.1016/j.neuropsychologia.2003.12.012
   Scheiber IF, 2014, PROG NEUROBIOL, V116, P33, DOI 10.1016/j.pneurobio.2014.01.002
   Smith SM, 2004, NEUROIMAGE, V23, pS208, DOI 10.1016/j.neuroimage.2004.07.051
   Smith SM, 2006, NEUROIMAGE, V31, P1487, DOI 10.1016/j.neuroimage.2006.02.024
   Squitti R, 2014, J TRACE ELEM MED BIO, V28, P482, DOI 10.1016/j.jtemb.2014.06.018
   Squitti R, 2014, ANN NEUROL, V75, P574, DOI 10.1002/ana.24136
   Squitti R, 2014, J ALZHEIMERS DIS, V38, P809, DOI 10.3233/JAD-131247
   Sunyer J, 2015, PLOS MED, V12, DOI 10.1371/journal.pmed.1001792
   Wilker EH, 2015, STROKE, V46, P1161, DOI 10.1161/STROKEAHA.114.008348
   Zheng W, 2012, PHARMACOL THERAPEUT, V133, P177, DOI 10.1016/j.pharmthera.2011.10.006
   Zhou GP, 2015, NUTRIENTS, V7, P7185, DOI 10.3390/nu7095331
NR 49
TC 34
Z9 34
U1 1
U2 7
PU WILEY
PI HOBOKEN
PA 111 RIVER ST, HOBOKEN, NJ 07030 USA
SN 2162-3279
J9 BRAIN BEHAV
JI Brain Behav.
PD JUN
PY 2016
VL 6
IS 6
AR e00467
DI 10.1002/brb3.467
PG 13
WC Behavioral Sciences; Neurosciences
WE Science Citation Index Expanded (SCI-EXPANDED)
SC Behavioral Sciences; Neurosciences & Neurology
GA DQ2FR
UT WOS:000379018200004
PM 27134768
OA Green Published, gold
DA 2022-10-31
ER

PT J
AU Reneman, L
   Schagen, SB
   Mulder, M
   Mutsaerts, HJ
   Hageman, G
   de Ruiter, MB
AF Reneman, Liesbeth
   Schagen, Sanne B.
   Mulder, Michel
   Mutsaerts, Henri J.
   Hageman, Gerard
   de Ruiter, Michiel B.
TI Cognitive impairment and associated loss in brain white microstructure
   in aircrew members exposed to engine oil fumes
SO BRAIN IMAGING AND BEHAVIOR
LA English
DT Article
DE Aircrew; Organophosphates; White matter; Injury; MRI; DTI; Cognition;
   Aerotoxic syndrome
ID ALZHEIMERS-DISEASE; CEREBRAL PERFUSION; NORMATIVE DATA; BREAST-CANCER;
   SPECTROSCOPY; CHEMOTHERAPY; EDUCATION; DEMENTIA; MATTER; AGE
AB Cabin air in airplanes can be contaminated with engine oil contaminants. These contaminations may contain organophosphates (OPs) which are known neurotoxins to brain white matter. However, it is currently unknown if brain white matter in aircrew is affected. We investigated whether we could objectify cognitive complaints in aircrew and whether we could find a neurobiological substrate for their complaints. After medical ethical approval from the local institutional review board, informed consent was obtained from 12 aircrew (2 females, on average aged 44.4 years, 8,130 flying hours) with cognitive complaints and 11 well matched control subjects (2 females, 43.4 years, 233 flying hours). Depressive symptoms and self-reported cognitive symptoms were assessed, in addition to a neuropsychological test battery. State of the art Magnetic Resonance Imaging (MRI) techniques were administered that assess structural and functional changes, with a focus on white matter integrity. In aircrew we found significantly more self-reported cognitive complaints and depressive symptoms, and a higher number of tests scored in the impaired range compared to the control group. We observed small clusters in the brain in which white matter microstructure was affected. Also, we observed higher cerebral perfusion values in the left occipital cortex, and reduced brain activation on a functional MRI executive function task. The extent of cognitive impairment was strongly associated with white matter integrity, but extent of estimated number of flight hours was not associated with cognitive impairment nor with reductions in white matter microstructure. Defects in brain white matter microstructure and cerebral perfusion are potential neurobiological substrates for cognitive impairments and mood deficits reported in aircrew.
C1 [Reneman, Liesbeth; Mutsaerts, Henri J.; de Ruiter, Michiel B.] Acad Med Ctr, Dept Neuroradiol, G1-222,Meibergdreef 9, NL-1105 AZ Amsterdam, Netherlands.
   [Reneman, Liesbeth; Schagen, Sanne B.; de Ruiter, Michiel B.] Univ Amsterdam, Brain Imaging Ctr, Acad Med Ctr, Amsterdam, Netherlands.
   [Mulder, Michel; Hageman, Gerard] Hosp Enschede, Dept Neurol, Solvent Team, Med Spectrum Twente, Amsterdam, Netherlands.
RP Reneman, L (通讯作者)，Acad Med Ctr, Dept Neuroradiol, G1-222,Meibergdreef 9, NL-1105 AZ Amsterdam, Netherlands.; Reneman, L (通讯作者)，Univ Amsterdam, Brain Imaging Ctr, Acad Med Ctr, Amsterdam, Netherlands.
EM L.Reneman@amc.uva.nl
RI Mutsaerts, Henk JMM/T-8656-2017
OI Mutsaerts, Henk JMM/0000-0003-0894-0307; Reneman,
   Liesbeth/0000-0002-5912-9971
CR ALPHERTS W, 1994, FEPSY IRON PSYCHE
   BASSER PJ, 1994, BIOPHYS J, V66, P259, DOI 10.1016/S0006-3495(94)80775-1
   Cabeza R, 2000, J COGNITIVE NEUROSCI, V12, P1, DOI 10.1162/08989290051137585
   Chen Y, 2012, NEUROTOXICOLOGY, V33, P391, DOI 10.1016/j.neuro.2012.03.011
   Claassen JAHR, 2006, J GERONTOL A-BIOL, V61, P267, DOI 10.1093/gerona/61.3.267
   de Ruiter MB, 2012, HUM BRAIN MAPP, V33, P2971, DOI 10.1002/hbm.21422
   de Ruiter MB, 2011, HUM BRAIN MAPP, V32, P1206, DOI 10.1002/hbm.21102
   den Heijer T, 2006, NEUROLOGY, V66, P540, DOI 10.1212/01.wnl.0000198256.54809.0e
   Dorfman W. I., 2001, WECHSLER ADULT INTEL, P23
   FAZEKAS F, 1987, AM J ROENTGENOL, V149, P351, DOI 10.2214/ajr.149.2.351
   Fischl B, 2002, NEURON, V33, P341, DOI 10.1016/S0896-6273(02)00569-X
   Gevers S, 2011, J CEREBR BLOOD F MET, V31, P1706, DOI 10.1038/jcbfm.2011.10
   Hale Margaret A, 2009, Am J Electroneurodiagnostic Technol, V49, P260
   Hammes JGW, 1978, STROOP KLEUR WOORD T
   HEATON RK, 1993, WISCONSIN SORTING TE
   Heuser G., 2005, P BALPA AIR SAF CAB, P107
   Knight RG, 1997, BEHAV RES THER, V35, P373, DOI 10.1016/S0005-7967(96)00107-6
   Le B. D., 1992, AM J ROENTGENOL, V159, P591
   Lindeboom J., 1992, NEDERLANDSE LEESTEST
   Luteijn F., 1983, GRONINGER INTELLIGEN
   Okonkwo OC, 2014, CEREB CORTEX, V24, P978, DOI 10.1093/cercor/bhs381
   Schagen S, 1997, J CLIN EXP NEUROPSYC, V19, P43, DOI 10.1080/01688639708403835
   Schagen SB, 2006, J NATL CANCER I, V98, P1742, DOI 10.1093/jnci/djj470
   Schindler BK, 2013, ARCH TOXICOL, V87, P645, DOI 10.1007/s00204-012-0978-0
   Solbu K, 2011, J ENVIRON MONITOR, V13, P1393, DOI 10.1039/c0em00763c
   Spreen O., 1998, COMPENDIUM NEUROPSYC
   Stewart A.L., 1992, MEASURING FUNCTIONIN, DOI DOI 10.7249/CB361
   Tombaugh TN, 2004, ARCH CLIN NEUROPSYCH, V19, P203, DOI 10.1016/S0887-6177(03)00039-8
   van den Burg W., 1985, 15 WOORDEN TEST
   van der Elst W, 2006, J CLIN EXP NEUROPSYC, V28, P998, DOI 10.1080/13803390591004428
   Vernooij MW, 2009, ARCH GEN PSYCHIAT, V66, P545, DOI 10.1001/archgenpsychiatry.2009.5
   Wechsler D., 2000, WAIS 3 NEDERLANDSTAL
   Wechsler D, 1987, MEMORY SCALE REVISED
NR 33
TC 12
Z9 12
U1 1
U2 9
PU SPRINGER
PI NEW YORK
PA 233 SPRING ST, NEW YORK, NY 10013 USA
SN 1931-7557
EI 1931-7565
J9 BRAIN IMAGING BEHAV
JI Brain Imaging Behav.
PD JUN
PY 2016
VL 10
IS 2
BP 437
EP 444
DI 10.1007/s11682-015-9395-3
PG 8
WC Neuroimaging
WE Science Citation Index Expanded (SCI-EXPANDED)
SC Neurosciences & Neurology
GA DU7JK
UT WOS:000382390000010
PM 26063438
OA Green Published, hybrid
DA 2022-10-31
ER

PT J
AU Phillips, OR
   Joshi, SH
   Squitieri, F
   Sanchez-Castaneda, C
   Narr, K
   Shattuck, DW
   Caltagirone, C
   Sabatini, U
   Di Paola, M
AF Phillips, Owen R.
   Joshi, Shantanu H.
   Squitieri, Ferdinando
   Sanchez-Castaneda, Cristina
   Narr, Katherine
   Shattuck, David W.
   Caltagirone, Carlo
   Sabatini, Umberto
   Di Paola, Margherita
TI Major Superficial White Matter Abnormalities in Huntington's Disease
SO FRONTIERS IN NEUROSCIENCE
LA English
DT Article
DE Huntington's disease; white matter; DTI diffusion; intracortical myelin;
   CAG repeat length; MRI; oligodendrocyte; movement disorders
ID CORPUS-CALLOSUM; ALZHEIMERS-DISEASE; MYELIN BREAKDOWN; CEREBRAL-CORTEX;
   DIFFUSION; OLIGODENDROCYTES; SCHIZOPHRENIA; REGISTRATION; INTEGRITY;
   PATHOLOGY
AB Background: The late myelinating superficial white matter at the juncture of the cortical gray and white matter comprising the intracortical myelin and short-range association fibers has not received attention in Huntington's disease. It is an area of the brain that is late myelinating and is sensitive to both normal aging and neurodegenerative disease effects. Therefore, it may be sensitive to Huntington's disease processes.
   Methods: Structural MRI data from 25 Pre-symptomatic subjects, 24 Huntington's disease patients and 49 healthy controls was run through a cortical pattern-matching program. The surface corresponding to the white matter directly below the cortical gray matter was then extracted. Individual subject's Diffusion Tensor Imaging (DTI) data was aligned to their structural MRI data. Diffusivity values along the white matter surface were then sampled at each vertex point. DTI measures with high spatial resolution across the superficial white matter surface were then analyzed with the General Linear Model to test for the effects of disease.
   Results: There was an overall increase in the axial and radial diffusivity across much of the superficial white matter (p < 0.001) in Pre-symptomatic subjects compared to controls. In Huntington's disease patients increased diffusivity covered essentially the whole brain (p < 0.001). Changes are correlated with genotype (CAG repeat number) and disease burden (p < 0.001).
   Conclusions: This study showed broad abnormalities in superficial white matter even before symptoms are present in Huntington's disease. Since, the superficial white matter has a unique microstructure and function these abnormalities suggest it plays an important role in the disease.
C1 [Phillips, Owen R.; Di Paola, Margherita] IRCCS Fdn Santa Lucia, Clini & Behav Neurol Dept, Morphol & Morphometry NeuroImaging Lab, Rome, Italy.
   [Phillips, Owen R.; Caltagirone, Carlo] Univ Roma Tor Vergata, Dept Neurosci, Rome, Italy.
   [Joshi, Shantanu H.; Narr, Katherine; Shattuck, David W.] Univ Calif Los Angeles, Ahmanson Lovelace Brain Mapping Ctr, Neurol, Los Angeles, CA USA.
   [Squitieri, Ferdinando] IRCCS Casa Sollievo Sofferenza, San Giovanni Rotono, Italy.
   [Squitieri, Ferdinando] CSS Mendel, Rome, Italy.
   [Squitieri, Ferdinando] Lega Italiana Ricerca Huntington Fdn, Rome, Italy.
   [Sanchez-Castaneda, Cristina; Sabatini, Umberto] IRCCS Santa Lucia Fdn, Dept Radiol, Rome, Italy.
   [Sanchez-Castaneda, Cristina] Univ Barcelona, IDIBAPS, Dept Psychiat & Clin Psychobiol, Barcelona, Spain.
   [Caltagirone, Carlo] IRCCS Fdn Santa Lucia, Clin & Behav Neurol Dept, Rome, Italy.
   [Sabatini, Umberto] Univ Magna Craecia, Neuroradiol, Catanzaro, Italy.
   [Di Paola, Margherita] LUMSA, Human Studies Dept, Rome, Italy.
RP Di Paola, M (通讯作者)，IRCCS Fdn Santa Lucia, Clini & Behav Neurol Dept, Morphol & Morphometry NeuroImaging Lab, Rome, Italy.; Di Paola, M (通讯作者)，LUMSA, Human Studies Dept, Rome, Italy.
EM m.dipaola@hsantalucia.it
RI Sabatini, Umberto/K-4659-2016; Sanchez-Castañeda, Cristina/J-2303-2015;
   Squitieri, Ferdinando/N-1852-2019; Joshi, Sudhanshu/L-2284-2019;
   phillips, owen/J-3651-2017
OI Sabatini, Umberto/0000-0001-5321-8626; Sanchez-Castañeda,
   Cristina/0000-0002-6827-9146; Squitieri, Ferdinando/0000-0002-7397-1727;
   Joshi, Sudhanshu/0000-0003-4748-5001; phillips, owen/0000-0002-5391-707X
FU Italian Ministry of Health [204/GR-2009-1606835, RC 10-11-12-13/A]; LIRH
   Foundation; NIH National Institute of Neurological Disorders and Stroke
   [R01 NS074980]; NATIONAL INSTITUTE OF NEUROLOGICAL DISORDERS AND STROKE
   [R01NS074980] Funding Source: NIH RePORTER
FX We thank Dr. Irene Mazzante and Chiara Esposito for their contribution
   of selecting patients for this study. This work was supported by the
   Italian Ministry of Health (IMA) grants: 204/GR-2009-1606835; and RC
   10-11-12-13/A. We gratefully thank the LIRH Foundation (www.lirh.it) for
   providing facilities and financial support. This work was supported in
   part by the NIH National Institute of Neurological Disorders and Stroke
   award R01 NS074980 (DWS). The content is solely the responsibility of
   the authors and does not necessarily represent the official views of the
   National Institutes of Health.
CR Bartzokis G, 2004, NEUROBIOL AGING, V25, P5, DOI 10.1016/j.neurobiolaging.2003.03.001
   Bartzokis G, 2007, NEUROCHEM RES, V32, P1655, DOI 10.1007/s11064-007-9352-7
   Bhushan C, 2015, NEUROIMAGE, V115, P269, DOI 10.1016/j.neuroimage.2015.03.050
   Butt AM, 2000, J NEUROSCI RES, V59, P477, DOI 10.1002/(SICI)1097-4547(20000215)59:4<477::AID-JNR2>3.0.CO;2-J
   Deichmann R, 2004, NEUROIMAGE, V21, P757, DOI 10.1016/j.neuroimage.2003.09.062
   Di Paola M, 2014, HUM BRAIN MAPP, V35, P3143, DOI 10.1002/hbm.22391
   Di Paola M, 2012, CEREB CORTEX, V22, P2858, DOI 10.1093/cercor/bhr360
   Dumas EM, 2012, HUM BRAIN MAPP, V33, P203, DOI 10.1002/hbm.21205
   Esmaeilzadeh M, 2011, CNS NEUROSCI THER, V17, P368, DOI 10.1111/j.1755-5949.2010.00157.x
   FOLSTEIN MF, 1975, J PSYCHIAT RES, V12, P189, DOI 10.1016/0022-3956(75)90026-6
   Haroutunian V, 2014, GLIA, V62, P1856, DOI 10.1002/glia.22716
   Jones DK, 2013, NEUROIMAGE, V73, P239, DOI 10.1016/j.neuroimage.2012.06.081
   Joshi A. A., 2004, 2004 2 IEEE INT S BI
   Joshi AA, 2007, IEEE T MED IMAGING, V26, P1657, DOI 10.1109/TMI.2007.901432
   Joshi Anand A, 2012, Biomed Image Regist Proc, V7359, P180, DOI 10.1007/978-3-642-31340-0_19
   Joshi SH, 2014, STAT TOOLBOX BRAINSU
   Joshi SH, 2012, IEEE T MED IMAGING, V31, P1195, DOI 10.1109/TMI.2012.2186975
   Joshi SH, 2010, LECT NOTES COMPUT SC, V6361, P357
   Kieburtz K, 1996, MOVEMENT DISORD, V11, P136, DOI 10.1002/mds.870110204
   Matsui JT, 2014, HUM BRAIN MAPP, V35, P1562, DOI 10.1002/hbm.22273
   Novak MJU, 2014, CORTEX, V52, P98, DOI 10.1016/j.cortex.2013.11.009
   Penney JB, 1997, ANN NEUROL, V41, P689, DOI 10.1002/ana.410410521
   Peters A, 2004, CEREB CORTEX, V14, P995, DOI 10.1093/cercor/bhh060
   Phillips O, 2015, CEREB CORTEX, V25, P2670, DOI 10.1093/cercor/bhu065
   Phillips O, 2014, PLOS ONE, V9, DOI 10.1371/journal.pone.0109676
   Phillips O, 2013, PLOS ONE, V8, DOI 10.1371/journal.pone.0073280
   Phillips OR, 2016, HUM BRAIN MAPP, V37, P1321, DOI 10.1002/hbm.23105
   Phillips OR, 2013, BRAIN CONNECT, V3, P146, DOI 10.1089/brain.2012.0111
   Phillips OR, 2011, BIOL PSYCHIAT, V70, P680, DOI 10.1016/j.biopsych.2011.03.039
   Reading SAJ, 2005, PSYCHIAT RES-NEUROIM, V140, P55, DOI 10.1016/j.pscychresns.2005.05.011
   Reveley C, 2015, P NATL ACAD SCI USA, V112, pE2820, DOI 10.1073/pnas.1418198112
   Rosas HD, 2008, BRAIN, V131, P1057, DOI 10.1093/brain/awn025
   Rosas HD, 2006, MOVEMENT DISORD, V21, P1317, DOI 10.1002/mds.20979
   Rosas HD, 2010, NEUROIMAGE, V49, P2995, DOI 10.1016/j.neuroimage.2009.10.015
   Smith SM, 2006, NEUROIMAGE, V31, P1487, DOI 10.1016/j.neuroimage.2006.02.024
   Steventon JJ, 2016, J NEUROSCI METH, V265, P2, DOI 10.1016/j.jneumeth.2015.08.027
   Thompson PM, 2001, P NATL ACAD SCI USA, V98, P11650, DOI 10.1073/pnas.201243998
   Wheeler-Kingshott CAM, 2009, MAGN RESON MED, V61, P1255, DOI 10.1002/mrm.21965
NR 38
TC 28
Z9 28
U1 0
U2 9
PU FRONTIERS MEDIA SA
PI LAUSANNE
PA AVENUE DU TRIBUNAL FEDERAL 34, LAUSANNE, CH-1015, SWITZERLAND
SN 1662-453X
J9 FRONT NEUROSCI-SWITZ
JI Front. Neurosci.
PD MAY 23
PY 2016
VL 10
AR 197
DI 10.3389/fnins.2016.00197
PG 13
WC Neurosciences
WE Science Citation Index Expanded (SCI-EXPANDED)
SC Neurosciences & Neurology
GA DM3KL
UT WOS:000376245200001
PM 27242403
OA Green Published, gold
DA 2022-10-31
ER

PT J
AU Willey, JZ
   Gardener, H
   Caunca, MR
   Moon, YP
   Dong, CH
   Cheung, YK
   Sacco, RL
   Elkind, MSV
   Wright, CB
AF Willey, Joshua Z.
   Gardener, Hannah
   Caunca, Michelle R.
   Moon, Yeseon Park
   Dong, Chuanhui
   Cheung, Yuen K.
   Sacco, Ralph L.
   Elkind, Mitchell S. V.
   Wright, Clinton B.
TI Leisure-time physical activity associates with cognitive decline: The
   Northern Manhattan Study
SO NEUROLOGY
LA English
DT Article
ID ALZHEIMER-DISEASE; OLDER-ADULTS; CONTROLLED-TRIAL; ISCHEMIC-STROKE;
   DEMENTIA RISK; EXERCISE; IMPAIRMENT; PREVENTION; FITNESS; HEALTH
AB Objective:Because leisure-time physical activity (LTPA) is protective against incident dementia, we hypothesized that LTPA is protective against decline in domain-specific cognitive performance.Methods:As part of the Northern Manhattan Study, LTPA was ascertained at enrollment using a validated in-person questionnaire. We assessed cognition in participants in the Northern Manhattan Study MRI substudy using a standard neuropsychological examination (NPE) (n = 1,228), and a repeat examination was performed 5 years later (n = 876). LTPA was summarized as the maximum intensity of any activity performed, classified as none to light intensity (physical inactivity) (90%) vs moderate to heavy intensity (10%). The NPE was subcategorized using standardized z scores over validated domains: processing speed, semantic memory, episodic memory, and executive function. We used multivariable linear regression models to examine the association of LTPA with initial and change in cognitive performance. Analyses were adjusted for sociodemographics, cardiovascular disease risk factors, and MRI findings (white matter hyperintensity volume, silent brain infarcts, cerebral volume).Results:No/low levels of LTPA were associated with worse executive function, semantic memory, and processing speed scores on the first NPE. The associations were slightly attenuated and no longer significant after adjusting for vascular risk factors. Cognitively unimpaired participants reporting no/low LTPA vs moderate/high levels declined more over time in processing speed ( = -0.231 0.112, p = 0.040) and episodic memory ( = -0.223 +/- 0.117, p = 0.057) adjusting for sociodemographic and vascular risk factors.Conclusions:A low level of LTPA is independently associated with greater decline in cognitive performance over time across domains.
C1 [Willey, Joshua Z.; Moon, Yeseon Park; Elkind, Mitchell S. V.] Columbia Univ, Dept Neurol, New York, NY USA.
   [Cheung, Yuen K.] Columbia Univ, Dept Biostat, New York, NY USA.
   [Elkind, Mitchell S. V.] Columbia Univ, Dept Epidemiol, New York, NY USA.
   [Gardener, Hannah; Caunca, Michelle R.; Dong, Chuanhui; Sacco, Ralph L.; Wright, Clinton B.] Univ Miami, Miller Sch Med, Dept Neurol & Publ Hlth Sci, Coral Gables, FL 33124 USA.
   [Sacco, Ralph L.] Univ Miami, Miller Sch Med, Dept Human Genet, Coral Gables, FL 33124 USA.
   [Sacco, Ralph L.; Wright, Clinton B.] Univ Miami, Evelyn F McKnight Brain Inst, Coral Gables, FL 33124 USA.
RP Wright, CB (通讯作者)，Univ Miami, Miller Sch Med, Dept Neurol & Publ Hlth Sci, Coral Gables, FL 33124 USA.; Wright, CB (通讯作者)，Univ Miami, Evelyn F McKnight Brain Inst, Coral Gables, FL 33124 USA.
EM c.wright21@med.miami.edu
RI Sacco, Ralph/Y-9278-2019
FU National Institute of Neurological Disorders and Stroke (NIH/NINDS) [K23
   NS 073104]; National Heart, Lung, and Blood Institute (NIH/NHLBI) [R01
   HL 108623]; Evelyn F. McKnight Brain Institute; NIH/NINDS [R37 NS
   29993]; NATIONAL HEART, LUNG, AND BLOOD INSTITUTE [R01HL108623,
   R01HL111195] Funding Source: NIH RePORTER; NATIONAL INSTITUTE OF
   NEUROLOGICAL DISORDERS AND STROKE [K23NS073104, R01NS029993] Funding
   Source: NIH RePORTER
FX Dr. Willey is supported by the National Institute of Neurological
   Disorders and Stroke (NIH/NINDS K23 NS 073104). Dr. Wright is supported
   by a related grant from the National Heart, Lung, and Blood Institute
   (NIH/NHLBI R01 HL 108623) and by the Evelyn F. McKnight Brain Institute.
   Funding for this project was provided by NIH/NINDS R37 NS 29993. The
   sponsor had no role in the design, methods, participant recruitment,
   data collections, analysis, and preparation of the manuscript.
CR Abbott RD, 2004, JAMA-J AM MED ASSOC, V292, P1447, DOI 10.1001/jama.292.12.1447
   Ainsworth BE, 2000, MED SCI SPORT EXER, V32, pS498, DOI 10.1097/00005768-200009001-00009
   Angevaren M., 2008, COCHRANE DATABASE SY
   Baker LD, 2010, ARCH NEUROL-CHICAGO, V67, P71, DOI 10.1001/archneurol.2009.307
   Buchman AS, 2012, NEUROLOGY, V78, P1323, DOI 10.1212/WNL.0b013e3182535d35
   Burns JM, 2008, NEUROLOGY, V71, P210, DOI 10.1212/01.wnl.0000317094.86209.cb
   Cotman CW, 2007, TRENDS NEUROSCI, V30, P464, DOI 10.1016/j.tins.2007.06.011
   Daviglus ML, 2011, ARCH NEUROL-CHICAGO, V68, P1185, DOI 10.1001/archneurol.2011.100
   Daviglus ML, 2010, NIH CONSENS STATE SC, V27, P1, DOI DOI 10.7326/0003-4819-153-3-201008030-00260
   DelSer T, 1997, BRAIN COGNITION, V33, P343, DOI 10.1006/brcg.1997.0877
   Duff K, 2012, ARCH CLIN NEUROPSYCH, V27, P248, DOI 10.1093/arclin/acr120
   Dunn L.M., 1997, BRIT PICTURE VOCABUL, VThird
   Erickson KI, 2011, P NATL ACAD SCI USA, V108, P3017, DOI 10.1073/pnas.1015950108
   Etgen T, 2010, ARCH INTERN MED, V170, P186, DOI 10.1001/archinternmed.2009.498
   FOLSTEIN MF, 1975, J PSYCHIAT RES, V12, P189, DOI 10.1016/0022-3956(75)90026-6
   Kramer AF, 1999, NATURE, V400, P418, DOI 10.1038/22682
   Larson EB, 2006, ANN INTERN MED, V144, P73, DOI 10.7326/0003-4819-144-2-200601170-00004
   Lautenschlager NT, 2008, JAMA-J AM MED ASSOC, V300, P1027, DOI 10.1001/jama.300.9.1027
   Lytle ME, 2004, ALZ DIS ASSOC DIS, V18, P57, DOI 10.1097/01.wad.0000126614.87955.79
   Middleton LE, 2011, ARCH INTERN MED, V171, P1251, DOI 10.1001/archinternmed.2011.277
   Middleton LE, 2009, ARCH NEUROL-CHICAGO, V66, P1210, DOI 10.1001/archneurol.2009.201
   Moss A J, 1986, Vital Health Stat 10, pi
   Okonkwo OC, 2014, NEUROLOGY, V83, P1753, DOI 10.1212/WNL.0000000000000964
   Pitkala KH, 2013, JAMA INTERN MED, V173, P894, DOI 10.1001/jamainternmed.2013.359
   Plassman BL, 2010, ANN INTERN MED, V153, P182, DOI 10.7326/0003-4819-153-3-201008030-00258
   Podewils LJ, 2005, AM J EPIDEMIOL, V161, P639, DOI 10.1093/aje/kwi092
   Ravaglia G, 2008, NEUROLOGY, V70, P1786, DOI 10.1212/01.wnl.0000296276.50595.86
   Rovio S, 2005, LANCET NEUROL, V4, P705, DOI 10.1016/S1474-4422(05)70198-8
   Sacco RL, 1998, STROKE, V29, P380, DOI 10.1161/01.STR.29.2.380
   Scarmeas N, 2009, JAMA-J AM MED ASSOC, V302, P627, DOI 10.1001/jama.2009.1144
   SICONOLFI SF, 1985, AM J EPIDEMIOL, V122, P101, DOI 10.1093/oxfordjournals.aje.a114068
   Sofi F, 2011, J INTERN MED, V269, P107, DOI 10.1111/j.1365-2796.2010.02281.x
   Thompson PD, 2003, CIRCULATION, V107, P3109, DOI 10.1161/01.CIR.0000075572.40158.77
   Vercambre MN, 2011, ARCH INTERN MED, V171, P1244, DOI 10.1001/archinternmed.2011.282
   Verghese J, 2003, NEW ENGL J MED, V348, P2508, DOI 10.1056/NEJMoa022252
   Wilkinson S, 1995, RASCH MEASUREMENT T, V8, P403
   Willey JZ, 2011, NEUROLOGY, V76, P2112, DOI 10.1212/WNL.0b013e31821f4472
   Willey JZ, 2009, NEUROLOGY, V73, P1774, DOI 10.1212/WNL.0b013e3181c34b58
   Willey JZ, 2014, CEREBROVASC DIS, V37, P423, DOI 10.1159/000362920
NR 39
TC 47
Z9 47
U1 1
U2 40
PU LIPPINCOTT WILLIAMS & WILKINS
PI PHILADELPHIA
PA TWO COMMERCE SQ, 2001 MARKET ST, PHILADELPHIA, PA 19103 USA
SN 0028-3878
EI 1526-632X
J9 NEUROLOGY
JI Neurology
PD MAY 17
PY 2016
VL 86
IS 20
BP 1897
EP 1903
DI 10.1212/WNL.0000000000002582
PG 7
WC Clinical Neurology
WE Science Citation Index Expanded (SCI-EXPANDED)
SC Neurosciences & Neurology
GA DN0US
UT WOS:000376782000011
PM 27009261
OA Green Published
DA 2022-10-31
ER

PT J
AU Douven, E
   Schievink, SHJ
   Verhey, FRJ
   van Oostenbrugge, RJ
   Aalten, P
   Staals, J
   Kohler, S
AF Douven, Elles
   Schievink, Syenna H. J.
   Verhey, Frans R. J.
   van Oostenbrugge, Robert J.
   Aalten, Pauline
   Staals, Julie
   Kohler, Sebastian
TI The Cognition and Affect after Stroke - a Prospective Evaluation of
   Risks (CASPER) study: rationale and design
SO BMC NEUROLOGY
LA English
DT Article
DE Stroke; Cognition; Dementia; Depression; Apathy; Neuroimaging; Design
ID C-REACTIVE PROTEIN; QUALITY-OF-LIFE; ALZHEIMERS-DISEASE;
   ISCHEMIC-STROKE; INFLAMMATORY MARKERS; DEPRESSIVE SYMPTOMS; LESION
   LOCATION; PLASMA-LEVELS; APATHY; DEMENTIA
AB Background: Cognitive impairment and neuropsychiatric syndromes, like depression and apathy, are frequent residual consequences of stroke. These have a large impact on quality of life and long-term prognosis. Several factors are involved in the development of these residual syndromes, although their exact role and their interrelationships remain still rather unclear. The Cognition and Affect after Stroke: a Prospective Evaluation of Risks (CASPER) study has been primarily designed to examine whether stroke-specific (e.g. lesion location, volume, type, severity), cerebrovascular and neurodegenerative (e.g. white matter changes, atrophy, microbleeds, perivascular spaces), inflammatory, endothelial, and (epi) genetic markers are associated with cognitive impairment, post-stroke depression, and post-stroke apathy, and whether they predict their course over 12 months. The secondary aims are to investigate how the above-mentioned markers interact with each other, and to determine if patients with apathy and depression after stroke differ in pathogenesis, course, and outcome (e.g. functional outcome, neurocognitive performance, quality of life).
   Methods/design: CASPER is a 1-year prospective clinical cohort follow-up study in 250 stroke patients recruited at the neurological in-and outpatient services at Maastricht University Medical Center (MUMC+, Maastricht, The Netherlands), and Zuyderland Medical Center (Sittard and Heerlen, The Netherlands). At baseline (3 months post-stroke), a neuropsychological assessment, neuropsychiatric interview, blood sample, and brain magnetic resonance imaging (MRI) scan are conducted. Assessment of neuropsychiatric and neurocognitive status are repeated 6 and 12 months later.
   Discussion: The CASPER study investigates stroke-specific, vascular, neurodegenerative, inflammatory, and genetic markers of the development of vascular cognitive impairment, depression, and apathy after stroke. This creates the possibility to study not only the contribution of these individual markers but also their joint contribution, which differentiates this study from earlier stroke cohorts who lacked long-term follow-up data, a large sample size, an extensive MRI protocol, and markers from the blood. The knowledge we derive from this study might help in identifying markers that are associated with, or can predict the onset, maintenance, and progression of vascular cognitive impairment, depression, and apathy after stroke, and could provide new insights into possibilities for treatment and rehabilitation that result in better functional outcome after stroke.
C1 [Douven, Elles; Schievink, Syenna H. J.; Verhey, Frans R. J.; Aalten, Pauline; Kohler, Sebastian] Maastricht Univ, Med Ctr MUMC, Alzheimer Ctr Limburg, NL-6200 MD Maastricht, Netherlands.
   [Douven, Elles; Schievink, Syenna H. J.; Verhey, Frans R. J.; Aalten, Pauline; Kohler, Sebastian] Maastricht Univ, Med Ctr MUMC, Sch Mental Hlth & Neurosci MHeNS, Dept Psychiat & Neuropsychol, NL-6200 MD Maastricht, Netherlands.
   [van Oostenbrugge, Robert J.; Staals, Julie] Maastricht Univ, Med Ctr MUMC, Cardiovasc Res Inst Maastricht CARIM, Dept Neurol, POB 616,DRT12, NL-6200 MD Maastricht, Netherlands.
   [van Oostenbrugge, Robert J.] Maastricht Univ, Med Ctr MUMC, Sch Mental Hlth & Neurosci, POB 616,DRT12, NL-6200 MD Maastricht, Netherlands.
RP Douven, E (通讯作者)，Maastricht Univ, Med Ctr MUMC, Alzheimer Ctr Limburg, NL-6200 MD Maastricht, Netherlands.; Douven, E (通讯作者)，Maastricht Univ, Med Ctr MUMC, Sch Mental Hlth & Neurosci MHeNS, Dept Psychiat & Neuropsychol, NL-6200 MD Maastricht, Netherlands.
EM elles.douven@maastrichtuniversity.nl
FU Maastricht University; Health Foundation Limburg; Adriana van
   Rinsum-Ponsen Stichting; Maastricht University; Health Foundation
   Limburg; Adriana van Rinsum-Ponsen Stichting
FX This project was funded by Maastricht University, Health Foundation
   Limburg, and the Adriana van Rinsum-Ponsen Stichting. The sponsors had
   no role in the design of the study and collection, analysis, and
   interpretation of data, and in writing the manuscript.
CR Aalten P, 2005, INT J GERIATR PSYCH, V20, P523, DOI 10.1002/gps.1316
   Aalten P, 2014, BMC NEUROL, V14, DOI 10.1186/s12883-014-0254-4
   Andersson S, 1999, PSYCHOL MED, V29, P447, DOI 10.1017/S0033291798008046
   [Anonymous], 2013, DIAGN STAT MAN MENT
   Antonios N, 2008, EUR NEUROL, V60, P269, DOI 10.1159/000157880
   Arauz A, 2014, CEREBROVASC DIS, V38, P284, DOI 10.1159/000366471
   Ayerbe L, 2013, BRIT J PSYCHIAT, V202, P14, DOI 10.1192/bjp.bp.111.107664
   Bartoli F, 2013, STROKE RES TREAT, V2013, DOI 10.1155/2013/862978
   Beckman JA, 2002, JAMA-J AM MED ASSOC, V287, P2570, DOI 10.1001/jama.287.19.2570
   Bertram L, 2010, NEURON, V68, P270, DOI 10.1016/j.neuron.2010.10.013
   Bottiglieri T, 2000, J NEUROL NEUROSUR PS, V69, P228, DOI 10.1136/jnnp.69.2.228
   Bour A, 2010, J NUTR HEALTH AGING, V14, P488
   Brand, 1983, BOSTON NAMING TEST
   Brayne C., 2010, BRIT MED J, V341, P865
   Brodaty H, 2005, PSYCHOL MED, V35, P1707, DOI 10.1017/S0033291705006173
   Caeiro L, 2012, EUR J NEUROL, V19, P291, DOI 10.1111/j.1468-1331.2011.03508.x
   Carmena R, 2004, CIRCULATION, V109, P2, DOI 10.1161/01.CIR.0000131511.50734.44
   Carod-Artal J, 2000, STROKE, V31, P2995, DOI 10.1161/01.STR.31.12.2995
   Carson AJ, 2000, LANCET, V356, P122, DOI 10.1016/S0140-6736(00)02448-X
   Chapman J, 1998, STROKE, V29, P1401, DOI 10.1161/01.STR.29.7.1401
   Clarke DE, 2011, J PSYCHOSOM RES, V70, P73, DOI 10.1016/j.jpsychores.2010.01.012
   Corsi MM, 2011, BIOGERONTOLOGY, V12, P451, DOI 10.1007/s10522-011-9335-6
   Costa P.T, 1985, NEO PERSONALITY INVE
   Cummings JL, 1997, NEUROLOGY, V48, pS10, DOI 10.1212/WNL.48.5_Suppl_6.10S
   Cummings JL, 2001, AGING CLIN EXP RES, V13, P240, DOI 10.1007/BF03351482
   de Boer R, 2009, NEUROIMAGE, V45, P1151, DOI 10.1016/j.neuroimage.2009.01.011
   Di Napoli M, 2005, STROKE, V36, P1316, DOI 10.1161/01.STR.0000165929.78756.ed
   Dimopoulos N, 2006, INT J GERIATR PSYCH, V21, P965, DOI 10.1002/gps.1592
   Engelhart MJ, 2004, ARCH NEUROL-CHICAGO, V61, P668, DOI 10.1001/archneur.61.5.668
   FAZEKAS F, 1987, AM J NEURORADIOL, V8, P421
   Feigin VL, 2014, LANCET, V383, P245, DOI 10.1016/S0140-6736(13)61953-4
   Folstein M, 2007, AM J PSYCHIAT, V164, P861, DOI 10.1176/appi.ajp.164.6.861
   FOLSTEIN MF, 1975, J PSYCHIAT RES, V12, P189, DOI 10.1016/0022-3956(75)90026-6
   Hackett ML, 2014, LANCET NEUROL, V13, P525, DOI [10.1016/S1474-4422(14)70016-X, 10.1016/s1474-4422(14)70016-X]
   Hackett ML, 2005, STROKE, V36, P2296, DOI 10.1161/01.STR.0000183622.75135.a4
   HALLIGAN PW, 1989, LANCET, V2, P908
   Hama S, 2007, INT J GERIATR PSYCH, V22, P1046, DOI 10.1002/gps.1866
   Hama S, 2007, EUR ARCH PSY CLIN N, V257, P149, DOI 10.1007/s00406-006-0698-7
   Herlofson K, 2002, EUR J NEUROL, V9, P595, DOI 10.1046/j.1468-1331.2002.00444.x
   Howren MB, 2009, PSYCHOSOM MED, V71, P171, DOI 10.1097/PSY.0b013e3181907c1b
   Jorge RE, 2010, CAN J PSYCHIAT, V55, P350, DOI 10.1177/070674371005500603
   JORM AF, 1994, PSYCHOL MED, V24, P145, DOI 10.1017/S003329170002691X
   Kang HJ, 2013, J AFFECT DISORDERS, V147, P186, DOI 10.1016/j.jad.2012.10.035
   Kat M G, 2002, Tijdschr Gerontol Geriatr, V33, P150
   Kohler S, 2013, J AFFECT DISORDERS, V150, P63, DOI 10.1016/j.jad.2013.02.020
   Kokmen E, 1996, NEUROLOGY, V46, P154, DOI 10.1212/WNL.46.1.154
   Komulainen P, 2007, AGE AGEING, V36, P443, DOI 10.1093/ageing/afm051
   LAWTON MP, 1969, GERONTOLOGIST, V9, P179, DOI 10.1093/geront/9.3_Part_1.179
   Lesperance F, 2004, AM J PSYCHIAT, V161, P271, DOI 10.1176/appi.ajp.161.2.271
   Lezak M., 1995, NEUROPSYCHOLOGICAL A, V3
   Lozano R, 2012, LANCET, V380, P2095, DOI 10.1016/S0140-6736(12)61728-0
   MAHONEY F I, 1965, Md State Med J, V14, P61
   MARIN RS, 1991, PSYCHIAT RES, V38, P143, DOI 10.1016/0165-1781(91)90040-V
   MARIN RS, 1991, J NEUROPSYCH CLIN N, V3, P243
   MARIN RS, 1990, AM J PSYCHIAT, V147, P22
   Mayo NE, 2009, STROKE, V40, P3299, DOI 10.1161/STROKEAHA.109.554410
   MCKHANN G, 1984, NEUROLOGY, V34, P939, DOI 10.1212/WNL.34.7.939
   MONTGOMERY SA, 1979, BRIT J PSYCHIAT, V134, P382, DOI 10.1192/bjp.134.4.382
   Motivala SJ, 2005, PSYCHOSOM MED, V67, P187, DOI 10.1097/01.psy.0000149259.72488.09
   Neubauer H, 2013, J PSYCHIATR RES, V47, P865, DOI 10.1016/j.jpsychires.2013.03.011
   Nys GMS, 2007, CEREBROVASC DIS, V23, P408, DOI 10.1159/000101464
   O'Brien JT, 2003, LANCET NEUROL, V2, P89, DOI 10.1016/S1474-4422(03)00305-3
   Okada K, 1997, STROKE, V28, P2437, DOI 10.1161/01.STR.28.12.2437
   Overbeek I., 1999, MINI INT NEUROPSYCHI
   Pendlebury ST, 2009, LANCET NEUROL, V8, P1006, DOI 10.1016/S1474-4422(09)70236-4
   Pohjasvaara T, 2000, ARCH NEUROL-CHICAGO, V57, P1295, DOI 10.1001/archneur.57.9.1295
   Post MWM, 2011, J NEUROL NEUROSUR PS, V82, P283, DOI 10.1136/jnnp.2009.196394
   Rajagopalan S, 2001, AM J CARDIOL, V88, P196, DOI 10.1016/S0002-9149(01)01623-X
   Rasquin SMC, 2004, J NEUROL NEUROSUR PS, V75, P1562, DOI 10.1136/jnnp.2003.024190
   REITAN R. M., 1958, PERCEPT MOT SKILLS, V8, P271
   Rey, 1958, LEXAMEN CLINIQUE PSY
   ROMAN GC, 1993, NEUROLOGY, V43, P250, DOI 10.1212/WNL.43.2.250
   Roth Robert M, 2007, Curr Treat Options Neurol, V9, P363, DOI 10.1007/BF02938543
   Rothenburg LS, 2010, J GERIATR PSYCH NEUR, V23, P199, DOI 10.1177/0891988710373598
   Sachdev PS, 2006, DEMENT GERIATR COGN, V21, P275, DOI 10.1159/000091434
   Schaefer M, 2004, BRAIN BEHAV IMMUN, V18, P555, DOI 10.1016/j.bbi.2004.02.002
   SCHELTENS P, 1992, J NEUROL NEUROSUR PS, V55, P967, DOI 10.1136/jnnp.55.10.967
   Schmand BA, 1991, TIJDSCHR GERONTOL GE, P127
   Schrijvers EMC, 2012, STROKE, V43, P315, DOI 10.1161/STROKEAHA.111.628768
   Spalletta G, 2006, MOL PSYCHIATR, V11, P984, DOI 10.1038/sj.mp.4001879
   Struijs JN, 2005, STROKE, V36, P1648, DOI 10.1161/01.STR.0000173221.37568.d2
   Tang CZ, 2016, MOL NEUROBIOL, V53, P3194, DOI 10.1007/s12035-015-9220-4
   Tarkowski E, 2003, BRAIN RES BULL, V61, P255, DOI 10.1016/S0361-9230(03)00088-1
   Taylor-Piliae RE, 2013, J CARDIOVASC NURS, V28, P460, DOI 10.1097/JCN.0b013e318258ad57
   Togo T, 2000, BRAIN RES, V885, P117, DOI 10.1016/S0006-8993(00)02984-X
   Tuglu C, 2003, PSYCHOPHARMACOLOGY, V170, P429, DOI 10.1007/s00213-003-1566-z
   Tzikas S, 2014, J ALZHEIMERS DIS, V39, P557, DOI 10.3233/JAD-131469
   van Dalen JW, 2013, STROKE, V44, P851, DOI 10.1161/STROKEAHA.112.674614
   van Mierlo ML, 2015, ARCH PHYS MED REHAB, V96, P1064, DOI 10.1016/j.apmr.2015.01.022
   Vataja R, 2005, AM J GERIAT PSYCHIAT, V13, P99, DOI 10.1176/appi.ajgp.13.2.99
   Wechsler D., 1997, WECHSLER MEMORY SCAL
   Wilson BA, 2003, J OCCUP PSYCHOL EMPL, V5, P33
   Withall A, 2011, INT PSYCHOGERIATR, V23, P264, DOI 10.1017/S1041610209991116
   Wolz R, 2014, ALZHEIMERS DEMENT, V10, P430, DOI 10.1016/j.jalz.2013.09.014
   Wolz R, 2010, NEUROIMAGE, V49, P1316, DOI 10.1016/j.neuroimage.2009.09.069
   Zhan Y, 2014, EUR PSYCHIAT, V29, P307, DOI 10.1016/j.eurpsy.2014.03.004
   ZIGMOND AS, 1983, ACTA PSYCHIAT SCAND, V67, P361, DOI 10.1111/j.1600-0447.1983.tb09716.x
NR 97
TC 20
Z9 21
U1 0
U2 20
PU BMC
PI LONDON
PA CAMPUS, 4 CRINAN ST, LONDON N1 9XW, ENGLAND
EI 1471-2377
J9 BMC NEUROL
JI BMC Neurol.
PD MAY 12
PY 2016
VL 16
AR 65
DI 10.1186/s12883-016-0588-1
PG 11
WC Clinical Neurology
WE Science Citation Index Expanded (SCI-EXPANDED)
SC Neurosciences & Neurology
GA DL6SG
UT WOS:000375768600002
PM 27176617
OA gold, Green Published
DA 2022-10-31
ER

PT J
AU Littlejohns, TJ
   Kos, K
   Henley, WE
   Lang, IA
   Annweiler, C
   Beauchet, O
   Chaves, PHM
   Kestenbaum, BR
   Kuller, LH
   Langa, KM
   Lopez, OL
   Llewellyn, DJ
AF Littlejohns, Thomas J.
   Kos, Katarina
   Henley, William E.
   Lang, Iain A.
   Annweiler, Cedric
   Beauchet, Olivier
   Chaves, Paulo H. M.
   Kestenbaum, Bryan R.
   Kuller, Lewis H.
   Langa, Kenneth M.
   Lopez, Oscar L.
   Llewellyn, David J.
TI Vitamin D and Risk of Neuroimaging Abnormalities
SO PLOS ONE
LA English
DT Article
ID SERUM 25-HYDROXYVITAMIN D; WHITE-MATTER ABNORMALITIES; OLDER-ADULTS;
   CARDIOVASCULAR-DISEASE; ALZHEIMERS-DISEASE; COGNITIVE FUNCTION; BRAIN;
   VOLUME; ASSOCIATION; DEMENTIA
AB Vitamin D deficiency has been linked with an increased risk of incident all-cause dementia and Alzheimer's disease. The aim of the current study was to explore the potential mechanisms underlying these associations by determining whether low vitamin D concentrations are associated with the development of incident cerebrovascular and neurodegenerative neuroimaging abnormalities. The population consisted of 1,658 participants aged >= 65 years from the US-based Cardiovascular Health Study who were free from prevalent cardiovascular disease, stroke and dementia at baseline in 1992-93. Serum 25-hydroxyvitamin D (25(OH) D) concentrations were determined by liquid chromatography-tandem mass spectrometry from blood samples collected at baseline. The first MRI scan was conducted between 1991-1994 and the second MRI scan was conducted between 1997-1999. Change in white matter grade, ventricular grade and presence of infarcts between MRI scan one and two were used to define neuroimaging abnormalities. During a mean follow-up of 5.0 years, serum 25(OH) D status was not significantly associated with the development of any neuroimaging abnormalities. Using logistic regression models, the multivariate adjusted odds ratios (95% confidence interval) for worsening white matter grade in participants who were severely 25(OH) D deficient (<25 nmol/L) and deficient (>= 25-50 nmol/L) were 0.76 (0.35-1.66) and 1.09 (0.76-1.55) compared to participants with sufficient concentrations (>= 50 nmol/L). The multivariate adjusted odds ratios for ventricular grade in participants who were severely 25(OH) D deficient and deficient were 0.49 (0.20-1.19) and 1.12 (0.79-1.59) compared to those sufficient. The multivariate adjusted odds ratios for incident infarcts in participants who were severely 25 (OH) D deficient and deficient were 1.95 (0.84-4.54) and 0.73 (0.47-1.95) compared to those sufficient. Overall, serum vitamin D concentrations could not be shown to be associated with the development of cerebrovascular or neurodegenerative neuroimaging abnormalities in Cardiovascular Health Study participants.
C1 [Littlejohns, Thomas J.] Univ Oxford, Nuffield Dept Populat Hlth, Clin Trial Serv Unit, Oxford, England.
   [Kos, Katarina] Univ Oxford, Nuffield Dept Populat Hlth, Epidemiol Studies Unit, Oxford, England.
   [Littlejohns, Thomas J.; Kos, Katarina; Henley, William E.; Lang, Iain A.; Llewellyn, David J.] Univ Exeter, Sch Med, Exeter, Devon, England.
   [Annweiler, Cedric; Beauchet, Olivier] Angers Univ Hosp, Div Geriatr, Dept Neurosci, Angers, France.
   [Chaves, Paulo H. M.] Florida Int Univ, Herbert Wertheim Coll Med, Miami, FL 33199 USA.
   [Kestenbaum, Bryan R.] Univ Washington, Div Nephrol, Kidney Res Inst, Seattle, WA 98195 USA.
   [Kuller, Lewis H.] Univ Pittsburgh, Dept Epidemiol, Pittsburgh, PA 15261 USA.
   [Langa, Kenneth M.] Univ Michigan Hlth Syst, Div Gen Med, Ann Arbor, MI USA.
   [Langa, Kenneth M.] Univ Michigan, Inst Gerontol, Inst Social Res, Ann Arbor, MI 48109 USA.
   [Langa, Kenneth M.] Univ Michigan, Inst Healthcare Policy & Innovat, Ann Arbor, MI 48109 USA.
   [Langa, Kenneth M.] Veteran Affairs Ctr Clin Management Res, Ann Arbor, MI USA.
   [Lopez, Oscar L.] Univ Pittsburgh, Div Gen Med, Dept Neurol & Psychiat, Pittsburgh, PA USA.
RP Llewellyn, DJ (通讯作者)，Univ Exeter, Sch Med, Exeter, Devon, England.
EM david.llewellyn@exeter.ac.uk
RI Kos, Katarina/G-6772-2014; Littlejohns, Thomas/GMY-4044-2022; Llewellyn,
   David/AAZ-2859-2021; Chaves, Paulo H. M./D-5878-2016; Beauchet,
   Olivier/AAP-8108-2020
OI Lang, Iain/0000-0002-8473-2350; Littlejohns, Thomas/0000-0003-1177-6923;
   Langa, Kenneth/0000-0002-2798-1836; Kos, Katarina/0000-0003-3761-2249
FU Cardiovascular Health Study [HHSN268201200036C, HHSN268200800007C, N01
   HC55222, N01HC85079, N01HC85080, N01HC85081, N01HC85082, N01HC85083,
   N01HC85086]; National Heart, Lung, and Blood Institute (NHLBI)
   [HL080295]; National Institute of Neurological Disorders and Stroke
   (NINDS); National Institute on Aging (NIA) [AG023629, AG20098, AG15928,
   HL084443]; Alzheimer's Association [NIRG-11-200737]; Mary Kinross
   Charitable Trust; James Tudor Foundation; Halpin Trust; Age Related
   Diseases and Health Trust; Norman Family Charitable Trust; National
   Institute for Health Research (NIHR); National Institute for Health
   Research [KMRF-2013-02-02] Funding Source: researchfish
FX The Cardiovascular Health Study was supported by contracts
   HHSN268201200036C, HHSN268200800007C, N01 HC55222, N01HC85079,
   N01HC85080, N01HC85081, N01HC85082, N01HC85083, N01HC85086, and grant
   HL080295 from the National Heart, Lung, and Blood Institute (NHLBI),
   with additional contribution from the National Institute of Neurological
   Disorders and Stroke (NINDS). Additional support was provided by
   AG023629, AG20098, AG15928 and HL084443 from the National Institute on
   Aging (NIA). A full list of principal CHS investigators and institutions
   can be found at chs-nhlbi.org. Additional support was also provided by
   NIRG-11-200737 from the Alzheimer's Association, the Mary Kinross
   Charitable Trust, the James Tudor Foundation, the Halpin Trust, the Age
   Related Diseases and Health Trust, and the Norman Family Charitable
   Trust (to D.J.L.). This research was supported by the National Institute
   for Health Research (NIHR) Collaboration for Leadership in Applied
   Health Research and Care South West Peninsula at the Royal Devon and
   Exeter NHS Foundation Trust. The views expressed are those of the
   authors and not necessarily those of the NHS, the NIHR or the Department
   of Health. The National Institutes of Health was involved in the
   original design and conduct of the Cardiovascular Health Study and in
   the data collection methods.
CR Afzal S, 2014, ALZHEIMERS DEMENT, V10, P296, DOI 10.1016/j.jalz.2013.05.1765
   Annweiler C, 2014, EUR J NEUROL, V21, P1436, DOI 10.1111/ene.12511
   Annweiler C, 2011, DEMENT GERIATR COGN, V32, P273, DOI 10.1159/000334944
   Annweiler C, 2015, EXP GERONTOL, V63, P41, DOI 10.1016/j.exger.2015.01.049
   Annweiler C, 2015, MATURITAS, V80, P312, DOI 10.1016/j.maturitas.2014.12.011
   Annweiler C, 2014, PLOS ONE, V9, DOI 10.1371/journal.pone.0087314
   Annweiler C, 2013, J AM GERIATR SOC, V61, P1026, DOI 10.1111/jgs.12249
   Annweiler C, 2013, MOL NUTR FOOD RES, V57, P267, DOI 10.1002/mnfr.201200418
   Bowman GL, 2012, NEUROLOGY, V78, P241, DOI 10.1212/WNL.0b013e3182436598
   Brondum-Jacobsen P, 2013, ANN NEUROL, V73, P38, DOI 10.1002/ana.23738
   Brouwer-Brolsma EM, 2015, J NUTR, V145, P1817, DOI 10.3945/jn.115.214197
   BRYAN RN, 1994, AM J NEURORADIOL, V15, P1625
   Buell JS, 2010, NEUROLOGY, V74, P18, DOI 10.1212/WNL.0b013e3181beecb7
   Chung PW, 2015, STROKE, V46, P248, DOI 10.1161/STROKEAHA.114.007706
   de Boer IH, 2012, ANN INTERN MED, V156, P627, DOI 10.7326/0003-4819-156-9-201205010-00004
   Farid K, 2012, NUCL MED COMMUN, V33, P1048, DOI 10.1097/MNM.0b013e32835674c4
   Fried Linda P., 1991, Annals of Epidemiology, V1, P263
   Hooshmand B, 2014, J GERONTOL A-BIOL, V69, P1132, DOI 10.1093/gerona/glu022
   Kestenbaum B, 2011, J AM COLL CARDIOL, V58, P1433, DOI 10.1016/j.jacc.2011.03.069
   Kuller LH, 1998, STROKE, V29, P388, DOI 10.1161/01.STR.29.2.388
   Littlejohns TJ, 2014, NEUROLOGY, V83, P920, DOI 10.1212/WNL.0000000000000755
   Longstreth WT, 2005, STROKE, V36, P56, DOI 10.1161/01.STR.0000149625.99732.69
   Longstreth WT, 1998, ARCH NEUROL-CHICAGO, V55, P1217, DOI 10.1001/archneur.55.9.1217
   Lopez OL, 2003, NEUROEPIDEMIOLOGY, V22, P1, DOI 10.1159/000067110
   MANOLIO TA, 1994, STROKE, V25, P318, DOI 10.1161/01.STR.25.2.318
   Michos ED, 2014, JAMA NEUROL, V71, P863, DOI 10.1001/jamaneurol.2014.755
   Phinney KW, 2008, AM J CLIN NUTR, V88, p511S, DOI 10.1093/ajcn/88.2.511S
   Prager JM, 2014, AM J NEURORADIOL, V35, P1145, DOI 10.3174/ajnr.A3840
   RADLOFF L S, 1977, Applied Psychological Measurement, V1, P385, DOI 10.1177/014662167700100306
   Sakurai T, 2014, J AM GERIATR SOC, V62, P1993, DOI 10.1111/jgs.13048
   Turetsky A, 2015, J STROKE CEREBROVASC, V24, P1555, DOI 10.1016/j.jstrokecerebrovasdis.2015.03.051
   Walhovd KB, 2014, NEUROBIOL AGING, V35, P1055, DOI 10.1016/j.neurobiolaging.2013.11.011
   Wang Y, 2000, NEUROPHARMACOLOGY, V39, P873, DOI 10.1016/S0028-3908(99)00255-5
   White IR, 2011, STAT MED, V30, P377, DOI 10.1002/sim.4067
NR 34
TC 9
Z9 9
U1 0
U2 13
PU PUBLIC LIBRARY SCIENCE
PI SAN FRANCISCO
PA 1160 BATTERY STREET, STE 100, SAN FRANCISCO, CA 94111 USA
SN 1932-6203
J9 PLOS ONE
JI PLoS One
PD MAY 11
PY 2016
VL 11
IS 5
AR e0154896
DI 10.1371/journal.pone.0154896
PG 12
WC Multidisciplinary Sciences
WE Science Citation Index Expanded (SCI-EXPANDED)
SC Science & Technology - Other Topics
GA DM8CD
UT WOS:000376587300105
PM 27166613
OA Green Published, Green Accepted, Green Submitted, gold
DA 2022-10-31
ER

PT J
AU Beggs, CB
   Magnano, C
   Belov, P
   Krawiecki, J
   Ramasamy, DP
   Hagemeier, J
   Zivadinov, R
AF Beggs, Clive B.
   Magnano, Christopher
   Belov, Pavel
   Krawiecki, Jacqueline
   Ramasamy, Deepa P.
   Hagemeier, Jesper
   Zivadinov, Robert
TI Internal Jugular Vein Cross-Sectional Area and Cerebrospinal Fluid
   Pulsatility in the Aqueduct of Sylvius: A Comparative Study between
   Healthy Subjects and Multiple Sclerosis Patients
SO PLOS ONE
LA English
DT Article
ID ENDOTHELIAL PROGENITOR CELLS; CEREBRAL VENOUS OUTFLOW; WHITE-MATTER;
   INTRACRANIAL-PRESSURE; ALZHEIMERS-DISEASE; HEAD ELEVATION; BRAIN
   ATROPHY; INSUFFICIENCY; MS; COMPRESSION
AB Objectives
   Constricted cerebral venous outflow has been linked with increased cerebrospinal fluid (CSF) pulsatility in the aqueduct of Sylvius inmultiple sclerosis (MS) patients and healthy individuals. This study investigates the relationship between CSF pulsatility and internal jugular vein (IJV) cross-sectional area (CSA) in these two groups, something previously unknown.
   Methods
   65 relapsing-remitting MS patients (50.8% female; mean age = 43.8 years) and 74 healthy controls (HCs) (54.1% female; mean age = 43.9 years) were investigated. CSF flow quantification was performed on cine phase-contrast MRI, while IJV-CSA was calculated using magnetic resonance venography. Statistical analysis involved correlation, and partial least squares correlation analysis (PLSCA).
   Results
   PLSCA revealed a significant difference (p<0.001; effect size = 1.072) between MS patients and HCs in the positive relationship between CSF pulsatility and IJV-CSA at C5-T1, something not detected at C2-C4. Controlling for age and cardiovascular risk factors, statistical trends were identified in HCs between: increased net positive CSF flow (NPF) and increased IJV-CSA at C5-C6 (left: r = 0.374, p = 0.016; right: r = 0.364, p = 0.019) and C4 (left: r = 0.361, p = 0.020); and increased net negative CSF flow and increased left IJV-CSA at C5-C6 (r = -0.348, p = 0.026) and C4 (r = -0.324, p = 0.039), whereas in MS patients a trend was only identified between increased NPF and increased left IJV-CSA at C5-C6 (r = 0.351, p = 0.021). Overall, correlations were weaker in MS patients (p = 0.015).
   Conclusions
   In healthy adults, increased CSF pulsatility is associated with increased IJV-CSA in the lower cervix (independent of age and cardiovascular risk factors), suggesting a biomechanical link between the two. This relationship is altered in MS patients.
C1 [Beggs, Clive B.; Magnano, Christopher; Belov, Pavel; Krawiecki, Jacqueline; Ramasamy, Deepa P.; Hagemeier, Jesper; Zivadinov, Robert] SUNY Buffalo, Sch Med & Biomed Sci, Dept Neurol, Buffalo Neuroimaging Anal Ctr, Buffalo, NY 14260 USA.
   [Magnano, Christopher; Ramasamy, Deepa P.; Zivadinov, Robert] SUNY Buffalo, Sch Med & Biomed Sci, MRI Clin Translat Res Ctr, Buffalo, NY 14260 USA.
   [Beggs, Clive B.] Leeds Beckett Univ, Carnegie Fac, Res Inst Sport Phys Act & Leisure, Leeds, W Yorkshire, England.
RP Beggs, CB (通讯作者)，SUNY Buffalo, Sch Med & Biomed Sci, Dept Neurol, Buffalo Neuroimaging Anal Ctr, Buffalo, NY 14260 USA.; Beggs, CB (通讯作者)，Leeds Beckett Univ, Carnegie Fac, Res Inst Sport Phys Act & Leisure, Leeds, W Yorkshire, England.
EM c.beggs@leedsbeckett.ac.uk
RI Belov, Pavel/AAN-7857-2020; Ramasamy, Deepa/X-5780-2019; Zivadinov,
   Robert/Q-2054-2019
OI Belov, Pavel/0000-0002-5107-2763; Zivadinov, Robert/0000-0002-7799-1485;
   Hagemeier, Jesper/0000-0002-3286-5207
FU Annette Funicello Research Fund for Neurological Diseases; Jacquemin
   Family Foundation
FX Clive Beggs received a travel grant from the Annette Funicello Research
   Fund for Neurological Diseases (no grant number)
   [http://www.annetteconnection.com/About-the-Research-Fund.php]. This
   work was also supported by the Jacquemin Family Foundation. The funders
   had no role in study design, data collection and analysis, decision to
   publish, or preparation of the manuscript.
CR Abdi Herve, 2013, Methods Mol Biol, V930, P549, DOI 10.1007/978-1-62703-059-5_23
   Beggs C, 2014, PHLEBOLOGY, V29, P191, DOI 10.1258/phleb.2012.012039
   Beggs CB, 2014, VEINS LYMPHATICS, V3, P1867, DOI 10.4081/vl.2014.1867
   Beggs C, 2013, BMC NEUROL, V13, DOI 10.1186/1471-2377-13-157
   Beggs CB, 2014, J MAGN RESON IMAGING, V40, P1215, DOI 10.1002/jmri.24468
   Beggs CB, 2013, BMC MED, V11, DOI 10.1186/1741-7015-11-142
   Chung CP, 2014, J ALZHEIMERS DIS, V39, P601, DOI 10.3233/JAD-131112
   Chung CP, 2010, ULTRASOUND MED BIOL, V36, P1776, DOI 10.1016/j.ultrasmedbio.2010.07.006
   Cooper, 1976, INTRACRANIAL PRESSUR, P259
   Dalton CM, 2006, NEUROLOGY, V66, P693, DOI 10.1212/01.wnl.0000201183.87175.9f
   Di Berardino F, 2015, PHLEBOLOGY, V30, P274, DOI 10.1177/0268355514526871
   Dolic K, 2011, PLOS ONE, V6, DOI 10.1371/journal.pone.0028062
   Donahue SP, 2009, AM J EMERG MED, V27, P851, DOI 10.1016/j.ajem.2008.06.005
   Farina M, 2013, BMC NEUROL, V13, DOI 10.1186/1471-2377-13-162
   Filipo R, 2015, EUR ARCH OTO-RHINO-L, V272, P77, DOI 10.1007/s00405-013-2841-1
   Ge YL, 2001, RADIOLOGY, V220, P606, DOI 10.1148/radiol.2203001776
   Gorucu Y, 2011, FUNCT NEUROL, V26, P215
   GRADY MS, 1986, J NEUROSURG, V65, P199, DOI 10.3171/jns.1986.65.2.0199
   Hatt A, 2015, AM J NEURORADIOL, V36, P1971, DOI 10.3174/ajnr.A4361
   Ho AMH, 2002, J TRAUMA, V53, P1185, DOI 10.1097/00005373-200212000-00028
   Hutter R, 2012, MED CLIN N AM, V96, P93, DOI 10.1016/j.mcna.2012.01.008
   Kappus N, 2016, J NEUROL NEUROSUR PS, V87, P181, DOI 10.1136/jnnp-2014-310051
   KITANO M, 1964, J NUCL MED, V5, P613
   Krishnan A, 2011, NEUROIMAGE, V56, P455, DOI 10.1016/j.neuroimage.2010.07.034
   Krsmanovic Z, 2013, BMC NEUROL, V13, DOI 10.1186/1471-2377-13-90
   KURTZKE JF, 1983, NEUROLOGY, V33, P1444, DOI 10.1212/WNL.33.11.1444
   Lanzillo R, 2013, BMC NEUROL, V13, DOI 10.1186/1471-2377-13-20
   Liu MJ, 2015, J VASC SURG, V61, P1511, DOI 10.1016/j.jvs.2014.02.021
   Magnano C., 2014, VEINS LYMPHAT, V3, P89, DOI [10.4081/vl.2014.4632, DOI 10.4081/VL.2014.4632]
   Magnano C, 2012, J MAGN RESON IMAGING, V36, P825, DOI 10.1002/jmri.23730
   Mavrocordatos P, 2000, J NEUROSURG ANESTH, V12, P10, DOI 10.1097/00008506-200001000-00003
   McIntosh AR, 2013, ANNU REV PSYCHOL, V64, P499, DOI 10.1146/annurev-psych-113011-143804
   McTaggart RA, 2012, AM J NEURORADIOL, V33, P1615, DOI 10.3174/ajnr.A3097
   Robb AO, 2007, REPRODUCTION, V133, P1, DOI 10.1530/REP-06-0219
   Roxburgh RHSR, 2005, NEUROLOGY, V64, P1144, DOI 10.1212/01.WNL.0000156155.19270.F8
   Sieveking DP, 2010, CURR OPIN ENDOCRINOL, V17, P277, DOI 10.1097/MED.0b013e3283394e20
   Stoquart-ElSankari S, 2009, J CEREBR BLOOD F MET, V29, P1208, DOI [10.1038/sj.jcbfm.jcbfm200929, 10.1038/jcbfm.2009.29]
   Wack DS, 2013, BMC MED IMAGING, V13, DOI 10.1186/1471-2342-13-29
   Zamboni P, 2009, J NEUROL NEUROSUR PS, V80, P392, DOI 10.1136/jnnp.2008.157164
   Zamboni P, 2012, J VASC SURG, V56, P677, DOI 10.1016/j.jvs.2012.01.074
   Zamboni P, 2009, FUNCT NEUROL, V24, P133
   Zamboni P, 2009, CURR NEUROVASC RES, V6, P204, DOI 10.2174/156720209788970054
   Zivadinov R, 2012, AM J NEURORADIOL, V33, P1913, DOI 10.3174/ajnr.A3112
   Zivadinov R, 2011, NEUROLOGY, V77, P138, DOI 10.1212/WNL.0b013e318212a901
   Zivadinov R, 2011, NEUROLOGY, V77, P1710, DOI 10.1212/WNL.0b013e318230b225
NR 45
TC 14
Z9 14
U1 0
U2 4
PU PUBLIC LIBRARY SCIENCE
PI SAN FRANCISCO
PA 1160 BATTERY STREET, STE 100, SAN FRANCISCO, CA 94111 USA
SN 1932-6203
J9 PLOS ONE
JI PLoS One
PD MAY 2
PY 2016
VL 11
IS 5
AR e0153960
DI 10.1371/journal.pone.0153960
PG 13
WC Multidisciplinary Sciences
WE Science Citation Index Expanded (SCI-EXPANDED)
SC Science & Technology - Other Topics
GA DL5KB
UT WOS:000375674800008
PM 27135831
OA Green Accepted, Green Published, Green Submitted, gold
DA 2022-10-31
ER

PT J
AU Arvanitakis, Z
   Fleischman, DA
   Arfanakis, K
   Leurgans, SE
   Barnes, LL
   Bennett, DA
AF Arvanitakis, Zoe
   Fleischman, Debra A.
   Arfanakis, Konstantinos
   Leurgans, Sue E.
   Barnes, Lisa L.
   Bennett, David A.
TI Association of white matter hyperintensities and gray matter volume with
   cognition in older individuals without cognitive impairment
SO BRAIN STRUCTURE & FUNCTION
LA English
DT Article
DE Aging; Cognition; Brain; MRI; Volume; White matter hyperintensities;
   Gray matter; Voxel-wise analyses
ID VASCULAR RISK-FACTORS; SMALL VESSEL DISEASE; ALZHEIMER-DISEASE;
   PROCESSING SPEED; COMMON VARIANTS; MRI; HIPPOCAMPAL; PROGRESSION;
   DECLINE; POPULATION
AB Both presence of white matter hyperintensities (WMH) and smaller total gray matter volume on brain magnetic resonance imaging (MRI) are common findings in old age, and contribute to impaired cognition. We tested whether total WMH volume and gray matter volume had independent associations with cognition in community-dwelling individuals without dementia or mild cognitive impairment (MCI). We used data from participants of the Rush Memory and Aging Project. Brain MRI was available in 209 subjects without dementia or MCI (mean age 80; education = 15 years; 74 % women). WMH and gray matter were automatically segmented, and the total WMH and gray matter volumes were measured. Both MRI-derived measures were normalized by the intracranial volume. Cognitive data included composite measures of five different cognitive domains, based on 19 individual tests. Linear regression analyses, adjusted for age, sex, and education, were used to examine the relationship of logarithmically-transformed total WMH volume and of total gray matter volume to cognition. Larger total WMH volumes were associated with lower levels of perceptual speed (p < 0.001), but not with episodic memory, semantic memory, working memory, or visuospatial abilities (all p > 0.10). Smaller total gray matter volumes were associated with lower levels of perceptual speed (p = 0.013) and episodic memory (p = 0.001), but not with the other three cognitive domains (all p > 0.14). Larger total WMH volume was correlated with smaller total gray matter volume (p < 0.001). In a model with both MRI-derived measures included, the relation of WMH to perceptual speed remained significant (p < 0.001), while gray matter volumes were no longer related (p = 0.14). This study of older community-dwelling individuals without overt cognitive impairment suggests that the association of larger total WMH volume with lower perceptual speed is independent of total gray matter volume. These results help elucidate the pathological processes leading to lower cognitive function in aging.
C1 [Arvanitakis, Zoe; Fleischman, Debra A.; Arfanakis, Konstantinos; Leurgans, Sue E.; Barnes, Lisa L.; Bennett, David A.] Rush Univ, Med Ctr, Rush Alzheimers Dis Ctr, 600 S Paulina Ave,Suite 1020, Chicago, IL 60612 USA.
   [Arvanitakis, Zoe; Fleischman, Debra A.; Leurgans, Sue E.; Barnes, Lisa L.; Bennett, David A.] Rush Univ, Med Ctr, Dept Neurol Sci, Chicago, IL 60612 USA.
   [Fleischman, Debra A.; Barnes, Lisa L.] Rush Univ, Med Ctr, Dept Behav Sci, Chicago, IL 60612 USA.
   [Arfanakis, Konstantinos] Rush Univ, Med Ctr, Dept Diagnost Radiol & Nucl Med, Chicago, IL 60612 USA.
   [Arfanakis, Konstantinos] Rush Univ, Med Ctr, Dept Biomed Engn, IIT, Chicago, IL 60612 USA.
RP Arvanitakis, Z (通讯作者)，Rush Univ, Med Ctr, Rush Alzheimers Dis Ctr, 600 S Paulina Ave,Suite 1020, Chicago, IL 60612 USA.; Arvanitakis, Z (通讯作者)，Rush Univ, Med Ctr, Dept Neurol Sci, Chicago, IL 60612 USA.
EM zarvanit@rush.edu
RI Arfanakis, Konstantinos/AAN-3148-2021
OI Arfanakis, Konstantinos/0000-0001-9705-597X
FU National Institutes of Health [R01AG17917, R01AG40039, P20MD6886];
   Illinois Department of Public Health; NATIONAL INSTITUTE ON AGING
   [R01AG040039, R01AG017917] Funding Source: NIH RePORTER; National
   Institute on Minority Health and Health Disparities [P20MD006886]
   Funding Source: NIH RePORTER
FX Authors wish to thank participants enrolled in the Memory and Aging
   Project. The study was funded by the National Institutes of Health
   (R01AG17917, R01AG40039, P20MD6886) and the Illinois Department of
   Public Health. Authors are grateful to the Rush Alzheimer's Disease
   Center staff, in particular Niranjini Rajendran for scan
   post-processing, John Gibbons for data management, Woojeong Bang and
   Donna Esbjornson for statistical analyses, and Traci Colvin, Tracey
   Nowakowski, and Kuheli Mukherjee for the study coordination.
CR Aggarwal NT, 2010, ARCH NEUROL-CHICAGO, V67, P475, DOI 10.1001/archneurol.2010.42
   Ardekani BA, 2005, J NEUROSCI METH, V142, P67, DOI 10.1016/j.jneumeth.2004.07.014
   Arfanakis K, 2013, PLOS ONE, V8, DOI 10.1371/journal.pone.0073107
   Au R, 2006, ARCH NEUROL-CHICAGO, V63, P246, DOI 10.1001/archneur.63.2.246
   Bennett DA, 2004, ARCH NEUROL-CHICAGO, V61, P378, DOI 10.1001/archneur.61.3.378
   Bennett DA, 2003, NEUROLOGY, V60, P246, DOI 10.1212/01.WNL.0000042478.08543.F7
   Bennett DA, 2012, ANN NEUROL, V72, P599, DOI 10.1002/ana.23654
   Bennett DA, 2012, CURR ALZHEIMER RES, V9, P646
   Birdsill AC, 2014, NEUROBIOL AGING, V35, P769, DOI 10.1016/j.neurobiolaging.2013.10.072
   Bis JC, 2012, NAT GENET, V44, P545, DOI 10.1038/ng.2237
   BRETELER MMB, 1994, NEUROLOGY, V44, P1246, DOI 10.1212/WNL.44.7.1246
   Burton EJ, 2004, STROKE, V35, P1270, DOI 10.1161/01.STR.0000126041.99024.86
   Carmichael O, 2012, NEUROBIOL AGING, V33, P83, DOI 10.1016/j.neurobiolaging.2010.01.021
   Carmichael O, 2010, ARCH NEUROL-CHICAGO, V67, P1370, DOI 10.1001/archneurol.2010.284
   Chauhan G, 2015, NEUROBIOL AGING, V36, DOI 10.1016/j.neurobiolaging.2014.12.028
   Debette S, 2007, STROKE, V38, P2924, DOI 10.1161/STROKEAHA.107.488403
   Debette S, 2010, BRIT MED J, V341, DOI 10.1136/bmj.c3666
   DECARLI C, 1995, NEUROLOGY, V45, P2077, DOI 10.1212/WNL.45.11.2077
   Fleischman DA, 2014, BRAIN STRUCT FUNCT, V219, P2029, DOI 10.1007/s00429-013-0622-7
   Fleischman DA, 2013, FRONT AGING NEUROSCI, V5, DOI 10.3389/fnagi.2013.00021
   Fleischman DA, 2010, J AM GERIATR SOC, V58, P1823, DOI 10.1111/j.1532-5415.2010.03049.x
   Fletcher E, 2013, JAMA NEUROL, V70, P1389, DOI 10.1001/jamaneurol.2013.3263
   Gouw AA, 2008, STROKE, V39, P1414, DOI 10.1161/STROKEAHA.107.498535
   Gouw AA, 2011, J NEUROL NEUROSUR PS, V82, P126, DOI 10.1136/jnnp.2009.204685
   Gunning-Dixon FM, 2003, NEUROPSYCHOLOGIA, V41, P1929, DOI 10.1016/S0028-3932(03)00129-5
   Gunning-Dixon FM, 2000, NEUROPSYCHOLOGY, V14, P224, DOI 10.1037//0894-4105.14.2.224
   He J, 2012, AM J NEURORADIOL, V33, P1797, DOI 10.3174/ajnr.A3048
   Hedden T, 2012, J NEUROSCI, V32, P16233, DOI 10.1523/JNEUROSCI.2462-12.2012
   Ishikawa H, 2012, J STROKE CEREBROVASC, V21, P275, DOI 10.1016/j.jstrokecerebrovasdis.2010.08.008
   Jack CR, 2000, NEUROLOGY, V55, P484, DOI 10.1212/WNL.55.4.484
   Jeerakathil T, 2004, STROKE, V35, P1857, DOI 10.1161/01.STR.0000135226.53499.85
   Kerber KA, 2006, J NEUROL SCI, V250, P33, DOI 10.1016/j.jns.2006.06.022
   Kloppenborg RP, 2014, NEUROLOGY, V82, P2127, DOI 10.1212/WNL.0000000000000505
   Kramer JH, 2007, NEUROPSYCHOLOGY, V21, P412, DOI 10.1037/0894-4105.21.4.412
   Lo RY, 2012, NEUROLOGY, V79, P1349, DOI 10.1212/WNL.0b013e31826c1b9d
   Maillard P, 2012, NEUROLOGY, V79, P442, DOI 10.1212/WNL.0b013e3182617136
   MCKHANN G, 1984, NEUROLOGY, V34, P939, DOI 10.1212/WNL.34.7.939
   Mueller SG, 2010, PSYCHIAT RES-NEUROIM, V181, P90, DOI 10.1016/j.pscychresns.2009.08.002
   Murray ME, 2010, ARCH NEUROL-CHICAGO, V67, P1379, DOI 10.1001/archneurol.2010.280
   Nordahl CW, 2006, J COGNITIVE NEUROSCI, V18, P418, DOI 10.1162/089892906775990552
   Novak V, 2006, DIABETES CARE, V29, P1529, DOI 10.2337/dc06-0261
   Papp KV, 2014, AGING NEUROPSYCHOL C, V21, P197, DOI 10.1080/13825585.2013.795513
   Raji CA, 2012, NEUROBIOL AGING, V33, DOI 10.1016/j.neurobiolaging.2011.08.010
   Raz N, 2012, BBA-MOL BASIS DIS, V1822, P361, DOI 10.1016/j.bbadis.2011.08.007
   Rost NS, 2010, NEUROLOGY, V75, P1670, DOI 10.1212/WNL.0b013e3181fc279a
   Royle NA, 2013, NEUROBIOL AGING, V34, P2726, DOI 10.1016/j.neurobiolaging.2013.05.015
   Satizabal CL, 2012, NEUROLOGY, V78, P720, DOI 10.1212/WNL.0b013e318248e50f
   Silbert LC, 2008, NEUROLOGY, V71, P108, DOI 10.1212/01.wnl.0000316799.86917.37
   Silbert LC, 2012, NEUROLOGY, V79, P741, DOI 10.1212/WNL.0b013e3182661f2b
   Silbert LC, 2009, NEUROLOGY, V73, P120, DOI 10.1212/WNL.0b013e3181ad53fd
   Smith EE, 2011, NEUROLOGY, V76, P1492, DOI 10.1212/WNL.0b013e318217e7c8
   Smith SM, 2002, HUM BRAIN MAPP, V17, P143, DOI 10.1002/hbm.10062
   Smith SM, 2004, NEUROIMAGE, V23, pS208, DOI 10.1016/j.neuroimage.2004.07.051
   Smith SM, 2009, NEUROIMAGE, V44, P83, DOI 10.1016/j.neuroimage.2008.03.061
   Soderlund H, 2006, NEUROBIOL AGING, V27, P16, DOI 10.1016/j.neurobiolaging.2004.12.008
   Stein JL, 2012, NAT GENET, V44, P552, DOI 10.1038/ng.2250
   Taki Y, 2011, BRAIN COGNITION, V75, P170, DOI 10.1016/j.bandc.2010.11.008
   van den Heuvel DMJ, 2006, J NEUROL NEUROSUR PS, V77, P149, DOI 10.1136/jnnp.2005.070193
   van der Flier WM, 2005, STROKE, V36, P2116, DOI 10.1161/01.STR.0000179092.59909.42
   Vannorsdall TD, 2009, ARCH CLIN NEUROPSYCH, V24, P209, DOI 10.1093/arclin/acp037
   Wakefield DB, 2010, J AM GERIATR SOC, V58, P275, DOI 10.1111/j.1532-5415.2009.02699.x
   Wen W, 2009, HUM BRAIN MAPP, V30, P1155, DOI 10.1002/hbm.20586
   Westlye LT, 2012, NEUROLOGY, V79, P1961, DOI 10.1212/WNL.0b013e3182735c9c
   Wirth M, 2013, JAMA NEUROL, V70, P1512, DOI 10.1001/jamaneurol.2013.4013
   Wright CB, 2008, STROKE, V39, P800, DOI 10.1161/STROKEAHA.107.484147
   Wright CB, 2009, STROKE, V40, P3466, DOI 10.1161/STROKEAHA.109.559567
   Xu HC, 2010, STROKE, V41, P2744, DOI 10.1161/STROKEAHA.110.591875
   YLIKOSKI A, 1995, STROKE, V26, P1171, DOI 10.1161/01.STR.26.7.1171
   Yoshita M, 2006, NEUROLOGY, V67, P2192, DOI 10.1212/01.wnl.0000249119.95747.1f
   Zacharaki EI, 2008, LECT NOTES COMPUT SC, V5241, P620, DOI 10.1007/978-3-540-85988-8_74
NR 70
TC 54
Z9 58
U1 0
U2 10
PU SPRINGER HEIDELBERG
PI HEIDELBERG
PA TIERGARTENSTRASSE 17, D-69121 HEIDELBERG, GERMANY
SN 1863-2653
EI 1863-2661
J9 BRAIN STRUCT FUNCT
JI Brain Struct. Funct.
PD MAY
PY 2016
VL 221
IS 4
BP 2135
EP 2146
DI 10.1007/s00429-015-1034-7
PG 12
WC Anatomy & Morphology; Neurosciences
WE Science Citation Index Expanded (SCI-EXPANDED); Social Science Citation Index (SSCI)
SC Anatomy & Morphology; Neurosciences & Neurology
GA DL3UJ
UT WOS:000375558600023
PM 25833685
OA Green Accepted, Green Published, hybrid
DA 2022-10-31
ER

PT J
AU Biessels, GJ
AF Biessels, Geert Jan
TI Diagnosis and treatment of vascular damage in dementia
SO BIOCHIMICA ET BIOPHYSICA ACTA-MOLECULAR BASIS OF DISEASE
LA English
DT Article
DE Vascular cognitive impairment; Vascular dementia; Diagnostic criteria;
   Small vessel disease; Magnetic resonance imaging; Stroke
ID SMALL VESSEL DISEASE; WHITE-MATTER LESIONS; ALZHEIMERS-DISEASE;
   COGNITIVE IMPAIRMENT; CEREBROVASCULAR-DISEASE; ATRIAL-FIBRILLATION;
   RISK-FACTORS; STROKE; PREVENTION; MICROBLEEDS
AB This paper provides an overview of cognitive impairment due to vascular brain damage, which is referred to as vascular cognitive impairment (VCI). Over the past decades, we have seen marked progress in detecting VCI, both through maturation of diagnostic concepts and through advances in brain imaging, especially MRI. Yet in daily practice, it is often challenging to establish the diagnosis, particularly in patients where there is no evident temporal relation between a cerebrovascular event and cognitive dysfunction. Because vascular damage is such a common cause of cognitive dysfunction, it provides an obvious target for treatment. In patients whose cognitive dysfunction follows directly after a stroke, the etiological classification of this stroke will direct treatment. In many patients however, VCI develops due to so-called "silent vascular damage," without evident cerebrovascular events. In these patients, small vessel diseases (SVDs) are the most common cause. Yet no SVD-specific treatments currently exist, which is due to incomplete understanding of the pathophysiology. This review addresses developments in this field. It offers a framework to translate diagnostic criteria to daily practice, addresses treatment, and highlights some future perspectives. This article is part of a Special Issue entitled: Vascular Contributions to Cognitive Impairment and Dementia, edited by M. Paul Murphy, Roderick A. Corriveau, and Donna M. Wilcock. (C) 2015 Elsevier B.V. All rights reserved.
C1 [Biessels, Geert Jan] Univ Med Ctr, Dept Neurol, Brain Ctr Rudolf Magnus, G03-232,POB 85500, NL-3508 GA Utrecht, Netherlands.
RP Biessels, GJ (通讯作者)，Univ Med Ctr, Dept Neurol, G03-232,POB 85500, NL-3508 GA Utrecht, Netherlands.
EM g.j.biessels@umcutrecht.nl
FU Dutch Heart Association [2010T073]; ZonMw, The Netherlands Organisation
   for Health Research and Development [91711384]
FX The research program of GJB is supported by grant 2010T073 from the
   Dutch Heart Association and Vidi grant 91711384 from ZonMw, The
   Netherlands Organisation for Health Research and Development.
CR ADAMS HP, 1993, STROKE, V24, P35, DOI 10.1161/01.STR.24.1.35
   American Psychiatric Association Committee of Nomenclature and Statistics, 1980, DIAGN STAT MAN MENT
   Baezner H, 2008, NEUROLOGY, V70, P935, DOI 10.1212/01.wnl.0000305959.46197.e6
   Barkhof F, 2002, CEREBROVASC DIS, V13, P21, DOI 10.1159/000049146
   Bath PM, 2015, INT J STROKE, V10, P469, DOI 10.1111/ijs.12466
   Benedictus MR, 2015, JAMA NEUROL, V72, P539, DOI 10.1001/jamaneurol.2015.14
   Bhogal AA, 2015, NEUROIMAGE, V114, P239, DOI 10.1016/j.neuroimage.2015.04.014
   Biesbroek JM, 2013, PLOS ONE, V8, DOI 10.1371/journal.pone.0060541
   Biessels GJ, 2014, LANCET NEUROL, V13, P752, DOI 10.1016/S1474-4422(14)70154-1
   Bouvy W.H., 2015, NMR BIOMED
   CHUI HC, 1992, NEUROLOGY, V42, P473, DOI 10.1212/WNL.42.3.473
   Chui HC, 2015, ALZHEIMERS RES THER, V7, DOI 10.1186/s13195-015-0104-7
   Dabertrand F, 2015, P NATL ACAD SCI USA, V112, pE796, DOI 10.1073/pnas.1420765112
   de Bruijn RFAG, 2015, BMC MED, V13, DOI 10.1186/s12916-015-0377-5
   de Groot M, 2015, ALZHEIMERS DEMENT, V11, P321, DOI 10.1016/j.jalz.2014.06.011
   de Leeuw FE, 2001, J NEUROL NEUROSUR PS, V70, P9, DOI 10.1136/jnnp.70.1.9
   DeCarli C, 2004, NEUROLOGY, V63, P220, DOI 10.1212/01.WNL.0000130531.90205.EF
   Dichgans M, 2012, STROKE, V43, P3137, DOI 10.1161/STROKEAHA.112.651778
   Duering M, 2011, BRAIN, V134, P2366, DOI 10.1093/brain/awr169
   Esiri MM, 2001, LANCET, V357, P169
   FAZEKAS F, 1987, AM J ROENTGENOL, V149, P351, DOI 10.2214/ajr.149.2.351
   Gorelick PB, 2011, STROKE, V42, P2672, DOI 10.1161/STR.0b013e3182299496
   Gouw AA, 2011, J NEUROL NEUROSUR PS, V82, P126, DOI 10.1136/jnnp.2009.204685
   Greenberg SM, 2009, LANCET NEUROL, V8, P165, DOI 10.1016/S1474-4422(09)70013-4
   HACHINSKI V, 1994, DEMENTIA, V5, P130, DOI 10.1159/000106709
   Hachinski V, 2008, JAMA-J AM MED ASSOC, V300, P2172, DOI 10.1001/jama.2008.525
   Hachinski V, 2006, STROKE, V37, P2220, DOI 10.1161/01.STR.0000237236.88823.47
   Haffner C., 2015, GENETIC FACTORS CERE
   Henneman WJP, 2009, STROKE, V40, P492, DOI 10.1161/STROKEAHA.108.516286
   Iadecola C, 2013, NEURON, V80, P844, DOI 10.1016/j.neuron.2013.10.008
   Jack CR, 2013, LANCET NEUROL, V12, P207, DOI 10.1016/S1474-4422(12)70291-0
   Joutel A, 2015, J CEREB BLOOD FLOW M
   Kernan WN, 2014, STROKE, V45, P2160, DOI 10.1161/STR.0000000000000024
   Lip GYH, 2010, CHEST, V137, P263, DOI 10.1378/chest.09-1584
   Lobo A, 2000, NEUROLOGY, V54, pS4
   Moorhouse P, 2008, LANCET NEUROL, V7, P246, DOI 10.1016/S1474-4422(08)70040-1
   Norton S, 2014, LANCET NEUROL, V13, P788, DOI 10.1016/S1474-4422(14)70136-X
   Nys GMS, 2005, NEUROLOGY, V64, P821, DOI 10.1212/01.WNL.0000152984.28420.5A
   O'Brien JT, 2003, LANCET NEUROL, V2, P89, DOI 10.1016/S1474-4422(03)00305-3
   Pantoni L, 2010, LANCET NEUROL, V9, P689, DOI 10.1016/S1474-4422(10)70104-6
   Pendlebury ST, 2009, LANCET NEUROL, V8, P1006, DOI 10.1016/S1474-4422(09)70236-4
   Prins ND, 2015, NAT REV NEUROL, V11, DOI 10.1038/nrneurol.2015.10
   Qureshi AI, 2009, LANCET, V373, P1632, DOI 10.1016/S0140-6736(09)60371-8
   Richard E, 2010, STROKE, V41, P554, DOI 10.1161/STROKEAHA.109.571281
   Richard E, 2009, J AM GERIATR SOC, V57, P797, DOI 10.1111/j.1532-5415.2009.02217.x
   ROMAN GC, 1993, NEUROLOGY, V43, P250, DOI 10.1212/WNL.43.2.250
   Rosenberg GA, 2015, J CEREB BLOOD FLOW M
   Ruff CT, 2014, LANCET, V383, P955, DOI 10.1016/S0140-6736(13)62343-0
   Sachdev P, 2014, ALZ DIS ASSOC DIS, V28, P206, DOI 10.1097/WAD.0000000000000034
   Schmidt R, 2011, ACTA NEUROPATHOL, V122, P171, DOI 10.1007/s00401-011-0851-x
   Schneider JA, 2004, NEUROLOGY, V62, P1148, DOI 10.1212/01.WNL.0000118211.78503.F5
   Schneider JA, 2007, NEUROLOGY, V69, P2197, DOI 10.1212/01.wnl.0000271090.28148.24
   Schneider JA, 2010, STROKE, V41, pS144, DOI 10.1161/STROKEAHA.110.598326
   Siero JCW, 2015, NEUROIMAGE, V105, P276, DOI 10.1016/j.neuroimage.2014.09.033
   Snyder HM, 2015, ALZHEIMERS DEMENT, V11, P710, DOI 10.1016/j.jalz.2014.10.008
   Staekenborg SS, 2010, J NEUROL NEUROSUR PS, V81, P547, DOI 10.1136/jnnp.2009.187500
   Staekenborg SS, 2009, STROKE, V40, P1269, DOI 10.1161/STROKEAHA.108.531343
   Thomas AJ, 2004, J AFFECT DISORDERS, V79, P81, DOI 10.1016/S0165-0327(02)00349-x
   Thoonsen H, 2010, STROKE, V41, P2690, DOI 10.1161/STROKEAHA.109.576975
   van de Pol LA, 2007, ARCH NEUROL-CHICAGO, V64, P1023, DOI 10.1001/archneur.64.7.1023
   van der Vlies AE, 2012, NEUROLOGY, V79, P763, DOI 10.1212/WNL.0b013e3182661f91
   Vermeer SE, 2007, LANCET NEUROL, V6, P611, DOI 10.1016/S1474-4422(07)70170-9
   Wardlaw JM, 2013, LANCET NEUROL, V12, P822, DOI 10.1016/S1474-4422(13)70124-8
   Wardlaw JM, 2013, LANCET NEUROL, V12, P483, DOI 10.1016/S1474-4422(13)70060-7
   Yang J, 2015, ALZHEIMERS DEMENT, V11, P16, DOI 10.1016/j.jalz.2014.01.003
NR 65
TC 11
Z9 17
U1 0
U2 14
PU ELSEVIER
PI AMSTERDAM
PA RADARWEG 29, 1043 NX AMSTERDAM, NETHERLANDS
SN 0925-4439
EI 1879-260X
J9 BBA-MOL BASIS DIS
JI Biochim. Biophys. Acta-Mol. Basis Dis.
PD MAY
PY 2016
VL 1862
IS 5
SI SI
BP 869
EP 877
DI 10.1016/j.bbadis.2015.11.009
PG 9
WC Biochemistry & Molecular Biology; Biophysics; Cell Biology
WE Science Citation Index Expanded (SCI-EXPANDED)
SC Biochemistry & Molecular Biology; Biophysics; Cell Biology
GA DK0NJ
UT WOS:000374609200003
PM 26612719
OA Bronze
DA 2022-10-31
ER

PT J
AU Chen, YC
   Chiang, SW
   Chi, CH
   Liou, M
   Kuo, DP
   Kao, HW
   Chung, HW
   Ma, HI
   Peng, GS
   Wu, YT
   Chen, CY
AF Chen, Yung-Chieh
   Chiang, Shih-Wei
   Chi, Chia-Hsing
   Liou, Michelle
   Kuo, Duen-Pang
   Kao, Hung-Wen
   Chung, Hsiao-Wen
   Ma, Hsin I.
   Peng, Giia-Sheun
   Wu, Yu-Te
   Chen, Cheng-Yu
TI Early Idiopathic Normal Pressure Hydrocephalus Patients With
   Neuropsychological Impairment Are Associated With Increased Fractional
   Anisotropy in the Anterior Thalamic Nucleus
SO MEDICINE
LA English
DT Article
ID TRAUMATIC BRAIN-INJURY; ALZHEIMER-DISEASE; WHITE-MATTER; COGNITIVE
   IMPAIRMENT; GRAY-MATTER; DIFFUSION; DIAGNOSIS; DEMENTIA; MRI;
   SPECTROSCOPY
AB In this study, we aimed to investigate the reactive changes in diffusion tensor imaging (DTI)-derived diffusion metrics of the anterior thalamic nucleus (AN), a relaying center for the Papez circuit, in early idiopathic normal pressure hydrocephalus (iNPH) patients with memory impairment, as well as its correlation with the patients' neuropsychological performances. In total, 28 probable iNPH patients with symptom onset within 1 year and 17 control subjects were prospectively recruited between 2010 and 2013 for this institutional review board-approved study. Imaging studies including DTI and a neuropsychological assessment battery were performed in all subjects. Diffusion metrics were measured from the region of the AN using tract-deterministic seeding method by reconstructing the mammillo-thalamo-cingulate connections within the Papez circuit. Differences in diffusion metrics and memory assessment scores between the patient and control group were examined via the Mann-Whitney U test. Spearman correlation analyses were performed to examine associations between diffusion metrics of AN and neuropsychological tests within the patient group. We discovered that early iNPH patients exhibited marked elevations in fractional anisotropy, pure diffusion anisotropy, and axial diffusivity (all P<0.01), as well as lower neuropsychological test scores including verbal and nonverbal memory (all P<0.05) compared with normal control. Spearman rank correlation analyses did not disclose significant correlations between AN diffusion metrics and neuropsychological test scores in the patient group, whereas ranked scatter plots clearly demonstrated a dichotic sample distribution between patient and control samples. In summary, our study highlighted the potential compensatory role of the AN by increasing thalamocortical connectivity within the Papez circuit because memory function declines in early iNPH when early shunt treatment may potentially reverse the memory deficits.
C1 [Chen, Yung-Chieh; Wu, Yu-Te] Natl Yang Ming Univ, Dept Biomed Imaging & Radiol Sci, Taipei 112, Taiwan.
   [Chiang, Shih-Wei; Kao, Hung-Wen; Chen, Cheng-Yu] Triserv Gen Hosp, Dept Radiol, Taipei, Taiwan.
   Natl Def Med Ctr, Taipei, Taiwan.
   [Chiang, Shih-Wei; Chung, Hsiao-Wen] Natl Taiwan Univ, Grad Inst Biomed Elect & Bioinformat, Taipei 10764, Taiwan.
   [Chi, Chia-Hsing] Triserv Gen Hosp, Dept Psychiat, Taipei, Taiwan.
   [Liou, Michelle] Acad Sinica, Inst Stat Sci, Taipei 11529, Taiwan.
   [Kuo, Duen-Pang] Taoyuan Armed Forces Gen Hosp, Dept Radiol, Taoyuan, Taiwan.
   [Ma, Hsin I.] Triserv Gen Hosp, Dept Neurosurg, Taipei, Taiwan.
   [Peng, Giia-Sheun] Triserv Gen Hosp, Dept Neurol, Taipei, Taiwan.
   [Chen, Cheng-Yu] Taipei Med Univ Hosp, Dept Med Imaging, Taipei, Taiwan.
   [Chen, Cheng-Yu] Taipei Med Univ Hosp, Imaging Res Ctr, Taipei, Taiwan.
   [Chen, Cheng-Yu] Taipei Med Univ, Coll Med, Dept Radiol, Taipei, Taiwan.
RP Chen, CY (通讯作者)，Taipei Med Univ Hosp, Dept Med Imaging, Taipei, Taiwan.
EM sandy0928@seed.net.tw
RI Liou, Michelle/AAL-1371-2020; Peng, Giia-Sheun/AAE-4778-2022
OI Liou, Michelle/0000-0002-0590-7977; Chen, Cheng-Yu/0000-0003-0428-4373;
   Chung, Hsiao-Wen/0000-0001-7127-1244
FU Ministry of Science and Technology, Taiwan [NSC97-2314-B-016-028-MY3];
   Ministry of Science and Technology, Taiwan
FX this study received government support from the Ministry of Science and
   Technology, Taiwan (Grant No. NSC97-2314-B-016-028-MY3). C-YC received
   government grant support from the Ministry of Science and Technology,
   Taiwan, for work related to normal pressure hydrocephalus. Other authors
   have nothing to disclose.
CR Aggleton JP, 2010, EUR J NEUROSCI, V31, P2292, DOI 10.1111/j.1460-9568.2010.07251.x
   Alexander AL, 2007, NEUROTHERAPEUTICS, V4, P316, DOI 10.1016/j.nurt.2007.05.011
   Behrens A, 2014, FLUIDS BARRIERS CNS, V11, DOI 10.1186/2045-8118-11-22
   Bonelli Raphael M, 2007, Dialogues Clin Neurosci, V9, P141
   Bugalho P, 2014, CLIN NEUROL NEUROSUR, V118, P83, DOI 10.1016/j.clineuro.2014.01.006
   Chaudhry P, 2007, BEHAV NEUROL, V18, P149, DOI 10.1155/2007/456281
   Child ND, 2013, NEUROLOGY, V81, P1869, DOI 10.1212/01.wnl.0000436078.95856.56
   Deckersbach T, 2000, J CLIN EXP NEUROPSYC, V22, P640, DOI 10.1076/1380-3395(200010)22:5;1-9;FT640
   Dillingham CM, 2015, NEUROSCI BIOBEHAV R, V54, P108, DOI 10.1016/j.neubiorev.2014.07.025
   Dombrowski SM, 2008, NEUROSCIENCE, V152, P346, DOI 10.1016/j.neuroscience.2007.11.049
   Gallia GL, 2006, NAT CLIN PRACT NEURO, V2, P375, DOI 10.1038/ncpneuro0237
   Garden DLF, 2009, BRAIN, V132, P1847, DOI 10.1093/brain/awp090
   Hattingen E, 2010, NEUROSURGERY, V66, P917, DOI 10.1227/01.NEU.0000367801.35654.EC
   Hattori T, 2012, AM J NEURORADIOL, V33, P274, DOI 10.3174/ajnr.A2780
   Hattori T, 2011, AM J NEURORADIOL, V32, P1681, DOI 10.3174/ajnr.A2570
   Hellstrom P, 2012, CLIN NEUROL NEUROSUR, V114, P130, DOI 10.1016/j.clineuro.2011.09.014
   Hong YJ, 2010, AM J NEURORADIOL, V31, P1867, DOI 10.3174/ajnr.A2207
   Hoza D, 2015, NEUROSURG REV, V38, P239, DOI 10.1007/s10143-014-0584-0
   Iddon JL, 1999, J NEUROL NEUROSUR PS, V67, P723, DOI 10.1136/jnnp.67.6.723
   Ishii K, 2008, DEMENT GERIATR COGN, V25, P329, DOI 10.1159/000119521
   Ishikawa M, 2008, NEUROL MED-CHIR, V48, pS1, DOI 10.2176/nmc.48.S1
   Jankowski MM, 2013, FRONT SYST NEUROSCI, V7, DOI 10.3389/fnsys.2013.00045
   Kamiya K, 2014, PLOS ONE, V9, DOI 10.1371/journal.pone.0103842
   Kanno S, 2011, J NEUROL, V258, P1949, DOI 10.1007/s00415-011-6038-5
   Kazui Hiroaki, 2008, Brain and Nerve (Tokyo), V60, P225
   Keller TA, 2009, NEURON, V64, P624, DOI 10.1016/j.neuron.2009.10.018
   Kim MJ, 2011, AM J NEURORADIOL, V32, P1496, DOI 10.3174/ajnr.A2531
   Lazar M, 2014, NEUROIMAGE-CLIN, V4, P417, DOI 10.1016/j.nicl.2014.01.014
   Le Bihan D, 2003, NAT REV NEUROSCI, V4, P469, DOI 10.1038/nrn1119
   Lenfeldt N, 2011, NEUROSURGERY, V68, P1586, DOI 10.1227/NEU.0b013e31820f3401
   Little DM, 2010, NEUROLOGY, V74, P558, DOI 10.1212/WNL.0b013e3181cff5d5
   Liu HS, 2011, RADIOLOGY, V260, P531, DOI 10.1148/radiol.11101918
   Marumoto K, 2012, FLUIDS BARRIERS CNS, V9, DOI 10.1186/2045-8118-9-20
   Morel A, 1997, J COMP NEUROL, V387, P588, DOI 10.1002/(SICI)1096-9861(19971103)387:4<588::AID-CNE8>3.0.CO;2-Z
   Ni H, 2006, AM J NEURORADIOL, V27, P1776
   Osuka S, 2012, J NEUROSURG, V117, P363, DOI 10.3171/2012.4.JNS112305
   Picascia M, 2015, FUNCT NEUROL, P1
   Relkin Norman, 2005, Neurosurgery, V57, pS4
   Ru T, 2012, NEUROLOGY, V79, P515, DOI 10.1212/WNL.0b013e31826356e8
   Saito M, 2011, DEMENT GER COGN D EX, V1, P202, DOI 10.1159/000328924
   Shah A, 2012, J CLIN NEUROSCI, V19, P289, DOI 10.1016/j.jocn.2011.04.039
   Shprecher D, 2008, CURR NEUROL NEUROSCI, V8, P371, DOI 10.1007/s11910-008-0058-2
   Stillova K, 2015, PLOS ONE, V10, DOI 10.1371/journal.pone.0140778
   Tang L, 2011, RADIOLOGY, V260, P831, DOI 10.1148/radiol.11110014
   Thomas G, 2005, DEMENT GERIATR COGN, V20, P163, DOI 10.1159/000087092
   Tovar-Moll F, 2009, AM J NEURORADIOL, V30, P1380, DOI 10.3174/ajnr.A1564
   Traynor C, 2010, NEUROIMAGE, V52, P69, DOI 10.1016/j.neuroimage.2010.04.024
   Tsanov M, 2011, HIPPOCAMPUS, V21, P1, DOI 10.1002/hipo.20749
   Whitwell JL, 2010, NEUROLOGY, V74, P1279, DOI 10.1212/WNL.0b013e3181d9edde
   Xu JZ, 2014, NEUROIMAGE, V103, P10, DOI 10.1016/j.neuroimage.2014.09.006
   Yamada K, 2010, AM J NEURORADIOL, V31, P732, DOI 10.3174/ajnr.A1870
   Zerbi V, 2013, NEUROBIOL AGING, V34, P1440, DOI 10.1016/j.neurobiolaging.2012.11.017
NR 52
TC 3
Z9 3
U1 0
U2 6
PU LIPPINCOTT WILLIAMS & WILKINS
PI PHILADELPHIA
PA TWO COMMERCE SQ, 2001 MARKET ST, PHILADELPHIA, PA 19103 USA
SN 0025-7974
EI 1536-5964
J9 MEDICINE
JI Medicine (Baltimore)
PD MAY
PY 2016
VL 95
IS 19
AR e3636
DI 10.1097/MD.0000000000003636
PG 9
WC Medicine, General & Internal
WE Science Citation Index Expanded (SCI-EXPANDED)
SC General & Internal Medicine
GA DN2XT
UT WOS:000376927000056
PM 27175677
OA Green Published, gold
DA 2022-10-31
ER

PT J
AU Chung, SC
   Choi, MH
   Kim, HS
   Lee, JC
   Park, SJ
   Jeong, UH
   Baek, JH
   Gim, SY
   Choi, YC
   Lee, BY
   Lim, DW
   Kim, B
AF Chung, Soon-Cheol
   Choi, Mi-Hyun
   Kim, Hyung-Sik
   Lee, Jung-Chul
   Park, Sung-Jun
   Jeong, Ul-Ho
   Baek, Ji-Hye
   Gim, Seon-Young
   Choi, Young Chil
   Lee, Beob-Yi
   Lim, Dae-Woon
   Kim, Boseong
TI Differences in and correlations between cognitive abilities and brain
   volumes in healthy control, mild cognitive impairment, and Alzheimer
   disease groups
SO CLINICAL ANATOMY
LA English
DT Article
DE cognitive ability; brain volume; mild cognitive impairment; Alzheimer's
   disease
ID WHITE-MATTER; GRAY; DEMENTIA; ATROPHY; MRI
AB The purpose of this study is to investigate differences in and correlations between cognitive abilities and brain volumes in healthy control (HC), mild cognitive impairment (MCI), and Alzheimer's disease (AD) groups. The Korean Version of the Consortium to Establish a Registry for Alzheimer's Disease (CERAD-K), which is used to diagnose AD, was used to measure the cognitive abilities of the study subjects, and the volumes of typical brain components related to AD diagnosiscerebrospinal fluid (CSF), gray matter (GM), and white matter (WM)were acquired. Of the CERAD-K subtests, the Boston Naming Test distinguished significantly among the HC, MCI, and AD groups. GM and WM volumes differed significantly among the three groups. There was a significant positive correlation between Boston Naming Test scores and GM and WM volumes. In conclusion, the Boston Naming Test and GM and WM brain volumes differentiated the three tested groups accurately, and there were strong correlations between Boston Naming Test scores and GM and WM volumes. These results will help to establish a test method that differentiates the three groups accurately and is economically feasible. Clin. Anat. 29:473-480, 2016. (c) 2016 Wiley Periodicals, Inc.
C1 [Chung, Soon-Cheol; Choi, Mi-Hyun; Kim, Hyung-Sik; Lee, Jung-Chul; Park, Sung-Jun; Jeong, Ul-Ho; Baek, Ji-Hye; Gim, Seon-Young] Konkuk Univ, Coll Biomed & Hlth Sci, Res Inst Biomed Engn, Dept Biomed Engn, Chungju, South Korea.
   [Choi, Young Chil] Konkuk Univ, Sch Med, Dept Radiol, Chungju, South Korea.
   [Lee, Beob-Yi] Konkuk Univ, Sch Med, Dept Anat, Seoul, South Korea.
   [Lim, Dae-Woon] Dongguk Univ, Dept Informat Commun Engn, Seoul, South Korea.
   [Kim, Boseong] Dong Eui Univ, Dept Philosoph Counseling & Psychol, 176 Eomg Wangno Busan Jin Gu, Busan 614714, South Korea.
RP Kim, B (通讯作者)，Dong Eui Univ, Dept Philosoph Counseling & Psychol, 176 Eomg Wangno Busan Jin Gu, Busan 614714, South Korea.
EM navyk439@gmail.com
RI Kim, Boseong/J-6100-2015
OI Kim, Boseong/0000-0002-1791-3637
FU KonKuk University
FX Contract grant sponsor: This paper was supported by KonKuk University in
   2015.
CR Deiber MP, 2009, NEUROBIOL AGING, V30, P1444, DOI 10.1016/j.neurobiolaging.2007.11.021
   Fleisher AS, 2008, NEUROLOGY, V70, P191, DOI 10.1212/01.wnl.0000287091.57376.65
   Gauthier S, 2006, LANCET, V367, P1262, DOI 10.1016/S0140-6736(06)68542-5
   Greene JDW, 1996, NEUROPSYCHOLOGIA, V34, P537, DOI 10.1016/0028-3932(95)00151-4
   Gur RC, 1999, J NEUROSCI, V19, P4065
   Jia JP, 2014, ALZHEIMERS DEMENT, V10, P1, DOI 10.1016/j.jalz.2013.01.012
   Karrasch M, 2005, ACTA NEUROL SCAND, V111, P172, DOI 10.1111/j.1600-0404.2005.00380.x
   Lee SY, 2013, J KOREAN SOC MAGN RE, V17, P294
   Liu YW, 2011, NEUROBIOL AGING, V32, P1198, DOI 10.1016/j.neurobiolaging.2009.07.008
   Liu YW, 2010, NEUROBIOL AGING, V31, P1375, DOI 10.1016/j.neurobiolaging.2010.01.022
   Mouton PR, 1998, NEUROBIOL AGING, V19, P371, DOI 10.1016/S0197-4580(98)00080-3
   Petersen RC, 2001, ARCH NEUROL-CHICAGO, V58, P1985, DOI 10.1001/archneur.58.12.1985
   Rose SE, 2008, J MAGN RESON IMAGING, V27, P20, DOI 10.1002/jmri.21231
   Villain N, 2008, J NEUROSCI, V28, P6174, DOI 10.1523/JNEUROSCI.1392-08.2008
   Westman E, 2011, NEUROIMAGE, V54, P1178, DOI 10.1016/j.neuroimage.2010.08.044
NR 15
TC 3
Z9 3
U1 1
U2 10
PU WILEY-BLACKWELL
PI HOBOKEN
PA 111 RIVER ST, HOBOKEN 07030-5774, NJ USA
SN 0897-3806
EI 1098-2353
J9 CLIN ANAT
JI Clin. Anat.
PD MAY
PY 2016
VL 29
IS 4
BP 473
EP 480
DI 10.1002/ca.22684
PG 8
WC Anatomy & Morphology
WE Science Citation Index Expanded (SCI-EXPANDED)
SC Anatomy & Morphology
GA DK1LQ
UT WOS:000374674400012
PM 26710236
DA 2022-10-31
ER

PT J
AU Dowell, NG
   Evans, SL
   Tofts, PS
   King, SL
   Tabet, N
   Rusted, JM
AF Dowell, Nicholas G.
   Evans, Simon L.
   Tofts, Paul S.
   King, Sarah L.
   Tabet, Naji
   Rusted, Jennifer M.
TI Structural and resting-state MRI detects regional brain differences in
   young and mid-age healthy APOE-e4 carriers compared with non-APOE-e4
   carriers
SO NMR IN BIOMEDICINE
LA English
DT Article
DE apolipoprotein E e4; cortical thickness; white matter volume;
   resting-state MRI; regional brain volume; neurogenesis
ID APOLIPOPROTEIN-E EPSILON-4; MILD COGNITIVE IMPAIRMENT;
   ALZHEIMERS-DISEASE; HIPPOCAMPAL VOLUME; CORTICAL MORPHOLOGY;
   VISUAL-ATTENTION; EPISODIC MEMORY; GENETIC RISK; E4 ALLELE; NEUROGENESIS
AB The presence of the e4 allele of the apolipoprotein E (APOE) gene is the best-known genetic risk factor for Alzheimer's disease. In this study, we investigated the link between functional and behavioural differences and regional brain volume and cortical thickness differences in those who carry the e4 allele (e4+) and those who only carry the e3 allele (e3/e3). We studied these genotype populations in two age groups: a young group (average age, 21years) and a mid-age group (average age, 50years). High-resolution T-1-weighted MRI scans were analysed with Freesurfer to measure regional white matter brain volume and cortical thickness differences between genotype groups at each age. These data were correlated with behavioural findings in the same cohort. Resting-state MRI was also conducted to identify differences in underlying brain functional connectivity. We found that there was a positive correlation between the thickness of the parahippocampal cortex in young e4+ individuals and performance on an episodic memory task. Young e4+ individuals also showed a positive correlation between white matter volume in the left anterior cingulate and performance on a covert attention task. At mid-age, e4+ individuals had structural differences relative to e3/e3 individuals in these areas: the parahippocampal cortex was thicker and white matter volume in the left anterior cingulate was greater than in e3/e3 individuals. We discuss the possibility that an over-engagement with these regions by e4+ individuals in youth may have a neurogenic effect that is observable later in life. The cuneus appears to be an important region for APOE-driven differences in the brain, with greater functional connectivity among young e3/e3 individuals and greater white matter volume in young e4+ individuals. Copyright (c) 2016 John Wiley & Sons, Ltd.
C1 [Dowell, Nicholas G.; Tofts, Paul S.; Tabet, Naji] Brighton & Sussex Med Sch, Brighton BN1 9RR, E Sussex, England.
   [Evans, Simon L.; King, Sarah L.; Rusted, Jennifer M.] Univ Sussex, Sch Psychol, Brighton, E Sussex, England.
RP Dowell, NG (通讯作者)，Brighton & Sussex Med Sch, Clin Imaging Sci Ctr, Brighton BN1 9RR, E Sussex, England.
EM N.G.Dowell@bsms.ac.uk
OI Dowell, Nicholas/0000-0002-1978-4779; Rusted,
   Jennifer/0000-0002-1341-6334; King, Sarah/0000-0002-7412-9558; Tabet,
   Naji/0000-0003-4629-6196
FU Biotechnology and Biological Sciences Research Council (BBSRC)
   [BB/H000518/1]; BBSRC [BB/H000518/1] Funding Source: UKRI; Biotechnology
   and Biological Sciences Research Council [BB/H000518/1] Funding Source:
   researchfish
FX This study was supported by a grant from the Biotechnology and
   Biological Sciences Research Council (BBSRC) to Jenny Rusted
   (BB/H000518/1). We would like to thank the reviewers for their helpful
   comments during the reviewing process.
CR Adeosun SO, 2014, J BIOL CHEM, V289, P2946, DOI 10.1074/jbc.M113.497909
   Alexander GE, 2012, NEUROBIOL AGING, V33, P2723, DOI 10.1016/j.neurobiolaging.2012.01.014
   Bondi MW, 2005, NEUROLOGY, V64, P501, DOI 10.1212/01.WNL.0000150885.00929.7E
   Bookheimer SY, 2000, NEW ENGL J MED, V343, P450, DOI 10.1056/NEJM200008173430701
   Bu GJ, 2009, NAT REV NEUROSCI, V10, P333, DOI 10.1038/nrn2620
   Buckner RL, 2005, J NEUROSCI, V25, P7709, DOI 10.1523/JNEUROSCI.2177-05.2005
   Burggren AC, 2008, NEUROIMAGE, V41, P1177, DOI 10.1016/j.neuroimage.2008.03.039
   Cabeza R, 2004, CEREB CORTEX, V14, P364, DOI 10.1093/cercor/bhg133
   Chen YJ, 2015, J NEUROSCI, V35, P1423, DOI 10.1523/JNEUROSCI.1946-14.2015
   Chen Y, 2010, P NATL ACAD SCI USA, V107, P12011, DOI 10.1073/pnas.0914984107
   Cho H, 2013, J ALZHEIMERS DIS, V35, P813, DOI 10.3233/JAD-121927
   Conejero-Goldberg C, 2014, MOL PSYCHIATR, V19, P1243, DOI 10.1038/mp.2013.194
   CORDER EH, 1993, SCIENCE, V261, P921, DOI 10.1126/science.8346443
   Curtis MA, 2003, P NATL ACAD SCI USA, V100, P9023, DOI 10.1073/pnas.1532244100
   Deary IJ, 2002, NATURE, V418, P932, DOI 10.1038/418932a
   den Heijer T, 2002, NEUROLOGY, V59, P746, DOI 10.1212/WNL.59.5.746
   Dennis NA, 2010, ALZHEIMERS DEMENT, V6, P303, DOI 10.1016/j.jalz.2009.07.003
   Dowell NG, 2013, NMR BIOMED, V26, P674, DOI 10.1002/nbm.2912
   Dux PE, 2006, NEURON, V52, P1109, DOI 10.1016/j.neuron.2006.11.009
   Espeseth T, 2006, COGN AFFECT BEHAV NE, V6, P31, DOI 10.3758/CABN.6.1.31
   Espeseth T, 2012, NEUROBIOL AGING, V33, P304, DOI 10.1016/j.neurobiolaging.2009.12.027
   Evans S, 2014, NEUROBIOL AGING, V35, P1615, DOI 10.1016/j.neurobiolaging.2014.01.145
   Ferencz B, 2013, FRONT HUM NEUROSCI, V7, DOI 10.3389/fnhum.2013.00198
   Filippini N, 2009, P NATL ACAD SCI USA, V106, P7209, DOI 10.1073/pnas.0811879106
   Fischl B, 2004, CEREB CORTEX, V14, P11, DOI 10.1093/cercor/bhg087
   Fischl B, 2002, NEURON, V33, P341, DOI 10.1016/S0896-6273(02)00569-X
   Fischl B, 2000, P NATL ACAD SCI USA, V97, P11050, DOI 10.1073/pnas.200033797
   Fleisher AS, 2009, NEUROIMAGE, V47, P1678, DOI 10.1016/j.neuroimage.2009.06.021
   Fleisher AS, 2005, ARCH NEUROL-CHICAGO, V62, P1881, DOI 10.1001/archneur.62.12.1881
   Gispert JD, 2015, NEUROBIOL AGING, V36, P2687, DOI 10.1016/j.neurobiolaging.2015.06.027
   Goveas JS, 2013, PLOS ONE, V8, DOI 10.1371/journal.pone.0055902
   Greicius MD, 2004, P NATL ACAD SCI USA, V101, P4637, DOI 10.1073/pnas.0308627101
   Han SD, 2008, ALZHEIMERS DEMENT, V4, P251, DOI 10.1016/j.jalz.2008.02.006
   Ito K, 2015, PSYCHIAT RES-NEUROIM, V231, P346, DOI 10.1016/j.pscychresns.2015.01.020
   Jak AJ, 2007, DEMENT GERIATR COGN, V23, P382, DOI 10.1159/000101340
   Jin KL, 2004, P NATL ACAD SCI USA, V101, P343, DOI 10.1073/pnas.2634794100
   Johansen-Berg H, 2007, CURR BIOL, V17, pR141, DOI 10.1016/j.cub.2006.12.022
   Kempermann G, 2002, J NEUROSCI, V22, P635, DOI 10.1523/JNEUROSCI.22-03-00635.2002
   Khan W, 2014, J ALZHEIMERS DIS, V40, P37, DOI 10.3233/JAD-131841
   Killiany RJ, 2002, NEUROLOGY, V58, P1188, DOI 10.1212/WNL.58.8.1188
   Kim J, 2009, NEURON, V63, P287, DOI 10.1016/j.neuron.2009.06.026
   Koch W, 2012, NEUROBIOL AGING, V33, P466, DOI 10.1016/j.neurobiolaging.2010.04.013
   Lemaitre H, 2005, NEUROIMAGE, V24, P1205, DOI 10.1016/j.neuroimage.2004.10.016
   Lind J, 2006, BRAIN, V129, P1240, DOI 10.1093/brain/awl054
   Lind J, 2006, NEUROSCI LETT, V396, P23, DOI 10.1016/j.neulet.2005.11.070
   Lyall DM, 2013, PLOS ONE, V8, DOI 10.1371/journal.pone.0080513
   Madden DJ, 2007, NEUROBIOL AGING, V28, P459, DOI 10.1016/j.neurobiolaging.2006.01.005
   Mahley RW, 2006, P NATL ACAD SCI USA, V103, P5644, DOI 10.1073/pnas.0600549103
   MAHLEY RW, 1988, SCIENCE, V240, P622, DOI 10.1126/science.3283935
   Marchant NL, 2010, NEUROPSYCHOPHARMACOL, V35, P1090, DOI 10.1038/npp.2009.214
   Mondadori CRA, 2007, CEREB CORTEX, V17, P1934, DOI 10.1093/cercor/bhl103
   O'Dwyer L, 2012, PLOS ONE, V7, DOI 10.1371/journal.pone.0048895
   Paez-Gonzalez P, 2014, NAT NEUROSCI, V17, P934, DOI 10.1038/nn.3734
   Price JL, 1999, ANN NEUROL, V45, P358, DOI 10.1002/1531-8249(199903)45:3<358::AID-ANA12>3.0.CO;2-X
   Protas HD, 2013, JAMA NEUROL, V70, P320, DOI 10.1001/2013.jamaneurol.286
   REBECK GW, 1993, NEURON, V11, P575
   Reinvang I, 2013, NEUROSCI BIOBEHAV R, V37, P1322, DOI 10.1016/j.neubiorev.2013.05.006
   Remy F, 2015, NEUROIMAGE-CLIN, V7, P482, DOI 10.1016/j.nicl.2015.01.014
   Reuter M, 2010, NEUROIMAGE, V53, P1181, DOI 10.1016/j.neuroimage.2010.07.020
   Risacher SL, 2013, FRONT AGING NEUROSCI, V5, DOI 10.3389/fnagi.2013.00011
   Rusted JM, 2013, NEUROIMAGE, V65, P364, DOI 10.1016/j.neuroimage.2012.10.010
   Rusted J, 2015, NEURODEGENER DIS MAN, V5, P37, DOI [10.2217/NMT.14.43, 10.2217/nmt.14.43]
   Salat DH, 2009, NEUROIMAGE, V44, P1247, DOI 10.1016/j.neuroimage.2008.10.030
   SAUNDERS AM, 1993, NEUROLOGY, V43, P1467, DOI 10.1212/WNL.43.8.1467
   Schiepers OJG, 2012, MOL PSYCHIATR, V17, P315, DOI 10.1038/mp.2010.137
   Segonne F, 2004, NEUROIMAGE, V22, P1060, DOI 10.1016/j.neuroimage.2004.03.032
   Seo EH, 2013, PLOS ONE, V8, DOI 10.1371/journal.pone.0083205
   Shaw P, 2007, LANCET NEUROL, V6, P494, DOI 10.1016/S1474-4422(07)70106-0
   Sheline YI, 2010, J NEUROSCI, V30, P17035, DOI 10.1523/JNEUROSCI.3987-10.2010
   Small BJ, 2004, PSYCHOL AGING, V19, P592, DOI 10.1037/0882-7974.19.4.592
   Song HQ, 2015, PLOS ONE, V10, DOI 10.1371/journal.pone.0133179
   Thiel CM, 2004, NEUROIMAGE, V21, P318, DOI 10.1016/j.neuroimage.2003.08.044
   Toscano-Silva M, 2010, PHYSIOL BEHAV, V101, P302, DOI 10.1016/j.physbeh.2010.05.012
   Trachtenberg AJ, 2012, NEUROIMAGE, V59, P565, DOI 10.1016/j.neuroimage.2011.07.059
   Tuminello Elizabeth R, 2011, Int J Alzheimers Dis, V2011, P726197, DOI 10.4061/2011/726197
   Westlye ET, 2011, J NEUROSCI, V31, P7775, DOI 10.1523/JNEUROSCI.1230-11.2011
   Wierenga CE, 2013, J ALZHEIMERS DIS, V34, P921, DOI 10.3233/JAD-121897
   Wimo A, 2015, WORLD ALZHEIMER REPO
   Wisdom NM, 2011, NEUROBIOL AGING, V32, P63, DOI 10.1016/j.neurobiolaging.2009.02.003
   Yang CP, 2011, DEVELOPMENT, V138, P4351, DOI 10.1242/dev.065540
   Zatorre RJ, 2012, NAT NEUROSCI, V15, P528, DOI 10.1038/nn.3045
   Zhang SS, 2015, J ALZHEIMERS DIS, V48, P781, DOI 10.3233/JAD-150357
NR 82
TC 30
Z9 30
U1 0
U2 15
PU WILEY
PI HOBOKEN
PA 111 RIVER ST, HOBOKEN 07030-5774, NJ USA
SN 0952-3480
EI 1099-1492
J9 NMR BIOMED
JI NMR Biomed.
PD MAY
PY 2016
VL 29
IS 5
BP 614
EP 624
DI 10.1002/nbm.3502
PG 11
WC Biophysics; Radiology, Nuclear Medicine & Medical Imaging; Spectroscopy
WE Science Citation Index Expanded (SCI-EXPANDED)
SC Biophysics; Radiology, Nuclear Medicine & Medical Imaging; Spectroscopy
GA DJ8XA
UT WOS:000374495900009
PM 26929040
OA Green Accepted
DA 2022-10-31
ER

PT J
AU Fan, AP
   Jahanian, H
   Holdsworth, SJ
   Zaharchuk, G
AF Fan, Audrey P.
   Jahanian, Hesamoddin
   Holdsworth, Samantha J.
   Zaharchuk, Greg
TI Comparison of cerebral blood flow measurement with [O-15]-water positron
   emission tomography and arterial spin labeling magnetic resonance
   imaging: A systematic review
SO JOURNAL OF CEREBRAL BLOOD FLOW AND METABOLISM
LA English
DT Review
DE Cerebral blood flow; perfusion imaging; positron emission tomography;
   arterial spin labeling; magnetic resonance imaging
ID ACUTE-ISCHEMIC-STROKE; LONGITUDINAL RELAXATION-TIME; PERFUSION MRI;
   WHITE-MATTER; HUMAN-BRAIN; INTERSUBJECT VARIABILITY; INTRAVENOUS
   (H2O)-O-15; OXYGEN-CONSUMPTION; ALZHEIMERS-DISEASE; DIABETIC-PATIENTS
AB Noninvasive imaging of cerebral blood flow provides critical information to understand normal brain physiology as well as to identify and manage patients with neurological disorders. To date, the reference standard for cerebral blood flow measurements is considered to be positron emission tomography using injection of the [O-15]-water radiotracer. Although [O-15]-water has been used to study brain perfusion under normal and pathological conditions, it is not widely used in clinical settings due to the need for an on-site cyclotron, the invasive nature of arterial blood sampling, and experimental complexity. As an alternative, arterial spin labeling is a promising magnetic resonance imaging technique that magnetically labels arterial blood as it flows into the brain to map cerebral blood flow. As arterial spin labeling becomes more widely adopted in research and clinical settings, efforts have sought to standardize the method and validate its cerebral blood flow values against positron emission tomography-based cerebral blood flow measurements. The purpose of this work is to critically review studies that performed both [O-15]-water positron emission tomography and arterial spin labeling to measure brain perfusion, with the aim of better understanding the accuracy and reproducibility of arterial spin labeling relative to the positron emission tomography reference standard.
C1 [Fan, Audrey P.; Jahanian, Hesamoddin; Holdsworth, Samantha J.; Zaharchuk, Greg] Stanford Univ, Dept Radiol, 1201 Welch Rd, Stanford, CA 94305 USA.
RP Fan, AP (通讯作者)，Stanford Univ, Dept Radiol, 1201 Welch Rd, Stanford, CA 94305 USA.
EM auddie@stanford.edu
OI Fan, Audrey/0000-0001-5850-6117; Holdsworth,
   Samantha/0000-0002-2929-1169
FU Stanford Neurosciences Institute Interdisciplinary Scholar Award; GE
   Healthcare
FX The author(s) disclosed receipt of the following financial support for
   the research, authorship, and/or publication of this article: Stanford
   Neurosciences Institute Interdisciplinary Scholar Award and GE
   Healthcare
CR Alsop DC, 2015, MAGN RESON MED, V73, P102, DOI 10.1002/mrm.25197
   Alsop DC, 2000, ANN NEUROL, V47, P93, DOI 10.1002/1531-8249(200001)47:1<93::AID-ANA15>3.0.CO;2-8
   Arbelaez AM, 2008, DIABETES, V57, P470, DOI 10.2337/db07-1329
   Ashburner J, 2000, NEUROIMAGE, V11, P805, DOI 10.1006/nimg.2000.0582
   Aslan S, 2010, MAGN RESON MED, V63, P765, DOI 10.1002/mrm.22245
   Asllani I, 2008, MAGN RESON MED, V60, P1362, DOI 10.1002/mrm.21670
   Bandera E, 2006, STROKE, V37, P1334, DOI 10.1161/01.STR.0000217418.29609.22
   Bartenstein P, 1997, J NUCL MED, V38, P1095
   Boellaard R, 2005, MOL IMAGING BIOL, V7, P273, DOI 10.1007/s11307-005-0007-2
   Bokkers RPH, 2010, J CEREBR BLOOD F MET, V30, P222, DOI 10.1038/jcbfm.2009.204
   Bremmer JP, 2011, MOL IMAGING BIOL, V13, P759, DOI 10.1007/s11307-010-0382-1
   Bristow MS, 2005, J CEREBR BLOOD F MET, V25, P1280, DOI 10.1038/sj.jcbfm.9600135
   Buxton RB, 1998, MAGNET RESON MED, V40, P383, DOI 10.1002/mrm.1910400308
   Campbell AM, 2006, J MAGN RESON IMAGING, V23, P398, DOI 10.1002/jmri.20503
   Carroll TJ, 2002, J CEREBR BLOOD F MET, V22, P1149, DOI 10.1097/00004647-200209000-00013
   Chappell MA, 2011, MAGN RESON MED, V65, P1173, DOI 10.1002/mrm.22641
   Chen JJ, 2008, INT J BIOMED IMAGING, V2008, DOI 10.1155/2008/516359
   Chen YF, 2011, J MAGN RESON IMAGING, V33, P940, DOI 10.1002/jmri.22345
   Coles JP, 2006, J CEREBR BLOOD F MET, V26, P48, DOI 10.1038/sj.jcbfm.9600179
   Conroy Deirdre A, 2005, J Circadian Rhythms, V3, P3, DOI 10.1186/1740-3391-3-3
   Cosgrove KP, 2007, BIOL PSYCHIAT, V62, P847, DOI 10.1016/j.biopsych.2007.03.001
   Dai WY, 2013, MAGN RESON MED, V69, P1014, DOI 10.1002/mrm.24335
   Dai WY, 2008, MAGN RESON MED, V60, P1488, DOI 10.1002/mrm.21790
   De Vis JB, 2014, NEUROIMAGE-CLIN, V4, P517, DOI 10.1016/j.nicl.2014.03.006
   DETRE JA, 1992, MAGNET RESON MED, V23, P37, DOI 10.1002/mrm.1910230106
   Donahue MJ, 2006, NMR BIOMED, V19, P1043, DOI 10.1002/nbm.1075
   Feng CM, 2004, NEUROIMAGE, V22, P443, DOI 10.1016/j.neuroimage.2004.01.017
   Field AS, 2003, RADIOLOGY, V227, P129, DOI 10.1148/radiol.2271012173
   Floyd TF, 2003, J MAGN RESON IMAGING, V18, P649, DOI 10.1002/jmri.10416
   FRACKOWIAK RSJ, 1980, ACTA NEUROL SCAND, V62, P336
   FRACKOWIAK RSJ, 1980, J COMPUT ASSIST TOMO, V4, P727, DOI 10.1097/00004728-198012000-00001
   Gevers S, 2011, J CEREBR BLOOD F MET, V31, P1706, DOI 10.1038/jcbfm.2011.10
   Goetti R, 2014, AM J NEURORADIOL, V35, P1022, DOI 10.3174/ajnr.A3799
   Grandin CB, 2002, RADIOLOGY, V223, P361, DOI 10.1148/radiol.2232010673
   Gunther M, 2001, MAGNET RESON MED, V46, P974
   Gupta A, 2012, STROKE, V43, P2884, DOI 10.1161/STROKEAHA.112.663716
   Heijtel DFR, 2014, NEUROIMAGE, V92, P182, DOI 10.1016/j.neuroimage.2014.02.011
   Henriksen OM, 2012, J MAGN RESON IMAGING, V35, P1290, DOI 10.1002/jmri.23579
   Hermes M, 2007, MAGN RESON MATER PHY, V20, P103, DOI 10.1007/s10334-007-0073-3
   HERSCOVITCH P, 1983, J NUCL MED, V24, P782
   Iida H, 2000, J CEREBR BLOOD F MET, V20, P1237, DOI 10.1097/00004647-200008000-00009
   Ito H, 2004, EUR J NUCL MED MOL I, V31, P635, DOI 10.1007/s00259-003-1430-8
   ITOH M, 1990, GERONTOLOGY, V36, P43
   Jahanian H, 2015, MAGN RESON MED, V73, P1053, DOI 10.1002/mrm.25220
   Jahanian H, 2011, NMR BIOMED, V24, P1202, DOI 10.1002/nbm.1675
   Jahng GH, 2005, RADIOLOGY, V234, P909, DOI 10.1148/radiol.2343031499
   Jain V, 2012, RADIOLOGY, V263, P527, DOI 10.1148/radiol.12111509
   Johnson NA, 2005, RADIOLOGY, V234, P851, DOI 10.1148/radiol.2343040197
   Kamano H, 2013, ACTA RADIOL, V54, P99, DOI 10.1258/ar.2012.120450
   KETY SS, 1948, J CLIN INVEST, V27, P476, DOI 10.1172/JCI101994
   Kilroy E, 2014, J MAGN RESON IMAGING, V39, P931, DOI 10.1002/jmri.24246
   KIM SG, 1995, MAGNET RESON MED, V34, P293, DOI 10.1002/mrm.1910340303
   KWONG KK, 1995, MAGNET RESON MED, V34, P878, DOI 10.1002/mrm.1910340613
   Law I, 2000, J CEREBR BLOOD F MET, V20, P1252, DOI 10.1097/00004647-200008000-00010
   LEBRUNGRANDIE P, 1983, ARCH NEUROL-CHICAGO, V40, P230, DOI 10.1001/archneur.1983.04050040060010
   Lev MH, 2006, STROKE, V37, P2202, DOI 10.1161/01.STR.0000237203.48179.44
   Liebeskind DS, 2003, STROKE, V34, P2279, DOI 10.1161/01.STR.0000086465.41263.06
   Lin W, 2001, J MAGN RESON IMAGING, V14, P659, DOI 10.1002/jmri.10021
   Liu YN, 2012, MAGN RESON MED, V68, P912, DOI 10.1002/mrm.23286
   Lu HZ, 2004, MAGN RESON MED, V52, P679, DOI 10.1002/mrm.20178
   Mah E, 2012, NUTR RES, V32, P727, DOI 10.1016/j.nutres.2012.08.002
   MARCHAL G, 1992, ARCH NEUROL-CHICAGO, V49, P1013, DOI 10.1001/archneur.1992.00530340029014
   Martin SZ, 2015, J CEREBR BLOOD F MET, V35, P392, DOI 10.1038/jcbfm.2014.200
   MATHEW RJ, 1985, STROKE, V16, P814, DOI 10.1161/01.STR.16.5.814
   Matsuda H, 2001, ANN NUCL MED, V15, P85, DOI 10.1007/BF02988596
   MATTHEW E, 1993, J CEREBR BLOOD F MET, V13, P748, DOI 10.1038/jcbfm.1993.95
   Meltzer CC, 2000, J NUCL MED, V41, P1842
   Menon BK, 2015, STROKE, V46, P1453, DOI 10.1161/STROKEAHA.115.009160
   Mezue M, 2014, J CEREBR BLOOD F MET, V34, P1919, DOI 10.1038/jcbfm.2014.163
   Mutsaerts HJMM, 2015, NEUROIMAGE, V113, P143, DOI 10.1016/j.neuroimage.2015.03.043
   PANTANO P, 1984, STROKE, V15, P635, DOI 10.1161/01.STR.15.4.635
   Parkes LM, 2004, MAGN RESON MED, V51, P736, DOI 10.1002/mrm.20023
   Parkes LM, 2002, MAGN RESON MED, V48, P27, DOI 10.1002/mrm.10180
   Petersen ET, 2010, NEUROIMAGE, V49, P104, DOI 10.1016/j.neuroimage.2009.07.068
   Petersen ET, 2006, MAGN RESON MED, V55, P219, DOI 10.1002/mrm.20784
   Powers WJ, 1996, AM J PHYSIOL-HEART C, V270, pH554, DOI 10.1152/ajpheart.1996.270.2.H554
   POWERS WJ, 1991, ANN NEUROL, V29, P231, DOI 10.1002/ana.410290302
   Qiu DQ, 2012, J MAGN RESON IMAGING, V36, P110, DOI 10.1002/jmri.23613
   Qiu ML, 2010, MAGN RESON MED, V63, P374, DOI 10.1002/mrm.22218
   Quirce R, 1997, EUR J NUCL MED, V24, P1507, DOI 10.1007/s002590050181
   RAICHLE ME, 1983, J NUCL MED, V24, P790
   Reinhard M, 2014, NEUROLOGY, V83, P1424, DOI 10.1212/WNL.0000000000000888
   Salem Mona A K, 2002, Pediatr Diabetes, V3, P155, DOI 10.1034/j.1399-5448.2002.30306.x
   Schaefer PW, 2006, AM J NEURORADIOL, V27, P20
   Schmid S, 2015, J CEREBR BLOOD F MET, V35, P1296, DOI 10.1038/jcbfm.2015.42
   SCHWARTZ WJ, 1979, SCIENCE, V205, P723, DOI 10.1126/science.462184
   STEEN RG, 1994, J MAGN RESON IMAGING, V4, P681, DOI 10.1002/jmri.1880040511
   Steketee RME, 2015, PLOS ONE, V10, DOI 10.1371/journal.pone.0132929
   Su Y, 2014, J NUCL MED, V55
   Tancredi FB, 2012, J MAGN RESON IMAGING, V36, P312, DOI 10.1002/jmri.23658
   Tatewaki Y, 2014, J NEUROIMAGING, V24, P554, DOI 10.1111/jon.12076
   Teeuwisse WM, 2014, MAGN RESON MED, V72, P1712, DOI 10.1002/mrm.25083
   Teves D, 2004, P NATL ACAD SCI USA, V101, P6217, DOI 10.1073/pnas.0307048101
   van Gelderen P, 2008, MAGN RESON MED, V59, P788, DOI 10.1002/mrm.21515
   van Golen LW, 2014, J MAGN RESON IMAGING, V40, P1300, DOI 10.1002/jmri.24484
   van Osch MJP, 2009, MAGN RESON MED, V62, P165, DOI 10.1002/mrm.22002
   Wang Y, 2011, NEUROIMAGE, V54, P1188, DOI 10.1016/j.neuroimage.2010.08.043
   Wauschkuhn CA, 2005, AM J PHYSIOL-HEART C, V289, pH1662, DOI 10.1152/ajpheart.01242.2004
   WILLIAMS DS, 1992, P NATL ACAD SCI USA, V89, P212, DOI 10.1073/pnas.89.1.212
   Wintermark M, 2005, STROKE, V36, pE83, DOI 10.1161/01.STR.0000177884.72657.8b
   Wong EC, 1998, MAGNET RESON MED, V40, P348, DOI 10.1002/mrm.1910400303
   Wu B, 2014, J MAGN RESON IMAGING, V39, P402, DOI 10.1002/jmri.24175
   Wu Wen-Chau, 2010, Top Magn Reson Imaging, V21, P65, DOI 10.1097/RMR.0b013e31821e570a
   Xu G, 2007, NEUROLOGY, V69, P1650, DOI 10.1212/01.wnl.0000296941.06685.22
   Xu GF, 2010, NMR BIOMED, V23, P286, DOI 10.1002/nbm.1462
   Yamauchi H, 1996, J NEUROL NEUROSUR PS, V61, P18, DOI 10.1136/jnnp.61.1.18
   Ye FQ, 2000, MAGNET RESON MED, V44, P450, DOI 10.1002/1522-2594(200009)44:3<450::AID-MRM16>3.0.CO;2-0
   Yen YF, 2002, MAGNET RESON MED, V47, P921, DOI 10.1002/mrm.10140
   Zhang J, 2016, J MAGN RESON IMAGING, V43, P1020, DOI 10.1002/jmri.25022
   Zhang K, 2014, J CEREBR BLOOD F MET, V34, P1373, DOI 10.1038/jcbfm.2014.92
NR 110
TC 81
Z9 82
U1 1
U2 11
PU SAGE PUBLICATIONS INC
PI THOUSAND OAKS
PA 2455 TELLER RD, THOUSAND OAKS, CA 91320 USA
SN 0271-678X
EI 1559-7016
J9 J CEREBR BLOOD F MET
JI J. Cereb. Blood Flow Metab.
PD MAY
PY 2016
VL 36
IS 5
BP 842
EP 861
DI 10.1177/0271678X16636393
PG 20
WC Endocrinology & Metabolism; Hematology; Neurosciences
WE Science Citation Index Expanded (SCI-EXPANDED)
SC Endocrinology & Metabolism; Hematology; Neurosciences & Neurology
GA DK9OX
UT WOS:000375261800002
PM 26945019
OA Bronze, Green Published
DA 2022-10-31
ER

PT J
AU Lanzafame, S
   Giannelli, M
   Garaci, F
   Floris, R
   Duggento, A
   Guerrisi, M
   Toschi, N
AF Lanzafame, S.
   Giannelli, M.
   Garaci, F.
   Floris, R.
   Duggento, A.
   Guerrisi, M.
   Toschi, N.
TI Differences in Gaussian diffusion tensor imaging and non-Gaussian
   diffusion kurtosis imaging model-based estimates of diffusion tensor
   invariants in the human brain
SO MEDICAL PHYSICS
LA English
DT Article
DE diffusion-MRI; diffusion models; non-Gaussian diffusion; diffusion
   kurtosis; DKI; DTI
ID HUMAN CONNECTOME PROJECT; WATER DIFFUSION; WHITE-MATTER; MICROSTRUCTURAL
   DAMAGE; DISEASE PROGRESSION; SPATIAL STATISTICS; ALZHEIMERS-DISEASE;
   PARKINSON DISEASE; AXON DIAMETER; MRI
AB Purpose: An increasing number of studies have aimed to compare diffusion tensor imaging (DTI)-related parameters [e.g., mean diffusivity (MD), fractional anisotropy (FA), radial diffusivity (RD), and axial diffusivity (AD)] to complementary new indexes [e.g., mean kurtosis (MK)/radial kurtosis (RK)/axial kurtosis (AK)] derived through diffusion kurtosis imaging (DKI) in terms of their discriminative potential about tissue disease-related microstructural alterations. Given that the DTI and DKI models provide conceptually and quantitatively different estimates of the diffusion tensor, which can also depend on fitting routine, the aim of this study was to investigate model-and algorithm-dependent differences in MD/FA/RD/AD and anisotropy mode (MO) estimates in diffusion-weighted imaging of human brain white matter.
   Methods: The authors employed (a) data collected from 33 healthy subjects (20-59 yr, F: 15, M: 18) within the Human Connectome Project (HCP) on a customized 3 T scanner, and (b) data from 34 healthy subjects (26-61 yr, F: 5, M: 29) acquired on a clinical 3 T scanner. The DTI model was fitted to b-value = 0 and b-value = 1000 s/mm(2) data while the DKI model was fitted to data comprising b-value = 0, 1000 and 3000/2500 s/mm(2) [for dataset (a)/(b), respectively] through nonlinear and weighted linear least squares algorithms. In addition to MK/RK/AK maps, MD/FA/MO/RD/AD maps were estimated from both models and both algorithms. Using tract-based spatial statistics, the authors tested the null hypothesis of zero difference between the two MD/FA/MO/RD/AD estimates in brain white matter for both datasets and both algorithms.
   Results: DKI-derivedMD/FA/RD/AD and MO estimates were significantly higher and lower, respectively, than corresponding DTI-derived estimates. All voxelwise differences extended over most of the white matter skeleton. Fractional differences between the two estimates [(DKI - DTI)/DTI] of most invariants were seen to vary with the invariant value itself as well as with MK/RK/AK values, indicating substantial anatomical variability of these discrepancies. In the HCP dataset, the median voxelwise percentage differences across the whole white matter skeleton were (nonlinear least squares algorithm) 14.5% (8.2%-23.1%) for MD, 4.3% (1.4%-17.3%) for FA, -5.2% (-48.7% to -0.8%) for MO, 12.5% (6.4%-21.2%) for RD, and 16.1% (9.9%-25.6%) for AD (all ranges computed as 0.01 and 0.99 quantiles). All differences/trends were consistent between the discovery (HCP) and replication (local) datasets and between estimation algorithms. However, the relationships between such trends, estimated diffusion tensor invariants, and kurtosis estimates were impacted by the choice of fitting routine.
   Conclusions: Model-dependent differences in the estimation of conventional indexes of MD/FA/MO/RD/AD can be well beyond commonly seen disease-related alterations. While estimating diffusion tensor-derived indexes using the DKI model may be advantageous in terms of mitigating b-value dependence of diffusivity estimates, such estimates should not be referred to as conventional DTI-derived indexes in order to avoid confusion in interpretation as well as multicenter comparisons. In order to assess the potential and advantages of DKI with respect to DTI as well as to standardize diffusion-weighted imaging methods between centers, both conventional DTI-derived indexes and diffusion tensor invariants derived by fitting the non-Gaussian DKI model should be separately estimated and analyzed using the same combination of fitting routines. (C) 2016 American Association of Physicists in Medicine.
C1 [Lanzafame, S.; Garaci, F.; Floris, R.; Duggento, A.; Guerrisi, M.; Toschi, N.] Univ Roma Tor Vergata, Dept Biomed & Prevent, I-00133 Rome, Italy.
   [Giannelli, M.] Azienda Osped Univ Pisana, Pisa Univ Hosp, Unit Med Phys, I-56126 Pisa, Italy.
   [Garaci, F.] San Raffaele Cassino, I-03043 Cassino, Italy.
   [Toschi, N.] Martinos Ctr Biomed Imaging, Dept Radiol, Boston, MA 02129 USA.
   [Toschi, N.] Harvard Med Sch, Boston, MA 02115 USA.
RP Toschi, N (通讯作者)，Univ Roma Tor Vergata, Dept Biomed & Prevent, I-00133 Rome, Italy.; Toschi, N (通讯作者)，Martinos Ctr Biomed Imaging, Dept Radiol, Boston, MA 02129 USA.; Toschi, N (通讯作者)，Harvard Med Sch, Boston, MA 02115 USA.
EM toschi@med.uniroma2.it
RI Toschi, Nicola/J-2555-2012; Giannelli, Marco/AAO-5778-2020; Duggento,
   Andrea/AAR-3243-2021; Duggento, Andrea/D-2738-2013; Garaci,
   Francesco/AAC-3433-2022
OI Toschi, Nicola/0000-0003-1929-5833; Duggento,
   Andrea/0000-0001-6030-5269; Garaci, Francesco/0000-0003-1499-5718;
   Giannelli, Marco/0000-0002-4061-0490
FU Human Connectome Project, WU-Minn Consortium - NIH Institutes and
   Centers [1U54MH091657, 16]; NIH Blueprint for Neuroscience Research;
   McDonnell Center for Systems Neuroscience at Washington University
FX Part of the data used in this study were provided by the Human
   Connectome Project, WU-Minn Consortium (Principal Investigators: David
   Van Essen and Kamil Ugurbil; No. 1U54MH091657) funded by the 16 NIH
   Institutes and Centers that support the NIH Blueprint for Neuroscience
   Research and by the McDonnell Center for Systems Neuroscience at
   Washington University.
CR Alexander DC, 2010, NEUROIMAGE, V52, P1374, DOI 10.1016/j.neuroimage.2010.05.043
   Alexander DC, 2005, NEUROIMAGE, V27, P357, DOI 10.1016/j.neuroimage.2005.04.008
   Alexander DC, 2005, ANN NY ACAD SCI, V1064, P113, DOI 10.1196/annals.1340.018
   Andersson JL, 2012, P 20 ANN M ISMRM MEL, P2426
   Assaf Y, 2005, NEUROIMAGE, V27, P48, DOI 10.1016/j.neuroimage.2005.03.042
   Assaf Y, 2008, MAGN RESON MED, V59, P1347, DOI 10.1002/mrm.21577
   Basser PJ, 2002, NMR BIOMED, V15, P456, DOI 10.1002/nbm.783
   Blockx I, 2012, NEUROIMAGE, V63, P653, DOI 10.1016/j.neuroimage.2012.06.032
   Cheung MM, 2009, NEUROIMAGE, V45, P386, DOI 10.1016/j.neuroimage.2008.12.018
   Clark CA, 2000, MAGN RESON MED, V44, P852, DOI 10.1002/1522-2594(200012)44:6<852::AID-MRM5>3.0.CO;2-A
   Coutu JP, 2014, NEUROBIOL AGING, V35, P1412, DOI 10.1016/j.neurobiolaging.2013.12.001
   De Santis S, 2011, MAGN RESON MED, V65, P1043, DOI 10.1002/mrm.22689
   Della Nave R, 2010, AM J NEURORADIOL, V31, P1675, DOI 10.3174/ajnr.A2128
   Einstein A., 1956, INVESTIGATIONS THEOR
   Ennis DB, 2006, MAGN RESON MED, V55, P136, DOI 10.1002/mrm.20741
   Falangola MF, 2013, MAGN RESON IMAGING, V31, P840, DOI 10.1016/j.mri.2013.02.008
   Fieremans E, 2013, AM J NEURORADIOL, V34, P2105, DOI 10.3174/ajnr.A3553
   Gao JL, 2015, J MAGN RESON IMAGING, V41, P1088, DOI 10.1002/jmri.24647
   Giannelli M, 2013, NEURORADIOLOGY, V55, P1423, DOI 10.1007/s00234-013-1271-5
   Giannelli M, 2012, RADIOLOGY, V265, P645, DOI 10.1148/radiol.12121036
   Giannelli M, 2011, MED PHYS, V38, P3205, DOI 10.1118/1.3592013
   Glasser MF, 2013, NEUROIMAGE, V80, P105, DOI 10.1016/j.neuroimage.2013.04.127
   Gooijers J, 2014, BRAIN STRUCT FUNCT, V219, P1627, DOI 10.1007/s00429-013-0590-y
   Goveas J, 2015, MAGN RESON IMAGING, V33, P853, DOI 10.1016/j.mri.2015.04.006
   Greve DN, 2009, NEUROIMAGE, V48, P63, DOI 10.1016/j.neuroimage.2009.06.060
   Grinberg F, 2011, NEUROIMAGE, V57, P1087, DOI 10.1016/j.neuroimage.2011.04.050
   Hori M, 2012, EUR RADIOL, V22, P1797, DOI 10.1007/s00330-012-2410-9
   Hui ES, 2012, STROKE, V43, P2968, DOI 10.1161/STROKEAHA.112.657742
   Jensen JH, 2010, NMR BIOMED, V23, P698, DOI 10.1002/nbm.1518
   Jensen JH, 2005, MAGNET RESON MED, V53, P1432, DOI 10.1002/mrm.20508
   Johansen-Berg H., 2013, DIFFUSION MRI QUANTI
   Jones DK., 2010, DIFFUSION MRI THEORY
   Kamagata K, 2013, MAGN RESON IMAGING, V31, P1501, DOI 10.1016/j.mri.2013.06.009
   Koay CG, 2006, J MAGN RESON, V182, P115, DOI 10.1016/j.jmr.2006.06.020
   Landman BA, 2011, NEUROIMAGE, V54, P2854, DOI 10.1016/j.neuroimage.2010.11.047
   Le Bihan D, 2001, J MAGN RESON IMAGING, V13, P534, DOI 10.1002/jmri.1076
   Le Bihan D, 2007, PHYS MED BIOL, V52, pR57, DOI 10.1088/0031-9155/52/7/R02
   Lee CY, 2013, EPILEPSIA, V54, P1801, DOI 10.1111/epi.12353
   LEEMANS A, 2009, P INT SOC MAG RESON, V17, P3537, DOI DOI 10.1093/OCCMED/KQR069
   Leemans A, 2009, MAGN RESON MED, V61, P1336, DOI 10.1002/mrm.21890
   Lista S, 2013, CURR PHARM DESIGN, V19, P6393, DOI 10.2174/13816128113199990370
   Lu HZ, 2006, NMR BIOMED, V19, P236, DOI 10.1002/nbm.1020
   Mascalchi M, 2015, AM J NEURORADIOL, V36, P1096, DOI 10.3174/ajnr.A4343
   Mascalchi M, 2005, RADIOL MED, V109, P155
   Mascalchi M, 2016, J NEUROIMAGING, V26, P197, DOI 10.1111/jon.12270
   Mascalchi M, 2014, HUM BRAIN MAPP, V35, P819, DOI 10.1002/hbm.22216
   Minati L, 2007, MAGN RESON MATER PHY, V20, P241, DOI 10.1007/s10334-007-0091-1
   Mori T., 2007, INTRO DIFFUSION TENS
   Niendorf T, 1996, MAGN RESON MED, V36, P847, DOI 10.1002/mrm.1910360607
   Ozarslan E, 2013, NEUROIMAGE, V78, P16, DOI 10.1016/j.neuroimage.2013.04.016
   Paydar A, 2014, AM J NEURORADIOL, V35, P808, DOI 10.3174/ajnr.A3764
   Raab P, 2010, RADIOLOGY, V254, P876, DOI 10.1148/radiol.09090819
   Rangel CD, 2011, MAGN RESON IMAGING C, V19, P23, DOI 10.1016/j.mric.2010.10.006
   Raz E, 2013, AM J NEURORADIOL, V34, P1846, DOI 10.3174/ajnr.A3512
   Rudrapatna SU, 2014, NEUROIMAGE, V97, P363, DOI 10.1016/j.neuroimage.2014.04.013
   Smith SM, 2004, NEUROIMAGE, V23, pS208, DOI 10.1016/j.neuroimage.2004.07.051
   Smith SM, 2006, NEUROIMAGE, V31, P1487, DOI 10.1016/j.neuroimage.2006.02.024
   Smith SM, 2009, NEUROIMAGE, V44, P83, DOI 10.1016/j.neuroimage.2008.03.061
   Tournier JD, 2011, MAGN RESON MED, V65, P1532, DOI 10.1002/mrm.22924
   Tuch DS, 2004, MAGN RESON MED, V52, P1358, DOI 10.1002/mrm.20279
   Van Cauter S, 2012, RADIOLOGY, V263, P492, DOI 10.1148/radiol.12110927
   Van Essen DC, 2013, NEUROIMAGE, V80, P62, DOI 10.1016/j.neuroimage.2013.05.041
   Veraart J, 2013, NEUROIMAGE, V81, P335, DOI 10.1016/j.neuroimage.2013.05.028
   Veraart J, 2011, MAGN RESON MED, V65, P138, DOI 10.1002/mrm.22603
   Wang JJ, 2011, RADIOLOGY, V261, P210, DOI 10.1148/radiol.11102277
   Wedeen VJ, 2008, NEUROIMAGE, V41, P1267, DOI 10.1016/j.neuroimage.2008.03.036
   Wu EX, 2010, NMR BIOMED, V23, P836, DOI 10.1002/nbm.1506
   Zhang H, 2012, NEUROIMAGE, V61, P1000, DOI 10.1016/j.neuroimage.2012.03.072
   Zhuo JC, 2012, NEUROIMAGE, V59, P467, DOI 10.1016/j.neuroimage.2011.07.050
NR 69
TC 23
Z9 28
U1 0
U2 15
PU WILEY
PI HOBOKEN
PA 111 RIVER ST, HOBOKEN 07030-5774, NJ USA
SN 0094-2405
EI 2473-4209
J9 MED PHYS
JI Med. Phys.
PD MAY
PY 2016
VL 43
IS 5
DI 10.1118/1.4946819
PG 12
WC Radiology, Nuclear Medicine & Medical Imaging
WE Science Citation Index Expanded (SCI-EXPANDED)
SC Radiology, Nuclear Medicine & Medical Imaging
GA DQ0XD
UT WOS:000378924200046
PM 27147357
DA 2022-10-31
ER

PT J
AU Vemuri, P
   Knopman, DS
AF Vemuri, Prashanthi
   Knopman, David S.
TI The role of cerebrovascular disease when there is concomitant Alzheimer
   disease
SO BIOCHIMICA ET BIOPHYSICA ACTA-MOLECULAR BASIS OF DISEASE
LA English
DT Article
ID WHITE-MATTER HYPERINTENSITIES; VASCULAR RISK-FACTORS; SMALL VESSEL
   DISEASE; COGNITIVE IMPAIRMENT; OLDER PERSONS; CARDIOVASCULAR HEALTH;
   BRAIN ATROPHY; DEMENTIA; PATHOLOGY; MRI
AB Cerebrovascular Pathologies (CVP) are the most common co-existent pathologies observed in conjunction with Alzheimer disease. CVP rarely exists in isolation in later life, and CVP most likely plays a supporting role, rather than a sole leading role, in the pathogenesis of dementia. Our goal is to illustrate CVP's role using neuroimaging biomarkers. First, we discuss the frequency of CVP and present data from population-based Mayo Clinic Study of Aging. Here, we used a novel metric for identifying individuals with cerebrovascular imaging abnormalities (that we designate as "V+") and present the frequency of V-/V+ in the context of absence and presence of beta-amyloid elevation (designated A-/A+). Next, we discuss the contribution of CVP to neurodegeneration and use hippocampal volume loss over time in a subset of participants categorized as A-V, A-V+, A + V-, A + V+. Lastly, we discuss the contribution of CVP to cognitive impairment and conclude with the considerations for design of future studies. This article is part of a Special Issue entitled: Vascular Contributions to Cognitive Impairment and Dementia edited by M. Paul Murphy, Roderick A. Corriveau and Donna M. Wilcock. (c) 2015 Elsevier B.V. All rights reserved.
C1 [Vemuri, Prashanthi] Mayo Clin, Dept Radiol, 200 First St SW, Rochester, MN 55905 USA.
   [Knopman, David S.] Mayo Clin, Dept Neurol, 200 First St SW, Rochester, MN 55905 USA.
RP Knopman, DS (通讯作者)，Mayo Clin, Dept Neurol, 200 First St SW, Rochester, MN 55905 USA.
EM knopman@mayo.edu
FU NIH [R00 AG37573, R01 AG11378, R01 AG041851, R01 AG03467, P50
   AG16574/P1, U01 AG06786]; Gerald and Henrietta Rauenhorst Foundation;
   NATIONAL INSTITUTE ON AGING [P50AG016574, R01AG041851, R01AG011378,
   U01AG006786, R00AG037573] Funding Source: NIH RePORTER
FX We would like to thank Heather Wiste and Scott Przybelski for the
   Statistical analysis. This work was supported by NIH grants R00 AG37573,
   R01 AG11378, R01 AG041851, R01 AG03467, P50 AG16574/P1, U01 AG06786; the
   Gerald and Henrietta Rauenhorst Foundation grant.
CR Ahtiluoto S, 2010, NEUROLOGY, V75, P1195, DOI 10.1212/WNL.0b013e3181f4d7f8
   Arvanitakis Z, 2006, NEUROLOGY, V67, P1960, DOI 10.1212/01.wnl.0000247053.45483.4e
   Benito-Leon J, 2014, NEUROLOGY, V82, P1441, DOI 10.1212/WNL.0000000000000350
   Bolandzadeh N, 2014, NEUROIMAGE, V99, P7, DOI 10.1016/j.neuroimage.2014.05.017
   Chao LL, 2013, PLOS ONE, V8, DOI 10.1371/journal.pone.0065175
   Dubois B, 2014, LANCET NEUROL, V13, P614, DOI 10.1016/S1474-4422(14)70090-0
   Erten-Lyons D, 2013, NEUROLOGY, V81, P977, DOI 10.1212/WNL.0b013e3182a43e45
   Gorelick PB, 2011, STROKE, V42, P2672, DOI 10.1161/STR.0b013e3182299496
   Gouw AA, 2008, BRAIN, V131, P3286, DOI 10.1093/brain/awn265
   Ihara M, 2010, ACTA NEUROPATHOL, V119, P579, DOI 10.1007/s00401-009-0635-8
   Jack CR, 2011, ALZHEIMERS DEMENT, V7, P257, DOI 10.1016/j.jalz.2011.03.004
   Jang JW, 2013, EUR NEUROL, V69, P229, DOI 10.1159/000345999
   Jellinger KA, 2005, J NEUROL SCI, V229, P57, DOI 10.1016/j.jns.2004.11.029
   Jellinger KA, 2010, J NEUROL SCI, V299, P150, DOI 10.1016/j.jns.2010.08.038
   Knopman DS, 2011, NEUROLOGY, V76, P1879, DOI 10.1212/WNL.0b013e31821d753f
   Knopman DS, 2015, STROKE, V46, P433, DOI 10.1161/STROKEAHA.114.007847
   Knopman DS, 2003, ARCH NEUROL-CHICAGO, V60, P85, DOI 10.1001/archneur.60.1.85
   Knopman DS, 2003, J NEUROPATH EXP NEUR, V62, P1087, DOI 10.1093/jnen/62.11.1087
   Launer LJ, 2008, NEUROBIOL AGING, V29, P1587, DOI 10.1016/j.neurobiolaging.2007.03.008
   Launer LJ, 2011, ANN NEUROL, V70, P774, DOI 10.1002/ana.22520
   Lawrence AJ, 2013, PLOS ONE, V8, DOI 10.1371/journal.pone.0061014
   Lo RY, 2012, NEUROLOGY, V79, P1349, DOI 10.1212/WNL.0b013e31826c1b9d
   Lockhart SN, 2015, PLOS ONE, V10, DOI 10.1371/journal.pone.0122445
   Longstreth WT, 2009, ALZ DIS ASSOC DIS, V23, P291, DOI 10.1097/WAD.0b013e318199fc7a
   Longstreth WT, 2005, STROKE, V36, P56, DOI 10.1161/01.STR.0000149625.99732.69
   Longstreth WT, 2002, STROKE, V33, P2376, DOI 10.1161/01.STR.0000032241.58727.49
   Maillard P, 2015, NEUROBIOL AGING, V36, P1670, DOI 10.1016/j.neurobiolaging.2015.01.007
   Marchant NL, 2012, NEUROBIOL AGING, V33, P1006, DOI DOI 10.1016/J.NEUR0BI0LAGING.2011.10.001
   Murray ME, 2012, J NEUROPATH EXP NEUR, V71, P1113, DOI 10.1097/NEN.0b013e318277387e
   Nelson PT, 2007, J NEUROPATH EXP NEUR, V66, P1136, DOI 10.1097/nen.0b013e31815c5efb
   Nelson PT, 2011, ACTA NEUROPATHOL, V121, P571, DOI 10.1007/s00401-011-0826-y
   Pantoni L, 2010, LANCET NEUROL, V9, P689, DOI 10.1016/S1474-4422(10)70104-6
   Petrovitch H, 2005, ANN NEUROL, V57, P98, DOI 10.1002/ana.20318
   Poels MMF, 2010, STROKE, V41, pS103, DOI 10.1161/STROKEAHA.110.595181
   Roberts RO, 2008, NEUROEPIDEMIOLOGY, V30, P58, DOI 10.1159/000115751
   Rosano C, 2007, J NEUROIMAGING, V17, P148, DOI 10.1111/j.1552-6569.2007.00093.x
   Saczynski JS, 2009, STROKE, V40, P677, DOI 10.1161/STROKEAHA.108.530212
   Schilling S, 2013, NEUROLOGY, V81, P292, DOI 10.1212/WNL.0b013e31829bfda4
   Schneider JA, 2003, NEUROLOGY, V60, P1082, DOI 10.1212/01.WNL.0000055863.87435.B2
   Schneider JA, 2009, J ALZHEIMERS DIS, V18, P691, DOI 10.3233/JAD-2009-1227
   Seo SW, 2012, NEUROBIOL AGING, V33, P1156, DOI 10.1016/j.neurobiolaging.2010.12.003
   Smith EE, 2012, LANCET NEUROL, V11, P272, DOI 10.1016/S1474-4422(11)70307-6
   Thomas AJ, 2003, J AFFECT DISORDERS, V76, P49, DOI 10.1016/S0165-0327(02)00064-2
   Thomas AJ, 2002, ANN NY ACAD SCI, V977, P333, DOI 10.1111/j.1749-6632.2002.tb04835.x
   Thong JYJ, 2013, J NEUROL NEUROSUR PS, V84, P1219, DOI 10.1136/jnnp-2013-305310
   Tullberg M, 2004, NEUROLOGY, V63, P246, DOI 10.1212/01.WNL.0000130530.55104.B5
   Vemuri P, 2015, BRAIN, V138, P761, DOI 10.1093/brain/awu393
   Wardlaw JM, 2013, LANCET NEUROL, V12, P822, DOI 10.1016/S1474-4422(13)70124-8
NR 48
TC 25
Z9 25
U1 0
U2 5
PU ELSEVIER SCIENCE BV
PI AMSTERDAM
PA PO BOX 211, 1000 AE AMSTERDAM, NETHERLANDS
SN 0925-4439
EI 0006-3002
J9 BBA-MOL BASIS DIS
JI Biochim. Biophys. Acta-Mol. Basis Dis.
PD MAY
PY 2016
VL 1862
IS 5
SI SI
BP 952
EP 956
DI 10.1016/j.bbadis.2015.09.013
PG 5
WC Biochemistry & Molecular Biology; Biophysics; Cell Biology
WE Science Citation Index Expanded (SCI-EXPANDED)
SC Biochemistry & Molecular Biology; Biophysics; Cell Biology
GA DK0NJ
UT WOS:000374609200012
PM 26408957
OA Bronze, Green Accepted
DA 2022-10-31
ER

PT J
AU Xia, MR
   Lin, QX
   Bi, YC
   He, Y
AF Xia, Mingrui
   Lin, Qixiang
   Bi, Yanchao
   He, Yong
TI Connectomic Insights into Topologically Centralized Network Edges and
   Relevant Motifs in the Human Brain
SO FRONTIERS IN HUMAN NEUROSCIENCE
LA English
DT Article
DE connectomics; diffusion MRI; hub; rich-club; motif; microstructure
ID RICH-CLUB ORGANIZATION; STATE FUNCTIONAL CONNECTIVITY; HUMAN
   CEREBRAL-CORTEX; COMPLEX NETWORKS; STRUCTURAL CONNECTIVITY; DIFFUSION
   MRI; WHITE-MATTER; ALZHEIMERS-DISEASE; CORTICAL NETWORKS; WATER
   DIFFUSION
AB White matter pm) tracts serve as important material substrates for information transfer across brain regions. However, the topological roles of WM tracts in global brain communications and their underlying microstructural basis remain poorly understood. Here, we employed diffusion magnetic resonance imaging and graph-theoretical approaches to identify the pivotal WM connections in human whole-brain networks and further investigated their wiring substrates (including WM microstructural organization and physical consumption) and topological contributions to the brain's network backbone. We found that the pivotal WM connections with highly topological-edge centrality were primarily distributed in several long-range cortico-cortical connections (including the corpus callosum, cingulum and inferior fronto-occipital fasciculus) and some projection tracts linking subcortical regions. These pivotal VVM connections exhibited high levels of microstructural organization indicated by diffusion measures (the fractional anisotropy, the mean diffusivity and the axial diffusivity) and greater physical consumption indicated by streamline lengths, and contributed significantly to the brain's hubs and the rich-club structure. Network motif analysis further revealed their heavy participations in the organization of communication blocks, especially in routes involving inter-hemispheric heterotopic and extremely remote intra-hemispheric systems. Computational simulation models indicated the sharp decrease of global network integrity when attacking these highly centralized edges. Together, our results demonstrated high building-cost consumption and substantial communication capacity contributions for pivotal WM connections, which deepens our understanding of the topological mechanisms that govern the organization of human connectomes.
C1 [He, Yong] Beijing Normal Univ, State Key Lab Cognit Neurosci & Learning, Beijing 100875, Peoples R China.
   Beijing Normal Univ, IDG McGovern Inst Brain Res, Beijing 100875, Peoples R China.
RP He, Y (通讯作者)，Beijing Normal Univ, State Key Lab Cognit Neurosci & Learning, Beijing 100875, Peoples R China.
EM yong.he@bnu.edu.cn
RI He, Yong/Q-5756-2018; Lin, Qixiang/GXG-3598-2022; He, Yong/C-2161-2009;
   Xia, Mingrui/J-3267-2019
OI Lin, Qixiang/0000-0002-1718-6855; Xia, Mingrui/0000-0003-4615-9132; He,
   Yong/0000-0002-7039-2850
FU National Key Basic Research Program of China [2013CB837300,
   2014CB846100]; Natural Science Foundation of China [81401479, 91432115,
   81225012, 31221003]; Beijing Natural Science Foundation
   [Z151100003915082]; CERS-China Equipment and Education Resources System
   [CERS-1-52]
FX We would like to thank Dr. Ruiwang Huang for kind help in the collection
   of MRI data. This work was supported by the National Key Basic Research
   Program of China (Grant Nos. 2013CB837300 and 2014CB846100), the Natural
   Science Foundation of China (Grant Nos. 81401479, 91432115, 81225012,
   and 31221003), the Beijing Natural Science Foundation (Grant No.
   Z151100003915082) and CERS-China Equipment and Education Resources
   System (Grant No CERS-1-52).
CR Alexander DC, 2010, NEUROIMAGE, V52, P1374, DOI 10.1016/j.neuroimage.2010.05.043
   Alexander-Bloch AF, 2013, CEREB CORTEX, V23, P127, DOI 10.1093/cercor/bhr388
   Assaf Y, 2005, NEUROIMAGE, V27, P48, DOI 10.1016/j.neuroimage.2005.03.042
   Assaf Y, 2004, MAGN RESON MED, V52, P965, DOI 10.1002/mrm.20274
   Assaf Y, 2008, MAGN RESON MED, V59, P1347, DOI 10.1002/mrm.21577
   Basser PJ, 1995, NMR BIOMED, V8, P333, DOI 10.1002/nbm.1940080707
   Beaulieu C, 2002, NMR BIOMED, V15, P435, DOI 10.1002/nbm.782
   Boguna M, 2009, NAT PHYS, V5, P74, DOI [10.1038/nphys1130, 10.1038/NPHYS1130]
   Buckner RL, 2009, J NEUROSCI, V29, P1860, DOI 10.1523/JNEUROSCI.5062-08.2009
   Bullmore ET, 2012, NAT REV NEUROSCI, V13, P336, DOI 10.1038/nrn3214
   Burgess N, 2002, NEURON, V35, P625, DOI 10.1016/S0896-6273(02)00830-9
   Cercignani M, 2006, MAGN RESON MED, V56, P803, DOI 10.1002/mrm.21003
   Collin G, 2014, CEREB CORTEX, V24, P2258, DOI 10.1093/cercor/bht064
   Costa LD, 2007, ADV PHYS, V56, P167, DOI 10.1080/00018730601170527
   Crossley NA, 2014, BRAIN, V137, P2382, DOI 10.1093/brain/awu132
   de Reus MA, 2014, PHILOS T R SOC B, V369, DOI 10.1098/rstb.2013.0527
   de Reus MA, 2013, J NEUROSCI, V33, P12929, DOI 10.1523/JNEUROSCI.1448-13.2013
   de Reus MA, 2013, NEUROIMAGE, V70, P402, DOI 10.1016/j.neuroimage.2012.12.066
   Deco G, 2014, J NEUROSCI, V34, P7910, DOI 10.1523/JNEUROSCI.4423-13.2014
   FREEMAN LC, 1977, SOCIOMETRY, V40, P35, DOI 10.2307/3033543
   Gazzaniga MS, 2000, BRAIN, V123, P1293, DOI 10.1093/brain/123.7.1293
   Girvan M, 2002, P NATL ACAD SCI USA, V99, P7821, DOI 10.1073/pnas.122653799
   Gong GL, 2009, CEREB CORTEX, V19, P524, DOI 10.1093/cercor/bhn102
   Greicius MD, 2009, CEREB CORTEX, V19, P72, DOI 10.1093/cercor/bhn059
   Hagmann P, 2008, PLOS BIOL, V6, P1479, DOI 10.1371/journal.pbio.0060159
   Harriger L, 2012, PLOS ONE, V7, DOI 10.1371/journal.pone.0046497
   He Y, 2008, J NEUROSCI, V28, P4756, DOI 10.1523/JNEUROSCI.0141-08.2008
   He Y, 2009, PLOS ONE, V4, DOI 10.1371/journal.pone.0005226
   Hiltunen T, 2014, J NEUROSCI, V34, P356, DOI 10.1523/JNEUROSCI.0276-13.2014
   Honey CJ, 2009, P NATL ACAD SCI USA, V106, P2035, DOI 10.1073/pnas.0811168106
   Jones DK, 2013, NEUROIMAGE, V73, P239, DOI 10.1016/j.neuroimage.2012.06.081
   Kaiser M, 2007, EUR J NEUROSCI, V25, P3185, DOI 10.1111/j.1460-9568.2007.05574.x
   Kaiser M, 2006, PLOS COMPUT BIOL, V2, P805, DOI 10.1371/journal.pcbi.0020095
   Kleinberg JM, 2000, NATURE, V406, P845, DOI 10.1038/35022643
   Kunimatsu J, 2010, J NEUROSCI, V30, P5108, DOI 10.1523/JNEUROSCI.0406-10.2010
   Latora V, 2001, PHYS REV LETT, V87, DOI 10.1103/PhysRevLett.87.198701
   Laughlin SB, 2003, SCIENCE, V301, P1870, DOI 10.1126/science.1089662
   Liang X, 2013, P NATL ACAD SCI USA, V110, P1929, DOI 10.1073/pnas.1214900110
   Lin QX, 2015, SCI DATA, V2, DOI 10.1038/sdata.2015.56
   Metzler-Baddeley C, 2012, J NEUROSCI, V32, P17612, DOI 10.1523/JNEUROSCI.3299-12.2012
   Milo R, 2002, SCIENCE, V298, P824, DOI 10.1126/science.298.5594.824
   Mori S, 1999, ANN NEUROL, V45, P265, DOI 10.1002/1531-8249(199902)45:2<265::AID-ANA21>3.0.CO;2-3
   Owen JP, 2015, NEUROIMAGE, V109, P402, DOI 10.1016/j.neuroimage.2015.01.007
   Packard MG, 2002, ANNU REV NEUROSCI, V25, P563, DOI 10.1146/annurev.neuro.25.112701.142937
   Raj A, 2012, NEURON, V73, P1204, DOI 10.1016/j.neuron.2011.12.040
   Simsek O, 2008, P NATL ACAD SCI USA, V105, P12758, DOI 10.1073/pnas.0800497105
   Sled JG, 2001, MAGNET RESON MED, V46, P923
   Song SK, 2002, NEUROIMAGE, V17, P1429, DOI 10.1006/nimg.2002.1267
   Sporns O, 2005, PLOS COMPUT BIOL, V1, P245, DOI 10.1371/journal.pcbi.0010042
   Sporns O, 2007, PLOS ONE, V2, DOI 10.1371/journal.pone.0001049
   Strogatz SH, 2001, NATURE, V410, P268, DOI 10.1038/35065725
   Tomasi D, 2013, P NATL ACAD SCI USA, V110, P13642, DOI 10.1073/pnas.1303346110
   Towlson EK, 2013, J NEUROSCI, V33, P6380, DOI 10.1523/JNEUROSCI.3784-12.2013
   Tzourio-Mazoyer N, 2002, NEUROIMAGE, V15, P273, DOI 10.1006/nimg.2001.0978
   Vaishnavi SN, 2010, P NATL ACAD SCI USA, V107, P17757, DOI 10.1073/pnas.1010459107
   van den Heuvel MP, 2013, TRENDS COGN SCI, V17, P683, DOI 10.1016/j.tics.2013.09.012
   van den Heuvel MP, 2012, P NATL ACAD SCI USA, V109, P11372, DOI 10.1073/pnas.1203593109
   van den Heuvel MP, 2011, J NEUROSCI, V31, P15775, DOI 10.1523/JNEUROSCI.3539-11.2011
   Vertes PE, 2012, P NATL ACAD SCI USA, V109, P5868, DOI 10.1073/pnas.1111738109
   Wang JH, 2015, FRONT HUM NEUROSCI, V9, DOI 10.3389/fnhum.2015.00458
   Wedeen VJ, 2008, NEUROIMAGE, V41, P1267, DOI 10.1016/j.neuroimage.2008.03.036
   Xia MR, 2013, PLOS ONE, V8, DOI 10.1371/journal.pone.0068910
   Zalesky A, 2014, P NATL ACAD SCI USA, V111, P10341, DOI 10.1073/pnas.1400181111
   Zalesky A, 2010, NEUROIMAGE, V50, P970, DOI 10.1016/j.neuroimage.2009.12.027
NR 64
TC 5
Z9 5
U1 0
U2 15
PU FRONTIERS MEDIA SA
PI LAUSANNE
PA AVENUE DU TRIBUNAL FEDERAL 34, LAUSANNE, CH-1015, SWITZERLAND
SN 1662-5161
J9 FRONT HUM NEUROSCI
JI Front. Hum. Neurosci.
PD APR 19
PY 2016
VL 10
AR 158
PG 16
WC Neurosciences; Psychology
WE Science Citation Index Expanded (SCI-EXPANDED)
SC Neurosciences & Neurology; Psychology
GA DJ6UZ
UT WOS:000374350000001
PM 27148015
OA Green Published, gold
DA 2022-10-31
ER

PT J
AU Huang, X
   Zhang, Q
   Hu, PH
   Zhong, YL
   Zhang, Y
   Wei, R
   Xu, TT
   Shao, Y
AF Huang, Xin
   Zhang, Qiang
   Hu, Pei-Hong
   Zhong, Yu-Lin
   Zhang, Ying
   Wei, Rong
   Xu, Ting-Ting
   Shao, Yi
CA Oculopathy Fmri Study Grp
TI White and Gray Matter Volume Changes and Correlation with Visual Evoked
   Potential in Patients with Optic Neuritis: A Voxel-Based Morphometry
   Study
SO MEDICAL SCIENCE MONITOR
LA English
DT Article
DE Evoked Potentials, Visual; Functional Neuroimaging; Optic Neuritis;
   Particulate Matter
ID INFERIOR FRONTAL GYRUS; NEUROMYELITIS-OPTICA; ALZHEIMERS-DISEASE;
   MULTIFOCAL VEP; FUNCTIONAL MRI; BRAIN-FUNCTION; CORTEX; FMRI;
   MODULATION; DIAGNOSIS
AB Background: The aim of this study was to investigate potential morphological alterations of gray and white matter in patients with optic neuritis (ON) and their relationship with behavioral performance, using voxel-based morphometry (VBM).
   Material/Methods: Twelve (4 males, 8 females) patients with ON and 12 (4 males, 8 females) age-, sex-, and education-matched healthy controls (HCs) underwent magnetic resonance imaging (MRI). Imaging data were analyzed using two-sample t tests to identify group differences in gray and white matter volume (GMV, WMV). Correlation analysis was used to explore relationships between observed GMV and WMV of different areas and visual evoked potential (VEP) in ON.
   Results: Compared with HCs, ON patients had: significantly decreased GMV in the left postcentral gyrus, left inferior frontal gyrus, left anterior cingulate, left and right middle frontal gyrus, and right inferior parietal lobule; decreased WMV in the left middle frontal gyrus, right superior frontal gyrus, left precentral gyrus and right inferior parietal lobule; and increased WMV in the left fusiform gyrus and left inferior parietal lobule. VEP latency of the right eye in ON correlated positively with WMV signal value of the left fusiform gyrus (r=0.726, p=0.008), and negatively with GMV signal value of the right inferior parietal lobule (r=-0.611, p=0.035). Duration of ON correlated negatively with WMV signal value of the right superior frontal gyrus (r=-0.662, p=0.019), while best-corrected visual acuity (VA) of the right eye correlated negatively with WMV signal value of the left middle frontal gyrus (r=-0.704, p=0.011).
   Conclusions: These results suggest significant brain involvement in ON, which may reflect the underlying pathologic mechanism. Correlational results demonstrate that VEP in ON is closely associated with WMV and GMV atrophy in many brain regions.
C1 [Huang, Xin; Zhang, Qiang; Hu, Pei-Hong; Zhong, Yu-Lin; Zhang, Ying; Wei, Rong; Xu, Ting-Ting; Shao, Yi] Nanchang Univ, Dept Ophthalmol, Affiliated Hosp 1, Jiangxi Prov Clin Ophthalmol Inst, Nanchang, Jiangxi, Peoples R China.
   [Huang, Xin; Zhang, Qiang; Hu, Pei-Hong; Zhong, Yu-Lin; Zhang, Ying; Wei, Rong; Xu, Ting-Ting; Shao, Yi; Oculopathy Fmri Study Grp] Nanchang Univ, Dept Ophthalmol, Affiliated Hosp 1, Oculopathy Res Ctr, Nanchang, Jiangxi, Peoples R China.
   [Huang, Xin] First Peoples Hosp Jiujiang City, Dept Ophthalmol, Jiujiang, Jiangxi, Peoples R China.
RP Shao, Y (通讯作者)，Nanchang Univ, Dept Ophthalmol, Affiliated Hosp 1, Jiangxi Prov Clin Ophthalmol Inst, Nanchang, Jiangxi, Peoples R China.; Shao, Y (通讯作者)，Nanchang Univ, Dept Ophthalmol, Affiliated Hosp 1, Oculopathy Res Ctr, Nanchang, Jiangxi, Peoples R China.
EM freebee99@163.com
OI Li, Haijun/0000-0001-6631-123X
CR Alshowaeir D, 2015, CLIN NEUROPHYSIOL, V126, P1617, DOI 10.1016/j.clinph.2014.11.010
   Andersson T, 1995, Electromyogr Clin Neurophysiol, V35, P77
   Ashburner J, 2000, NEUROIMAGE, V11, P805, DOI 10.1006/nimg.2000.0582
   Audoin B, 2006, BRAIN, V129, P1031, DOI 10.1093/brain/awl039
   Blanc F, 2012, PLOS ONE, V7, DOI 10.1371/journal.pone.0033878
   Buckner RL, 2008, ANN NY ACAD SCI, V1124, P1, DOI 10.1196/annals.1440.011
   Chanson JB, 2013, EUR J NEUROL, V20, P361, DOI 10.1111/j.1468-1331.2012.03867.x
   Droby A, 2016, BRIT J OPHTHALMOL, V100, P484, DOI 10.1136/bjophthalmol-2014-306015
   Duan YY, 2014, ACTA RADIOL, V55, P589, DOI 10.1177/0284185113501815
   Goto M, 2013, NEURORADIOLOGY, V55, P869, DOI 10.1007/s00234-013-1193-2
   Grelotti DJ, 2005, NEUROPSYCHOLOGIA, V43, P373, DOI 10.1016/j.neuropsychologia.2004.06.015
   Heinrichs-Graham E, 2014, CEREB CORTEX, V24, P2669, DOI 10.1093/cercor/bht121
   Hood DC, 2000, INVEST OPHTH VIS SCI, V41, P4032
   Hoorbakht H, 2012, OPEN OPHTHALMOL J, V6, P65, DOI 10.2174/1874364101206010065
   Humbert IA, 2010, J ALZHEIMERS DIS, V19, P1185, DOI 10.3233/JAD-2010-1316
   Jayarajan RN, 2015, J CAN ACAD CHILD ADO, V24, P84
   Klistorner A, 2008, ANN NEUROL, V64, P715, DOI 10.1002/ana.21474
   Kotz SA, 2002, NEUROIMAGE, V17, P1761, DOI 10.1006/nimg.2002.1316
   Kreifelts B, 2013, FRONT HUM NEUROSCI, V7, DOI 10.3389/fnhum.2013.00648
   Langwinska-Wosko E, 2012, MED SCI MONITOR, V18, pCS82, DOI 10.12659/MSM.883473
   Li M, 2011, BRIT J RADIOL, V84, P304, DOI 10.1259/bjr/93494520
   Liang PP, 2011, CLIN NEUROPHYSIOL, V122, P121, DOI 10.1016/j.clinph.2010.05.026
   Liu Y, 2011, EUR J RADIOL, V80, P407, DOI 10.1016/j.ejrad.2010.05.002
   Mangun GR, 1998, HUM BRAIN MAPP, V6, P383, DOI 10.1002/(SICI)1097-0193(1998)6:5/6<383::AID-HBM10>3.3.CO;2-Q
   Marshall TR, 2015, J NEUROSCI, V35, P1638, DOI 10.1523/JNEUROSCI.3116-14.2015
   Quan MN, 2013, SCHIZOPHR RES, V145, P1, DOI 10.1016/j.schres.2012.11.028
   Raichle ME, 2001, P NATL ACAD SCI USA, V98, P676, DOI 10.1073/pnas.98.2.676
   Samuraki M, 2015, J ALZHEIMERS DIS, V48, P517, DOI 10.3233/JAD-150274
   Shamay-Tsoory SG, 2009, BRAIN, V132, P617, DOI 10.1093/brain/awn279
   Tafazoli S, 2013, J PSYCHIATR RES, V47, P505, DOI 10.1016/j.jpsychires.2012.11.011
   van der Walt A, 2013, PLOS ONE, V8, DOI 10.1371/journal.pone.0083825
   Wilhelm H, 2015, DTSCH ARZTEBL INT, V112, P616, DOI 10.3238/arztebl.2015.0616
   Williams AL, 2013, INVEST OPHTH VIS SCI, V54, P5880, DOI 10.1167/iovs.13-11776
   Wu GF, 2015, INVEST OPHTH VIS SCI, V56, P2541, DOI 10.1167/iovs.14-16315
   Zhuang Y, 2015, PLOS ONE, V10, DOI 10.1371/journal.pone.0130524
   Zlatkina V, 2010, J COMP NEUROL, V518, P3701, DOI 10.1002/cne.22418
NR 36
TC 21
Z9 23
U1 3
U2 16
PU INT SCIENTIFIC LITERATURE, INC
PI SMITHTOWN
PA 361 FOREST LANE, SMITHTOWN, NY 11787 USA
SN 1643-3750
J9 MED SCI MONITOR
JI Med. Sci. Monitor
PD APR 5
PY 2016
VL 22
BP 1115
EP 1123
AR 897837
DI 10.12659/MSM.897837
PG 9
WC Medicine, Research & Experimental
WE Science Citation Index Expanded (SCI-EXPANDED)
SC Research & Experimental Medicine
GA DI6JB
UT WOS:000373603900001
PM 27045330
OA Green Published
DA 2022-10-31
ER

PT J
AU Spartano, NL
   Himali, JJ
   Beiser, AS
   Lewis, GD
   DeCarli, C
   Vasan, RS
   Seshadri, S
AF Spartano, Nicole L.
   Himali, Jayandra J.
   Beiser, Alexa S.
   Lewis, Gregory D.
   DeCarli, Charles
   Vasan, Ramachandran S.
   Seshadri, Sudha
TI Midlife exercise blood pressure, heart rate, and fitness relate to brain
   volume 2 decades later
SO NEUROLOGY
LA English
DT Article
ID WHITE-MATTER HYPERINTENSITIES; CARDIORESPIRATORY FITNESS; ARTERIAL
   STIFFNESS; CARDIOVASCULAR-DISEASE; COGNITIVE FUNCTION;
   ALZHEIMER-DISEASE; PHYSICAL-FITNESS; ASSOCIATION; RISK; MEN
AB Objective:To determine whether poor cardiovascular (CV) fitness and exaggerated exercise blood pressure (BP) and heart rate (HR) were associated with worse brain morphology in later life.Methods:Framingham Offspring participants (n = 1,094, 53.9% female) free from dementia and CV disease (CVD) underwent an exercise treadmill test at a mean age of 40 9 years. A second treadmill test and MRI scans of the brain were administered 2 decades later at mean age of 58 8 years.Results:Poor CV fitness and greater diastolic BP and HR response to exercise at baseline were associated with a smaller total cerebral brain volume (TCBV) almost 2 decades later (all p < 0.05) in multivariable adjusted models; the effect of 1 SD lower fitness was equivalent to approximately 1 additional year of brain aging in individuals free of CVD. In participants with prehypertension or hypertension at baseline, exercise systolic BP was also associated with smaller TCBV (p < 0.05).Conclusion:Our results suggest that lower CV fitness and exaggerated exercise BP and HR responses in middle-aged adults are associated with smaller brain volume nearly 2 decades later. Promotion of midlife CV fitness may be an important step towards ensuring healthy brain aging.
C1 [Spartano, Nicole L.; Vasan, Ramachandran S.] Boston Univ, Sch Med, Sect Prevent Med & Epidemiol, Boston, MA 02215 USA.
   [Spartano, Nicole L.] Boston Univ, Sch Med, Whitaker Cardiovasc Inst, Boston, MA 02215 USA.
   [Himali, Jayandra J.; Beiser, Alexa S.; Seshadri, Sudha] Boston Univ, Sch Med, Dept Neurol, Boston, MA 02215 USA.
   [Spartano, Nicole L.; Himali, Jayandra J.; Beiser, Alexa S.; Vasan, Ramachandran S.; Seshadri, Sudha] Boston Univ, Sch Publ Hlth, Framingham Heart Study, Boston, MA 02215 USA.
   [Beiser, Alexa S.] Boston Univ, Sch Publ Hlth, Dept Biostat, Boston, MA 02215 USA.
   [Vasan, Ramachandran S.] Boston Univ, Sch Publ Hlth, Dept Epidemiol, Boston, MA 02215 USA.
   [Lewis, Gregory D.] Harvard Univ, Med Sch, Massachusetts Gen Hosp, Div Cardiol, Cambridge, MA 02138 USA.
   [Lewis, Gregory D.] Harvard Univ, Med Sch, Massachusetts Gen Hosp, Pulm & Crit Care Unit, Cambridge, MA 02138 USA.
   [Lewis, Gregory D.] Broad Inst MIT & Harvard, Cambridge, MA USA.
   [DeCarli, Charles] Univ Calif Davis, Dept Neurol, Davis, CA USA.
   [DeCarli, Charles] Univ Calif Davis, Ctr Neurosci, Davis, CA USA.
RP Spartano, NL (通讯作者)，Boston Univ, Sch Med, Sect Prevent Med & Epidemiol, Boston, MA 02215 USA.; Spartano, NL (通讯作者)，Boston Univ, Sch Med, Whitaker Cardiovasc Inst, Boston, MA 02215 USA.; Spartano, NL (通讯作者)，Boston Univ, Sch Publ Hlth, Framingham Heart Study, Boston, MA 02215 USA.
EM spartano@bu.edu
RI DeCarli, Charles/B-5541-2009; Ramachandran, Vasan/Y-2527-2019; Spartano,
   Nicole/Y-3344-2018
OI Ramachandran, Vasan/0000-0001-7357-5970; Spartano,
   Nicole/0000-0002-0724-8629; /0000-0003-1391-9481; Seshadri,
   Sudha/0000-0001-6135-2622; Beiser, Alexa/0000-0001-8551-7778
FU Framingham Heart Study's National Heart, Lung and Blood Institute
   [HHSN268201500001I]; NIH [R01-AG047645, R01-AG008122, R01-NS017950,
   T32-HL07224]; American Heart Association [15GPSGC24800006]; NATIONAL
   HEART, LUNG, AND BLOOD INSTITUTE [T32HL007224, R01HL131029] Funding
   Source: NIH RePORTER; NATIONAL INSTITUTE OF NEUROLOGICAL DISORDERS AND
   STROKE [R01NS017950] Funding Source: NIH RePORTER; NATIONAL INSTITUTE ON
   AGING [R01AG054076, R01AG008122, P30AG010129, R01AG047645, R01AG042292]
   Funding Source: NIH RePORTER
FX Supported by the Framingham Heart Study's National Heart, Lung and Blood
   Institute contract (HHSN268201500001I) with additional support from the
   following NIH grants (R01-AG047645, R01-AG008122, R01-NS017950,
   T32-HL07224) and an American Heart Association award (15GPSGC24800006).
CR BRUCE RA, 1973, AM HEART J, V85, P546, DOI 10.1016/0002-8703(73)90502-4
   Burns JM, 2008, NEUROLOGY, V71, P210, DOI 10.1212/01.wnl.0000317094.86209.cb
   Colcombe S, 2003, PSYCHOL SCI, V14, P125, DOI 10.1111/1467-9280.t01-1-01430
   DAWBER TR, 1951, AM J PUBLIC HEALTH, V41, P279
   Debette S, 2011, NEUROLOGY, V77, P461, DOI 10.1212/WNL.0b013e318227b227
   Debette S, 2010, BRIT MED J, V341, DOI 10.1136/bmj.c3666
   DeCarli C, 2005, NEUROBIOL AGING, V26, P491, DOI 10.1016/j.neurobiolaging.2004.05.004
   DeCarli C, 1999, STROKE, V30, P529, DOI 10.1161/01.STR.30.3.529
   DECARLI C, 1992, J COMPUT ASSIST TOMO, V16, P274, DOI 10.1097/00004728-199203000-00018
   den Heijer T, 2003, NEUROBIOL AGING, V24, P307, DOI 10.1016/S0197-4580(02)00088-X
   Erickson KI, 2011, P NATL ACAD SCI USA, V108, P3017, DOI 10.1073/pnas.1015950108
   FLETCHER GF, 1990, CIRCULATION, V82, P2286, DOI 10.1161/01.CIR.82.6.2286
   Gorelick PB, 2011, STROKE, V42, P2672, DOI 10.1161/STR.0b013e3182299496
   GOTTDIENER JS, 1990, ANN INTERN MED, V112, P161, DOI 10.7326/0003-4819-112-3-161
   Hara A, 2012, HYPERTENSION, V59, P22, DOI 10.1161/HYPERTENSIONAHA.111.174938
   Harris P, 2008, NEUROIMAGE, V43, P489, DOI 10.1016/j.neuroimage.2008.07.007
   Hotting K, 2013, NEUROSCI BIOBEHAV R, V37, P2243, DOI 10.1016/j.neubiorev.2013.04.005
   Jennings JR, 2012, J HUM HYPERTENS, V26, P295, DOI 10.1038/jhh.2011.31
   KANNEL WB, 1979, AM J EPIDEMIOL, V110, P281, DOI 10.1093/oxfordjournals.aje.a112813
   Kokkinos P, 2006, AM J HYPERTENS, V19, P251, DOI 10.1016/j.amjhyper.2005.07.021
   LAUER MS, 1995, AM J CARDIOL, V76, P952, DOI 10.1016/S0002-9149(99)80268-9
   Lewis GD, 2008, AM J CARDIOL, V101, P1614, DOI 10.1016/j.amjcard.2008.01.046
   Lista I, 2010, CELL MOL NEUROBIOL, V30, P493, DOI 10.1007/s10571-009-9488-x
   Mitchell GF, 2011, BRAIN, V134, P3398, DOI 10.1093/brain/awr253
   Mundal R, 1997, J HYPERTENS, V15, P245, DOI 10.1097/00004872-199715030-00005
   Nauman J, 2012, PLOS ONE, V7, DOI 10.1371/journal.pone.0045021
   Poels MMF, 2012, STROKE, V43, P2637, DOI 10.1161/STROKEAHA.111.642264
   Quan HL, 2014, AM J HYPERTENS, V27, P65, DOI 10.1093/ajh/hpt161
   ROGERS RL, 1990, J AM GERIATR SOC, V38, P123, DOI 10.1111/j.1532-5415.1990.tb03472.x
   Sen A, 2012, NEURODEGENER DIS, V10, P135, DOI 10.1159/000334760
   Sheffield LT, 1975, EXERCISE TESTING TRA, P35
   Singh JP, 1999, CIRCULATION, V99
   Teipel SJ, 2013, MED CLIN N AM, V97, P399, DOI 10.1016/j.mcna.2012.12.013
   Thanassoulis G, 2012, CIRCULATION, V125, P2836, DOI 10.1161/CIRCULATIONAHA.111.063933
   Tsao CW, 2013, NEUROLOGY, V81, P984, DOI 10.1212/WNL.0b013e3182a43e1c
   Vidoni ED, 2012, NEUROBIOL AGING, V33, P1624, DOI 10.1016/j.neurobiolaging.2011.03.016
   Wolfson L, 2013, J GERONTOL A-BIOL, V68, P1387, DOI 10.1093/gerona/glt072
   Zhu N, 2015, NEUROLOGY, V84, P2347, DOI 10.1212/WNL.0000000000001658
   Zhu N, 2014, NEUROLOGY, V82, P1339, DOI 10.1212/WNL.0000000000000310
NR 39
TC 20
Z9 20
U1 1
U2 18
PU LIPPINCOTT WILLIAMS & WILKINS
PI PHILADELPHIA
PA TWO COMMERCE SQ, 2001 MARKET ST, PHILADELPHIA, PA 19103 USA
SN 0028-3878
EI 1526-632X
J9 NEUROLOGY
JI Neurology
PD APR 5
PY 2016
VL 86
IS 14
BP 1313
EP 1319
DI 10.1212/WNL.0000000000002415
PG 7
WC Clinical Neurology
WE Science Citation Index Expanded (SCI-EXPANDED)
SC Neurosciences & Neurology
GA DI1YE
UT WOS:000373292100008
PM 26865519
OA Green Published
DA 2022-10-31
ER

PT J
AU Allali, G
   Annweiler, C
   Predovane, D
   Bherer, L
   Beauchet, O
AF Allali, Gilles
   Annweiler, Cedric
   Predovane, David
   Bherer, Louis
   Beauchet, Olivier
TI Brain volume changes in gait control in patients with mild cognitive
   impairment compared to cognitively healthy individuals; GAIT study
   results
SO EXPERIMENTAL GERONTOLOGY
LA English
DT Article
DE Motor imagery; Gait control; Aging; Mild cognitive impairment;
   Neuroimaging; Timed up and go
ID SMALL VESSEL DISEASE; OLDER-ADULTS; MOTOR IMAGERY; SPATIAL NAVIGATION;
   HIPPOCAMPAL VOLUME; ALZHEIMERS-DISEASE; VARIABILITY; GO; SEGMENTATION;
   ASSOCIATION
AB Background: Differences in brain structures involved in gait control between normal and pathological aging are still matter of debate. This study aims to compare the regional and global brain volume patterns associated with gait performances assessed with Timed Up and Go test (TUG) between cognitively healthy individuals (CHI) and patients with mild cognitive impairment (MCI).
   Material and methods: A total of 171 (80 CHI, 25 with amnestic MCI [a-MCI] and 66 with non-amnestic MCI [na-MCI]) participants (70.2 +/- 4.0 years; 37% female) consecutively realized (rTUG) and imagined (iTUG) the TUG. rTUG measures the time needed to rise from a chair, walk 3 m, turn around and return to a seated position and iTUG represents the validated imagined version of the TUG. Global and regional brain volumes were quantified from three-dimensional T1-weighted MRI using a semi-automated software.
   Results: Linear regression models show that increased rTUG (i.e. worse performance) was associated with lower total white matter, total gray matter, left and right hippocampal volume in patients with na-MCI (P < 0.045), and with lower right hippocampal volume in CHI (P=0.013). Increased iTUG was associated with lower gray matter and left premotor cortex volumes in patients with na-MCI (P < 0.05).
   Conclusions: The findings showed different patterns of brain volume reduction associated with increased rTUG and iTUG between CHI and MCI patients, except for the right hippocampal volume which was smaller in both groups. (C) 2015 Published by Elsevier Inc.
C1 [Allali, Gilles] Yeshiva Univ, Albert Einstein Coll Med, Div Cognit & Motor Aging, Dept Neurol, Bronx, NY USA.
   [Allali, Gilles] Univ Hosp Geneva, Dept Neurol, Geneva, Switzerland.
   [Allali, Gilles] Univ Geneva, CH-1211 Geneva 4, Switzerland.
   [Annweiler, Cedric] Angers Univ Hosp, Dept Neurosci, Div Geriatr Med, UPRES EA 4638,UNAM, Angers, France.
   [Annweiler, Cedric] Univ Western Ontario, Schulich Sch Med & Dent, Dept Med Biophys, Robarts Res Inst, London, ON, Canada.
   [Predovane, David] Univ Quebec, Dept Psychol, Montreal, PQ H3C 3P8, Canada.
   [Predovane, David] Inst Univ Geriatr Montreal, Res Ctr, Montreal, PQ, Canada.
   [Predovane, David; Bherer, Louis] Concordia Univ, PERFORM Ctr, Montreal, PQ, Canada.
   [Beauchet, Olivier] McGill Univ, Sir Mortimer B Davis Jewish Gen Hosp, Div Geriatr Med, Dept Med, Montreal, PQ, Canada.
   [Beauchet, Olivier] McGill Univ, Lady Davis Inst Med Res, Montreal, PQ, Canada.
   [Beauchet, Olivier] McGill Univ, Fac Med, Montreal, PQ, Canada.
   [Beauchet, Olivier] McGill Integrated Univ Hlth Network, Ctr Excellence Aging & Chron Dis, Montreal, PQ, Canada.
RP Allali, G (通讯作者)，Yeshiva Univ, Albert Einstein Coll Med, 1165 Morris Pk Ave,Room 420, Bronx, NY 10461 USA.
EM gilles.allali@einstein.yu.edu
RI Beauchet, Olivier/AAP-8108-2020; Predovan, David/AAX-3049-2020; Allali,
   Gilles/D-1500-2009; Predovan, David/AAI-9383-2021
OI Predovan, David/0000-0002-1524-3262; Allali, Gilles/0000-0002-4455-6719;
   Predovan, David/0000-0002-1524-3262; Annweiler,
   Cedric/0000-0002-7199-8109
FU French Ministry of Health (Projet Hospitalier de Recherche Clinique
   national) [2009-A00533-54]; Geneva University Hospitals; Resnick
   Gerontology Center, Albert Einstein College of Medicine, Yeshiva
   University
FX The study was financially supported by the French Ministry of Health
   (Projet Hospitalier de Recherche Clinique national no. 2009-A00533-54).
   G Allali is supported by a grant from the Geneva University Hospitals
   and the Resnick Gerontology Center, Albert Einstein College of Medicine,
   Yeshiva University. The funding sources have no involvement in study
   design; in the collection, analysis and interpretation of data; in the
   writing of the report; and in the decision to submit the article for
   publication.
CR Allali G, 2012, EUR NEUROL, V67, P116, DOI 10.1159/000334394
   Allali G, 2014, J GERONTOL A-BIOL, V69, P1389, DOI 10.1093/gerona/glt207
   Annweiler C, 2015, EXP GERONTOL, V63, P41, DOI 10.1016/j.exger.2015.01.049
   Annweiler C, 2014, EXP GERONTOL, V57, P256, DOI 10.1016/j.exger.2014.06.015
   Beauchet O., 2015, AGE, V37, P9755
   Beauchet O, 2015, EXP GERONTOL, V61, P98, DOI 10.1016/j.exger.2014.11.002
   Beauchet O, 2014, J NEUROENG REHABIL, V11, DOI 10.1186/1743-0003-11-66
   Beauchet O, 2014, BRAIN TOPOGR, V27, P293, DOI 10.1007/s10548-013-0293-y
   Beauchet O, 2010, J NEUROL SCI, V294, P102, DOI 10.1016/j.jns.2010.03.021
   Berthoz A, 1997, PHILOS T R SOC B, V352, P1437, DOI 10.1098/rstb.1997.0130
   Blumen HM, 2014, HUM BRAIN MAPP, V35, P4090, DOI 10.1002/hbm.22461
   Burns JM, 2005, ARCH NEUROL-CHICAGO, V62, P1870, DOI 10.1001/archneur.62.12.1870
   Cummings JL, 2013, MED CLIN N AM, V97, P363, DOI 10.1016/j.mcna.2013.01.001
   Dale AM, 1999, NEUROIMAGE, V9, P179, DOI 10.1006/nimg.1998.0395
   de Laat KF, 2012, NEUROIMAGE, V59, P1478, DOI 10.1016/j.neuroimage.2011.08.005
   de Laat KF, 2010, STROKE, V41, P1652, DOI 10.1161/STROKEAHA.110.583229
   DECETY J, 1991, BEHAV BRAIN RES, V42, P1, DOI 10.1016/S0166-4328(05)80033-6
   Decety J, 1996, BEHAV BRAIN RES, V77, P45, DOI 10.1016/0166-4328(95)00225-1
   DECETY J, 1994, NATURE, V371, P600, DOI 10.1038/371600a0
   Ekstrom AD, 2003, NATURE, V425, P184, DOI 10.1038/nature01964
   Fischl B, 2004, NEUROIMAGE, V23, pS69, DOI 10.1016/j.neuroimage.2004.07.016
   Fischl B, 2002, NEURON, V33, P341, DOI 10.1016/S0896-6273(02)00569-X
   FOLSTEIN MF, 1975, J PSYCHIAT RES, V12, P189, DOI 10.1016/0022-3956(75)90026-6
   Gainotti G, 2014, J ALZHEIMERS DIS, V38, P481, DOI 10.3233/JAD-130881
   Guillot A, 2009, HUM BRAIN MAPP, V30, P2157, DOI 10.1002/hbm.20658
   Holtzer R, 2014, J GERONTOL A-BIOL, V69, P1375, DOI 10.1093/gerona/glu052
   Iaria G, 2014, HIPPOCAMPUS, V24, P1364, DOI 10.1002/hipo.22317
   Igloi K, 2010, P NATL ACAD SCI USA, V107, P14466, DOI 10.1073/pnas.1004243107
   Jacobs HIL, 2013, HUM BRAIN MAPP, V34, P77, DOI 10.1002/hbm.21412
   Jeannerod M, 1995, CURR OPIN NEUROBIOL, V5, P727, DOI 10.1016/0959-4388(95)80099-9
   Lallart E, 2012, PSYCHIAT RES, V198, P366, DOI 10.1016/j.psychres.2011.12.013
   Maguire EA, 2000, P NATL ACAD SCI USA, V97, P4398, DOI 10.1073/pnas.070039597
   Maguire EA, 2006, BRAIN, V129, P2894, DOI 10.1093/brain/awl286
   Malouin F, 2010, ARCH PHYS MED REHAB, V91, P1122, DOI 10.1016/j.apmr.2010.03.007
   Mirelman A, 2014, J AM GERIATR SOC, V62, P673, DOI 10.1111/jgs.12734
   Nedelska Z, 2012, P NATL ACAD SCI USA, V109, P2590, DOI 10.1073/pnas.1121588109
   Olazaran J, 2013, J ALZHEIMERS DIS, V33, P495, DOI 10.3233/JAD-2012-121207
   PODSIADLO D, 1991, J AM GERIATR SOC, V39, P142, DOI 10.1111/j.1532-5415.1991.tb01616.x
   Rosano C, 2007, NEUROEPIDEMIOLOGY, V29, P193, DOI 10.1159/000111582
   Rosso AL, 2014, GAIT POSTURE, V40, P225, DOI 10.1016/j.gaitpost.2014.03.192
   Shimada H, 2013, GAIT POSTURE, V38, P203, DOI 10.1016/j.gaitpost.2012.11.008
   Snijders AH, 2011, BRAIN, V134, P59, DOI 10.1093/brain/awq324
   van der Meulen M, 2014, HUM BRAIN MAPP, V35, P455, DOI 10.1002/hbm.22192
   Verghese J, 2002, NEW ENGL J MED, V347, P1761, DOI 10.1056/NEJMoa020441
   Verghese J, 2008, J AM GERIATR SOC, V56, P1244, DOI 10.1111/j.1532-5415.2008.01758.x
   Winblad B, 2004, J INTERN MED, V256, P240, DOI 10.1111/j.1365-2796.2004.01380.x
   Yaguez L, 1999, BEHAV BRAIN RES, V102, P115, DOI 10.1016/S0166-4328(99)00005-4
   Zimmerman ME, 2009, BRAIN RES, V1291, P73, DOI 10.1016/j.brainres.2009.07.043
NR 48
TC 28
Z9 28
U1 0
U2 15
PU PERGAMON-ELSEVIER SCIENCE LTD
PI OXFORD
PA THE BOULEVARD, LANGFORD LANE, KIDLINGTON, OXFORD OX5 1GB, ENGLAND
SN 0531-5565
EI 1873-6815
J9 EXP GERONTOL
JI Exp. Gerontol.
PD APR
PY 2016
VL 76
BP 72
EP 79
DI 10.1016/j.exger.2015.12.007
PG 8
WC Geriatrics & Gerontology
WE Science Citation Index Expanded (SCI-EXPANDED)
SC Geriatrics & Gerontology
GA DF4XQ
UT WOS:000371355200010
PM 26705916
DA 2022-10-31
ER

PT J
AU Cui, ZX
   Xia, ZC
   Su, MM
   Shu, H
   Gong, GL
AF Cui, Zaixu
   Xia, Zhichao
   Su, Mengmeng
   Shu, Hua
   Gong, Gaolang
TI Disrupted white matter connectivity underlying developmental dyslexia: A
   machine learning approach
SO HUMAN BRAIN MAPPING
LA English
DT Article
DE developmental dyslexia; machine learning; white-matter connectivity;
   magnetic resonance imaging; classification
ID FUNCTIONAL CONNECTIVITY; READING-DISABILITY; BRAIN CONNECTIVITY;
   ALZHEIMERS-DISEASE; NEURAL SYSTEMS; WHOLE-BRAIN; CHINESE; DIFFUSION;
   DEFICIT; CHILDREN
AB Developmental dyslexia has been hypothesized to result from multiple causes and exhibit multiple manifestations, implying a distributed multidimensional effect on human brain. The disruption of specific white-matter (WM) tracts/regions has been observed in dyslexic children. However, it remains unknown if developmental dyslexia affects the human brain WM in a multidimensional manner. Being a natural tool for evaluating this hypothesis, the multivariate machine learning approach was applied in this study to compare 28 school-aged dyslexic children with 33 age-matched controls. Structural magnetic resonance imaging (MRI) and diffusion tensor imaging were acquired to extract five multitype WM features at a regional level: white matter volume, fractional anisotropy, mean diffusivity, axial diffusivity, and radial diffusivity. A linear support vector machine (LSVM) classifier achieved an accuracy of 83.61% using these MRI features to distinguish dyslexic children from controls. Notably, the most discriminative features that contributed to the classification were primarily associated with WM regions within the putative reading network/system (e.g., the superior longitudinal fasciculus, inferior fronto-occipital fasciculus, thalamocortical projections, and corpus callosum), the limbic system (e.g., the cingulum and fornix), and the motor system (e.g., the cerebellar peduncle, corona radiata, and corticospinal tract). These results were well replicated using a logistic regression classifier. These findings provided direct evidence supporting a multidimensional effect of developmental dyslexia on WM connectivity of human brain, and highlighted the involvement of WM tracts/regions beyond the well-recognized reading system in dyslexia. Finally, the discriminating results demonstrated a potential of WM neuroimaging features as imaging markers for identifying dyslexic individuals. Hum Brain Mapp 37:1443-1458, 2016. (c) 2016 Wiley Periodicals, Inc.
C1 [Shu, Hua; Gong, Gaolang] Beijing Normal Univ, State Key Lab Cognit Neurosci & Learning, Beijing 100875, Peoples R China.
   Beijing Normal Univ, IDG McGovern Inst Brain Res, Beijing 100875, Peoples R China.
RP Shu, H; Gong, GL (通讯作者)，Beijing Normal Univ, State Key Lab Cognit Neurosci & Learning, Beijing 100875, Peoples R China.
EM shuhua@bnu.edu.cn; gaolang.gong@bnu.edu.cn
OI Xia, Zhichao/0000-0001-7948-4105; Cui, Zaixu/0000-0003-4385-8106
FU 973 program [2014CB846103, 2013CB837300]; National Science Foundation of
   China [81322021, 31271082, 81271649]; 863 program [2015AA020912];
   Beijing Municipal Science & Technology Commission [Z151100003915117,
   Z151100003915122]; Specialized Research Fund for the Doctoral Program of
   Higher Education, China [20130003110002]; Fundamental Research Funds for
   the Central Universities
FX Contract grant sponsor: the 973 program; Contract grant numbers:
   2014CB846103, 2013CB837300; Contract grant sponsor: the National Science
   Foundation of China; Contract grant numbers: 81322021, 31271082,
   81271649; Contract grant sponsor: the 863 program; Contract grant
   number: 2015AA020912; Contract grant sponsor: the Beijing Municipal
   Science & Technology Commission; Contract grant numbers:
   Z151100003915117, Z151100003915122; Contract grant sponsor: the
   Specialized Research Fund for the Doctoral Program of Higher Education,
   China; Contract grant number: 20130003110002; Contract grant sponsor:
   the Fundamental Research Funds for the Central Universities.
CR Abe O, 2008, NEUROBIOL AGING, V29, P102, DOI 10.1016/j.neurobiolaging.2006.09.003
   Anderson JS, 2011, BRAIN, V134, P3739, DOI 10.1093/brain/awr263
   Ashburner J, 2005, NEUROIMAGE, V26, P839, DOI 10.1016/j.neuroimage.2005.02.018
   Beaulieu C, 2005, NEUROIMAGE, V25, P1266, DOI 10.1016/j.neuroimage.2004.12.053
   Beaulieu C, 2002, NMR BIOMED, V15, P435, DOI 10.1002/nbm.782
   Ben-Shachar M, 2007, CURR OPIN NEUROBIOL, V17, P258, DOI 10.1016/j.conb.2007.03.006
   Boets B, 2013, SCIENCE, V342, P1251, DOI 10.1126/science.1244333
   Burges CJC, 1998, DATA MIN KNOWL DISC, V2, P121, DOI 10.1023/A:1009715923555
   Casanova MF, 2005, J CHILD NEUROL, V20, P842, DOI 10.1177/08830738050200101401
   Chang CC, 2011, ACM T INTEL SYST TEC, V2, DOI 10.1145/1961189.1961199
   Chen XF, 2002, COGNITIVE NEUROSCIENCE STUDIES OF THE CHINESE LANGUAGE, P175
   Cherkassky V, 1997, IEEE Trans Neural Netw, V8, P1564, DOI 10.1109/TNN.1997.641482
   Cui ZX, 2013, FRONT HUM NEUROSCI, V7, DOI 10.3389/fnhum.2013.00042
   Dai ZJ, 2012, NEUROIMAGE, V59, P2187, DOI 10.1016/j.neuroimage.2011.10.003
   Davatzikos C, 2004, NEUROIMAGE, V23, P17, DOI 10.1016/j.neuroimage.2004.05.010
   Deutsch GK, 2005, CORTEX, V41, P354, DOI 10.1016/S0010-9452(08)70272-7
   Dosenbach NUF, 2010, SCIENCE, V329, P1358, DOI 10.1126/science.1194144
   Douet V, 2015, FRONT AGING NEUROSCI, V6, DOI 10.3389/fnagi.2014.00343
   DUFFY FH, 1980, ANN NEUROL, V7, P421, DOI 10.1002/ana.410070506
   Ecker C, 2010, J NEUROSCI, V30, P10612, DOI 10.1523/JNEUROSCI.5413-09.2010
   Eckert MA, 2003, BRAIN, V126, P482, DOI 10.1093/brain/awg026
   El-Baz A, 2008, INT J COMPUT ASS RAD, V3, P181, DOI 10.1007/s11548-008-0210-0
   Farris EA, 2011, NEUROCASE, V17, P425, DOI 10.1080/13554794.2010.532141
   Fawcett T, 2006, PATTERN RECOGN LETT, V27, P861, DOI 10.1016/j.patrec.2005.10.010
   Fernandez VG, 2013, CEREBELLUM, V12, P906, DOI 10.1007/s12311-013-0504-9
   Finn ES, 2014, BIOL PSYCHIAT, V76, P397, DOI 10.1016/j.biopsych.2013.08.031
   Frye RE, 2008, NEUROREPORT, V19, P1627, DOI 10.1097/WNR.0b013e328314b8ee
   Frye RE, 2011, HUM BRAIN MAPP, V32, P1220, DOI 10.1002/hbm.21103
   Gabrieli JDE, 2009, SCIENCE, V325, P280, DOI 10.1126/science.1171999
   GALABURDA AM, 1985, ANN NEUROL, V18, P222, DOI 10.1002/ana.410180210
   Gong YX., 1994, CHIN J CLIN PSYCHOL, V2, P1, DOI [10.16128/j.cnki.1005-3611.1994.01.001, DOI 10.16128/J.CNKI.1005-3611.1994.01.001]
   Gullick MM, 2015, DEV COGN NEUROS-NETH, V13, P68, DOI 10.1016/j.dcn.2015.05.002
   Hahn T, 2015, JAMA PSYCHIAT, V72, P68, DOI 10.1001/jamapsychiatry.2014.1741
   Haynes JD, 2006, NAT REV NEUROSCI, V7, P523, DOI 10.1038/nrn1931
   He QH, 2013, J NEUROSCI, V33, P12835, DOI 10.1523/JNEUROSCI.0449-13.2013
   Ho CSH, 2006, J CHILD LANG, V33, P145, DOI 10.1017/S0305000905007154
   Hoeft F, 2007, BEHAV NEUROSCI, V121, P602, DOI 10.1037/0735-7044.121.3.602
   Hoeft F, 2011, P NATL ACAD SCI USA, V108, P361, DOI 10.1073/pnas.1008950108
   Horwitz B, 1998, P NATL ACAD SCI USA, V95, P8939, DOI 10.1073/pnas.95.15.8939
   Hu W, 2010, BRAIN, V133, P1694, DOI 10.1093/brain/awq106
   Hugenschmidt CE, 2008, CEREB CORTEX, V18, P433, DOI 10.1093/cercor/bhm080
   Hulme C, 2007, J EXP CHILD PSYCHOL, V96, P150, DOI 10.1016/j.jecp.2006.09.002
   HUMPHREYS P, 1990, ANN NEUROL, V28, P727, DOI 10.1002/ana.410280602
   Jin Y, 2015, HUM BRAIN M IN PRESS
   Jobard G, 2003, NEUROIMAGE, V20, P693, DOI 10.1016/S1053-8119(03)00343-4
   Kibby MY, 2008, J CHILD NEUROL, V23, P368, DOI 10.1177/0883073807309235
   Klingberg T, 2000, NEURON, V25, P493, DOI 10.1016/S0896-6273(00)80911-3
   Koyama MS, 2013, PLOS ONE, V8, DOI 10.1371/journal.pone.0055454
   Krafnick AJ, 2014, J NEUROSCI, V34, P901, DOI 10.1523/JNEUROSCI.2092-13.2013
   Kurth F., 2010, VBM8 TOOLBOX MANUAL
   Landerl K, 2013, J CHILD PSYCHOL PSYC, V54, P686, DOI 10.1111/jcpp.12029
   Lei L, 2011, J CHILD PSYCHOL PSYC, V52, P212, DOI 10.1111/j.1469-7610.2010.02311.x
   Li F, 2014, HUM BRAIN MAPP, V35, P2643, DOI 10.1002/hbm.22357
   Li H, 2012, J RES READ, V35, P287, DOI 10.1111/j.1467-9817.2010.01460.x
   Li H, 2009, J EXP CHILD PSYCHOL, V103, P135, DOI 10.1016/j.jecp.2009.02.001
   Li JP, 2012, NEUROSCI BIOBEHAV R, V36, P757, DOI 10.1016/j.neubiorev.2011.12.001
   Liu F, 2014, NEUROIMAGE, V84, P466, DOI 10.1016/j.neuroimage.2013.09.015
   Liu L, 2013, NEUROPSYCHOLOGIA, V51, P1169, DOI 10.1016/j.neuropsychologia.2013.03.010
   Maughan B, 2009, J CHILD PSYCHOL PSYC, V50, P893, DOI 10.1111/j.1469-7610.2009.02079.x
   McGrath LM, 2011, J CHILD PSYCHOL PSYC, V52, P547, DOI 10.1111/j.1469-7610.2010.02346.x
   Mori S, 2008, NEUROIMAGE, V40, P570, DOI 10.1016/j.neuroimage.2007.12.035
   Mourao-Miranda J, 2005, NEUROIMAGE, V28, P980, DOI 10.1016/j.neuroimage.2005.06.070
   MURRAY EA, 1989, EXP BRAIN RES, V74, P173
   Myers CA, 2014, PSYCHOL SCI, V25, P1870, DOI 10.1177/0956797614544511
   Nicolson RI, 2001, TRENDS NEUROSCI, V24, P508, DOI 10.1016/S0166-2236(00)01896-8
   Nicolson RI, 2007, TRENDS NEUROSCI, V30, P135, DOI 10.1016/j.tins.2007.02.003
   Niogi SN, 2006, NEUROPSYCHOLOGIA, V44, P2178, DOI 10.1016/j.neuropsychologia.2006.01.011
   OLDFIELD RC, 1971, NEUROPSYCHOLOGIA, V9, P97, DOI 10.1016/0028-3932(71)90067-4
   Paulesu E, 1996, BRAIN, V119, P143, DOI 10.1093/brain/119.1.143
   Paz-Alonso PM, 2013, J NEUROSCI, V33, P5017, DOI 10.1523/JNEUROSCI.3459-12.2013
   Pennington BF, 2006, COGNITION, V101, P385, DOI 10.1016/j.cognition.2006.04.008
   Pennington BF, 2012, J ABNORM PSYCHOL, V121, P212, DOI 10.1037/a0025823
   Pennington BF, 2009, ANNU REV PSYCHOL, V60, P283, DOI 10.1146/annurev.psych.60.110707.163548
   Pereira Francisco, 2009, Neuroimage, V45, pS199, DOI 10.1016/j.neuroimage.2008.11.007
   Pernet CR, 2009, BMC NEUROSCI, V10
   Peterson RL, 2012, LANCET, V379, P1997, DOI 10.1016/S0140-6736(12)60198-6
   Poelmans G, 2011, MOL PSYCHIATR, V16, P365, DOI 10.1038/mp.2010.105
   Pugh KR, 2000, MENT RETARD DEV D R, V6, P207, DOI 10.1002/1098-2779(2000)6:3<207::AID-MRDD8>3.0.CO;2-P
   Radua J, 2011, PSYCHOL MED, V41, P1539, DOI 10.1017/S0033291710002187
   Raven J, 1998, COURT JH MANUAL RAVE, V12
   Richlan F, 2014, FRONT HUM NEUROSCI, V8, DOI 10.3389/fnhum.2014.00347
   Richlan F, 2011, NEUROIMAGE, V56, P1735, DOI 10.1016/j.neuroimage.2011.02.040
   Rimrodt SL, 2010, CORTEX, V46, P739, DOI 10.1016/j.cortex.2009.07.008
   Rollins NK, 2009, RADIOLOGY, V251, P882, DOI 10.1148/radiol.2513080884
   Ross A, 2003, PATTERN RECOGN LETT, V24, P2115, DOI 10.1016/S0167-8655(03)00079-5
   Scerri TS, 2012, PLOS ONE, V7, DOI 10.1371/journal.pone.0050321
   Schurz M, 2015, CEREB CORTEX, V25, P3502, DOI 10.1093/cercor/bhu184
   Shaywitz SE, 2003, BIOL PSYCHIAT, V54, P25, DOI 10.1016/S0006-3223(02)01836-X
   Shaywitz SE, 2005, BIOL PSYCHIAT, V57, P1301, DOI 10.1016/j.biopsych.2005.01.043
   SHAYWITZ SE, 1990, JAMA-J AM MED ASSOC, V264, P998, DOI 10.1001/jama.264.8.998
   Shaywitz SE, 1999, PEDIATRICS, V104, P1351, DOI 10.1542/peds.104.6.1351
   Shu H, 2006, J EDUC PSYCHOL, V98, P122, DOI 10.1037/0022-0663.98.1.122
   Shu H, 2003, CHILD DEV, V74, P27, DOI 10.1111/1467-8624.00519
   Silani G, 2005, BRAIN, V128, P2453, DOI 10.1093/brain/awh579
   Siok WT, 2008, P NATL ACAD SCI USA, V105, P5561, DOI 10.1073/pnas.0801750105
   Siok WT, 2004, NATURE, V431, P71, DOI 10.1038/nature02865
   Stanberry LI, 2006, MAGN RESON IMAGING, V24, P217, DOI 10.1016/j.mri.2005.12.006
   Steinbrink C, 2008, NEUROPSYCHOLOGIA, V46, P3170, DOI 10.1016/j.neuropsychologia.2008.07.015
   Stoodley CJ, 2011, CORTEX, V47, P101, DOI 10.1016/j.cortex.2009.10.005
   Tan LH, 2005, HUM BRAIN MAPP, V25, P83, DOI 10.1002/hbm.20134
   Tanaka H, 2011, PSYCHOL SCI, V22, P1442, DOI 10.1177/0956797611419521
   Travis KE, 2015, HUM BRAIN MAPP, V36, P1536, DOI 10.1002/hbm.22721
   Turkeltaub PE, 2002, NEUROIMAGE, V16, P765, DOI 10.1006/nimg.2002.1131
   Ullman MT, 2004, COGNITION, V92, P231, DOI 10.1016/j.cognition.2003.10.008
   van der Mark S, 2011, NEUROIMAGE, V54, P2426, DOI 10.1016/j.neuroimage.2010.10.002
   Vandermosten M, 2012, NEUROSCI BIOBEHAV R, V36, P1532, DOI 10.1016/j.neubiorev.2012.04.002
   Vandermosten M, 2012, BRAIN, V135, P935, DOI 10.1093/brain/awr363
   Vandermosten M, 2010, P NATL ACAD SCI USA, V107, P10389, DOI 10.1073/pnas.0912858107
   WAGNER RK, 1987, PSYCHOL BULL, V101, P192, DOI 10.1037/0033-2909.101.2.192
   Wandell BA, 2013, CURR OPIN NEUROBIOL, V23, P261, DOI 10.1016/j.conb.2012.12.005
   Wee CY, 2011, NEUROIMAGE, V54, P1812, DOI 10.1016/j.neuroimage.2010.10.026
   Whelan R, 2014, NATURE, V512, P185, DOI 10.1038/nature13402
   Willcutt EG, 2010, CORTEX, V46, P1345, DOI 10.1016/j.cortex.2010.06.009
   Winston GP, 2013, EPILEPSIA, V54, P1143, DOI 10.1111/epi.12193
   Wolf RC, 2010, NEUROPSYCHOLOGIA, V48, P309, DOI 10.1016/j.neuropsychologia.2009.09.020
   Xue J, 2013, J PSYCHOLINGUIST RES, V42, P433, DOI 10.1007/s10936-012-9228-0
   Yeatman JD, 2012, P NATL ACAD SCI USA, V109, pE3045, DOI 10.1073/pnas.1206792109
   Zeng LL, 2012, BRAIN, V135, P1498, DOI 10.1093/brain/aws059
   Zhang YJ, 2012, J CHILD PSYCHOL PSYC, V53, P874, DOI 10.1111/j.1469-7610.2012.02528.x
   张承芬, 1998, [心理学报, Acta Psychologica Sinica], V30, P50
NR 120
TC 104
Z9 105
U1 3
U2 78
PU WILEY
PI HOBOKEN
PA 111 RIVER ST, HOBOKEN 07030-5774, NJ USA
SN 1065-9471
EI 1097-0193
J9 HUM BRAIN MAPP
JI Hum. Brain Mapp.
PD APR
PY 2016
VL 37
IS 4
BP 1443
EP 1458
DI 10.1002/hbm.23112
PG 16
WC Neurosciences; Neuroimaging; Radiology, Nuclear Medicine & Medical
   Imaging
WE Science Citation Index Expanded (SCI-EXPANDED)
SC Neurosciences & Neurology; Radiology, Nuclear Medicine & Medical Imaging
GA DG7XH
UT WOS:000372296500012
PM 26787263
OA Green Published
DA 2022-10-31
ER

PT J
AU Felsky, D
   De Jager, PL
   Schneider, JA
   Arfanakis, K
   Fleischman, DA
   Arvanitakis, Z
   Honer, WG
   Pouget, JG
   Mizrahi, R
   Pollock, BG
   Kennedy, JL
   Bennett, DA
   Voineskos, AN
AF Felsky, Daniel
   De Jager, Philip L.
   Schneider, Julie A.
   Arfanakis, Konstantinos
   Fleischman, Debra A.
   Arvanitakis, Zoe
   Honer, William G.
   Pouget, Jennie G.
   Mizrahi, Romina
   Pollock, Bruce G.
   Kennedy, James L.
   Bennett, David A.
   Voineskos, Aristotle N.
CA Alzheimer's Dis Neuroimaging Initi
TI Cerebrovascular and microglial states are not altered by functional
   neuroinflammatory gene variant
SO JOURNAL OF CEREBRAL BLOOD FLOW AND METABOLISM
LA English
DT Article
DE Microglia; Alzheimer's; MRI; genetics; risk factors; inflammation; white
   matter disease
ID PERIPHERAL BENZODIAZEPINE-RECEPTOR; PROTEIN 18 KDA; WHITE-MATTER
   HYPERINTENSITIES; NEUROIMAGING INITIATIVE ADNI; ALZHEIMERS-DISEASE;
   IN-VIVO; MULTIPLE-SCLEROSIS; OLDER PERSONS; AGING PROJECT; RUSH MEMORY
AB The translocator protein, a microglial-expressed marker of neuroinflammation, has been implicated in Alzheimer's disease, which is characterized by alterations in vascular and inflammatory states. A TSPO variant, rs6971, determines binding affinity of exogenous radioligands in vivo; however, the effect of these altered binding characteristics on inflammatory and cerebrovascular biomarkers has not been assessed. In 2345 living subjects (Alzheimer's Disease Neuroimaging Initiative, n = 1330) and postmortem brain samples (Religious Orders Study and Memory and Aging Project, n = 1015), we analyzed effects of rs6971 on white matter hyperintensisites, cerebral infarcts, circulating inflammatory biomarkers, amyloid angiopathy, and microglial activation. We found that rs6971 does not alter translocator protein in a way that impacts cerebrovascular and inflammatory states known to be affected in dementia.
C1 [Felsky, Daniel; Pouget, Jennie G.; Mizrahi, Romina; Pollock, Bruce G.; Kennedy, James L.; Voineskos, Aristotle N.] Univ Toronto, Dept Psychiat, Campbell Family Mental Hlth Inst, Ctr Addict & Mental Hlth, Toronto, ON, Canada.
   [Felsky, Daniel; Pouget, Jennie G.; Mizrahi, Romina; Pollock, Bruce G.; Kennedy, James L.; Voineskos, Aristotle N.] Univ Toronto, Inst Med Sci, Kings Coll Circle, Toronto, ON, Canada.
   [De Jager, Philip L.] Brigham & Womens Hosp, Dept Neurol, Program Translat NeuroPsychiat Genom, 75 Francis St, Boston, MA 02115 USA.
   [De Jager, Philip L.] Harvard Univ, Sch Med, Boston, MA USA.
   [De Jager, Philip L.] Broad Inst, Program Med & Populat Genet, Cambridge, MA USA.
   [Schneider, Julie A.; Arfanakis, Konstantinos; Fleischman, Debra A.; Arvanitakis, Zoe; Bennett, David A.] Rush Univ, Med Ctr, Rush Alzheimers Dis Ctr, Chicago, IL 60612 USA.
   [Arfanakis, Konstantinos] IIT, Dept Biomed Engn, Chicago, IL 60616 USA.
   [Fleischman, Debra A.; Arvanitakis, Zoe; Bennett, David A.] Rush Univ, Dept Neurol Sci, Med Ctr, Chicago, IL 60612 USA.
   [Fleischman, Debra A.] Rush Univ, Dept Behav Sci, Med Ctr, Chicago, IL 60612 USA.
   [Honer, William G.] Univ British Columbia, BC Mental Hlth & Addict Res Inst, Vancouver, BC V5Z 1M9, Canada.
RP Voineskos, AN (通讯作者)，Ctr Addict & Mental Hlth, Kimel Family Translat Imaging Genet Lab, Res Imaging Ctr, Campbell Family Mental Hlth Inst, 250 Coll St, Toronto, ON M5T 1R8, Canada.
EM aristotle.voineskos@camh.ca
RI Voineskos, Aristotle/J-5014-2013; Kennedy, James Lowery/AAZ-6947-2020;
   Arfanakis, Konstantinos/AAN-3148-2021
OI Kennedy, James Lowery/0000-0002-8733-3806; Arfanakis,
   Konstantinos/0000-0001-9705-597X; Felsky, Daniel/0000-0003-1831-9848;
   Voineskos, Aristotle/0000-0003-0156-0395; Mizrahi,
   Romina/0000-0001-6667-7928
FU Alzheimer's Disease Neuroimaging Initiative (ADNI) (National Institutes
   of Health) [U01 AG024904]; DOD ADNI (Department of Defense)
   [W81XWH-12-2-0012]; National Institute on Aging; National Institute of
   Biomedical Imaging and Bioengineering; Canadian Institutes of Health
   Research; National Institutes of Health (NIH) [U01AG024904, P30AG10161,
   R01AG15819, R01AG17917, R01AG30146, R01NS084965, R01MH099167,
   R01MH102324]; Department of Defense (DOD) [W81XWH-12-2-0012]; Illinois
   Department of Public Health; Translational Genomics Research Institute;
   NATIONAL INSTITUTE OF MENTAL HEALTH [R01MH102324, R01MH099167] Funding
   Source: NIH RePORTER; NATIONAL INSTITUTE OF NEUROLOGICAL DISORDERS AND
   STROKE [R01NS084965] Funding Source: NIH RePORTER; NATIONAL INSTITUTE ON
   AGING [RF1AG015819, R01AG017917, P30AG010161] Funding Source: NIH
   RePORTER
FX Data collection and sharing for this project was funded by the
   Alzheimer's Disease Neuroimaging Initiative (ADNI) (National Institutes
   of Health Grant U01 AG024904) and DOD ADNI (Department of Defense award
   number W81XWH-12-2-0012). ADNI is funded by the National Institute on
   Aging, the National Institute of Biomedical Imaging and Bioengineering,
   and through generous contributions from the following: AbbVie,
   Alzheimer's Association; Alzheimer's Drug Discovery Foundation; Araclon
   Biotech; BioClinica, Inc.; Biogen; Bristol-Myers Squibb Company;
   CereSpir, Inc.; Eisai Inc.; Elan Pharmaceuticals, Inc.; Eli Lilly and
   Company; EuroImmun; F. Hoffmann-La Roche Ltd and its affiliated company
   Genentech, Inc.; Fujirebio; GE Healthcare; IXICO Ltd.; Janssen Alzheimer
   Immunotherapy Research & Development, LLC.; Johnson & Johnson
   Pharmaceutical Research & Development LLC.; Lumosity; Lundbeck; Merck &
   Co., Inc.; Meso Scale Diagnostics, LLC.; NeuroRx Research; Neurotrack
   Technologies; Novartis Pharmaceuticals Corporation; Pfizer Inc.; Piramal
   Imaging; Servier; Takeda Pharmaceutical Company; and Transition
   Therapeutics. The Canadian Institutes of Health Research is providing
   funds to support ADNI clinical sites in Canada. Private sector
   contributions are facilitated by the Foundation for the National
   Institutes of Health (www.fnih.org). The grantee organization is the
   Northern California Institute for Research and Education, and the study
   is coordinated by the Alzheimer's Disease Cooperative Study at the
   University of California, San Diego. ADNI data are disseminated by the
   Laboratory for Neuro Imaging at the University of Southern California.
   This study was supported by the National Institutes of Health (NIH)
   grants U01AG024904, P30AG10161, R01AG15819, R01AG17917, R01AG30146,
   R01NS084965, R01MH099167 and R01MH102324, the Department of Defense
   (DOD) award number W81XWH-12-2-0012, the Illinois Department of Public
   Health, and the Translational Genomics Research Institute.
CR AKIYAMA H, 1994, TOHOKU J EXP MED, V174, P295, DOI 10.1620/tjem.174.295
   Arfanakis K, 2013, PLOS ONE, V8, DOI 10.1371/journal.pone.0073107
   Arvanitakis Z, 2011, STROKE, V42, P722, DOI 10.1161/STROKEAHA.110.595082
   Arvanitakis Z, 2011, ANN NEUROL, V69, P320, DOI 10.1002/ana.22112
   Bagasra O, 1995, P NATL ACAD SCI USA, V92, P12041, DOI 10.1073/pnas.92.26.12041
   Banati RB, 2000, BRAIN, V123, P2321, DOI 10.1093/brain/123.11.2321
   Barron AM, 2013, J NEUROSCI, V33, P8891, DOI 10.1523/JNEUROSCI.1350-13.2013
   Bennett DA, 2005, NEUROEPIDEMIOLOGY, V25, P163, DOI 10.1159/000087446
   Bennett DA, 2006, NEUROEPIDEMIOLOGY, V27, P169, DOI 10.1159/000096129
   Bennett DA, 2012, CURR ALZHEIMER RES, V9, P646
   Bennett DA, 2012, CURR ALZHEIMER RES, V9, P628
   BOX GEP, 1964, J ROY STAT SOC B, V26, P211, DOI 10.1111/j.2517-6161.1964.tb00553.x
   Bradshaw EM, 2013, NAT NEUROSCI, V16, P848, DOI 10.1038/nn.3435
   Brickman AM, 2013, CURR NEUROL NEUROSCI, V13, DOI 10.1007/s11910-013-0415-7
   Cagnin A, 2001, LANCET, V358, P461, DOI 10.1016/S0140-6736(01)05625-2
   Casserly I, 2004, LANCET, V363, P1139, DOI 10.1016/S0140-6736(04)15900-X
   Chakrabarty P, 2011, MOL NEURODEGENER, V6, DOI 10.1186/1750-1326-6-16
   Chen MK, 2008, PHARMACOL THERAPEUT, V118, P1, DOI 10.1016/j.pharmthera.2007.12.004
   Chibnik LB, 2011, ANN NEUROL, V69, P560, DOI 10.1002/ana.22277
   Colasanti A, 2014, J NUCL MED, V55, P1112, DOI 10.2967/jnumed.113.135129
   de la Torre JC, 2002, STROKE, V33, P1152, DOI 10.1161/01.STR.0000014421.15948.67
   DeCarli C, 1996, JMRI-J MAGN RESON IM, V6, P519, DOI 10.1002/jmri.1880060316
   DeCarli C, 1999, STROKE, V30, P529, DOI 10.1161/01.STR.30.3.529
   DeCarli C., 2013, 4 TISSUE SEGMENTATIO
   DeCarli C, 2013, MRI INFARCT ASSESSME
   del Zoppo G, 2000, BRAIN PATHOL, V10, P95
   Dimitrova-Shumkovska J, 2013, LIPID METABOLISM
   Fan Z, 2015, J NUCL MED, V56, P707, DOI 10.2967/jnumed.114.149443
   Farkas E, 2001, PROG NEUROBIOL, V64, P575, DOI 10.1016/S0301-0082(00)00068-X
   Ferzaz B, 2002, J PHARMACOL EXP THER, V301, P1067, DOI 10.1124/jpet.301.3.1067
   Fleischman DA, 2014, BRAIN STRUCT FUNCT, V219, P2029, DOI 10.1007/s00429-013-0622-7
   Frankola KA, 2011, CNS NEUROL DISORD-DR, V10, P391
   Girard C, 2008, P NATL ACAD SCI USA, V105, P20505, DOI 10.1073/pnas.0811201106
   Glass CK, 2010, CELL, V140, P918, DOI 10.1016/j.cell.2010.02.016
   Goldmann T, 2013, CLIN DEV IMMUNOL, DOI 10.1155/2013/208093
   Greenberg SA, 2004, STROKE, V35, P2616, DOI 10.1161/01.str.0000143224.36527.44
   Harberts E, 2013, J NEUROIMMUNE PHARM, V8, P51, DOI 10.1007/s11481-012-9397-5
   Heneka MT, 2010, J NEURAL TRANSM, V117, P919, DOI 10.1007/s00702-010-0438-z
   Hommet C, 2014, DEMENT GERIATR COGN, V37, P1, DOI 10.1159/000354363
   Iadecola C, 2001, CURR OPIN NEUROL, V14, P89, DOI 10.1097/00019052-200102000-00014
   Jack CR, 2008, J MAGN RESON IMAGING, V27, P685, DOI 10.1002/jmri.21049
   Karlstetter M, 2014, J NEUROINFLAMM, V11, DOI 10.1186/1742-2094-11-3
   Korkhov VM, 2010, STRUCTURE, V18, P677, DOI 10.1016/j.str.2010.03.001
   Kreisl WC, 2013, BRAIN, V136, P2228, DOI 10.1093/brain/awt145
   Kummer MP, 2012, J NEUROSCI, V32, P17824, DOI 10.1523/JNEUROSCI.1504-12.2012
   Kummer MP, 2011, NEURON, V71, P833, DOI 10.1016/j.neuron.2011.07.001
   Leaver KR, 2012, ACS CHEM NEUROSCI, V3, P114, DOI 10.1021/cn200099e
   Lin R, 2014, AGING CELL, V13, P507, DOI 10.1111/acel.12200
   Mantovani A, 2013, J PATHOL, V229, P176, DOI 10.1002/path.4133
   Rubio-Perez JM, 2012, SCI WORLD J, DOI 10.1100/2012/756357
   Mizrahi R, 2012, J CEREBR BLOOD F MET, V32, P968, DOI 10.1038/jcbfm.2012.46
   Morohaku K, 2014, ENDOCRINOLOGY, V155, P89, DOI 10.1210/en.2013-1556
   Murail S, 2008, BBA-BIOMEMBRANES, V1778, P1375, DOI 10.1016/j.bbamem.2008.03.012
   Negash S, 2011, CURR ALZHEIMER RES, V8, P336, DOI 10.2174/156720511795745302
   Oh U, 2011, J NEUROIMMUNE PHARM, V6, P354, DOI 10.1007/s11481-010-9243-6
   Olmos G, 2014, MEDIAT INFLAMM, V2014, DOI 10.1155/2014/861231
   Owen DR, 2012, J CEREBR BLOOD F MET, V32, P1, DOI 10.1038/jcbfm.2011.147
   Pantoni L, 2010, LANCET NEUROL, V9, P689, DOI 10.1016/S1474-4422(10)70104-6
   Papadopoulos V, 1997, STEROIDS, V62, P21, DOI 10.1016/S0039-128X(96)00154-7
   Perry VH, 2007, NAT REV IMMUNOL, V7, P161, DOI 10.1038/nri2015
   Petersen RC, 2010, NEUROLOGY, V74, P201, DOI 10.1212/WNL.0b013e3181cb3e25
   Prinz M, 2011, NAT NEUROSCI, V14, P1227, DOI 10.1038/nn.2923
   ROYSTON P, 1995, APPL STAT-J ROY ST C, V44, P547, DOI 10.2307/2986146
   Ryu JK, 2005, NEUROBIOL DIS, V20, P550, DOI 10.1016/j.nbd.2005.04.010
   Saijo K, 2011, NAT REV IMMUNOL, V11, P775, DOI 10.1038/nri3086
   Saykin AJ, 2010, ALZHEIMERS DEMENT, V6, P265, DOI 10.1016/j.jalz.2010.03.013
   Schneider JA, 2003, NEUROLOGY, V60, P1082, DOI 10.1212/01.WNL.0000055863.87435.B2
   Schneider JA, 2007, NEUROLOGY, V69, P2197, DOI 10.1212/01.wnl.0000271090.28148.24
   Schwarz C, 2009, LECT NOTES COMPUT SC, V5636, P239, DOI 10.1007/978-3-642-02498-6_20
   Soontornniyomkij V, 2010, BRAIN PATHOL, V20, P459, DOI 10.1111/j.1750-3639.2009.00322.x
   Stocco DM, 2014, ENDOCRINOLOGY, V155, P6, DOI 10.1210/en.2013-2041
   Suter OC, 2002, STROKE, V33, P1986, DOI 10.1161/01.STR.0000024523.82311.77
   Swardfager W, 2010, BIOL PSYCHIAT, V68, P930, DOI 10.1016/j.biopsych.2010.06.012
   Takano A, 2013, EJNMMI RES, V3, DOI 10.1186/2191-219X-3-30
   Taylor JMW, 2014, CLIN SCI, V127, P603, DOI 10.1042/CS20140047
   Tu LN, 2014, J BIOL CHEM, V289, P27444, DOI 10.1074/jbc.M114.578286
   van Rooden S, 2014, RADIOLOGY, V270, P205, DOI 10.1148/radiol.13130743
   Veenman L, 2007, CURR PHARM DESIGN, V13, P2385
   Veiga S, 2005, J NEUROSCI RES, V80, P129, DOI 10.1002/jnr.20430
   Venneti S, 2006, PROG NEUROBIOL, V80, P308, DOI 10.1016/j.pneurobio.2006.10.002
   Vermeer SE, 2003, NEW ENGL J MED, V348, P1215, DOI 10.1056/NEJMoa022066
   Viswanathan A, 2011, ANN NEUROL, V70, P871, DOI 10.1002/ana.22516
   Yasuno F, 2012, PSYCHIAT RES-NEUROIM, V203, P67, DOI 10.1016/j.pscychresns.2011.08.013
   Yoshita M, 2006, NEUROLOGY, V67, P2192, DOI 10.1212/01.wnl.0000249119.95747.1f
   Yoshita Mitsuhiro, 2005, Top Magn Reson Imaging, V16, P399, DOI 10.1097/01.rmr.0000245456.98029.a8
   Zacharaki EI, 2008, LECT NOTES COMPUT SC, V5241, P620, DOI 10.1007/978-3-540-85988-8_74
NR 86
TC 6
Z9 6
U1 0
U2 5
PU SAGE PUBLICATIONS INC
PI THOUSAND OAKS
PA 2455 TELLER RD, THOUSAND OAKS, CA 91320 USA
SN 0271-678X
EI 1559-7016
J9 J CEREBR BLOOD F MET
JI J. Cereb. Blood Flow Metab.
PD APR
PY 2016
VL 36
IS 4
BP 819
EP 830
DI 10.1177/0271678X15626719
PG 12
WC Endocrinology & Metabolism; Hematology; Neurosciences
WE Science Citation Index Expanded (SCI-EXPANDED)
SC Endocrinology & Metabolism; Hematology; Neurosciences & Neurology
GA DI2VA
UT WOS:000373355900015
PM 26762507
OA Green Published, Bronze
DA 2022-10-31
ER

PT J
AU Helms, G
AF Helms, Gunther
TI Segmentation of human brain using structural MRI
SO MAGNETIC RESONANCE MATERIALS IN PHYSICS BIOLOGY AND MEDICINE
LA English
DT Review
DE Brain; Segmentation; MRI; Morphometry; Cortical thickness
ID WHITE-MATTER LESIONS; MULTIPLE-SCLEROSIS; ALZHEIMERS-DISEASE; AUTOMATIC
   SEGMENTATION; UNIFIED SEGMENTATION; TISSUE SEGMENTATION; IMAGE
   SEGMENTATION; CORTICAL THICKNESS; RELAXATION RATES; CEREBRAL-CORTEX
AB Segmentation of human brain using structural MRI is a key step of processing in imaging neuroscience. The methods have undergone a rapid development in the past two decades and are now widely available. This non-technical review aims at providing an overview and basic understanding of the most common software. Starting with the basis of structural MRI contrast in brain and imaging protocols, the concepts of voxel-based and surface-based segmentation are discussed. Special emphasis is given to the typical contrast features and morphological constraints of cortical and sub-cortical grey matter. In addition to the use for voxel-based morphometry, basic applications in quantitative MRI, cortical thickness estimations, and atrophy measurements as well as assignment of cortical regions and deep brain nuclei are briefly discussed. Finally, some fields for clinical applications are given.
C1 [Helms, Gunther] Univ Lund Hosp, Med Radiat Phys, Barngatan 2B, S-22185 Lund, Sweden.
RP Helms, G (通讯作者)，Univ Lund Hosp, Med Radiat Phys, Barngatan 2B, S-22185 Lund, Sweden.
EM gunther.helms@med.lu.se
RI Helms, Gunther/A-9114-2010
OI Helms, Gunther/0000-0002-1371-5123
FU Swedish Research Council
FX The author is supported by the Swedish Research Council.
CR Ahlgren A, 2014, MAGN RESON MATER PHY, V27, P551, DOI 10.1007/s10334-014-0439-2
   Alfano B, 1997, MAGNET RESON MED, V37, P84, DOI 10.1002/mrm.1910370113
   Ashburner J, 1997, NEUROIMAGE, V6, P209, DOI 10.1006/nimg.1997.0290
   Ashburner J, 2005, NEUROIMAGE, V26, P839, DOI 10.1016/j.neuroimage.2005.02.018
   Ashburner J, 2012, NEUROIMAGE, V62, P791, DOI 10.1016/j.neuroimage.2011.10.025
   Bauer S, 2013, PHYS MED BIOL, V58, pR97, DOI 10.1088/0031-9155/58/13/R97
   Bazin PL, 2008, MED IMAGE ANAL, V12, P616, DOI 10.1016/j.media.2008.06.008
   Bazin PL, 2007, COMPUT METH PROG BIO, V88, P182, DOI 10.1016/j.cmpb.2007.08.006
   Bernasconi A, 2011, NAT REV NEUROL, V7, P99, DOI 10.1038/nrneurol.2010.199
   Bogovic John A, 2013, Inf Process Med Imaging, V23, P62, DOI 10.1007/978-3-642-38868-2_6
   Braskie MN, 2014, BIOL PSYCHIAT, V75, P527, DOI 10.1016/j.biopsych.2013.11.020
   BROWNSTEIN KR, 1977, J MAGN RESON, V26, P17, DOI 10.1016/0022-2364(77)90230-X
   Cabezas M, 2011, COMPUT METH PROG BIO, V104, pE158, DOI 10.1016/j.cmpb.2011.07.015
   Camara E, 2007, NEUROIMAGE, V34, P1588, DOI 10.1016/j.neuroimage.2006.09.045
   Carass A, 2011, NEUROIMAGE, V56, P1982, DOI 10.1016/j.neuroimage.2011.03.045
   Dale AM, 1999, NEUROIMAGE, V9, P179, DOI 10.1006/nimg.1998.0395
   Deichmann R, 2000, NEUROIMAGE, V12, P112, DOI 10.1006/nimg.2000.0601
   Deichmann R, 2004, NEUROIMAGE, V21, P757, DOI 10.1016/j.neuroimage.2003.09.062
   Deoni SCL, 2007, NEUROIMAGE, V34, P117, DOI 10.1016/j.neuroimage.2006.09.016
   Dick F, 2012, J NEUROSCI, V32, P16095, DOI 10.1523/JNEUROSCI.1712-12.2012
   Draganski B, 2011, NEUROIMAGE, V55, P1423, DOI 10.1016/j.neuroimage.2011.01.052
   Draganski B, 2004, NATURE, V427, P311, DOI 10.1038/427311a
   Durand-Dubief F, 2012, AM J NEURORADIOL, V33, P1918, DOI 10.3174/ajnr.A3107
   Iglesias JE, 2015, MED IMAGE ANAL, V24, P205, DOI 10.1016/j.media.2015.06.012
   EVANS AC, 1994, NATO ADV SCI INST SE, V264, P263
   Fedorov A, 2012, MAGN RESON IMAGING, V30, P1323, DOI 10.1016/j.mri.2012.05.001
   Fischl B, 2000, P NATL ACAD SCI USA, V97, P11050, DOI 10.1073/pnas.200033797
   Focke NK, 2011, NEUROIMAGE, V56, P1164, DOI 10.1016/j.neuroimage.2011.02.029
   Garcia-Lorenzo D, 2013, MED IMAGE ANAL, V17, P1, DOI 10.1016/j.media.2012.09.004
   Gelman N, 1999, RADIOLOGY, V210, P759, DOI 10.1148/radiology.210.3.r99fe41759
   Gelman N, 2001, MAGNET RESON MED, V45, P71, DOI 10.1002/1522-2594(200101)45:1<71::AID-MRM1011>3.0.CO;2-2
   HALLGREN B, 1958, J NEUROCHEM, V3, P41, DOI 10.1111/j.1471-4159.1958.tb12607.x
   Han X, 2004, NEUROIMAGE, V23, P997, DOI 10.1016/j.neuroimage.2004.06.043
   Helms G, 2006, J MAGN RESON IMAGING, V24, P790, DOI 10.1002/jmri.20692
   Helms G, 2009, NEUROIMAGE, V47, P194, DOI 10.1016/j.neuroimage.2009.03.053
   Horn A, 2014, NEUROIMAGE, V102, P142, DOI 10.1016/j.neuroimage.2013.09.069
   Hoult DI, 2000, CONCEPT MAGNETIC RES, V12, P173, DOI 10.1002/1099-0534(2000)12:4<173::AID-CMR1>3.0.CO;2-Q
   Hutton C, 2008, NEUROIMAGE, V40, P1701, DOI 10.1016/j.neuroimage.2008.01.027
   Hutton C, 2009, NEUROIMAGE, V48, P371, DOI 10.1016/j.neuroimage.2009.06.043
   Iglesias JE, 2011, IEEE T MED IMAGING, V30, P1617, DOI 10.1109/TMI.2011.2138152
   Ithapu V, 2014, HUM BRAIN MAPP, V35, P4219, DOI 10.1002/hbm.22472
   Jack CR, 2008, J MAGN RESON IMAGING, V27, P685, DOI 10.1002/jmri.21049
   Jack CR, 2011, ALZHEIMERS DEMENT, V7, P474, DOI 10.1016/j.jalz.2011.04.007
   Jia HJ, 2012, NEUROIMAGE, V59, P422, DOI 10.1016/j.neuroimage.2011.07.036
   KAMMAN RL, 1988, MAGNET RESON MED, V6, P265, DOI 10.1002/mrm.1910060304
   Kim JS, 2005, NEUROIMAGE, V27, P210, DOI 10.1016/j.neuroimage.2005.03.036
   KOENIG SH, 1990, MAGNET RESON MED, V14, P482, DOI 10.1002/mrm.1910140306
   Krauth A, 2010, NEUROIMAGE, V49, P2053, DOI 10.1016/j.neuroimage.2009.10.042
   Kriegeskorte N, 2001, NEUROIMAGE, V14, P329, DOI 10.1006/nimg.2001.0831
   Lambert C, 2013, NEUROIMAGE-CLIN, V2, P684, DOI 10.1016/j.nicl.2013.04.017
   Lao ZQ, 2008, ACAD RADIOL, V15, P300, DOI 10.1016/j.acra.2007.10.012
   LIM KO, 1989, J COMPUT ASSIST TOMO, V13, P588, DOI 10.1097/00004728-198907000-00006
   Lucas BC, 2010, NEUROINFORMATICS, V8, P5, DOI 10.1007/s12021-009-9061-2
   Martin P, 2015, QUANT IMAG MED SURG, V5, P188, DOI 10.3978/j.issn.2223-4292.2015.01.10
   Mikheev A, 2008, J MAGN RESON IMAGING, V27, P1235, DOI 10.1002/jmri.21372
   Miller DH, 2002, BRAIN, V125, P1676, DOI 10.1093/brain/awf177
   Moon N, 2002, SPRINGER LNCS, V2488
   Patenaude B, 2011, NEUROIMAGE, V56, P907, DOI 10.1016/j.neuroimage.2011.02.046
   Prastawa M, 2008, LECT NOTES COMPUT SC, V5358, P562, DOI 10.1007/978-3-540-89639-5_54
   Salat DH, 2004, CEREB CORTEX, V14, P721, DOI 10.1093/cercor/bhh032
   Segonne F, 2004, NEUROIMAGE, V22, P1060, DOI 10.1016/j.neuroimage.2004.03.032
   Shi F, 2011, PLOS ONE, V6, DOI 10.1371/journal.pone.0018746
   Shiee N, 2012, PLOS ONE, V7, DOI 10.1371/journal.pone.0037049
   Shiee N, 2010, NEUROIMAGE, V49, P1524, DOI 10.1016/j.neuroimage.2009.09.005
   Shin WY, 2010, NEUROIMAGE, V52, P1347, DOI 10.1016/j.neuroimage.2010.05.001
   Sled JG, 1998, IEEE T MED IMAGING, V17, P87, DOI 10.1109/42.668698
   Smith SM, 2002, HUM BRAIN MAPP, V17, P143, DOI 10.1002/hbm.10062
   Smith SM, 2002, NEUROIMAGE, V17, P479, DOI 10.1006/nimg.2002.1040
   Teipel SJ, 2013, MED CLIN N AM, V97, P399, DOI 10.1016/j.mcna.2012.12.013
   Tustison NJ, 2010, IEEE T MED IMAGING, V29, P1310, DOI 10.1109/TMI.2010.2046908
   Vachet C, 2012, PROC SPIE, V8317, DOI 10.1117/12.911504
   Vachet C, 2011, PROC SPIE, V7962, DOI 10.1117/12.878300
   Van Leemput K, 1999, IEEE T MED IMAGING, V18, P897, DOI 10.1109/42.811270
   Volz S, 2012, MAGN RESON MED, V68, P74, DOI 10.1002/mrm.23206
   Wang B, 2013, I S BIOMED IMAGING, P1392
   Wang L, 2013, HUM BRAIN MAPP, V34, P956, DOI 10.1002/hbm.21486
   Warfield SK, 2004, IEEE T MED IMAGING, V23, P903, DOI 10.1109/TMI.2004.828354
   Weiskopf N, 2011, NEUROIMAGE, V54, P2116, DOI 10.1016/j.neuroimage.2010.10.023
   Woolrich MW, 2009, NEUROIMAGE, V45, pS173, DOI 10.1016/j.neuroimage.2008.10.055
   Wu GR, 2014, MED IMAGE ANAL, V18, P881, DOI 10.1016/j.media.2013.10.013
   Yang Z, 2016, NEUROIMAGE, V127, P435, DOI 10.1016/j.neuroimage.2015.09.032
   Yushkevich PA, 2015, HUM BRAIN MAPP, V36, P258, DOI 10.1002/hbm.22627
   Zhang YY, 2001, IEEE T MED IMAGING, V20, P45, DOI 10.1109/42.906424
NR 83
TC 21
Z9 21
U1 3
U2 34
PU SPRINGER
PI NEW YORK
PA 233 SPRING ST, NEW YORK, NY 10013 USA
SN 0968-5243
EI 1352-8661
J9 MAGN RESON MATER PHY
JI Magn. Reson. Mat. Phys. Biol. Med.
PD APR
PY 2016
VL 29
IS 2
SI SI
BP 111
EP 124
DI 10.1007/s10334-015-0518-z
PG 14
WC Radiology, Nuclear Medicine & Medical Imaging
WE Science Citation Index Expanded (SCI-EXPANDED)
SC Radiology, Nuclear Medicine & Medical Imaging
GA DJ6GM
UT WOS:000374308900003
PM 26739264
DA 2022-10-31
ER

PT J
AU Yang, ZX
   Wen, W
   Jiang, JY
   Crawford, JD
   Reppermund, S
   Levitan, C
   Slavin, MJ
   Kochan, NA
   Richmond, RL
   Brodaty, H
   Trollor, JN
   Sachdev, PS
AF Yang, Zixuan
   Wen, Wei
   Jiang, Jiyang
   Crawford, John D.
   Reppermund, Simone
   Levitan, Charlene
   Slavin, Melissa J.
   Kochan, Nicole A.
   Richmond, Robyn L.
   Brodaty, Henry
   Trollor, Julian N.
   Sachdev, Perminder S.
TI Age-associated differences on structural brain MRI in nondemented
   individuals from 71 to 103 years
SO NEUROBIOLOGY OF AGING
LA English
DT Article
DE Brain aging; Gray matter; Hippocampus; Oldest old; Structural MRI; White
   matter hyperintensities
ID WHITE-MATTER HYPERINTENSITIES; SMALL-VESSEL DISEASE; HUMAN
   CEREBRAL-CORTEX; OLDER-ADULTS; ALZHEIMERS-DISEASE; CORTICAL THICKNESS;
   EXECUTIVE FUNCTION; COGNITIVE DECLINE; BLOOD-PRESSURE; VOLUME CHANGES
AB Successful brain aging in the oldest old (>= 90 years) is underexplored. This study examined cross-sectional brain morphological differences from 8th to 11th decades of life in nondemented individuals by high-resolution magnetic resonance imaging. Two hundred seventy-seven nondemented community-dwelling participants (71-103 years) from Sydney Memory and Ageing Study and Sydney Centenarian Study comprised the sample, including a subsample of 160 cognitively high-functioning elders. Relationships between age and magnetic resonance imaging-derived measurements were studied using general linear models; and structural profiles of the >= 90 years were delineated. In full sample and the subsample, significant linear negative relationship of gray matter with age was found, with the greatest age effects in the medial temporal lobe and parietal and occipital cortices. This pattern was further confirmed by comparing directly the >= 90 years to the 71-89 years groups. Significant quadratic age effects on total white matter and white matter hyperintensities were observed. Our study demonstrated heterogeneous differences across brain regions between the oldest old and young old, with an emphasis on hippocampus, temporoposterior cortex, and white matter hyperintensities. (C) 2016 Elsevier Inc. All rights reserved.
C1 [Yang, Zixuan; Wen, Wei; Jiang, Jiyang; Crawford, John D.; Reppermund, Simone; Levitan, Charlene; Slavin, Melissa J.; Kochan, Nicole A.; Brodaty, Henry; Trollor, Julian N.; Sachdev, Perminder S.] Univ New South Wales UNSW Australia, Sch Psychiat, Ctr Hlth Brain Ageing CHeBA, Sydney, NSW, Australia.
   [Wen, Wei; Kochan, Nicole A.; Sachdev, Perminder S.] Prince Wales Hosp, Neuropsychiat Inst, Randwick, NSW 2031, Australia.
   [Reppermund, Simone; Trollor, Julian N.] UNSW Australia, Sch Psychiat, Dept Dev Disabil Neuropsychiat, Sydney, NSW, Australia.
   [Levitan, Charlene] UNSW Australia, Prince Wales Clin Sch, Sydney, NSW, Australia.
   [Brodaty, Henry] UNSW Australia, Sch Psychiat, DCRC ABC, Sydney, NSW, Australia.
   [Richmond, Robyn L.] UNSW Australia, Sch Publ Hlth & Community Med, Sydney, NSW, Australia.
   [Brodaty, Henry] Prince Wales Hosp, Acad Dept Old Age Psychiat, Randwick, NSW 2031, Australia.
RP Sachdev, PS (通讯作者)，UNSW Australia, Euroa Ctr, Ctr Hlth Brain Ageing CHeBA, Prince Wales Hosp,Neuropsychiat Inst, Via Gate 6 Avoca St, Randwick, NSW 2031, Australia.
EM p.sachdev@unsw.edu.au
RI Richmond, Robyn L/K-8464-2014; Sachdev, Perminder/ABC-1137-2020; Jiang,
   Jiyang/AAD-6296-2019
OI Richmond, Robyn L/0000-0003-2897-4109; Sachdev,
   Perminder/0000-0002-9595-3220; Jiang, Jiyang/0000-0002-2147-6302; Wen,
   Wei/0000-0003-2753-3870; Trollor, Julian/0000-0002-7685-2977
FU National Health and Medical Research Council (NHMRC) of Australia
   [630593, 350833, 568969]
FX This study was supported by the National Health and Medical Research
   Council (NHMRC) of Australia (Project Grant ID 630593 and Program Grant
   ID 350833 and 568969 to PSS). The authors thank Ms Mamta Sidhu (CHeBA,
   research psychologist) and Ms Angela King (CHeBA, research psychologist)
   and the research assistants on the Sydney Memory and Ageing Study for
   data collection, Dr Kristan Kang for data management support, and Dr
   Sophia Dean for assistance with the article preparation.
CR Barkhof F, 2007, NEUROLOGY, V69, P1521, DOI 10.1212/01.wnl.0000277459.83543.99
   Beeri MS, 2011, NEUROBIOL AGING, V32, P515, DOI 10.1016/j.neurobiolaging.2009.02.022
   Benjamini Y, 2014, BIOSTATISTICS, V15, P13, DOI 10.1093/biostatistics/kxt032
   Borjesson-Hanson A, 2004, NEUROLOGY, V63, P2436, DOI 10.1212/01.WNL.0000147260.52841.27
   Buckner RL, 2008, ANN NY ACAD SCI, V1124, P1, DOI 10.1196/annals.1440.011
   Buckner RL, 2004, NEURON, V44, P195, DOI 10.1016/j.neuron.2004.09.006
   Bullain Szofia S, 2013, Continuum (Minneap Minn), V19, P457, DOI 10.1212/01.CON.0000429172.27815.3f
   Desikan RS, 2006, NEUROIMAGE, V31, P968, DOI 10.1016/j.neuroimage.2006.01.021
   Driscoll I, 2009, NEUROLOGY, V72, P1906, DOI 10.1212/WNL.0b013e3181a82634
   Duvernoy H.M., 2004, HUMAN BRAIN SURFACE, P154
   Erten-Lyons D, 2013, NEUROLOGY, V81, P977, DOI 10.1212/WNL.0b013e3182a43e45
   Fischl B, 2004, CEREB CORTEX, V14, P11, DOI 10.1093/cercor/bhg087
   Fischl B, 2002, NEURON, V33, P341, DOI 10.1016/S0896-6273(02)00569-X
   Fischl B, 2000, P NATL ACAD SCI USA, V97, P11050, DOI 10.1073/pnas.200033797
   Fjell AM, 2014, PROG NEUROBIOL, V117, P20, DOI 10.1016/j.pneurobio.2014.02.004
   Fjell AM, 2014, CEREB CORTEX, V24, P919, DOI 10.1093/cercor/bhs379
   Fjell AM, 2013, J NEUROSCI, V33, P8237, DOI 10.1523/JNEUROSCI.5506-12.2013
   Fjell AM, 2009, CEREB CORTEX, V19, P2001, DOI 10.1093/cercor/bhn232
   FOLSTEIN MF, 1975, J PSYCHIAT RES, V12, P189, DOI 10.1016/0022-3956(75)90026-6
   Fox NC, 2004, LANCET, V363, P392, DOI 10.1016/S0140-6736(04)15441-X
   Genovese CR, 2002, NEUROIMAGE, V15, P870, DOI 10.1006/nimg.2001.1037
   Goldstein IB, 2005, NEUROLOGY, V64, P1846, DOI 10.1212/01.WNL.0000164712.24389.BB
   Han X, 2006, NEUROIMAGE, V32, P180, DOI 10.1016/j.neuroimage.2006.02.051
   Hedman AM, 2012, HUM BRAIN MAPP, V33, P1987, DOI 10.1002/hbm.21334
   Hindmarch I, 1998, DEMENT GERIATR COGN, V9, P20, DOI 10.1159/000051195
   Ikram MA, 2008, NEUROBIOL AGING, V29, P882, DOI 10.1016/j.neurobiolaging.2006.12.012
   Jack CR, 2014, LANCET NEUROL, V13, P997, DOI 10.1016/S1474-4422(14)70194-2
   Jagust W, 2013, NEURON, V77, P219, DOI 10.1016/j.neuron.2013.01.002
   Jenkinson M, 2012, NEUROIMAGE, V62, P782, DOI 10.1016/j.neuroimage.2011.09.015
   Jernigan TL, 2001, NEUROBIOL AGING, V22, P581, DOI 10.1016/S0197-4580(01)00217-2
   Jiang JY, 2014, NEUROIMAGE, V86, P203, DOI 10.1016/j.neuroimage.2013.08.022
   JORM AF, 1994, PSYCHOL MED, V24, P145, DOI 10.1017/S003329170002691X
   Kawas CH, 2013, ALZHEIMERS DEMENT, V9, P199, DOI 10.1016/j.jalz.2012.06.005
   Kim KW, 2008, BIOL PSYCHIAT, V64, P273, DOI 10.1016/j.biopsych.2008.03.024
   Lopez OL, 2014, NEUROLOGY, V83, P1804, DOI 10.1212/WNL.0000000000000977
   MACK WJ, 1992, J GERONTOL, V47, pP154, DOI 10.1093/geronj/47.3.P154
   Maillard P, 2009, NEURORADIOLOGY, V51, P209, DOI 10.1007/s00234-008-0489-0
   Maniega SM, 2015, NEUROBIOL AGING, V36, P909, DOI 10.1016/j.neurobiolaging.2014.07.048
   McDonald CR, 2009, NEUROLOGY, V73, P457, DOI 10.1212/WNL.0b013e3181b16431
   McGinnis SM, 2011, BRAIN TOPOGR, V24, P279, DOI 10.1007/s10548-011-0198-6
   Mioshi E, 2006, INT J GERIATR PSYCH, V21, P1078, DOI 10.1002/gps.1610
   Nyberg L, 2010, P NATL ACAD SCI USA, V107, P22682, DOI 10.1073/pnas.1012651108
   Patenaude B, 2011, NEUROIMAGE, V56, P907, DOI 10.1016/j.neuroimage.2011.02.046
   Polvikoski TM, 2010, NEUROLOGY, V75, P2071, DOI 10.1212/WNL.0b013e318200d6f9
   Prins ND, 2005, BRAIN, V128, P2034, DOI 10.1093/brain/awh553
   Raz N, 2004, NEUROBIOL AGING, V25, P377, DOI 10.1016/S0197-4580(03)00118-0
   Raz N, 2005, CEREB CORTEX, V15, P1676, DOI 10.1093/cercor/bhi044
   Raz N, 2012, NEUROBIOL AGING, V33, DOI 10.1016/j.neurobiolaging.2010.11.018
   Raz N, 2010, NEUROIMAGE, V51, P501, DOI 10.1016/j.neuroimage.2010.03.020
   Resnick SM, 2003, J NEUROSCI, V23, P3295
   Sabayan B, 2015, NEUROBIOL AGING, V36, P2130, DOI 10.1016/j.neurobiolaging.2015.03.003
   Sachdev PS, 2010, INT PSYCHOGERIATR, V22, P1248, DOI 10.1017/S1041610210001067
   Sachdev PS, 2013, INT PSYCHOGERIATR, V25, P993, DOI 10.1017/S1041610213000197
   Salat DH, 2009, NEUROIMAGE, V48, P21, DOI 10.1016/j.neuroimage.2009.06.074
   Salat DH, 2009, NEUROIMAGE, V44, P1247, DOI 10.1016/j.neuroimage.2008.10.030
   Salat DH, 2004, CEREB CORTEX, V14, P721, DOI 10.1093/cercor/bhh032
   Savva GM, 2009, NEW ENGL J MED, V360, P2302, DOI 10.1056/NEJMoa0806142
   Scahill RI, 2003, ARCH NEUROL-CHICAGO, V60, P989, DOI 10.1001/archneur.60.7.989
   Silbert LC, 2008, NEUROLOGY, V71, P108, DOI 10.1212/01.wnl.0000316799.86917.37
   Singer T, 2003, PSYCHOL AGING, V18, P318, DOI 10.1037/0882-7974.18.2.318
   Slavin MJ, 2013, J GERONTOL A-BIOL, V68, P1103, DOI 10.1093/gerona/glt051
   Storsve AB, 2014, J NEUROSCI, V34, P8488, DOI 10.1523/JNEUROSCI.0391-14.2014
   Tang Y, 2001, J NEUROIMAGING, V11, P393, DOI 10.1111/j.1552-6569.2001.tb00068.x
   Taylor KS, 2009, HUM BRAIN MAPP, V30, P2731, DOI 10.1002/hbm.20705
   Tekin S, 2002, J PSYCHOSOM RES, V53, P647, DOI 10.1016/S0022-3999(02)00428-2
   Tisserand DJ, 2004, CEREB CORTEX, V14, P966, DOI 10.1093/cercor/bhh057
   Tombaugh TN, 1999, ARCH CLIN NEUROPSYCH, V14, P167, DOI 10.1016/S0887-6177(97)00095-4
   Verhaaren BFJ, 2013, HYPERTENSION, V61, P1354, DOI 10.1161/HYPERTENSIONAHA.111.00430
   Walhovd KB, 2005, NEUROBIOL AGING, V26, P1261, DOI 10.1016/j.neurobiolaging.2005.05.020
   Walhovd KB, 2011, NEUROBIOL AGING, V32, P916, DOI 10.1016/j.neurobiolaging.2009.05.013
   Wardlaw JM, 2013, LANCET NEUROL, V12, P822, DOI 10.1016/S1474-4422(13)70124-8
   Wen W, 2004, NEUROIMAGE, V22, P144, DOI 10.1016/j.neuroimage.2003.12.027
   Whittle C, 2007, J CLIN EXP NEUROPSYC, V29, P290, DOI 10.1080/13803390600678038
   Whitwell JL, 2012, LANCET NEUROL, V11, P868, DOI 10.1016/S1474-4422(12)70200-4
   Winblad B, 2004, J INTERN MED, V256, P240, DOI 10.1111/j.1365-2796.2004.01380.x
   Yang ZX, 2013, NAT REV NEUROL, V9, P382, DOI 10.1038/nrneurol.2013.105
   Zheng JJJ, 2011, STROKE, V42, P2086, DOI 10.1161/STROKEAHA.110.610360
NR 77
TC 24
Z9 24
U1 0
U2 13
PU ELSEVIER SCIENCE INC
PI NEW YORK
PA STE 800, 230 PARK AVE, NEW YORK, NY 10169 USA
SN 0197-4580
EI 1558-1497
J9 NEUROBIOL AGING
JI Neurobiol. Aging
PD APR
PY 2016
VL 40
BP 86
EP 97
DI 10.1016/j.neurobiolaging.2016.01.006
PG 12
WC Geriatrics & Gerontology; Neurosciences
WE Science Citation Index Expanded (SCI-EXPANDED)
SC Geriatrics & Gerontology; Neurosciences & Neurology
GA DG2OZ
UT WOS:000371908400009
PM 26973107
DA 2022-10-31
ER

PT J
AU Ronsin, S
   Deiana, G
   Geraldo, AF
   Durand-Dubief, F
   Thomas-Maisonneuve, L
   Formaglio, M
   Desestret, V
   Meyronet, D
   Nighoghossian, N
   Berthezene, Y
   Honnorat, J
   Ducray, F
AF Ronsin, Solene
   Deiana, Gianluca
   Geraldo, Ana Filipa
   Durand-Dubief, Francoise
   Thomas-Maisonneuve, Laure
   Formaglio, Maite
   Desestret, Virginie
   Meyronet, David
   Nighoghossian, Norbert
   Berthezene, Yves
   Honnorat, Jerome
   Ducray, Francois
TI Pseudotumoral presentation of cerebral amyloid angiopathy-related
   inflammation
SO NEUROLOGY
LA English
DT Article
ID CENTRAL-NERVOUS-SYSTEM; BETA-RELATED ANGIITIS; OF-THE-LITERATURE;
   ALZHEIMERS-DISEASE; IMMUNIZATION; MASS; NEUROPATHOLOGY; VASCULITIS;
   DIAGNOSIS; PET
AB Objective:To identify the clinical and radiologic features that should raise suspicion for the pseudotumoral presentation of cerebral amyloid angiopathy-related inflammation (CAA-I).Methods:We retrospectively reviewed the characteristics of 5 newly diagnosed and 23 previously reported patients in whom the CAA-I imaging findings were initially interpreted as CNS neoplasms.Results:Most cases (85%) occurred in patients >60 years old. The clinical characteristics at presentation included subacute cognitive decline (50%), confusion (32%), focal deficits (32%), seizures (25%), and headaches (21%). Brain MRI demonstrated infiltrative white matter lesions that exhibited a loco-regional mass effect without parenchymal enhancement (93%). In general, these findings were interpreted as low-grade glioma or lymphoma. Eighteen patients (64%) underwent a biopsy, which was nondiagnostic in 4 patients (14%), and 6 patients (21%) underwent a surgical resection. The primary reason for the misinterpretation of the imaging findings was the absence of T2*-weighted gradient recalled echo (T2*-GRE) sequences on initial imaging (89%). When subsequently performed (39%), the T2*-GRE sequences demonstrated multiple characteristic cortical and subcortical microhemorrhages in all cases. Perfusion MRI and magnetic resonance spectroscopy (MRS), which were performed on a subset of patients, indicated markedly reduced relative cerebral blood flow and a normal metabolic ratio.Conclusion:The identification of one or several nonenhancing space-occupying lesions, especially in elderly patients presenting with cognitive impairment, should raise suspicion for the pseudotumoral presentation of CAA-I and lead to T2*-GRE sequences. Perfusion MRI and MRS appear to be useful techniques for the differential diagnosis of this entity.
C1 [Ronsin, Solene; Thomas-Maisonneuve, Laure; Honnorat, Jerome; Ducray, Francois] Hosp Civils Lyon, Hop Neurol, Neurooncol Dept, Lyon, France.
   [Deiana, Gianluca; Geraldo, Ana Filipa; Berthezene, Yves] Hosp Civils Lyon, Hop Neurol, Neuroradiol Dept, Lyon, France.
   [Durand-Dubief, Francoise] Hosp Civils Lyon, Hop Neurol, Dept Neurol A, Lyon, France.
   [Formaglio, Maite; Desestret, Virginie] Hosp Civils Lyon, Hop Neurol, Dept Neurol D, Lyon, France.
   [Meyronet, David] Hosp Civils Lyon, Hop Neurol, Dept Neuropathol, Lyon, France.
   [Nighoghossian, Norbert] Hosp Civils Lyon, Hop Neurol, Stroke Unit, Lyon, France.
   [Ronsin, Solene; Deiana, Gianluca; Geraldo, Ana Filipa; Durand-Dubief, Francoise; Thomas-Maisonneuve, Laure; Formaglio, Maite; Desestret, Virginie; Meyronet, David; Nighoghossian, Norbert; Berthezene, Yves; Honnorat, Jerome; Ducray, Francois] Univ Lyon 1, Lyon, France.
   [Deiana, Gianluca] Osped San Francesco, Dept Neurol, Nuoro, Italy.
   [Deiana, Gianluca] Osped San Francesco, Stroke Unit, Nuoro, Italy.
   [Honnorat, Jerome; Ducray, Francois] Lyon Neurosci Res Ctr, CNRS UMR 5292, INSERM U1028, Lyon, France.
RP Honnorat, J (通讯作者)，Hosp Civils Lyon, Hop Neurol, Neurooncol Dept, Lyon, France.; Honnorat, J (通讯作者)，Univ Lyon 1, Lyon, France.
EM jerome.honnorat@chu-lyon.fr
RI Desestret, Virginie/H-9056-2017; DURAND-DUBIEF, Françoise/M-2187-2014;
   Honnorat, jerome/G-6394-2017; Berthezene, yves/I-5689-2014; Carmen,
   Team3/Y-7384-2019
OI Honnorat, jerome/0000-0002-4721-5952; Carmen, Team3/0000-0002-3614-0924;
   Lab, Carmen/0000-0002-5935-3236; Geraldo da Silva Couceiro, Ana
   Filipa/0000-0002-9663-4387; Ducray, Francois/0000-0002-8150-5785;
   Ronsin, Solene/0000-0003-3336-7303
CR Baron JC, 2014, J CEREBR BLOOD F MET, V34, P753, DOI 10.1038/jcbfm.2014.43
   Charidimou A, 2012, J NEUROL NEUROSUR PS, V83, P124, DOI 10.1136/jnnp-2011-301308
   Chung KK, 2011, J NEUROL NEUROSUR PS, V82, P20, DOI 10.1136/jnnp.2009.204180
   Danve A, 2014, SEMIN ARTHRITIS RHEU, V44, P86, DOI 10.1016/j.semarthrit.2014.02.001
   de Andrade GC, 2006, ARQ NEURO-PSIQUIAT, V64, P153, DOI 10.1590/S0004-282X2006000100034
   de Broucker T, 2000, REV NEUROL-FRANCE, V156, P859
   Eng JA, 2004, ANN NEUROL, V55, P250, DOI 10.1002/ana.10810
   Ferrer I, 2004, BRAIN PATHOL, V14, P11, DOI 10.1111/j.1750-3639.2004.tb00493.x
   Fountain NB, 1996, NEUROLOGY, V46, P190, DOI 10.1212/WNL.46.1.190
   Karbowniczek A, 2012, FOLIA NEUROPATHOL, V50, P194
   Kinnecom C, 2007, NEUROLOGY, V68, P1411, DOI 10.1212/01.wnl.0000260066.98681.2e
   Kotsenas AL, 2013, AM J ROENTGENOL, V200, P50, DOI 10.2214/AJR.12.8500
   Linn J, 2010, NEUROLOGY, V74, P1346, DOI 10.1212/WNL.0b013e3181dad605
   Maier FC, 2014, NAT MED, V20, P1485, DOI 10.1038/nm.3734
   MANDYBUR TI, 1992, CLIN NEUROPHARMACOL, V15, P241, DOI 10.1097/00002826-199206000-00005
   Nicoll JAR, 2003, NAT MED, V9, P448, DOI 10.1038/nm840
   Oide T, 2002, AMYLOID, V9, P256, DOI 10.3109/13506120209114103
   Omuro AMP, 2006, LANCET NEUROL, V5, P937, DOI 10.1016/S1474-4422(06)70597-X
   Orgogozo JM, 2003, NEUROLOGY, V61, P46, DOI 10.1212/01.WNL.0000073623.84147.A8
   Ortiz O, 1996, NEURORADIOLOGY, V38, P449
   OSUMI AK, 1995, AM J NEURORADIOL, V16, P911
   Piazza F, 2013, ANN NEUROL, V73, P449, DOI 10.1002/ana.23857
   Polivka M., 1999, Clinical and Experimental Pathology, V47, P303
   Safriel Y, 2004, AM J NEURORADIOL, V25, P1705
   Salvarani C, 2008, RHEUMATOLOGY, V47, P1671, DOI 10.1093/rheumatology/ken328
   Salvarani C, 2013, NEUROLOGY, V81, P1596, DOI 10.1212/WNL.0b013e3182a9f545
   Schwab P, 2003, ARTHRIT RHEUM-ARTHR, V49, P421, DOI 10.1002/art.11049
   Scolding NJ, 2005, BRAIN, V128, P500, DOI 10.1093/brain/awh379
   Sperling R, 2012, LANCET NEUROL, V11, P241, DOI 10.1016/S1474-4422(12)70015-7
   Tamargo RJ, 2003, NEUROSURGERY, V53, P136, DOI 10.1227/01.NEU.0000068864.20655.31
   Vandersmissen B, 2003, J NEUROL, V250, P239, DOI 10.1007/s00415-003-0959-6
   Verbeek MM, 2009, ANN NEUROL, V66, P245, DOI 10.1002/ana.21694
   Viola KL, 2015, NAT NANOTECHNOL, V10, P91, DOI [10.1038/nnano.2014.254, 10.1038/NNANO.2014.254]
NR 33
TC 23
Z9 26
U1 0
U2 8
PU LIPPINCOTT WILLIAMS & WILKINS
PI PHILADELPHIA
PA TWO COMMERCE SQ, 2001 MARKET ST, PHILADELPHIA, PA 19103 USA
SN 0028-3878
EI 1526-632X
J9 NEUROLOGY
JI Neurology
PD MAR 8
PY 2016
VL 86
IS 10
BP 912
EP 919
DI 10.1212/WNL.0000000000002444
PG 8
WC Clinical Neurology
WE Science Citation Index Expanded (SCI-EXPANDED)
SC Neurosciences & Neurology
GA DG1NA
UT WOS:000371833600007
PM 26850981
OA Green Published
DA 2022-10-31
ER

PT J
AU Chao, LL
   Reeb, R
   Esparza, IL
   Abadjian, LR
AF Chao, Linda L.
   Reeb, Rosemary
   Esparza, Iva L.
   Abadjian, Linda R.
TI Associations between the self-reported frequency of hearing chemical
   alarms in theater and regional brain volume in Gulf War Veterans
SO NEUROTOXICOLOGY
LA English
DT Article
DE Brain imaging; Cerebral volume; Chemical warfare agents; Gulf War
   veterans
ID LOW-LEVEL SARIN; GENOME-WIDE ASSOCIATION; SURFACE-BASED ANALYSIS;
   CYCLOSARIN EXPOSURE; PESTICIDE APPLICATORS; IDENTIFIES VARIANTS;
   ALZHEIMERS-DISEASE; SERUM PARAOXONASE; NERVOUS-SYSTEM; ILLNESS
AB Background: We previously reported evidence of reduced cortical gray matter (GM), white matter (WM), and hippocampal volume in Gulf War (GW) veterans with predicted exposure to low-levels of nerve agent according to the 2000 Khamisiyah plume model analysis. Because there is suggestive evidence that other nerve agent exposures may have occurred during the Gulf War, we examined the association between the self-reported frequency of hearing chemical alarms sound during deployment in the Gulf War and regional brain volume in GW veterans.
   Methods: Ninety consecutive GW veterans (15 female, mean age: 52 +/- 8 years) participating in a VA funded study underwent structural magnetic resonance imaging (MRI) on a 3T scanner. Freesurfer (version 5.1) was used to obtain regional measures of cortical GM, WM, hippocampal, and insula volume. Multiple linear regression was used to determine the association between the self-reported frequencies of hearing chemical alarms during the Gulf War and regional brain volume.
   Results: There was an inverse association between the self-reported frequency of hearing chemical alarms sound and total cortical GM (adjusted p= 0.007), even after accounting for potentially confounding demographic and clinical variables, the veterans' current health status, and other concurrent deployment-related exposures that were correlated with hearing chemical alarms. Post-hoc analyses extended the inverse relationship between the frequency of hearing chemical alarms to GM volume in the frontal (adjusted p= 0.02), parietal (adjusted p= 0.01), and occipital (adjusted p = 0.001) lobes. In contrast, regional brain volumes were not significantly associated with predicted exposure to the Khamisiyah plume or with Gulf War Illness status defined by the Kansas or Centers for Disease Control and Prevention criteria.
   Conclusions: Many veterans reported hearing chemical alarms sound during the Gulf War. The current findings suggest that exposure to substances that triggered those chemical alarms during the Gulf War likely had adverse neuroanatomical effects. Published by Elsevier Inc.
C1 [Chao, Linda L.; Reeb, Rosemary; Esparza, Iva L.; Abadjian, Linda R.] San Francisco VA Med Ctr, Ctr Imaging Neurodegenerat Dis, 4150 Clement St,114 M, San Francisco, CA 94121 USA.
   [Chao, Linda L.; Reeb, Rosemary] Univ Calif San Francisco, Dept Radiol & Biomed Imaging, San Francisco, CA 94143 USA.
   [Chao, Linda L.] Univ Calif San Francisco, Dept Psychiat, San Francisco, CA USA.
RP Chao, LL (通讯作者)，4150 Clement St,114M, San Francisco, CA 94121 USA.
EM linda.chao@ucsf.edu
OI Chao, Linda/0000-0002-8593-2434
FU VA grant entitled 'Longitudinal Assessment of Gulf War Veterans with
   Suspected Sarin Exposure' [CX000798]; Veterans Affairs [I01CX000798]
   Funding Source: NIH RePORTER
FX The contents of this publication are solely the responsibility of the
   authors and do not necessarily represent the official views of the Army,
   Department of Defense, or Department of Veterans Affairs. This study
   supported by VA grant No. CX000798 entitled 'Longitudinal Assessment of
   Gulf War Veterans with Suspected Sarin Exposure'. This material is the
   result of work supported with resources and the use of facilities at the
   San Francisco Veterans Affairs Medical Center. The authors would like to
   thank the Gulf War veterans who participated in these studies.
CR Alvarez JA, 2006, NEUROPSYCHOL REV, V16, P17, DOI 10.1007/s11065-006-9002-x
   [Anonymous], 1996, FIN REP
   Bazylewicz-Walczak B, 1999, NEUROTOXICOLOGY, V20, P819
   Beyer JL, 2002, BIPOLAR DISORD, V4, P89, DOI 10.1034/j.1399-5618.2002.01157.x
   BLAKE DD, 1995, J TRAUMA STRESS, V8, P75, DOI 10.1002/jts.2490080106
   Centers for Disease Control Prevention (CDC), 1988, FED REG
   Chao LDL, 2015, NEUROTOXICOLOGY, V48, P239, DOI 10.1016/j.neuro.2015.04.005
   Chao LL, 2014, NEUROTOXICOLOGY, V44, P263, DOI 10.1016/j.neuro.2014.07.003
   Chao LDL, 2011, NEUROTOXICOLOGY, V32, P814, DOI 10.1016/j.neuro.2011.06.006
   Chao LL, 2010, NEUROTOXICOLOGY, V31, P493, DOI 10.1016/j.neuro.2010.05.006
   Cherry N, 2001, OCCUP ENVIRON MED, V58, P299, DOI 10.1136/oem.58.5.299
   Clerx L, 2012, J ALZHEIMERS DIS, V29, P405, DOI 10.3233/JAD-2011-110797
   Cohen J., 1988, STAT POWER ANAL BEHA
   Committee on Banking Housing and Urban Affairs, 1994, US CHEM BIOL WARF RE
   Corbetta M, 2002, NAT REV NEUROSCI, V3, P201, DOI 10.1038/nrn755
   CORDER EH, 1994, NAT GENET, V7, P180, DOI 10.1038/ng0694-180
   COSTA LG, 1990, TOXICOL APPL PHARM, V103, P66, DOI 10.1016/0041-008X(90)90263-T
   Costa LG, 2013, TOXICOLOGY, V307, P115, DOI 10.1016/j.tox.2012.07.011
   Dale AM, 1999, NEUROIMAGE, V9, P179, DOI 10.1006/nimg.1998.0395
   Defense Intelligence Agency, 1993, 6284000894 IIR DEF I
   Desikan RS, 2006, NEUROIMAGE, V31, P968, DOI 10.1016/j.neuroimage.2006.01.021
   Directorate for Deployment Health Support of the Special Assistant to the Under Secretary of Defense (Personnel and Readiness) for Gulf War Illness Medical Readiness and Military Deployments, 1997, POT EXP SAR DEM KHAM
   Eaton DL, 2008, CRIT REV TOXICOL, V38, P1, DOI 10.1080/10408440802272158 
   Ester EF, 2015, NEURON, V87, P893, DOI 10.1016/j.neuron.2015.07.013
   Fischl B, 2004, NEUROIMAGE, V23, pS69, DOI 10.1016/j.neuroimage.2004.07.016
   Fischl B, 2004, CEREB CORTEX, V14, P11, DOI 10.1093/cercor/bhg087
   Fricker R.D., 2000, PESTICIDE USE DURING, V12
   Fukuda K, 1998, JAMA-J AM MED ASSOC, V280, P981, DOI 10.1001/jama.280.11.981
   Haley RW, 2013, NEUROEPIDEMIOLOGY, V40, P178, DOI 10.1159/000345124
   Haley RW, 1997, JAMA-J AM MED ASSOC, V277, P215, DOI 10.1001/jama.277.3.215
   Harold D, 2009, NAT GENET, V41, P1088, DOI 10.1038/ng.440
   Heaton KJ, 2007, NEUROTOXICOLOGY, V28, P761, DOI 10.1016/j.neuro.2007.03.006
   Institute of Medicine (IOM), 2014, CHRON MULT ILLN GUL
   Ismail AA, 2012, OCCUP ENVIRON MED, V69, P457, DOI 10.1136/oemed-2011-100204
   Kamel F, 2007, HUM EXP TOXICOL, V26, P243, DOI 10.1177/0960327107070582
   Knopman AA, 2014, EPILEPSIA, V55, pE80, DOI 10.1111/epi.12623
   Kochunov P, 2010, NEUROIMAGE, V49, P1190, DOI 10.1016/j.neuroimage.2009.09.052
   Lambert JC, 2009, NAT GENET, V41, P1094, DOI 10.1038/ng.439
   Lehtovirta M, 2000, NEUROBIOL AGING, V21, P293, DOI 10.1016/S0197-4580(00)00120-2
   LI WF, 1993, J TOXICOL ENV HEALTH, V40, P337, DOI 10.1080/15287399309531798
   McNamara B., 1971, TOXICOLOGICAL BASIS
   Miyaki K, 2005, J OCCUP HEALTH, V47, P299, DOI 10.1539/joh.47.299
   Nishiwaki Y, 2001, ENVIRON HEALTH PERSP, V109, P1169, DOI 10.2307/3454865
   Office of the Assistant Secretary of Defense (Health Affairs), 2002, LETT J MCHUGH REP IN
   Office of the Special Assistant for Gulf War Illnesses, 1996, COAL CHEM DET HLTH C
   Proctor SP, 2006, NEUROTOXICOLOGY, V27, P931, DOI 10.1016/j.neuro.2006.08.001
   Roldan-Tapia L, 2005, ENVIRON HEALTH PERSP, V113, P762, DOI 10.1289/ehp.7545
   Ross SJM, 2010, NEUROTOXICOL TERATOL, V32, P452, DOI 10.1016/j.ntt.2010.03.004
   Ross SM, 2013, CRIT REV TOXICOL, V43, P21, DOI 10.3109/10408444.2012.738645
   Sankoh AJ, 1997, STAT MED, V16, P2529, DOI 10.1002/(SICI)1097-0258(19971130)16:22<2529::AID-SIM692>3.0.CO;2-J
   Segonne F, 2004, NEUROIMAGE, V22, P1060, DOI 10.1016/j.neuroimage.2004.03.032
   Segonne F, 2007, IEEE T MED IMAGING, V26, P518, DOI 10.1109/TMI.2006.887364
   Spitzer R., 1992, STRUCTURED CLIN INTE
   Steele L, 2000, AM J EPIDEMIOL, V152, P992, DOI 10.1093/aje/152.10.992
   Steele L, 2012, ENVIRON HEALTH PERSP, V120, P112, DOI 10.1289/ehp.1003399
   STEENLAND K, 1994, AM J PUBLIC HEALTH, V84, P731, DOI 10.2105/AJPH.84.5.731
   STEPHENS R, 1995, LANCET, V345, P1135, DOI 10.1016/S0140-6736(95)90976-1
   SUZUKI T, 1995, LANCET, V345, P980, DOI 10.1016/S0140-6736(95)90726-2
   Toomey R, 2009, J INT NEUROPSYCH SOC, V15, P717, DOI 10.1017/S1355617709990294
   Tucker J.B., 1997, NONPROLIFERATION SPR, P114
   Tuite JJ, 2013, NEUROEPIDEMIOLOGY, V40, P160, DOI 10.1159/000345123
   United States General Accounting Office, 2004, DOD CONCL AB US TROO
   Villarreal G, 2002, BIOL PSYCHIAT, V52, P119, DOI 10.1016/S0006-3223(02)01359-8
   White RF, 2016, CORTEX, V74, P449, DOI 10.1016/j.cortex.2015.08.022
   Wolfe J., 1996, INSTRUMENTATION STRE, P144
   Yamasue H, 2007, ANN NEUROL, V61, P37, DOI 10.1002/ana.21024
NR 66
TC 18
Z9 18
U1 0
U2 12
PU ELSEVIER
PI AMSTERDAM
PA RADARWEG 29, 1043 NX AMSTERDAM, NETHERLANDS
SN 0161-813X
EI 1872-9711
J9 NEUROTOXICOLOGY
JI Neurotoxicology
PD MAR
PY 2016
VL 53
BP 246
EP 256
DI 10.1016/j.neuro.2016.02.009
PG 11
WC Neurosciences; Pharmacology & Pharmacy; Toxicology
WE Science Citation Index Expanded (SCI-EXPANDED); Social Science Citation Index (SSCI)
SC Neurosciences & Neurology; Pharmacology & Pharmacy; Toxicology
GA DI3UK
UT WOS:000373423800028
PM 26920621
OA Bronze, Green Accepted
DA 2022-10-31
ER

PT J
AU Holmes, HE
   Colgan, N
   Ismail, O
   Ma, D
   Powell, NM
   O'Callaghan, JM
   Harrison, IF
   Johnson, RA
   Murray, TK
   Ahmed, Z
   Heggenes, M
   Fisher, A
   Cardoso, MJ
   Modat, M
   Walker-Samuel, S
   Fisher, EMC
   Ourselin, S
   O'Neill, MJ
   Wells, JA
   Collins, EC
   Lythgoe, MF
AF Holmes, Holly E.
   Colgan, Niall
   Ismail, Ozama
   Ma, Da
   Powell, Nick M.
   O'Callaghan, James M.
   Harrison, Ian F.
   Johnson, Ross A.
   Murray, Tracey K.
   Ahmed, Zeshan
   Heggenes, Morton
   Fisher, Alice
   Cardoso, M. J.
   Modat, Marc
   Walker-Samuel, Simon
   Fisher, Elizabeth M. C.
   Ourselin, Sebastien
   O'Neill, Michael J.
   Wells, Jack A.
   Collins, Emily C.
   Lythgoe, Mark F.
TI Imaging the accumulation and suppression of tau pathology using
   multiparametric MRI
SO NEUROBIOLOGY OF AGING
LA English
DT Article
DE Alzheimer's disease; MRI; Biomarker; Longitudinal; Tauopathy; In vivo
ID MILD COGNITIVE IMPAIRMENT; WHITE-MATTER INTEGRITY; CEREBRAL-BLOOD-FLOW;
   SPIN-LABELING MRI; ALZHEIMERS-DISEASE; MOUSE MODEL; IN-VIVO;
   BRAIN-TUMORS; DIFFUSION; PH
AB Mouse models of Alzheimer's disease have served as valuable tools for investigating pathogenic mechanisms relating to neurodegeneration, including tau-mediated and neurofibrillary tangle pathology-a major hallmark of the disease. In this work, we have used multiparametric magnetic resonance imaging (MRI) in a longitudinal study of neurodegeneration in the rTg4510 mouse model of tauopathy, a subset of which were treated with doxycycline at different time points to suppress the tau transgene. Using this paradigm, we investigated the sensitivity of multiparametric MRI to both the accumulation and suppression of pathologic tau. Tau-related atrophy was discernible from 5.5 months within the cortex and hippocampus. We observed markedly less atrophy in the treated rTg4510 mice, which was enhanced after doxycycline intervention from 3.5 months. We also observed differences in amide proton transfer, cerebral blood flow, and diffusion tensor imaging parameters in the rTg4510 mice, which were significantly less altered after doxycycline treatment. We propose that these non-invasive MRI techniques offer insight into pathologic mechanisms underpinning Alzheimer's disease that may be important when evaluating emerging therapeutics targeting one of more of these processes. (C) 2016 The Authors. Published by Elsevier Inc.
C1 [Holmes, Holly E.; Colgan, Niall; Ismail, Ozama; Ma, Da; Powell, Nick M.; O'Callaghan, James M.; Harrison, Ian F.; Walker-Samuel, Simon; Wells, Jack A.; Lythgoe, Mark F.] UCL, Ctr Adv Biomed Imaging, Div Med, London, England.
   [Ma, Da; Powell, Nick M.; Cardoso, M. J.; Modat, Marc; Ourselin, Sebastien] UCL, Ctr Med Image Comp, Translat Imaging Grp, London, England.
   [Murray, Tracey K.; Ahmed, Zeshan; Heggenes, Morton; Fisher, Alice; O'Neill, Michael J.] Eli Lilly & Co Ltd, Windlesham, Surrey, England.
   [Johnson, Ross A.; Collins, Emily C.] Eli Lilly & Co, Lilly Corp Ctr, Tailored Therapeut, Indianapolis, IN 46285 USA.
   [Fisher, Elizabeth M. C.] UCL, Inst Neurol, Dept Neurodegenerat Dis, London, England.
RP Holmes, HE (通讯作者)，UCL, Ctr Adv Biomed Imaging, Paul OGorman Bldg,72 Huntley St, London WC1E 6DD, England.
EM h.holmes.11@ucl.ac.uk
RI Colgan, Niall C/R-8537-2016; Ma, Da/H-3215-2019; Ismail,
   Ozama/AFQ-9517-2022; Ma, Da/L-4497-2013; Holmes, Holly/Q-4675-2016;
   Harrison, Ian/AAI-3069-2020; Cardoso, M. Jorge/N-5511-2018; Ourselin,
   Sebastien/K-6960-2015; Fisher, Elizabeth/C-2168-2008
OI Colgan, Niall C/0000-0002-6482-0601; Ma, Da/0000-0002-3542-7798; Ma,
   Da/0000-0002-3542-7798; Holmes, Holly/0000-0001-8832-8171; Harrison,
   Ian/0000-0003-1250-4911; Ismail, Ozama/0000-0002-0871-3924; Cardoso, M.
   Jorge/0000-0003-1284-2558; Powell, Nick/0000-0003-4120-0642; Wells,
   Jack/0000-0002-4171-3539; Lythgoe, Mark/0000-0002-4945-0171; Ourselin,
   Sebastien/0000-0002-5694-5340; Fisher, Elizabeth/0000-0003-2850-9936
FU NC3Rs studentship [NC/K500276/1]; UK Medical Research Council Doctoral
   Training Grant Studentship [MR/G0900207-3/1, MR/J500422/1]; EPSRC
   [EP/H046410/1, EP/J020990/1, EP/K005278]; UCL Leonard Wolfson
   Experimental Neurology Centre [PR/ylr/18575]; Wellcome Trust fellowship
   [WT100247MA]; MRC [MR/J01107X/1, MR/J013110/1]; EU-FP7 project
   VPH-DARE@IT [FP7-ICT-2011-9-601055]; National Institute for Health
   Research (NIHR) Biomedical Research Unit (Dementia) at UCL; National
   Institute for Health Research University College London Hospitals
   Biomedical Research Centre (NIHR BRC UCLH/UCL High-Impact Initiative)
   [BW.mn.BRC10269]; Wellcome Trust Joint Senior Investigator Award
   [098327]; Medical Research Council [MR/J013110/1]; UK Regenerative
   Medicine Platform Safety Hub [MRC: MR/K026739/1, IRIS 104393]; King's
   College London; UCL Comprehensive Cancer Imaging Centre CR-UK EPSRC
   [000012287]; MRC (England); DoH (England); Eli Lilly and Company; MRC
   [MR/K026739/1] Funding Source: UKRI; Cancer Research UK [16463] Funding
   Source: researchfish; Engineering and Physical Sciences Research Council
   [EP/J020990/1, EP/H046410/1] Funding Source: researchfish; Medical
   Research Council [MR/J01107X/1, MR/K026739/1] Funding Source:
   researchfish; National Centre for the Replacement [NC/K500276/1] Funding
   Source: researchfish
FX HEH is supported by an NC3Rs studentship (NC/K500276/1). NMP is
   supported by the UK Medical Research Council Doctoral Training Grant
   Studentship (MR/G0900207-3/1). JMO'C is supported by the UK Medical
   Research Council Doctoral Training Grant Studentship (MR/J500422/1). MJC
   receives funding from EPSRC (EP/H046410/1). MM is supported by the UCL
   Leonard Wolfson Experimental Neurology Centre (PR/ylr/18575). SW-S is
   supported by a Wellcome Trust fellowship (WT100247MA). SO receives
   funding from the EPSRC (EP/H046410/1, EP/J020990/1, and EP/K005278), the
   MRC (MR/J01107X/1), the EU-FP7 project VPH-DARE@IT
   (FP7-ICT-2011-9-601055), the National Institute for Health Research
   (NIHR) Biomedical Research Unit (Dementia) at UCL, and the National
   Institute for Health Research University College London Hospitals
   Biomedical Research Centre (NIHR BRC UCLH/UCL High-Impact
   Initiative-BW.mn.BRC10269). EMCF is funded by a Wellcome Trust Joint
   Senior Investigator Award (098327). JAW is supported by the MRC
   (MR/J013110/1). MFL receives funding from the Medical Research Council
   (MR/J013110/1) and the UK Regenerative Medicine Platform Safety Hub
   (MRC: MR/K026739/1) (IRIS 104393). MFL and SW-S acknowledge support from
   the King's College London and UCL Comprehensive Cancer Imaging Centre
   CR-UK & EPSRC (000012287), in association with the MRC and DoH
   (England). This work was carried out in collaboration with, and part
   funded by, Eli Lilly and Company.
CR Acosta-Cabronero J, 2012, PLOS ONE, V7, DOI 10.1371/journal.pone.0049072
   Ahmed Z, 2014, ACTA NEUROPATHOL, V127, P667, DOI 10.1007/s00401-014-1254-6
   Anand R, 2014, NEUROPHARMACOLOGY, V76, P27, DOI 10.1016/j.neuropharm.2013.07.004
   Batchelor PG, 2003, MAGN RESON MED, V49, P1143, DOI 10.1002/mrm.10491
   BRAAK H, 1995, NEUROBIOL AGING, V16, P271, DOI 10.1016/0197-4580(95)00021-6
   Brookmeyer R, 2007, ALZHEIMERS DEMENT, V3, P186, DOI 10.1016/j.jalz.2007.04.381
   Buxton RB, 1998, MAGNET RESON MED, V40, P383, DOI 10.1002/mrm.1910400308
   Cardoso MJ, 2013, MED IMAGE ANAL, V17, P671, DOI 10.1016/j.media.2013.02.006
   Cherubini A, 2010, J ALZHEIMERS DIS, V19, P1273, DOI 10.3233/JAD-2010-091186
   Constantinides Christakis, 2011, ILAR J, V52, pe21
   de la Torre JC, 2004, LANCET NEUROL, V3, P184, DOI 10.1016/S1474-4422(04)00683-0
   den Heijer T, 2012, NEUROIMAGE, V63, P1782, DOI 10.1016/j.neuroimage.2012.08.067
   DRUMMOND JC, 1986, ANESTHESIOLOGY, V65, P462, DOI 10.1097/00000542-198611000-00002
   Fang BY, 2010, INT J NEUROSCI, V120, P591, DOI 10.3109/00207454.2010.505353
   Faure A, 2011, NEUROBIOL AGING, V32, P407, DOI 10.1016/j.neurobiolaging.2009.03.009
   Genovese CR, 2002, NEUROIMAGE, V15, P870, DOI 10.1006/nimg.2001.1037
   Giacobini E, 2013, NAT REV NEUROL, V9, P677, DOI 10.1038/nrneurol.2013.223
   Giannakopoulos P, 2003, NEUROLOGY, V60, P1495, DOI 10.1212/01.WNL.0000063311.58879.01
   Govaerts K, 2014, PERFUSION VASCULAR R
   Gozzi A, 2007, MAGN RESON IMAGING, V25, P826, DOI 10.1016/j.mri.2007.03.003
   Hajjar I, 2013, CURR OPIN CARDIOL, V28, P417, DOI 10.1097/HCO.0b013e3283620745
   Hall AM, 2012, BRAIN RES BULL, V88, P3, DOI 10.1016/j.brainresbull.2011.11.017
   Huang H, 2012, NEUROBIOL AGING, V33, P2029, DOI 10.1016/j.neurobiolaging.2011.06.027
   Hugenschmidt CE, 2008, CEREB CORTEX, V18, P433, DOI 10.1093/cercor/bhm080
   Jack CR, 2008, J MAGN RESON IMAGING, V27, P685, DOI 10.1002/jmri.21049
   Jack CR, 2013, LANCET NEUROL, V12, P207, DOI 10.1016/S1474-4422(12)70291-0
   Jack CR, 2002, NEUROLOGY, V58, P750, DOI 10.1212/WNL.58.5.750
   Jones CK, 2006, MAGN RESON MED, V56, P585, DOI 10.1002/mrm.20989
   Kantarci K, 2001, RADIOLOGY, V219, P101, DOI 10.1148/radiology.219.1.r01ap14101
   Kerbler GM, 2013, NEUROIMAGE, V66, P133, DOI 10.1016/j.neuroimage.2012.10.075
   KIM SG, 1995, MAGNET RESON MED, V34, P293, DOI 10.1002/mrm.1910340303
   KWONG KK, 1992, P NATL ACAD SCI USA, V89, P5675, DOI 10.1073/pnas.89.12.5675
   Le Bihan D, 2001, J MAGN RESON IMAGING, V13, P534, DOI 10.1002/jmri.1076
   Lerch JP, 2012, FRONT NEUROINFORM, V6, DOI 10.3389/fninf.2012.00006
   Ma D, 2014, PLOS ONE, V9, DOI 10.1371/journal.pone.0086576
   Ma Y, 2008, FRONT NEUROANAT, V2, DOI 10.3389/neuro.05.001.2008
   Makaryus R, 2011, J CEREBR BLOOD F MET, V31, P1432, DOI 10.1038/jcbfm.2011.1
   Massaad CA, 2010, PLOS ONE, V5, DOI 10.1371/journal.pone.0010561
   Matta BF, 1999, ANESTHESIOLOGY, V91, P677, DOI 10.1097/00000542-199909000-00019
   McVicar N, 2014, J CEREBR BLOOD F MET, V34, P690, DOI 10.1038/jcbfm.2014.12
   Mielke MM, 2009, NEUROIMAGE, V46, P47, DOI 10.1016/j.neuroimage.2009.01.054
   Modat Marc, 2012, Biomedical Image Registration. Proceedings 5th International Workshop, WBIR 2012, P79, DOI 10.1007/978-3-642-31340-0_9
   Modat M, 2010, COMPUT METH PROG BIO, V98, P278, DOI 10.1016/j.cmpb.2009.09.002
   Nyul LG, 2000, IEEE T MED IMAGING, V19, P143, DOI 10.1109/42.836373
   O'Callaghan J, 2014, PLOS ONE, V9, DOI 10.1371/journal.pone.0096568
   Ourselin S, 2000, LECT NOTES COMPUT SC, V1935, P557
   Qin YY, 2013, NEURORADIOLOGY, V55, P1027, DOI 10.1007/s00234-013-1195-0
   Ramsden M, 2005, J NEUROSCI, V25, P10637, DOI 10.1523/JNEUROSCI.3279-05.2005
   Ruitenberg A, 2005, ANN NEUROL, V57, P789, DOI 10.1002/ana.20493
   Sahara N, 2014, NEUROBIOL AGING, V35, P1364, DOI 10.1016/j.neurobiolaging.2013.12.009
   SantaCruz K, 2005, SCIENCE, V309, P476, DOI 10.1126/science.1113694
   Scheidegger R, 2011, MAGN RESON MED, V66, P1275, DOI 10.1002/mrm.22912
   Song SK, 2002, NEUROIMAGE, V17, P1429, DOI 10.1006/nimg.2002.1267
   Song SK, 2004, NEUROBIOL DIS, V15, P640, DOI 10.1016/j.nbd.2003.12.003
   Stelzma RA., 1995, CLIN ANAT, V8, P429, DOI [10.1002/ca.980080612, DOI 10.1002/CA.980080612]
   Sun PZ, 2007, MAGN RESON MED, V58, P1207, DOI 10.1002/mrm.21398
   Sykova E, 2004, NEUROSCIENCE, V129, P861, DOI 10.1016/j.neuroscience.2004.06.077
   Tustison NJ, 2010, IEEE T MED IMAGING, V29, P1310, DOI 10.1109/TMI.2010.2046908
   van Zijl PCM, 2011, MAGN RESON MED, V65, P927, DOI 10.1002/mrm.22761
   Villa F, 2012, CRIT CARE MED, V40, P2797, DOI 10.1097/CCM.0b013e31825b8bc6
   Weidensteiner C, 2009, MAGN RESON MED, V62, P35, DOI 10.1002/mrm.21985
   Wells JA, 2015, NEUROIMAGE, V111, P369, DOI 10.1016/j.neuroimage.2015.02.023
   Wells JA, 2012, NMR BIOMED, V25, P1139, DOI 10.1002/nbm.2782
   Wells J.A, 2014, J CEREB BLOOD FLOW M, V111, P369
   Wolk DA, 2012, CURR OPIN NEUROL, V25, P421, DOI 10.1097/WCO.0b013e328354ff0a
   Yang DW, 2011, NEUROIMAGE, V54, P2652, DOI 10.1016/j.neuroimage.2010.10.067
   Yue M, 2011, NEUROBIOL AGING, V32, P590, DOI 10.1016/j.neurobiolaging.2009.04.006
   Zhou JY, 2008, MAGN RESON MED, V60, P842, DOI 10.1002/mrm.21712
   Zhou JY, 2003, MAGNET RESON MED, V50, P1120, DOI 10.1002/mrm.10651
   Zhou JY, 2003, NAT MED, V9, P1085, DOI 10.1038/nm907
NR 70
TC 31
Z9 31
U1 0
U2 12
PU ELSEVIER SCIENCE INC
PI NEW YORK
PA 360 PARK AVE SOUTH, NEW YORK, NY 10010-1710 USA
SN 0197-4580
EI 1558-1497
J9 NEUROBIOL AGING
JI Neurobiol. Aging
PD MAR
PY 2016
VL 39
BP 184
EP 194
DI 10.1016/j.neurobiolaging.2015.12.001
PG 11
WC Geriatrics & Gerontology; Neurosciences
WE Science Citation Index Expanded (SCI-EXPANDED)
SC Geriatrics & Gerontology; Neurosciences & Neurology
GA DE8IW
UT WOS:000370880700019
PM 26923415
OA Green Published, hybrid
DA 2022-10-31
ER

PT J
AU Nazaran, A
   Wisco, JJ
   Hageman, N
   Schettler, SP
   Wong, A
   Vinters, HV
   Teng, CC
   Bangerter, NK
AF Nazaran, Amin
   Wisco, Jonathan J.
   Hageman, Nathan
   Schettler, Stephen P.
   Wong, Anita
   Vinters, Harry V.
   Teng, Chia-Chi
   Bangerter, Neal K.
TI Methodology for computing white matter nerve fiber orientation in human
   histological slices
SO JOURNAL OF NEUROSCIENCE METHODS
LA English
DT Article
DE Histology; White matter; Nerve fibers; Orientation map; Fiber tracking;
   Nerve fibers orientation; Fourier transform; Average orientation
ID ANISOTROPIC WATER DIFFUSION; MILD COGNITIVE IMPAIRMENT;
   ALZHEIMERS-DISEASE; TENSOR MRI; MICROSTRUCTURE; VALIDATION; INTEGRITY;
   SYSTEM
AB Background: The gold standard for mapping nerve fiber orientation in white matter of the human brain is histological analysis through biopsy. Such mappings are a crucial step in validating non-invasive techniques for assessing nerve fiber orientation in the human brain by using diffusion MRI. However, the manual extraction of nerve fiber directions of histological slices is tedious, time consuming, and prone to human error.
   New method: The presented semi-automated algorithm first creates a binary-segmented mask of the nerve fibers in the histological image, and then extracts an estimate of average directionality of nerve fibers through a Fourier-domain analysis of the masked image. It also generates an uncertainty level for its estimate of average directionality.
   Results and comparison with existing methods: The average orientations of the semi-automatic method were first compared to a qualitative expert opinion based on visual inspection of nerve fibers. A weighted RMS difference between the expert estimate and the algorithmically determined angle (weighted by expert's confidence in his estimate) was 15.4 degrees, dropping to 9.9 degrees when only cases with an expert confidence level of greater than 50% were included. The algorithmically determined angles were then compared with angles extracted using a manual segmentation technique, yielding an RMS difference of 11.2 degrees.
   Conclusion: The presented semi-automated method is in good agreement with both qualitative and quantitative manual expert-based approaches for estimating directionality of nerve fibers in white matter from images of stained histological slices of the human brain. (C) 2015 Elsevier B.V. All rights reserved.
C1 [Nazaran, Amin; Bangerter, Neal K.] Brigham Young Univ, Elect & Comp Engn Dept, 437 CB, Provo, UT 84602 USA.
   [Wisco, Jonathan J.] Brigham Young Univ, Dept Physiol & Dev Biol, Provo, UT 84602 USA.
   [Wisco, Jonathan J.] Brigham Young Univ, Ctr Neurosci, Provo, UT 84602 USA.
   [Wisco, Jonathan J.] Univ Utah, Dept Neurobiol & Anat, Sch Med, Salt Lake City, UT 84132 USA.
   [Hageman, Nathan; Schettler, Stephen P.; Wong, Anita; Vinters, Harry V.] Univ Calif Los Angeles, David Geffen Sch Med, Dept Pathol & Lab Med, Los Angeles, CA 90095 USA.
   [Teng, Chia-Chi] Brigham Young Univ, Sch Technol, 265 CTB, Provo, UT 84602 USA.
RP Nazaran, A (通讯作者)，Brigham Young Univ, Elect & Comp Engn Dept, 437 CB, Provo, UT 84602 USA.
EM anazaran106@gmail.com; jjwisco@byu.edu; nhageman@ucla.edu;
   sschettler@mednet.ucla.edu; anitawong@mednet.ucla.edu;
   hvinters@mednet.ucla.edu; ccteng@byu.edu; nealb@ee.byu.edu
FU NIH/NIA [1 R21 AG037843]; Brigham Young University, College of Life
   Sciences; Brigham Young University, School of Family Life, Gerontology
   Program; Dr. Sarah M. McGinty Neuroscience Graduate Student Research
   Fellowship; NATIONAL INSTITUTE ON AGING [R21AG037843] Funding Source:
   NIH RePORTER
FX The authors wish to thank the individuals who donate their bodies and
   tissues for the advancement of education and research, and for the
   following funding sources: NIH/NIA 1 R21 AG037843; Brigham Young
   University, College of Life Sciences, Start-Up Grant; Brigham Young
   University, School of Family Life, Gerontology Program; Dr. Sarah M.
   McGinty Neuroscience Graduate Student Research Fellowship.
CR Bai F, 2009, NEUROSCI LETT, V462, P147, DOI 10.1016/j.neulet.2009.07.009
   Baldevbhai PJ., 2012, J ELECT COMMUNICATIO, V1, P24, DOI [10.9790/2834-0122445, DOI 10.9790/2834-0122445]
   Bansal S., 2011, INT J COMPUT APPL, V1, P415
   Bartsch H, 2012, BRAIN CONNECT, V2, P284, DOI 10.1089/brain.2012.0096
   Basser PJ, 2002, NMR BIOMED, V15, P456, DOI 10.1002/nbm.783
   Basser PJ, 1996, J MAGN RESON SER B, V111, P209, DOI 10.1016/j.jmr.2011.09.022
   BEAULIEU C, 1994, MAGNET RESON MED, V31, P394, DOI 10.1002/mrm.1910310408
   Beaulieu C, 2002, NMR BIOMED, V15, P435, DOI 10.1002/nbm.782
   Behrens TEJ, 2003, NAT NEUROSCI, V6, P750, DOI 10.1038/nn1075
   Budde MD, 2013, FRONT INTEGR NEUROSC, V7, DOI 10.3389/fnint.2013.00003
   Budde MD, 2012, NEUROIMAGE, V63, P1, DOI 10.1016/j.neuroimage.2012.06.042
   Campbell JSW, 2005, NEUROIMAGE, V27, P725, DOI 10.1016/j.neuroimage.2005.05.014
   Choe AS, 2012, NMR BIOMED, V25, P900, DOI 10.1002/nbm.1810
   Choi SJ, 2005, J GERIATR PSYCH NEUR, V18, P12, DOI 10.1177/0891988704271763
   D'Arceuil HE, 2007, NEUROIMAGE, V35, P553, DOI 10.1016/j.neuroimage.2006.12.028
   Damiani E, 2009, SIMPLE LOW LEVEL FEA, P23
   Kavcic V, 2008, ALZHEIMERS DEMENT, V4, P381, DOI 10.1016/j.jalz.2008.07.001
   Kemao Q, 2002, OPT LASER TECHNOL, V34, P527, DOI 10.1016/S0030-3992(02)00061-0
   Kharate G. K., 2012, INT J HUMAN COMPUTER, V3, P15
   Leemans A, 2005, MAGN RESON MED, V53, P944, DOI 10.1002/mrm.20418
   Lefebvre A, 2011, PATTERN RECOGN LETT, V32, P190, DOI 10.1016/j.patrec.2010.09.021
   Lin CP, 2003, NEUROIMAGE, V19, P482, DOI 10.1016/S1053-8119(03)00154-X
   Liu R, 2013, AM ASS ANAT ABSTR
   Lopez F, 2005, LECT NOTES COMPUT SC, V3523, P666
   Medina D, 2006, NEUROBIOL AGING, V27, P663, DOI 10.1016/j.neurobiolaging.2005.03.026
   Medina David A, 2008, Neuropsychiatr Dis Treat, V4, P737
   Michelet F, 2004, INT C PATT RECOG, P712, DOI 10.1109/ICPR.2004.1334281
   Mori S, 2001, MAGN RESON MED, V46, P18, DOI 10.1002/mrm.1155
   Ortiz J, 2010, AM ASS ANAT ABSTR
   Rathorel V.S., 2012, INT J EMERG TECHNOL, V2, P156
   Seehaus A, 2015, FRONT NEUROANAT, V9, DOI 10.3389/fnana.2015.00098
   Selwal A, 2013, INT J EMERG TRENDS T, V2, P290
   Stricker NH, 2009, NEUROIMAGE, V45, P10, DOI 10.1016/j.neuroimage.2008.11.027
   Teipel SJ, 2009, J ALZHEIMERS DIS, V17, P571, DOI 10.3233/JAD-2009-1077
   Wang L, 2009, AM J NEURORADIOL, V30, P893, DOI 10.3174/ajnr.A1484
NR 35
TC 5
Z9 5
U1 0
U2 5
PU ELSEVIER SCIENCE BV
PI AMSTERDAM
PA PO BOX 211, 1000 AE AMSTERDAM, NETHERLANDS
SN 0165-0270
EI 1872-678X
J9 J NEUROSCI METH
JI J. Neurosci. Methods
PD MAR 1
PY 2016
VL 261
BP 75
EP 84
DI 10.1016/j.jneumeth.2015.11.023
PG 10
WC Biochemical Research Methods; Neurosciences
WE Science Citation Index Expanded (SCI-EXPANDED)
SC Biochemistry & Molecular Biology; Neurosciences & Neurology
GA DE8OC
UT WOS:000370894700007
PM 26709015
OA Green Accepted
DA 2022-10-31
ER

PT J
AU Ramirez, J
   Berezuk, C
   McNeely, AA
   Gao, FQ
   McLaurin, J
   Black, SE
AF Ramirez, Joel
   Berezuk, Courtney
   McNeely, Alicia A.
   Gao, Fuqiang
   McLaurin, JoAnne
   Black, Sandra E.
TI Imaging the Perivascular Space as a Potential Biomarker of Neurovascular
   and Neurodegenerative Diseases
SO CELLULAR AND MOLECULAR NEUROBIOLOGY
LA English
DT Review
DE Perivascular space; Virchow-Robin space; Interstitial fluid drainage;
   Perivascular metabolic clearance; Alzheimer's disease; Dementia;
   Cerebrovascular disease
ID VIRCHOW-ROBIN SPACES; SMALL VESSEL DISEASE; CEREBRAL AMYLOID ANGIOPATHY;
   WHITE-MATTER HYPERINTENSITIES; CENTRAL-NERVOUS-SYSTEM; MILD COGNITIVE
   IMPAIRMENT; ALZHEIMERS-DISEASE; INTERSTITIAL FLUID; A-BETA;
   CHOROID-PLEXUS
AB Although the brain lacks conventional lymphatic vessels found in peripheral tissue, evidence suggests that the space surrounding the vasculature serves a similar role in the clearance of fluid and metabolic waste from the brain. With aging, neurodegeneration, and cerebrovascular disease, these microscopic perivascular spaces can become enlarged, allowing for visualization and quantification on structural MRI. The purpose of this review is to: (i) describe some of the recent pre-clinical findings from basic science that shed light on the potential neurophysiological mechanisms driving glymphatic and perivascular waste clearance, (ii) review some of the pathobiological etiologies that may lead to MRI-visible enlarged perivascular spaces (ePVS), (iii) describe the possible clinical implications of ePVS, (iv) evaluate existing qualitative and quantitative techniques used for measuring ePVS burden, and (v) propose future avenues of research that may improve our understanding of this potential clinical neuroimaging biomarker for fluid and metabolic waste clearance dysfunction in neurodegenerative and neurovascular diseases.
C1 [Ramirez, Joel; Berezuk, Courtney; McNeely, Alicia A.; Gao, Fuqiang; Black, Sandra E.] Sunnybrook Res Inst, Hurvitz Brain Sci Res Program, LC Campbell Cognit Neurol Res Unit, Toronto, ON M4N 3M5, Canada.
   [Ramirez, Joel; Berezuk, Courtney; McNeely, Alicia A.; Gao, Fuqiang; Black, Sandra E.] Sunnybrook Hlth Sci Ctr, Heart & Stroke Fdn Canadian Partnership Stroke Re, Toronto, ON M4N 3M5, Canada.
   [Black, Sandra E.] Univ Toronto, Inst Med Sci, Neurol SHSC, Dept Med, Toronto, ON, Canada.
   [McLaurin, JoAnne] Sunnybrook Res Inst, Dept Biol Sci, Toronto, ON, Canada.
   [McLaurin, JoAnne] Univ Toronto, Dept Lab Med & Pathobiol, Toronto, ON, Canada.
RP Ramirez, J (通讯作者)，Sunnybrook Res Inst, Hurvitz Brain Sci Res Program, LC Campbell Cognit Neurol Res Unit, Toronto, ON M4N 3M5, Canada.; Ramirez, J (通讯作者)，Sunnybrook Hlth Sci Ctr, Heart & Stroke Fdn Canadian Partnership Stroke Re, Toronto, ON M4N 3M5, Canada.
EM joelr@sri.utoronto.ca
OI Ramirez, Joel/0000-0002-5582-1776
FU Canadian Institutes of Health Research (MOP) [13129, 142367]; Alzheimer
   Society of Canada and Alzheimer Association (US); Heart and Stroke
   Foundation Canadian Partnership for Stroke Recovery (HSFCPSR); Hurvitz
   Brain Sciences Research program at Sunnybrook Research Institute; Linda
   C. Campbell Foundation; Canadian Vascular Network; HSFCPSR; Sunnybrook
   Research Institute; Brill Chair in Neurology Department of Medicine;
   Sunnybrook Health Sciences Centre; University of Toronto, Department of
   Medicine (Neurology) Sunnybrook Health Sciences Centre; Toronto Dementia
   Research Alliance
FX The authors gratefully acknowledge financial support from the Canadian
   Institutes of Health Research (MOP#13129; MOP#142367), the Alzheimer
   Society of Canada and Alzheimer Association (US), the Heart and Stroke
   Foundation Canadian Partnership for Stroke Recovery (HSFCPSR), Hurvitz
   Brain Sciences Research program at Sunnybrook Research Institute, and
   the Linda C. Campbell Foundation. JR receives partial funding support
   from the Canadian Vascular Network. JR, CB, AAM, and FQG receive salary
   support from HSFCPSR and SEB from the Sunnybrook Research Institute,
   Brill Chair in Neurology Department of Medicine, Sunnybrook Health
   Sciences Centre and University of Toronto, Department of Medicine
   (Neurology) Sunnybrook Health Sciences Centre, and the Toronto Dementia
   Research Alliance.
CR Adachi M, 1998, NEURORADIOLOGY, V40, P27, DOI 10.1007/s002340050533
   Adams HHH, 2013, STROKE, V44, P1732, DOI 10.1161/STROKEAHA.111.000620
   Aribisala BS, 2014, STROKE, V45, P605, DOI 10.1161/STROKEAHA.113.004059
   Aspelund A, 2015, J EXP MED, V212, P991, DOI 10.1084/jem.20142290
   Randall JB, 2006, NAT MED, V12, P856, DOI 10.1038/nm1438
   Beckmann N, 2003, J NEUROSCI, V23, P8453
   Berezuk C, 2015, SLEEP, V38, P853, DOI 10.5665/sleep.4726
   Black S, 2009, STROKE, V40, pS48, DOI 10.1161/STROKEAHA.108.537704
   Bokura H, 1998, J NEUROL, V245, P116, DOI 10.1007/s004150050189
   BRAFFMAN BH, 1988, AM J ROENTGENOL, V151, P551, DOI 10.2214/ajr.151.3.551
   Bucchieri F, 2015, J ANAT, V227, P702, DOI 10.1111/joa.12381
   Carare RO, 2008, NEUROPATH APPL NEURO, V34, P131, DOI 10.1111/j.1365-2990.2007.00926.x
   Charidimou A, 2015, STROKE, V46, P1707, DOI 10.1161/STROKEAHA.115.009090
   Charidimou A, 2014, NEUROLOGY, V82, P57, DOI 10.1212/01.wnl.0000438225.02729.04
   Charidimou A, 2013, J NEUROL NEUROSUR PS, V84, P624, DOI 10.1136/jnnp-2012-304434
   Chen AQ, 2016, BRAIN, V139, P242, DOI 10.1093/brain/awv328
   Chen W, 2011, AM J NEURORADIOL, V32, P1490, DOI 10.3174/ajnr.A2541
   Cohen RM, 2013, J NEUROSCI, V33, P6245, DOI 10.1523/JNEUROSCI.3672-12.2013
   Crossgrove JS, 2005, EXP BIOL MED, V230, P771, DOI 10.1177/153537020523001011
   Cueni Leah N., 2008, Lymphatic Research and Biology, V6, P109, DOI 10.1089/lrb.2008.1008
   Cumurciuc R, 2006, EUR J NEUROL, V13, P187, DOI 10.1111/j.1468-1331.2006.01113.x
   Dorr A, 2012, BRAIN, V135, P3039, DOI 10.1093/brain/aws243
   Doubal FN, 2010, STROKE, V41, P450, DOI 10.1161/STROKEAHA.109.564914
   Echeverria V, 2004, J ALZHEIMERS DIS, V6, P209
   Gao F., 2014, ALZHEIMERS DEMENT, V10, pP424, DOI [10.1016/j.jalz.2014.05.549, DOI 10.1016/J.JALZ.2014.05.549]
   Gao FQ, 2011, J ALZHEIMERS DIS, V26, P379, DOI 10.3233/JAD-2011-0058
   Gonzalez-Marrero I, 2015, FRONT CELL NEUROSCI, V9, DOI 10.3389/fncel.2015.00017
   Gouw AA, 2011, J NEUROL NEUROSUR PS, V82, P126, DOI 10.1136/jnnp.2009.204685
   Hawkes CA, 2014, BRAIN PATHOL, V24, P396, DOI 10.1111/bpa.12159
   Hawkes CA, 2012, PLOS ONE, V7, DOI 10.1371/journal.pone.0041636
   Hawkes CA, 2011, ACTA NEUROPATHOL, V121, P431, DOI 10.1007/s00401-011-0801-7
   HEIER LA, 1989, AM J NEURORADIOL, V10, P929
   Hernandez MDV, 2013, J MAGN RESON IMAGING, V38, P774, DOI 10.1002/jmri.24047
   Hladky SB, 2014, FLUIDS BARRIERS CNS, V11, DOI 10.1186/2045-8118-11-26
   Huang YF, 2012, ARCH NEUROL-CHICAGO, V69, P51, DOI 10.1001/archneurol.2011.235
   Iliff JJ, 2013, J NEUROSCI, V33, P18190, DOI 10.1523/JNEUROSCI.1592-13.2013
   Iliff JJ, 2013, STROKE, V44, pS93, DOI 10.1161/STROKEAHA.112.678698
   Iliff JJ, 2012, SCI TRANSL MED, V4, DOI 10.1126/scitranslmed.3003748
   Jessen NA, 2015, NEUROCHEM RES, V40, P2583, DOI 10.1007/s11064-015-1581-6
   Johnston Miles, 2007, Cerebrospinal Fluid Res, V4, P3, DOI 10.1186/1743-8454-4-3
   Johnston Miles, 2004, Cerebrospinal Fluid Res, V1, P2, DOI 10.1186/1743-8454-1-2
   Kalaria RN, 2002, CEREBROVASC DIS, V13, P48, DOI 10.1159/000049150
   Kang JE, 2009, SCIENCE, V326, P1005, DOI 10.1126/science.1180962
   Kress BT, 2014, ANN NEUROL, V76, P845, DOI 10.1002/ana.24271
   Lai AY, 2015, BRAIN, V138, P1046, DOI 10.1093/brain/awv023
   Liao S, 2013, LYMPHAT RES BIOL, V11, P136, DOI 10.1089/lrb.2013.0012
   Lim ASP, 2016, STROKE STROKEAHA, V115
   Louveau A, 2015, NATURE, V523, P337, DOI 10.1038/nature14432
   Lucey BP, 2014, NEUROBIOL AGING, V35, pS29, DOI 10.1016/j.neurobiolaging.2014.03.035
   MacLullich AMJ, 2004, J NEUROL NEUROSUR PS, V75, P1519, DOI 10.1136/jnnp.2003.030858
   Maia LF, 2013, SCI TRANSL MED, V5, DOI 10.1126/scitranslmed.3006446
   Mantyla R, 1997, STROKE, V28, P1614, DOI 10.1161/01.STR.28.8.1614
   Martinez-Ramirez S, 2013, NEUROLOGY, V80, P1551, DOI 10.1212/WNL.0b013e31828f1876
   Meyer EP, 2008, P NATL ACAD SCI USA, V105, P3587, DOI 10.1073/pnas.0709788105
   Mezey E, 2015, NATURE, V524, P415, DOI 10.1038/524415b
   Michaud JP, 2013, CELL REP, V5, P646, DOI 10.1016/j.celrep.2013.10.010
   Mills S, 2007, BRIT J RADIOL, V80, pS128, DOI 10.1259/bjr/79217686
   MOODY DM, 1995, RADIOLOGY, V194, P469, DOI 10.1148/radiology.194.2.7824728
   Nedergaard M, 2013, SCIENCE, V340, P1529, DOI 10.1126/science.1240514
   Pantoni L, 2010, LANCET NEUROL, V9, P689, DOI 10.1016/S1474-4422(10)70104-6
   Papisov MI, 2013, MOL PHARMACEUT, V10, P1522, DOI 10.1021/mp300474m
   Patankar TF, 2005, AM J NEURORADIOL, V26, P1512
   POIRIER J, 1984, CLIN NEUROPATHOL, V3, P266
   Potter GM, 2015, CEREBROVASC DIS, V39, P224, DOI 10.1159/000375153
   Potter GM, 2015, INT J STROKE, V10, P376, DOI 10.1111/ijs.12054
   Preston SD, 2003, NEUROPATH APPL NEURO, V29, P106, DOI 10.1046/j.1365-2990.2003.00424.x
   Ramirez J, 2015, J ALZHEIMERS DIS, V43, P415, DOI 10.3233/JAD-132528
   Redzic ZB, 2004, ADV DRUG DELIVER REV, V56, P1695, DOI 10.1016/j.addr.2004.07.005
   RENNELS ML, 1985, BRAIN RES, V326, P47, DOI 10.1016/0006-8993(85)91383-6
   Roh JH, 2012, SCI TRANSL MED, V4, DOI 10.1126/scitranslmed.3004291
   Roher AE, 2003, ARTERIOSCL THROM VAS, V23, P2055, DOI 10.1161/01.ATV.0000095973.42032.44
   Rothman SM, 2013, BRAIN RES, V1529, P200, DOI 10.1016/j.brainres.2013.07.010
   Rouhl RPW, 2008, J NEUROL, V255, P692, DOI 10.1007/s00415-008-0777-y
   Ruiz-Opazo N, 2004, MOL MED, V10, P36, DOI 10.2119/2003-00044.Herrera
   Santos-Galindo Maria, 2011, Biol Sex Differ, V2, P7, DOI 10.1186/2042-6410-2-7
   Schley D, 2006, J THEOR BIOL, V238, P962, DOI 10.1016/j.jtbi.2005.07.005
   Selvarajah J, 2009, EUR RADIOL, V19, P1011, DOI 10.1007/s00330-008-1202-8
   SZENTISTVANYI I, 1984, AM J PHYSIOL, V246, pF835, DOI 10.1152/ajprenal.1984.246.6.F835
   Tarasoff-Conway JM, 2015, NAT REV NEUROL, V11, P457, DOI 10.1038/nrneurol.2015.119
   Thore CR, 2007, J NEUROPATH EXP NEUR, V66, P337, DOI 10.1097/nen.0b013e3180537147
   Udaka F, 2002, ANN NY ACAD SCI, V977, P411, DOI 10.1111/j.1749-6632.2002.tb04845.x
   van den Heuvel DMJ, 2006, AM J NEURORADIOL, V27, P875
   van Veluw SJ, 2015, J CEREB BLOOD FLOW M
   Wang X, 2016, J NEUROSCI METH, V257, P34, DOI 10.1016/j.jneumeth.2015.09.010
   Wang ZM, 2012, OBESITY, V20, P95, DOI 10.1038/oby.2011.256
   Wardlaw JM, 2013, LANCET NEUROL, V12, P822, DOI 10.1016/S1474-4422(13)70124-8
   Weller RO, 2008, BRAIN PATHOL, V18, P253, DOI 10.1111/j.1750-3639.2008.00133.x
   Weller RO, 2015, BRAIN PATHOL, V25, P63, DOI 10.1111/bpa.12218
   Weller RO, 2009, ACTA NEUROPATHOL, V118, P87, DOI 10.1007/s00401-009-0498-z
   Weller RO, 2009, ACTA NEUROPATHOL, V117, P1, DOI 10.1007/s00401-008-0457-0
   Wuerfel J, 2008, BRAIN, V131, P2332, DOI 10.1093/brain/awn171
   Xie LL, 2013, SCIENCE, V342, P373, DOI 10.1126/science.1241224
   Yaffe K, 2011, JAMA-J AM MED ASSOC, V306, P613, DOI 10.1001/jama.2011.1115
   ZHANG ET, 1990, J ANAT, V170, P111
   Zhu YC, 2011, AM J NEURORADIOL, V32, P709, DOI 10.3174/ajnr.A2366
   Zhu YC, 2010, STROKE, V41, P2483, DOI 10.1161/STROKEAHA.110.591586
NR 96
TC 77
Z9 81
U1 2
U2 21
PU SPRINGER/PLENUM PUBLISHERS
PI NEW YORK
PA 233 SPRING ST, NEW YORK, NY 10013 USA
SN 0272-4340
EI 1573-6830
J9 CELL MOL NEUROBIOL
JI Cell. Mol. Neurobiol.
PD MAR
PY 2016
VL 36
IS 2
SI SI
BP 289
EP 299
DI 10.1007/s10571-016-0343-6
PG 11
WC Cell Biology; Neurosciences
WE Science Citation Index Expanded (SCI-EXPANDED)
SC Cell Biology; Neurosciences & Neurology
GA DK4TM
UT WOS:000374912500012
PM 26993511
DA 2022-10-31
ER

PT J
AU Scott, G
   Ramlackhansingh, AF
   Edison, P
   Hellyer, P
   Cole, J
   Veronese, M
   Leech, R
   Greenwood, RJ
   Turkheimer, FE
   Gentleman, SM
   Heckemann, RA
   Matthews, PM
   Brooks, DJ
   Sharp, DJ
AF Scott, Gregory
   Ramlackhansingh, Anil F.
   Edison, Paul
   Hellyer, Peter
   Cole, James
   Veronese, Mattia
   Leech, Rob
   Greenwood, Richard J.
   Turkheimer, Federico E.
   Gentleman, Steve M.
   Heckemann, Rolf A.
   Matthews, Paul M.
   Brooks, David J.
   Sharp, David J.
TI Amyloid pathology and axonal injury after brain trauma
SO NEUROLOGY
LA English
DT Article
ID ALZHEIMERS-DISEASE; DEMENTIA; NETWORK; REGISTRATION; DYSFUNCTION;
   PROGRESSION; DEPOSITION; SEVERITY; ANATOMY; ATROPHY
AB Objective:To image -amyloid (A) plaque burden in long-term survivors of traumatic brain injury (TBI), test whether traumatic axonal injury and A are correlated, and compare the spatial distribution of A to Alzheimer disease (AD).Methods:Patients 11 months to 17 years after moderate-severe TBI underwent C-11-Pittsburgh compound B (C-11-PiB)-PET, structural and diffusion MRI, and neuropsychological examination. Healthy aged controls and patients with AD underwent PET and structural MRI. Binding potential (BPND) images of C-11-PiB, which index A plaque density, were computed using an automatic reference region extraction procedure. Voxelwise and regional differences in BPND were assessed. In TBI, a measure of white matter integrity, fractional anisotropy, was estimated and correlated with C-11-PiB BP(ND.)Results:Twenty-eight participants (9 with TBI, 9 controls, 10 with AD) were assessed. Increased C-11-PiB BPND was found in TBI vs controls in the posterior cingulate cortex and cerebellum. Binding in the posterior cingulate cortex increased with decreasing fractional anisotropy of associated white matter tracts and increased with time since injury. Compared to AD, binding after TBI was lower in neocortical regions but increased in the cerebellum.Conclusions:Increased A burden was observed in TBI. The distribution overlaps with, but is distinct from, that of AD. This suggests a mechanistic link between TBI and the development of neuropathologic features of dementia, which may relate to axonal damage produced by the injury.
C1 [Scott, Gregory; Ramlackhansingh, Anil F.; Edison, Paul; Hellyer, Peter; Cole, James; Leech, Rob; Gentleman, Steve M.; Heckemann, Rolf A.; Matthews, Paul M.; Brooks, David J.; Sharp, David J.] Univ London Imperial Coll Sci Technol & Med, Dept Med, Div Brain Sci, London SW7 2AZ, England.
   [Hellyer, Peter; Veronese, Mattia; Turkheimer, Federico E.] Kings Coll London, Inst Psychiat Psychol & Neurosci, London WC2R 2LS, England.
   [Greenwood, Richard J.] UCL, Inst Neurol, London WC1E 6BT, England.
   [Heckemann, Rolf A.] Gothenburg Univ, Sahlgrenska Univ Hosp, MedTech West, S-41124 Gothenburg, Sweden.
   [Brooks, David J.] Aarhus Univ, Inst Clin Med, DK-8000 Aarhus C, Denmark.
RP Sharp, DJ (通讯作者)，Univ London Imperial Coll Sci Technol & Med, Dept Med, Div Brain Sci, London SW7 2AZ, England.
EM david.sharp@imperial.ac.uk
RI Veronese, Mattia/A-6012-2013; Sharp, David J/A-2119-2013; Cole, James
   H/I-5197-2019; Turkheimer, Federico E/B-9485-2012; Heckemann, Rolf
   Andreas/H-9022-2019; Hellyer, Peter J/F-7112-2013; Veronese,
   Mattia/S-3114-2019; Leech, Robert/AAE-8254-2019
OI Veronese, Mattia/0000-0003-3562-0683; Cole, James H/0000-0003-1908-5588;
   Turkheimer, Federico E/0000-0002-3766-3815; Heckemann, Rolf
   Andreas/0000-0003-3582-3683; Hellyer, Peter J/0000-0002-5139-3401;
   Leech, Robert/0000-0002-5801-6318; Scott, Gregory/0000-0001-8063-5871;
   Edison, Paul/0000-0002-6551-2002; Brooks, David/0000-0003-2602-2518
FU Wellcome Trust-GlaxoSmithKline Translational Medicine Training
   Programme; Imperial College Healthcare Trust Biomedical Research Centre;
   MRC PET programme grant [G1100809/1]; MS Society of Great Britain;
   Progressive MS Alliance; MRC; GlaxoSmithKline; National Institute for
   Health Research; Medical Research Council (UK); MRC [G0900897, G1100809,
   MC_U120085814, G0701951, G1100810, MC_U120036861, MR/L022141/1] Funding
   Source: UKRI; Medical Research Council [G0701951, G1100809,
   MR/L022141/1, MC_U120036861, G1100810, MC_U120085814, G0900897] Funding
   Source: researchfish; National Institute for Health Research
   [NIHR-RP-011-048, NF-SI-0514-10022] Funding Source: researchfish
FX G. Scott was supported by a clinical research fellowship awarded in the
   Wellcome Trust-GlaxoSmithKline Translational Medicine Training
   Programme. This work was supported by the Imperial College Healthcare
   Trust Biomedical Research Centre. A. Ramlackhansingh, P. Edison, P.
   Hellyer, and J. Cole report no disclosures relevant to the manuscript.
   M. Veronese is supported by an MRC PET programme grant (G1100809/1). R.
   Leech and R. Greenwood report no disclosures relevant to the manuscript.
   F. Turkheimer is supported by an MRC PET programme grant (G1100809/1).
   S. Gentleman and R. Heckemann report no disclosures relevant to the
   manuscript. P. Matthews has consulted or received honoraria for lectures
   from GlaxoSmithKline, Biogen, IDEC, IXICO, and Novartis, and has
   research support from the MS Society of Great Britain, the Progressive
   MS Alliance, the MRC, and GlaxoSmithKline, and personal support from the
   Edmond J. Safra Foundation and from Lily Safra. Matthews is an NIHR
   Senior Investigator. D. Brooks has been a consultant and part time
   employee for GE Healthcare in the past. D. Sharp receives personal and
   research support from the National Institute for Health Research and the
   Medical Research Council (UK). Go to Neurology.org for full disclosures.
CR Ashburner J, 2007, NEUROIMAGE, V38, P95, DOI 10.1016/j.neuroimage.2007.07.007
   BLUMBERGS PC, 1989, J NEUROL NEUROSUR PS, V52, P838, DOI 10.1136/jnnp.52.7.838
   Cole JH, 2015, ANN NEUROL, V77, P571, DOI 10.1002/ana.24367
   Crossley NA, 2014, BRAIN, V137, P2382, DOI 10.1093/brain/awu132
   Fleminger S, 2005, BRIT MED J, V331, P1419, DOI 10.1136/bmj.331.7530.1419
   Frisoni GB, 2011, ALZHEIMERS DEMENT, V7, P171, DOI 10.1016/j.jalz.2010.06.007
   Harris JA, 2010, NEURON, V68, P428, DOI 10.1016/j.neuron.2010.10.020
   Heckemann RA, 2010, NEUROIMAGE, V51, P221, DOI 10.1016/j.neuroimage.2010.01.072
   Hong YT, 2014, JAMA NEUROL, V71, P23, DOI 10.1001/jamaneurol.2013.4847
   Hua K, 2008, NEUROIMAGE, V39, P336, DOI 10.1016/j.neuroimage.2007.07.053
   Ikoma Y, 2013, J CEREBR BLOOD F MET, V33, P1725, DOI 10.1038/jcbfm.2013.133
   Ikonomovic MD, 2008, BRAIN, V131, P1630, DOI 10.1093/brain/awn016
   Johnson VE, 2013, BRAIN, V136, P28, DOI 10.1093/brain/aws322
   Johnson VE, 2013, EXP NEUROL, V246, P35, DOI 10.1016/j.expneurol.2012.01.013
   Johnson VE, 2012, BRAIN PATHOL, V22, P142, DOI 10.1111/j.1750-3639.2011.00513.x
   Johnson VE, 2010, NAT REV NEUROSCI, V11, P361, DOI 10.1038/nrn2808
   Klein A, 2009, NEUROIMAGE, V46, P786, DOI 10.1016/j.neuroimage.2008.12.037
   Mac Donald CL, 2007, J NEUROSCI, V27, P11869, DOI 10.1523/JNEUROSCI.3647-07.2007
   Magnoni S, 2015, BRAIN, V138, P2263, DOI 10.1093/brain/awv152
   Malec JF, 2007, J NEUROTRAUM, V24, P1417, DOI 10.1089/neu.2006.0245
   Polymenidou M, 2012, J EXP MED, V209, P889, DOI 10.1084/jem.20120741
   Ponsford J, 2011, J NEUROTRAUM, V28, P1683, DOI 10.1089/neu.2010.1623
   Quigley H, 2011, INT J GERIATR PSYCH, V26, P991, DOI 10.1002/gps.2640
   Raj A, 2012, NEURON, V73, P1204, DOI 10.1016/j.neuron.2011.12.040
   Rowe CC, 2007, NEUROLOGY, V68, P1718, DOI 10.1212/01.wnl.0000261919.22630.ea
   Rowe CC, 2011, J NUCL MED, V52, P1733, DOI 10.2967/jnumed.110.076315
   Rowe CC, 2010, NEUROBIOL AGING, V31, P1275, DOI 10.1016/j.neurobiolaging.2010.04.007
   Sharp DJ, 2014, NAT REV NEUROL, V10, P156, DOI 10.1038/nrneurol.2014.15
   Sharp DJ, 2011, CURR OPIN NEUROL, V24, P558, DOI 10.1097/WCO.0b013e32834cd523
   Smith DH, 2013, NAT REV NEUROL, V9, P211, DOI 10.1038/nrneurol.2013.29
   Smith SM, 2004, NEUROIMAGE, V23, pS208, DOI 10.1016/j.neuroimage.2004.07.051
   Smith SM, 2006, NEUROIMAGE, V31, P1487, DOI 10.1016/j.neuroimage.2006.02.024
   Stein TD, 2015, ACTA NEUROPATHOL, V130, P21, DOI 10.1007/s00401-015-1435-y
   Thal DR, 2002, NEUROLOGY, V58, P1791, DOI 10.1212/WNL.58.12.1791
   Tosun D, 2011, BRAIN, V134, P1077, DOI 10.1093/brain/awr044
   Whitnall L, 2006, J NEUROL NEUROSUR PS, V77, P640, DOI 10.1136/jnnp.2005.078246
NR 36
TC 91
Z9 92
U1 0
U2 21
PU LIPPINCOTT WILLIAMS & WILKINS
PI PHILADELPHIA
PA TWO COMMERCE SQ, 2001 MARKET ST, PHILADELPHIA, PA 19103 USA
SN 0028-3878
EI 1526-632X
J9 NEUROLOGY
JI Neurology
PD MAR 1
PY 2016
VL 86
IS 9
BP 821
EP 828
DI 10.1212/WNL.0000000000002413
PG 8
WC Clinical Neurology
WE Science Citation Index Expanded (SCI-EXPANDED)
SC Neurosciences & Neurology
GA DF4TG
UT WOS:000371343100002
PM 26843562
OA Green Published, hybrid, Green Submitted
DA 2022-10-31
ER

PT J
AU Shams, S
   Granberg, T
   Martola, J
   Li, XZ
   Shams, M
   Fereshtehnejad, SM
   Cavallin, L
   Aspelin, P
   Kristoffersen-Wiberg, M
   Wahlund, LO
AF Shams, Sara
   Granberg, Tobias
   Martola, Juha
   Li, Xiaozhen
   Shams, Mana
   Fereshtehnejad, Seyed-Mohammad
   Cavallin, Lena
   Aspelin, Peter
   Kristoffersen-Wiberg, Maria
   Wahlund, Lars-Olof
TI Cerebrospinal fluid profiles with increasing number of cerebral
   microbleeds in a continuum of cognitive impairment
SO JOURNAL OF CEREBRAL BLOOD FLOW AND METABOLISM
LA English
DT Article
DE Alzheimer's disease; cerebral microbleeds; cerebrospinal fluid
   biomarkers; dementia; magnetic resonance imaging
ID SMALL-VESSEL DISEASE; ALZHEIMERS-DISEASE; VASCULAR DEMENTIA;
   PATHOGENESIS; BIOMARKERS
AB Cerebral microbleeds (CMBs) are hypothesised to have an important yet unknown role in the dementia disease pathology. In this study we analysed increasing number of CMBs and their independent associations with routine cerebrospinal fluid (CSF) biomarkers in a continuum of cognitive impairment. A total of 1039 patients undergoing dementia investigation were analysed and underwent lumbar puncture, and an MRI scan. CSF samples were analysed for amyloid beta (A beta) 42, total tau (T-tau), tau phosphorylated at threonine 18 (P-tau) and CSF/serum albumin ratios. Increasing number of CMBs were independently associated with low A beta 42 levels, in the whole cohort, Alzheimer's disease and mild cognitive impairment (p < 0.05). CSF/serum albumin ratios were high with multiple CMBs (p < 0.001), reflecting accompanying blood-brain barrier dysfunction. T-tau and P-tau levels were lower in Alzheimer's patients with multiple CMBs when compared to zero CMBs, but did not change in the rest of the cohort. White matter hyperintensities were associated with low A beta 42 in the whole cohort and Alzheimer's disease (p < 0.05). A beta 42 is the routine CSF-biomarker mainly associated with CMBs in cognitive impairment, and there is an accumulative effect with increasing number of CMBs.
C1 [Shams, Sara; Granberg, Tobias; Martola, Juha; Shams, Mana; Cavallin, Lena; Aspelin, Peter; Kristoffersen-Wiberg, Maria] Karolinska Inst, Dept Clin Sci Intervent & Technol, Div Med Imaging & Technol, Stockholm, Sweden.
   [Shams, Sara; Granberg, Tobias; Martola, Juha; Shams, Mana; Cavallin, Lena; Aspelin, Peter; Kristoffersen-Wiberg, Maria] Karolinska Univ Hosp, Dept Radiol, SE-14186 Stockholm, Sweden.
   [Li, Xiaozhen; Fereshtehnejad, Seyed-Mohammad; Wahlund, Lars-Olof] Karolinska Inst, Dept Neurobiol Care Sci & Soc, Stockholm, Sweden.
   [Li, Xiaozhen; Fereshtehnejad, Seyed-Mohammad; Wahlund, Lars-Olof] Karolinska Univ Hosp, Div Clin Geriatr, SE-14186 Stockholm, Sweden.
RP Shams, S (通讯作者)，Karolinska Univ Hosp, Dept Radiol, SE-14186 Stockholm, Sweden.
EM sara.shams@ki.se
RI Fereshtehnejad, Seyed-Mohammad/ABF-6020-2020; Granberg,
   Tobias/G-8999-2013
OI Fereshtehnejad, Seyed-Mohammad/0000-0001-9255-9351; Granberg,
   Tobias/0000-0001-6700-1022; Shams, Sara/0000-0002-5133-0224; wahlund,
   lars-olof/0000-0002-9905-8426; Kristoffersen Wiberg,
   Maria/0000-0001-6577-8217
FU Stockholm County Council; Karolinska Institutet; Swedish Dementia
   Association
FX The author(s) disclosed receipt of the following financial support for
   the research, authorship, and/or publication of this article: Stockholm
   County Council, Karolinska Institutet and the Swedish Dementia
   Association.
CR Blennow K, 2003, LANCET NEUROL, V2, P605, DOI 10.1016/S1474-4422(03)00530-1
   Brunnstrom H, 2010, ALZHEIMERS DEMENT, V6, P104, DOI 10.1016/j.jalz.2009.12.005
   Cavalieri M, 2010, NEURODEGENER DIS, V7, P122, DOI 10.1159/000285521
   Cordonnier C, 2011, BRAIN, V134, P335, DOI 10.1093/brain/awq321
   Dierksen GA, 2010, ANN NEUROL, V68, P545, DOI 10.1002/ana.22099
   FAZEKAS F, 1991, AM J NEURORADIOL, V12, P915
   Goos JDC, 2012, NEUROBIOL AGING, V33, DOI 10.1016/j.neurobiolaging.2011.10.026
   Goos JDC, 2009, STROKE, V40, P3455, DOI 10.1161/STROKEAHA.109.558197
   Gregoire SM, 2009, NEUROLOGY, V73, P1759, DOI 10.1212/WNL.0b013e3181c34a7d
   Hardy J, 2002, SCIENCE, V297, P353, DOI 10.1126/science.1072994
   Kaerst L, 2013, J NEUROL, V260, P2722, DOI 10.1007/s00415-013-7047-3
   Kester MI, 2014, JAMA NEUROL, V71, P855, DOI 10.1001/jamaneurol.2014.754
   Pantoni L, 2010, LANCET NEUROL, V9, P689, DOI 10.1016/S1474-4422(10)70104-6
   Park JH, 2013, ANN NEUROL, V73, P584, DOI 10.1002/ana.23845
   Renard D, 2012, J NEUROL, V259, P2429, DOI 10.1007/s00415-012-6520-8
   Rosen C, 2013, MOL NEURODEGENER, V8, DOI 10.1186/1750-1326-8-20
   Shams S, 2015, AM J NEURORADIOL, V36, P1089, DOI 10.3174/ajnr.A4248
   Shams S, 2015, AM J NEURORADIOL, V36, P661, DOI 10.3174/ajnr.A4176
   Smith EE, 2009, STROKE, V40, P2601, DOI 10.1161/STROKEAHA.108.536839
   TIBBLING G, 1977, SCAND J CLIN LAB INV, V37, P385, DOI 10.1080/00365517709091496
   Verbeek MM, 2009, ANN NEUROL, V66, P245, DOI 10.1002/ana.21694
NR 21
TC 29
Z9 30
U1 0
U2 11
PU SAGE PUBLICATIONS INC
PI THOUSAND OAKS
PA 2455 TELLER RD, THOUSAND OAKS, CA 91320 USA
SN 0271-678X
EI 1559-7016
J9 J CEREBR BLOOD F MET
JI J. Cereb. Blood Flow Metab.
PD MAR
PY 2016
VL 36
IS 3
BP 621
EP 628
DI 10.1177/0271678X15606141
PG 8
WC Endocrinology & Metabolism; Hematology; Neurosciences
WE Science Citation Index Expanded (SCI-EXPANDED)
SC Endocrinology & Metabolism; Hematology; Neurosciences & Neurology
GA DF4ER
UT WOS:000371301100016
PM 26661151
OA Green Published, Bronze
DA 2022-10-31
ER

PT J
AU Tsao, CW
   Himali, JJ
   Beiser, AS
   Larson, MG
   DeCarli, C
   Vasan, RS
   Mitchell, GF
   Seshadri, S
AF Tsao, Connie W.
   Himali, Jayandra J.
   Beiser, Alexa S.
   Larson, Martin G.
   DeCarli, Charles
   Vasan, Ramachandran S.
   Mitchell, Gary F.
   Seshadri, Sudha
TI Association of arterial stiffness with progression of subclinical brain
   and cognitive disease
SO NEUROLOGY
LA English
DT Article
ID PULSE-WAVE VELOCITY; WHITE-MATTER HYPERINTENSITIES; MIDLIFE
   BLOOD-PRESSURE; CORONARY-HEART-DISEASE; SMALL-VESSEL DISEASE;
   ALZHEIMER-DISEASE; CARDIOVASCULAR EVENTS; ADVANCING AGE; ORGAN DAMAGE;
   OLDER-ADULTS
AB Objective:
   We tested whether abnormal arterial stiffness and blood pressure would be associated with progression of brain aging measured by brain MRI and neurocognitive testing.
   Methods:
   Framingham Offspring Cohort participants (n = 1,223, 61 +/- 9 years, 56% women) without previous stroke or dementia underwent applanation tonometry, brain MRI, and neurocognitive testing at examination 7 (1998-2001). Follow-up brain MRI and neurocognitive testing was performed at examination 8 (2005-2008, mean interval 6.4 +/- 1.3 years). We related examination 7 inverse-transformed carotid-femoral pulse wave velocity (iCFPWV), central pulse pressure (CPP), and mean arterial pressure to changes in the following variables between examinations 7 and 8: total cerebral brain volume, white matter hyperintensity volume, and performance on executive function and abstraction tasks, the Trail Making Test, Parts B and A (Delta Trails B-A), and Similarities tests.
   Results:
   Higher baseline iCFPWV and CPP were associated with greater progression of neurocognitive decline (iCFPWV and Delta Trails B-A association: SD unit change in outcome variable per SD change in tonometry variable [beta] +/- SE = 0.10 +/- 0.04, p = 0.019; CPP and Delta Similarities association: -0.08 +/- 0.03, p = 0.013). Higher mean arterial pressure, but not iCFPWV or CPP, was associated with increase in white matter hyperintensity volume ([beta +/- SE] 0.07 +/- 0.03, p = 0.017). No tonometry measures were associated with change in cerebral brain volume.
   Conclusions:
   In middle-aged and older adults without evidence of clinical stroke or dementia, elevated arterial stiffness and pressure pulsatility are associated with longitudinal progression of subclinical vascular brain injury and greater neurocognitive decline. Treatments to reduce arterial stiffness may potentially reduce the progression of neurovascular disease and cognitive decline.
C1 [Tsao, Connie W.] Beth Israel Deaconess Med Ctr, Dept Med, Div Cardiovasc, Boston, MA 02215 USA.
   [Himali, Jayandra J.; Beiser, Alexa S.; Seshadri, Sudha] Boston Univ, Sch Med, Dept Neurol, Boston, MA 02118 USA.
   [Vasan, Ramachandran S.] Boston Univ, Sch Med, Dept Med, Boston, MA 02118 USA.
   [Himali, Jayandra J.; Beiser, Alexa S.] Boston Univ, Sch Publ Hlth, Dept Biostat, Boston, MA USA.
   [Vasan, Ramachandran S.] Boston Univ, Dept Epidemiol, Sch Publ Hlth, Boston, MA USA.
   [Larson, Martin G.] Boston Univ, Dept Math & Stat, Boston, MA 02215 USA.
   [DeCarli, Charles] Univ Calif Davis, Sch Med, Dept Neurol, Davis, CA 95616 USA.
   [DeCarli, Charles] Univ Calif Davis, Sch Med, Ctr Neurosci, Davis, CA 95616 USA.
   [DeCarli, Charles] Univ Calif Davis, Sch Med, Div Biostat, Dept Publ Hlth Sci, Davis, CA 95616 USA.
   [Tsao, Connie W.; Himali, Jayandra J.; Beiser, Alexa S.; Larson, Martin G.; Vasan, Ramachandran S.; Seshadri, Sudha] Framingham Heart Dis Epidemiol Study, Framingham, MA USA.
   [Mitchell, Gary F.] Cardiovasc Engn Inc, Norwood, MA USA.
RP Tsao, CW (通讯作者)，Beth Israel Deaconess Med Ctr, Dept Med, Div Cardiovasc, Boston, MA 02215 USA.; Tsao, CW (通讯作者)，Framingham Heart Dis Epidemiol Study, Framingham, MA USA.
EM ctsao1@bidmc.harvard.edu
RI Ramachandran, Vasan/Y-2527-2019; DeCarli, Charles/B-5541-2009
OI Ramachandran, Vasan/0000-0001-7357-5970; /0000-0003-1391-9481; Beiser,
   Alexa/0000-0001-8551-7778; Seshadri, Sudha/0000-0001-6135-2622
FU National Heart, Lung and Blood Institute [HHSN268201500001I,
   N01-HC-25195, HL093029, HL060040, HL070100, HL080124, HL071039,
   HL077447, HL107385, HL04334]; DIVISION OF EPIDEMIOLOGY AND CLINICAL
   APPLICATIONS [N01HC025195] Funding Source: NIH RePORTER; NATIONAL HEART,
   LUNG, AND BLOOD INSTITUTE [R01HL107385, R01HL093029, R01HL071039,
   R01HL080124, R01HL077447, K24HL004334, R01HL070100, R01HL060040] Funding
   Source: NIH RePORTER; NATIONAL INSTITUTE OF NEUROLOGICAL DISORDERS AND
   STROKE [R01NS017950] Funding Source: NIH RePORTER; NATIONAL INSTITUTE ON
   AGING [R01AG054076, P30AG010129, R01AG008122, R01AG042292] Funding
   Source: NIH RePORTER
FX The Framingham Heart Study is supported by the National Heart, Lung and
   Blood Institute (contracts HHSN268201500001I, N01-HC-25195, HL093029,
   HL060040, HL070100, HL080124, HL071039, HL077447, HL107385, and
   HL04334).
CR Al Hazzouri AZ, 2013, STROKE, V44, P388, DOI 10.1161/STROKEAHA.112.673533
   Aribisala BS, 2014, HYPERTENSION, V63, P1011, DOI 10.1161/HYPERTENSIONAHA.113.02735
   Au R, 2006, ARCH NEUROL-CHICAGO, V63, P246, DOI 10.1001/archneur.63.2.246
   Au R, 2004, EXP AGING RES, V30, P333, DOI 10.1080/03610730490484380
   Ballard C, 2000, ANN NY ACAD SCI, V903, P442, DOI 10.1111/j.1749-6632.2000.tb06396.x
   Coutinho T, 2011, JACC-CARDIOVASC IMAG, V4, P754, DOI 10.1016/j.jcmg.2011.04.011
   DeCarli C, 2005, NEUROBIOL AGING, V26, P491, DOI 10.1016/j.neurobiolaging.2004.05.004
   DECARLI C, 1992, J COMPUT ASSIST TOMO, V16, P274, DOI 10.1097/00004728-199203000-00018
   DeCarli C, 2012, J GERONTOL A-BIOL, V67, P747, DOI 10.1093/gerona/gls111
   Elias MF, 2009, HYPERTENSION, V53, P668, DOI 10.1161/HYPERTENSIONAHA.108.126342
   Henskens LHG, 2008, HYPERTENSION, V52, P1120, DOI 10.1161/HYPERTENSIONAHA.108.119024
   Hughes TM, 2013, NEUROLOGY, V81, P1711, DOI 10.1212/01.wnl.0000435301.64776.37
   Jacob MP, 2003, BIOMED PHARMACOTHER, V57, P195, DOI 10.1016/S0753-3322(03)00065-9
   Kalaria RN, 2012, J NEUROL SCI, V322, P141, DOI 10.1016/j.jns.2012.07.032
   KANNEL WB, 1979, AM J EPIDEMIOL, V110, P281, DOI 10.1093/oxfordjournals.aje.a112813
   KELLY R, 1992, J AM COLL CARDIOL, V20, P952, DOI 10.1016/0735-1097(92)90198-V
   Kim CK, 2011, J HYPERTENS, V29, P325, DOI 10.1097/HJH.0b013e3283408ffb
   King KS, 2013, RADIOLOGY, V267, P709, DOI 10.1148/radiol.13121598
   Kivipelto M, 2002, ANN INTERN MED, V137, P149, DOI 10.7326/0003-4819-137-3-200208060-00006
   Launer LJ, 2000, NEUROBIOL AGING, V21, P49, DOI 10.1016/S0197-4580(00)00096-8
   Laurent S, 2003, STROKE, V34, P1203, DOI 10.1161/01.STR.0000065428.03209.64
   Matsumoto M, 2007, HYPERTENS RES, V30, P767, DOI 10.1291/hypres.30.767
   Mattace-Raso FUS, 2006, CIRCULATION, V113, P657, DOI 10.1161/CIRCULATIONAHA.105.555235
   Mitchell GF, 2008, J APPL PHYSIOL, V105, P1652, DOI 10.1152/japplphysiol.90549.2008
   Mitchell GF, 2011, BRAIN, V134, P3398, DOI 10.1093/brain/awr253
   Mitchell GF, 2010, CIRCULATION, V121, P505, DOI 10.1161/CIRCULATIONAHA.109.886655
   Mitchell GF, 2004, HYPERTENSION, V43, P1239, DOI 10.1161/01.HYP.0000128420.01881.aa
   O'Rourke MF, 2007, J AM COLL CARDIOL, V50, P1, DOI 10.1016/j.jacc.2006.12.050
   Pase MP, 2010, J HYPERTENS, V28, P1724, DOI 10.1097/HJH.0b013e32833b1ee7
   Poels MMF, 2007, STROKE, V38, P888, DOI 10.1161/01.STR.0000257998.33768.87
   Rosano C, 2013, HYPERTENSION, V61, P160, DOI 10.1161/HYPERTENSIONAHA.112.198069
   Shah NS, 2012, HYPERTENSION, V59, P780, DOI 10.1161/HYPERTENSIONAHA.111.178962
   Snowdon DA, 1997, JAMA-J AM MED ASSOC, V277, P813, DOI 10.1001/jama.277.10.813
   Sutton-Tyrrell K, 2005, CIRCULATION, V111, P3384, DOI 10.1161/CIRCULATIONAHA.104.483628
   Tarumi T, 2013, J HYPERTENS, V31, P2400, DOI 10.1097/HJH.0b013e328364decc
   Tsao CW, 2013, NEUROLOGY, V81, P984, DOI 10.1212/WNL.0b013e3182a43e1c
   Waldstein SR, 2008, HYPERTENSION, V51, P99, DOI 10.1161/HYPERTENSIONAHA.107.093674
   Wardlaw JM, 2013, LANCET NEUROL, V12, P822, DOI 10.1016/S1474-4422(13)70124-8
   Wolf PA, 2007, CURR ALZHEIMER RES, V4, P111, DOI 10.2174/156720507780362263
NR 39
TC 72
Z9 73
U1 0
U2 10
PU LIPPINCOTT WILLIAMS & WILKINS
PI PHILADELPHIA
PA TWO COMMERCE SQ, 2001 MARKET ST, PHILADELPHIA, PA 19103 USA
SN 0028-3878
EI 1526-632X
J9 NEUROLOGY
JI Neurology
PD FEB 16
PY 2016
VL 86
IS 7
BP 619
EP 626
DI 10.1212/WNL.0000000000002368
PG 8
WC Clinical Neurology
WE Science Citation Index Expanded (SCI-EXPANDED)
SC Neurosciences & Neurology
GA DE0FF
UT WOS:000370299600006
PM 26791155
OA Green Published
DA 2022-10-31
ER

PT J
AU Jang, YK
   Kwon, H
   Kim, YJ
   Jung, NY
   Lee, JS
   Lee, J
   Chin, J
   Im, K
   Jeon, S
   Lee, JM
   Seong, JK
   Kim, JH
   Kim, S
   Choe, YS
   Lee, KH
   Kim, ST
   Kim, JS
   Lee, JH
   Na, DL
   Seo, SW
   Kim, HJ
AF Jang, Young Kyoung
   Kwon, Hunki
   Kim, Yeo Jin
   Jung, Na Yeon
   Lee, Jin San
   Lee, Juyoun
   Chin, Juhee
   Im, Kiho
   Jeon, Seun
   Lee, Jong Min
   Seong, Joon-Kyoung
   Kim, Jeong Hun
   Kim, Seonwoo
   Choe, Yearn Seong
   Lee, Kyung-Han
   Kim, Sung Tae
   Kim, Jae Seung
   Lee, Jae Hong
   Na, Duk L.
   Seo, Sang Won
   Kim, Hee Jin
TI Early- vs late-onset subcortical vascular cognitive impairment
SO NEUROLOGY
LA English
DT Article
ID WHITE-MATTER LESIONS; FRONTOTEMPORAL DEMENTIA; INCREASED PREVALENCE;
   ALZHEIMERS-DISEASE; AMYLOID BURDEN; SYMPTOMS; CRITERIA
AB Objective:To evaluate the differences between early-onset subcortical vascular cognitive impairment (EO-SVCI) and late-onset subcortical vascular cognitive impairment (LO-SVCI) with regard to pathologic burden, structural changes, and cognitive function.Methods:We prospectively recruited 142 patients from a single referral center. Patients were divided into EO-SVCI (n = 30, age at onset <65 years) and LO-SVCI (n = 112, age at onset 65 years) groups. All patients underwent neuropsychological tests, 3T brain MRI, and [C-11] Pittsburgh compound B (PiB)-PET. We compared pathologic burden such as small vessel disease and amyloid burden; structural changes such as structural network, cortical thickness, and hippocampal volume; and cognitive function between EO-SVCI and LO-SVCI.Results:EO-SVCI patients had more lacunes, while LO-SVCI patients had higher PiB standardized uptake value ratios. EO-SVCI patients exhibited more severe structural network disruptions in the frontal area, while LO-SVCI patients exhibited more severe cortical and hippocampal atrophy. Although disease severity did not differ between the 2 groups, frontal-executive dysfunction was more severe in EO-SVCI patients.Conclusions:EO-SVCI patients showed more vascular related factors, while LO-SVCI patients exhibited more Alzheimer disease-related characteristics. The greater number of lacunes in EO-SVCI might account for the more severe frontal network disruption and frontal-executive dysfunction, while the greater amyloid burden in LO-SVCI might account for the more severe cortical and hippocampal atrophy. Our findings suggest that the age at onset is a crucial factor that determines distinct features in SVCI patients, such as pathologic burden, structural changes, and cognitive function.
C1 [Jang, Young Kyoung; Kim, Yeo Jin; Lee, Jin San; Lee, Juyoun; Chin, Juhee; Na, Duk L.; Seo, Sang Won; Kim, Hee Jin] Sungkyunkwan Univ, Sch Med, Samsung Med Ctr, Dept Neurol, Seoul, South Korea.
   [Choe, Yearn Seong; Lee, Kyung-Han] Sungkyunkwan Univ, Sch Med, Samsung Med Ctr, Dept Nucl Med, Seoul, South Korea.
   [Kim, Sung Tae] Sungkyunkwan Univ, Sch Med, Samsung Med Ctr, Dept Radiol, Seoul, South Korea.
   [Jang, Young Kyoung; Kim, Yeo Jin; Lee, Jin San; Lee, Juyoun; Chin, Juhee; Na, Duk L.; Seo, Sang Won; Kim, Hee Jin] Sungkyunkwan Univ, Sch Med, Samsung Med Ctr, Ctr Neurosci, Seoul, South Korea.
   [Kwon, Hunki; Lee, Jong Min] Hanyang Univ, Dept Biomed Engn, Seoul 133791, South Korea.
   [Jung, Na Yeon] Pusan Natl Univ, Sch Med, Pusan Natl Univ Hosp, Dept Neurol, Busan, South Korea.
   [Jung, Na Yeon] Med Res Inst, Busan, South Korea.
   [Im, Kiho] Harvard Univ, Sch Med, Boston Childrens Hosp, Div Newborn Med, Boston, MA USA.
   [Jeon, Seun] McGill Univ, McGill Ctr Integrat Neurosci, Montreal Neurol Inst & Hosp, Montreal, PQ, Canada.
   [Seong, Joon-Kyoung] Korea Univ, Dept Biomed Engn, Seoul, South Korea.
   [Kim, Jeong Hun] Korea Univ, Dept Comp & Radio Commun Engn, Seoul, South Korea.
   [Kim, Seonwoo] Univ Ulsan, Coll Med, Asan Med Ctr, Biostat Team,Samsung Biomed Res Inst, Seoul, South Korea.
   [Kim, Jae Seung] Univ Ulsan, Coll Med, Asan Med Ctr, Dept Nucl Med, Seoul, South Korea.
   [Lee, Jae Hong] Univ Ulsan, Coll Med, Asan Med Ctr, Dept Neurol, Seoul, South Korea.
RP Kim, HJ (通讯作者)，Sungkyunkwan Univ, Sch Med, Samsung Med Ctr, Dept Neurol, Seoul, South Korea.; Kim, HJ (通讯作者)，Sungkyunkwan Univ, Sch Med, Samsung Med Ctr, Ctr Neurosci, Seoul, South Korea.
EM evekhj@gmail.com
RI Jeon, Seun/AAK-3204-2020; San Lee, Jin/ABC-8501-2020
OI Jeon, Seun/0000-0003-2817-3352; Lee, Juyoun/0000-0001-5075-0991
FU Basic Research Program of the National Research Foundation (NRF) of
   South Korea; Ministry of Education [NRF-2013R1A1A2065365]; Ministry for
   Health and Welfare Affairs [HIC120713]; Korean Science and Engineering
   Foundation (KOSEF) NRL program - Korean government (MEST) [20110028333];
   Samsung Medical Center Clinical Research Development Program [CRL108011,
   CRS 110-14-1]; Korea Ministry of Environment (MOE) Environmental Health
   Action Program [2014001360002]; National Research Foundation of Korea
   (NRF) - Korea government (MSIP) [NRF-2015R1C1A2A01053281]; Original
   Technology Research Program for Brain Science through the National
   Research Foundation of Korea (NRF) - Korean government (MSIP)
   [2014M3C7A1064752]; Ministry of Health & Welfare, Republic of Korea
   [HI14C2746]
FX This study was supported by the Basic Research Program of the National
   Research Foundation (NRF) of South Korea and was funded by the Ministry
   of Education (NRF-2013R1A1A2065365), the Korean Healthcare Technology
   R&D Project, the Ministry for Health and Welfare Affairs (HIC120713), a
   Korean Science and Engineering Foundation (KOSEF) NRL program grant
   funded by the Korean government (MEST; 20110028333), a Samsung Medical
   Center Clinical Research Development Program grant (CRL108011 & CRS
   110-14-1), the Korea Ministry of Environment (MOE) Environmental Health
   Action Program (2014001360002), National Research Foundation of Korea
   (NRF) grant funded by the Korea government (MSIP)
   (NRF-2015R1C1A2A01053281), the Original Technology Research Program for
   Brain Science through the National Research Foundation of Korea (NRF)
   funded by the Korean government (MSIP) (No. 2014M3C7A1064752), and a
   grant of the Korean Health Technology R&D Project, Ministry of Health &
   Welfare, Republic of Korea (HI14C2746).
CR Ahn HJ, 2010, J KOREAN MED SCI, V25, P1071, DOI 10.3346/jkms.2010.25.7.1071
   Becker JA, 2011, ANN NEUROL, V69, P1032, DOI 10.1002/ana.22333
   BENJAMINI Y, 1995, J R STAT SOC B, V57, P289, DOI 10.1111/j.2517-6161.1995.tb02031.x
   Bonelli Raphael M, 2007, Dialogues Clin Neurosci, V9, P141
   Boyle PA, 2013, ANN NEUROL, V74, P478, DOI 10.1002/ana.23964
   Cheng H, 2012, NEUROIMAGE, V61, P1153, DOI 10.1016/j.neuroimage.2012.03.036
   Chetelat G, 2012, NEUROLOGY, V78, P477, DOI 10.1212/WNL.0b013e318246d67a
   Cho H, 2013, NEUROBIOL AGING, V34, P1740, DOI 10.1016/j.neurobiolaging.2013.01.001
   Cohen AD, 2012, ADV PHARMACOL, V64, P27, DOI 10.1016/B978-0-12-394816-8.00002-7
   CUMMINGS JL, 1994, DEMENTIA, V5, P177, DOI 10.1159/000106718
   Diehl J, 2002, INT J GERIATR PSYCH, V17, P914, DOI 10.1002/gps.709
   Hsu PJ, 2015, J ALZHEIMERS DIS, V45, P27, DOI 10.3233/JAD-141743
   Ikeda M, 2001, NEUROLOGY, V57, P839, DOI 10.1212/WNL.57.5.839
   ISHII N, 1986, NEUROLOGY, V36, P340, DOI 10.1212/WNL.36.3.340
   Jeon S, 2011, INT J IMAG SYST TECH, V21, P193, DOI 10.1002/ima.20277
   Kang E, 2012, SEOUL NEUROPSYCHOLOG
   Kang Y., 2003, SEOUL NEUROPSYCHOLOG
   Kim EJ, 2005, BRAIN, V128, P1790, DOI 10.1093/brain/awh539
   Kim GH, 2014, NEUROLOGY, V82, P1529, DOI 10.1212/WNL.0000000000000360
   Kim HJ, 2014, EUR J NEUROL, V21, P744, DOI 10.1111/ene.12376
   Kim HJ, 2015, NEUROLOGY, V85, P63, DOI 10.1212/WNL.0000000000001705
   Kim HJ, 2013, NEUROBIOL AGING, V34, P2482, DOI 10.1016/j.neurobiolaging.2013.05.009
   LAWTON MP, 1969, GERONTOLOGIST, V9, P179, DOI 10.1093/geront/9.3_Part_1.179
   Lee J H, 2011, Neurology, V77, P18, DOI 10.1212/WNL.0b013e318221acee
   Lee SR, 2013, INT J CARDIOL, V166, P633, DOI 10.1016/j.ijcard.2011.11.095
   Lee YH, 2015, J HEPATOL, V63, P486, DOI 10.1016/j.jhep.2015.02.051
   Panegyres Peter K, 2013, Am J Neurodegener Dis, V2, P300
   Reitz C, 2014, BIOCHEM PHARMACOL, V88, P640, DOI 10.1016/j.bcp.2013.12.024
   Rodrigue KM, 2012, NEUROLOGY, V78, P387, DOI 10.1212/WNL.0b013e318245d295
   Roman GC, 2002, LANCET NEUROL, V1, P426, DOI 10.1016/S1474-4422(02)00190-4
   Rowe CC, 2010, NEUROBIOL AGING, V31, P1275, DOI 10.1016/j.neurobiolaging.2010.04.007
   Rubinov M, 2010, NEUROIMAGE, V52, P1059, DOI 10.1016/j.neuroimage.2009.10.003
   Schneider JA, 2007, NEUROLOGY, V69, P2197, DOI 10.1212/01.wnl.0000271090.28148.24
   Seo SW, 2009, J NEUROIMAGING, V19, P213, DOI 10.1111/j.1552-6569.2008.00292.x
   Shinagawa S, 2008, DEMENT GERIATR COGN, V25, P439, DOI 10.1159/000124751
   Tullberg M, 2004, NEUROLOGY, V63, P246, DOI 10.1212/01.WNL.0000130530.55104.B5
   Tzourio-Mazoyer N, 2002, NEUROIMAGE, V15, P273, DOI 10.1006/nimg.2001.0978
   Wardlaw JM, 2013, LANCET NEUROL, V12, P822, DOI 10.1016/S1474-4422(13)70124-8
   Ye BS, 2015, J ALZHEIMERS DIS, V45, P599, DOI 10.3233/JAD-141044
   Zhu XC, 2015, ANN TRANSL MED, V3, DOI 10.3978/j.issn.2305-5839.2015.01.19
NR 40
TC 12
Z9 14
U1 0
U2 7
PU LIPPINCOTT WILLIAMS & WILKINS
PI PHILADELPHIA
PA TWO COMMERCE SQ, 2001 MARKET ST, PHILADELPHIA, PA 19103 USA
SN 0028-3878
EI 1526-632X
J9 NEUROLOGY
JI Neurology
PD FEB 9
PY 2016
VL 86
IS 6
BP 527
EP 534
DI 10.1212/WNL.0000000000002357
PG 8
WC Clinical Neurology
WE Science Citation Index Expanded (SCI-EXPANDED)
SC Neurosciences & Neurology
GA DC9KT
UT WOS:000369541200007
PM 26764026
DA 2022-10-31
ER

PT J
AU Marnane, M
   Al-Jawadi, OO
   Mortazavi, S
   Pogorzelec, KJ
   Wang, BW
   Feldman, HH
   Hsiung, GYR
AF Marnane, Michael
   Al-Jawadi, Osama O.
   Mortazavi, Shervin
   Pogorzelec, Kathleen J.
   Wang, Bing Wei
   Feldman, Howard H.
   Hsiung, Ging-Yuek R.
CA Alzheimers Dis Neuroimaging Initia
TI Periventricular hyperintensities are associated with elevated cerebral
   amyloid
SO NEUROLOGY
LA English
DT Article
ID WHITE-MATTER HYPERINTENSITIES; SMALL-VESSEL DISEASE; ALZHEIMERS-DISEASE;
   COGNITIVE IMPAIRMENT; BRAIN; MICROBLEEDS; PATHOLOGY; ANGIOPATHY;
   LEUKOARAIOSIS; PATHOGENESIS
AB Objective:To investigate the association between periventricular white mater hyperintensities (PVWMH) and biomarkers of elevated cerebral -amyloid (A) in the Alzheimer's Disease Neuroimaging Initiative, a large prospective multicenter observational study.Methods:The burden of frontal, parietal, and occipital PVWMH on 3T fluid-attenuated inversion recovery MRI was evaluated in 698 cognitively normal participants and participants with mild cognitive impairment (MCI) using a novel semiquantitative visual rating scale. Results were correlated with CSF-A, florbetapir-PET, and fluorodeoxyglucose (FDG)-PET.Results:Increased burden of parietal, occipital, and frontal PVWMH was associated with elevated cerebral amyloid evidenced by high florbetapir-PET signal (p < 0.01) and low CSF-A (p < 0.01). In logistic regression models, including PVWMH, age, sex, APOE status, vascular risk factors, pulse pressure, vascular secondary prevention medications, education, ethnicity, and race, parietal, occipital, and frontal PVWMH burden was independently associated with high florbetapir-PET uptake (p < 0.05). In a similar logistic regression model, parietal and occipital (p < 0.05) but not frontal (p = 0.05) PVWMH were independently associated with CSF-A. Weaker associations were found between parieto-occipital PVWMH and elevated CSF-tau (p < 0.05) and occipital PVWMH and elevated CSF-phospho-tau (p < 0.05). PVWMH were associated with cerebral hypometabolism on FDG-PET independent of CSF-A levels (p < 0.05). Absolute and consistency of agreement intraclass correlation coefficients were, respectively, 0.83 and 0.83 for frontal, 0.78 and 0.8 for parietal, and 0.45 and 0.75 for occipital PVWMH measurements.Conclusions:Increased PVWMH were associated with elevated cerebral amyloid independent of potential confounders such as age, APOE genotype, and vascular risk factors. The mechanisms underlying the association between PVWMH and cerebral amyloid remain to be clarified.
C1 [Marnane, Michael; Al-Jawadi, Osama O.; Mortazavi, Shervin; Pogorzelec, Kathleen J.; Wang, Bing Wei; Feldman, Howard H.; Hsiung, Ging-Yuek R.] Univ British Columbia, Clin Alzheimer Dis & Related Disorders, Djavad Mowafaghian Ctr Brain Hlth, Vancouver, BC V5Z 1M9, Canada.
   [Marnane, Michael; Feldman, Howard H.; Hsiung, Ging-Yuek R.] Univ British Columbia, Dept Med, Div Neurol, Vancouver, BC V5Z 1M9, Canada.
RP Marnane, M (通讯作者)，Univ British Columbia, Clin Alzheimer Dis & Related Disorders, Djavad Mowafaghian Ctr Brain Hlth, Vancouver, BC V5Z 1M9, Canada.; Marnane, M (通讯作者)，Univ British Columbia, Dept Med, Div Neurol, Vancouver, BC V5Z 1M9, Canada.
EM michael.marnane@vch.ca
RI Hsiung, Robin/AAT-1661-2021; Preda, Adrian/K-8889-2013
OI Hsiung, Robin/0000-0002-8017-0856; Preda, Adrian/0000-0003-3373-2438;
   Ponto, Laura/0000-0003-1197-6714; Feldman, Howard/0000-0002-9258-4538;
   Marnane, Michael/0000-0001-7611-8943
FU Ralph Fisher Professorship in Alzheimer's Research (Alzheimer Society of
   British Columbia, Canada); CIHR; Heart and Stroke Foundation of Canada;
   ADNI (National Institutes of Health) [U01 AG024904]; DOD ADNI
   (Department of Defense) [W81XWH-12-2-0012]; National Institute on Aging;
   National Institute of Biomedical Imaging and Bioengineering; Canadian
   Institutes of Health Research; NATIONAL CENTER FOR ADVANCING
   TRANSLATIONAL SCIENCES [TL1TR000096] Funding Source: NIH RePORTER;
   NATIONAL INSTITUTE ON AGING [U01AG024904, U24AG021886] Funding Source:
   NIH RePORTER
FX Dr. Hsiung acknowledges funding support from the Ralph Fisher
   Professorship in Alzheimer's Research (Alzheimer Society of British
   Columbia, Canada) and the CIHR Clinical Genetics Investigatorship award.
   Dr. Marnane's salary was funded by an unrestricted research fellowship
   award from the Heart and Stroke Foundation of Canada. Data collection
   and sharing for this project was funded by ADNI (National Institutes of
   Health grant U01 AG024904) and DOD ADNI (Department of Defense award
   number W81XWH-12-2-0012). ADNI is funded by the National Institute on
   Aging, the National Institute of Biomedical Imaging and Bioengineering,
   and through contributions from the following: AbbVie; Alzheimer's
   Association; Alzheimer's Drug Discovery Foundation; Araclon Biotech;
   BioClinica, Inc.; Biogen; Bristol-Myers Squibb Company; CereSpir, Inc.;
   Eisai Inc.; Elan Pharmaceuticals, Inc.; Eli Lilly and Company;
   EuroImmun; F. Hoffmann-La Roche Ltd. and its affiliated company
   Genentech, Inc.; Fujirebio; GE Healthcare; IXICO Ltd.; Janssen Alzheimer
   Immunotherapy Research & Development, LLC; Johnson & Johnson
   Pharmaceutical Research & Development LLC; Lumosity; Lundbeck; Merck &
   Co., Inc.; Meso Scale Diagnostics, LLC; NeuroRx Research; Neurotrack
   Technologies; Novartis Pharmaceuticals Corporation; Pfizer Inc.; Piramal
   Imaging; Servier; Takeda Pharmaceutical Company; and Transition
   Therapeutics. The Canadian Institutes of Health Research provides funds
   to support ADNI clinical sites in Canada. Private sector contributions
   are facilitated by the Foundation for the NIH (www.fnih.org). The
   grantee organization is the Northern California Institute for Research
   and Education, and the study is coordinated by the Alzheimer's Disease
   Cooperative Study at the University of California, San Diego. ADNI data
   are disseminated by the Laboratory for Neuroimaging at the University of
   Southern California.
CR Alzheimer Disease Neuroimaging Initiative investigators, ADNI GO PET TECHN PR
   Benedictus MR, 2013, NEUROBIOL AGING, V34, P2488, DOI 10.1016/j.neurobiolaging.2013.04.023
   Brickman AM, 2012, ARCH NEUROL-CHICAGO, V69, P1621, DOI 10.1001/archneurol.2012.1527
   Chiang GC, 2015, AM J NEURORADIOL, V36, P1635, DOI 10.3174/ajnr.A4351
   Conklin J, 2014, ANN NEUROL, V76, P899, DOI 10.1002/ana.24285
   DeCarli C, 2005, STROKE, V36, P50, DOI 10.1161/01.STR.0000150668.58689.f2
   Duering M, 2013, BRAIN, V136, P2717, DOI 10.1093/brain/awt184
   Ewers M, 2014, NEUROIMAGE-CLIN, V4, P45, DOI 10.1016/j.nicl.2013.10.018
   Gouw AA, 2011, J NEUROL NEUROSUR PS, V82, P126, DOI 10.1136/jnnp.2009.204685
   Guzman Vanessa A, 2013, Alzheimers Dement, V9, pS124, DOI 10.1016/j.jalz.2012.11.009
   Haight TJ, 2013, JAMA NEUROL, V70, P1039, DOI 10.1001/jamaneurol.2013.1878
   Hallgren Kevin A, 2012, Tutor Quant Methods Psychol, V8, P23
   Holland CM, 2008, STROKE, V39, P1127, DOI 10.1161/STROKEAHA.107.497438
   Iliff JJ, 2013, J NEUROSCI, V33, P18190, DOI 10.1523/JNEUROSCI.1592-13.2013
   Jack CR, 2010, ALZHEIMERS DEMENT, V6, P212, DOI 10.1016/j.jalz.2010.03.004
   Jellinger KA, 2013, FRONT AGING NEUROSCI, V5, DOI 10.3389/fnagi.2013.00017
   Kester MI, 2014, JAMA NEUROL, V71, P855, DOI 10.1001/jamaneurol.2014.754
   Landau SM, 2013, ANN NEUROL, V74, P826, DOI 10.1002/ana.23908
   Landau SM, 2011, NEUROBIOL AGING, V32, P1207, DOI 10.1016/j.neurobiolaging.2009.07.002
   MCKHANN G, 1984, NEUROLOGY, V34, P939, DOI 10.1212/WNL.34.7.939
   McKhann GM, 2011, ALZHEIMERS DEMENT, V7, P263, DOI 10.1016/j.jalz.2011.03.005
   MOODY DM, 1990, AM J NEURORADIOL, V11, P431
   Park JH, 2013, ANN NEUROL, V73, P584, DOI 10.1002/ana.23845
   Polvikoski TM, 2010, NEUROLOGY, V75, P2071, DOI 10.1212/WNL.0b013e318200d6f9
   Rutten-Jacobs Loes C A, 2011, Curr Gerontol Geriatr Res, V2011, P826862, DOI 10.1155/2011/826862
   Shaw LM, 2009, ANN NEUROL, V65, P403, DOI 10.1002/ana.21610
   Snyder HM, 2015, ALZHEIMERS DEMENT, V11, P710, DOI 10.1016/j.jalz.2014.10.008
   Stenset V, 2011, J NEUROIMAGING, V21, pe78, DOI 10.1111/j.1552-6569.2009.00444.x
   Thal DR, 2014, J ALZHEIMERS DIS, V42, pS421, DOI 10.3233/JAD-141461
   Thanprasertsuk S, 2014, NEUROLOGY, V83, P794, DOI 10.1212/WNL.0000000000000732
   VINTERS HV, 1983, STROKE, V14, P924, DOI 10.1161/01.STR.14.6.924
   Viswanathan A, 2011, ANN NEUROL, V70, P871, DOI 10.1002/ana.22516
   Weller RO, 2014, BRAIN PATHOL, V25, P63
   Weller RO, 2008, BRAIN PATHOL, V18, P253, DOI 10.1111/j.1750-3639.2008.00133.x
   Whitwell JL, 2013, J NEUROL NEUROSUR PS, V84, P1357, DOI 10.1136/jnnp-2013-305628
   Yamada S, 2012, EUR J NEUROL, V19, P98, DOI 10.1111/j.1468-1331.2011.03451.x
NR 36
TC 59
Z9 59
U1 1
U2 13
PU LIPPINCOTT WILLIAMS & WILKINS
PI PHILADELPHIA
PA TWO COMMERCE SQ, 2001 MARKET ST, PHILADELPHIA, PA 19103 USA
SN 0028-3878
EI 1526-632X
J9 NEUROLOGY
JI Neurology
PD FEB 9
PY 2016
VL 86
IS 6
BP 535
EP 543
DI 10.1212/WNL.0000000000002352
PG 9
WC Clinical Neurology
WE Science Citation Index Expanded (SCI-EXPANDED)
SC Neurosciences & Neurology
GA DC9KT
UT WOS:000369541200008
PM 26747881
OA Green Published
DA 2022-10-31
ER

PT J
AU Hsu, YH
   Huang, CF
   Lo, CP
   Wang, TL
   Tu, MC
AF Hsu, Yen-Hsuan
   Huang, Ching-Feng
   Lo, Chung-Ping
   Wang, Tzu-Lan
   Tu, Min-Chien
TI Vitamin B12 deficiency: Characterization of psychometrics and MRI
   morphometrics
SO NUTRITIONAL NEUROSCIENCE
LA English
DT Article
DE Vitamin B12 deficiency; Cobalamin; Cognitive functions; Magnetic
   resonance imaging; neuropsychology
ID SACRAMENTO AREA LATINO; WORKING-MEMORY; COBALAMIN DEFICIENCY;
   ALZHEIMERS-DISEASE; COGNITIVE FUNCTION; ELDERLY-PATIENTS; TEMPORAL-LOBE;
   WHITE-MATTER; CONTROLLED-TRIAL; BASAL GANGLIA
AB Objectives: Vitamin B12 is essential for the integrity of the central nervous system. However, performances in different cognitive domains relevant to vitamin B12 deficiency remain to be detailed. To date, there have been limited studies that examined the relationships between cognitions and structural neuroimaging in a single cohort of low-vitamin B12 status. The present study aimed to depict psychometrics and magnetic resonance imaging (MRI) morphometrics among patients with vitamin B12 deficiency, and to examine their inter-relations.
   Methods: We compared 34 consecutive patients with vitamin B12 deficiency (serum level <= 250 pg/ml) to 34 demographically matched controls by their cognitive performances and morphometric indices of brain MRI. The correlations between psychometrics and morphometrics were analyzed.
   Results: The vitamin B12 deficiency group had lower scores than the controls on total scores of Mini-Mental Status Examination (MMSE) and Cognitive Abilities Screening Instrument (CASI) (both P < 0.05), language (P < 0.01), orientation (P < 0.01), and mental manipulation (P < 0.05). The patients also showed a greater frontal horn ratio than the controls (P < 0.05). Bicaudate ratio, fronto-occipital ratio, uncotemporal index, and normalized interuncal distance all showed a strong correlation with the total score of MMSE and CASI (all P < 0.01). Among these psychometric and morphometric indices, pronounced correlations between bicaudate ratio and long-term memory, mental manipulation, orientation, language, and verbal fluency were noted (all P < 0.01).
   Discussion: Vitamin B12 deficiency is associated with a global cognition decline with language, orientation, and mental manipulation selectively impaired. Preferential atrophy in frontal regions is the main neuroimaging feature. Although the frontal ratio highlights the relevant atrophy among patients, the bicaudate ratio might be the best index on the basis of its strong association with global cognition and related cognitive domains, implying dysfunction of fronto-subcortical circuits as the fundamental pathogenesis related to vitamin B12 deficiency.
C1 [Hsu, Yen-Hsuan] Natl Chung Cheng Univ, Dept Psychol, Chiayi 621, Taiwan.
   [Huang, Ching-Feng; Wang, Tzu-Lan; Tu, Min-Chien] Buddhist Tzu Chi Med Fdn, Taichung Tzu Chi Hosp, Dept Neurol, 88,Sect 1,Fengxing Rd, Taichung 427, Taiwan.
   [Huang, Ching-Feng; Lo, Chung-Ping; Tu, Min-Chien] Tzu Chi Univ, Sch Med, Hualien, Taiwan.
   [Lo, Chung-Ping] Buddhist Tzu Chi Med Fdn, Taichung Tzu Chi Hosp, Dept Radiol, Taichung 427, Taiwan.
RP Tu, MC (通讯作者)，Buddhist Tzu Chi Med Fdn, Taichung Tzu Chi Hosp, Dept Neurol, 88,Sect 1,Fengxing Rd, Taichung 427, Taiwan.
EM tmctmc30@yahoo.com.tw
OI Hsu, Yen-Hsuan/0000-0002-2585-3339
CR Andres E, 2004, CAN MED ASSOC J, V171, P251, DOI 10.1503/cmaj.1031155
   Annibale Bruno, 2011, Curr Gastroenterol Rep, V13, P518, DOI 10.1007/s11894-011-0225-5
   Baddeley A, 2003, NAT REV NEUROSCI, V4, P829, DOI 10.1038/nrn1201
   BENTON AL, 1964, J NERV MENT DIS, V139, P110, DOI 10.1097/00005053-196408000-00003
   Bermel RA, 2002, ARCH NEUROL-CHICAGO, V59, P275, DOI 10.1001/archneur.59.2.275
   Bi YC, 2011, CORTEX, V47, P575, DOI 10.1016/j.cortex.2009.12.002
   Budge MM, 2002, J AM GERIATR SOC, V50, P2014, DOI 10.1046/j.1532-5415.2002.50614.x
   Crosson B, 2003, J INT NEUROPSYCH SOC, V9, P1061, DOI 10.1017/S135561770397010X
   D'Esposito M, 2007, PHILOS T R SOC B, V362, P761, DOI 10.1098/rstb.2007.2086
   Dhamiarajan TS, 2008, J AM MED DIR ASSOC, V9, P162, DOI 10.1016/j.jamda.2007.10.004
   Doets EL, 2013, EPIDEMIOL REV, V35, P2, DOI 10.1093/epirev/mxs003
   Garcia A, 2007, ALZHEIMERS DEMENT, V3, P318, DOI 10.1016/j.jalz.2007.07.003
   Greenberg MS, 2006, HDB NEUROSURGERY
   Gupta PK, 2014, AM J NEURORADIOL, V35, P872, DOI 10.3174/ajnr.A3785
   Gupta PK, 2014, NEURORADIOLOGY, V56, P97, DOI 10.1007/s00234-013-1306-y
   Haan MN, 2007, AM J CLIN NUTR, V85, P511, DOI 10.1093/ajcn/85.2.511
   Head D, 2005, CEREB CORTEX, V15, P732, DOI 10.1093/cercor/bhh174
   Head D, 2004, CEREB CORTEX, V14, P410, DOI 10.1093/cercor/bhh003
   Heilman K. M., 2003, INT J CLIN NEUROPSYC, V4th
   Hooshmand B, 2012, J INTERN MED, V271, P204, DOI 10.1111/j.1365-2796.2011.02484.x
   Hvas AM, 2005, J INTERN MED, V257, P289, DOI 10.1111/j.1365-2796.2004.01437.x
   Hvas AM, 2004, J AFFECT DISORDERS, V81, P269, DOI 10.1016/S0165-0327(03)00169-1
   Lachner C, 2012, J NEUROPSYCH CLIN N, V24, P5, DOI 10.1176/appi.neuropsych.11020052
   Lai SC, 2013, FASEB J, V27, P2468, DOI 10.1096/fj.12-219055
   Langan RC, 2011, AM FAM PHYSICIAN, V83, P1425
   Lin Ker-Neng, 2012, Acta Neurol Taiwan, V21, P180
   LINDENBAUM J, 1990, AM J HEMATOL, V34, P99, DOI 10.1002/ajh.2830340205
   Longworth CE, 2005, BRAIN, V128, P584, DOI 10.1093/brain/awh387
   Luchsinger JA, 2007, ARCH NEUROL-CHICAGO, V64, P86, DOI 10.1001/archneur.64.1.86
   McCraken C, 2003, AM J CLIN NUTR, V84, P1406
   MEGA MS, 1994, NEUROLOGY, V44, P1824, DOI 10.1212/WNL.44.10.1824
   Mesiwala AH, 2002, NEUROSURGERY, V50, P1246, DOI 10.1097/00006123-200206000-00012
   Miller JW, 2003, AM J CLIN NUTR, V78, P441, DOI 10.1093/ajcn/78.3.441
   Mooijaart SP, 2005, AM J CLIN NUTR, V82, P866, DOI 10.1093/ajcn/82.4.866
   MORRIS JC, 1993, NEUROLOGY, V43, P2412, DOI 10.1212/WNL.43.11.2412-a
   Peer M, 2014, EPILEPSY BEHAV, V41, P149, DOI 10.1016/j.yebeh.2014.09.055
   Perry RJ, 2000, NEUROPSYCHOLOGIA, V38, P252, DOI 10.1016/S0028-3932(99)00079-2
   Ravaglia G, 2005, AM J CLIN NUTR, V82, P636, DOI 10.1093/ajcn/82.3.636
   ROMAN GC, 1993, NEUROLOGY, V43, P250, DOI 10.1212/WNL.43.2.250
   Saka E, 2007, ARCH GERONTOL GERIAT, V44, P141, DOI 10.1016/j.archger.2006.04.006
   Scahill RI, 2003, ARCH NEUROL-CHICAGO, V60, P989, DOI 10.1001/archneur.60.7.989
   Schmiedek F, 2009, J EXP PSYCHOL LEARN, V35, P1089, DOI 10.1037/a0015730
   Shyu YIL, 2001, J FORMOS MED ASSOC, V100, P676
   Smith AD, 2009, AM J CLIN NUTR, V89, p707S, DOI 10.3945/ajcn.2008.26947D
   Stott DJ, 2005, AM J CLIN NUTR, V82, P1320, DOI 10.1093/ajcn/82.6.1320
   Stretton J, 2012, NEUROIMAGE, V60, P1696, DOI 10.1016/j.neuroimage.2012.01.126
   Tangney CC, 2011, NEUROLOGY, V77, P1276, DOI 10.1212/WNL.0b013e3182315a33
   TEFFERI A, 1994, MAYO CLIN PROC, V69, P181, DOI 10.1016/S0025-6196(12)61046-5
   Trollor JN, 2001, AUST NZ J PSYCHIAT, V35, P788, DOI 10.1046/j.1440-1614.2001.00969.x
   Tullberg M, 2004, NEUROLOGY, V63, P246, DOI 10.1212/01.WNL.0000130530.55104.B5
   US Institute of Medicine, 1998, DIET REF INT THIAM R
   Van der Linden M, 1999, MEMORY, V7, P549
   van der Zwaluw NL, 2014, NEUROLOGY, V83, P2158, DOI 10.1212/WNL.0000000000001050
   Werder SF, 2010, NEUROPSYCH DIS TREAT, V6, P159
   Wulffele MG, 2003, J INTERN MED, V254, P455, DOI 10.1046/j.1365-2796.2003.01213.x
NR 55
TC 7
Z9 8
U1 0
U2 22
PU TAYLOR & FRANCIS LTD
PI ABINGDON
PA 2-4 PARK SQUARE, MILTON PARK, ABINGDON OR14 4RN, OXON, ENGLAND
SN 1028-415X
EI 1476-8305
J9 NUTR NEUROSCI
JI Nutr. Neurosci.
PD FEB
PY 2016
VL 19
IS 2
BP 47
EP 54
DI 10.1179/1476830515Y.0000000045
PG 8
WC Neurosciences; Nutrition & Dietetics
WE Science Citation Index Expanded (SCI-EXPANDED)
SC Neurosciences & Neurology; Nutrition & Dietetics
GA DD1BG
UT WOS:000369655400001
PM 26339714
DA 2022-10-31
ER

PT J
AU Karunamuni, R
   Bartsch, H
   White, NS
   Moiseenko, V
   Carmona, R
   Marshall, DC
   Seibert, TM
   McDonald, CR
   Farid, N
   Krishnan, A
   Kuperman, J
   Mell, L
   Brewer, JB
   Dale, AM
   Hattangadi-Gluth, JA
AF Karunamuni, Roshan
   Bartsch, Hauke
   White, Nathan S.
   Moiseenko, Vitali
   Carmona, Ruben
   Marshall, Deborah C.
   Seibert, Tyler M.
   McDonald, Carrie R.
   Farid, Nikdokht
   Krishnan, Anithapriya
   Kuperman, Joshua
   Mell, Loren
   Brewer, James B.
   Dale, Anders M.
   Hattangadi-Gluth, Jona A.
TI Dose-Dependent Cortical Thinning After Partial Brain Irradiation in
   High-Grade Glioma
SO INTERNATIONAL JOURNAL OF RADIATION ONCOLOGY BIOLOGY PHYSICS
LA English
DT Article
ID WHITE-MATTER; CEREBRAL-CORTEX; ALZHEIMERS-DISEASE; NEUROCOGNITIVE
   ASSESSMENT; IONIZING-RADIATION; STRUCTURAL MRI; THICKNESS; THERAPY;
   DAMAGE
AB Purpose: Radiation-induced cognitive deficits may be mediated by tissue damage to cortical regions. Volumetric changes in cortex can be reliably measured using high-resolution magnetic resonance imaging (MRI). We used these methods to study the association between radiation therapy (RT) dose and change in cortical thickness in high-grade glioma (HGG) patients.
   Methods and Materials: We performed a voxel-wise analysis of MRI from 15 HGG patients who underwent fractionated partial brain RT. Three-dimensional MRI was acquired pre- and 1 year post RT. Cortex was parceled with well-validated segmentation software. Surgical cavities were censored. Each cortical voxel was assigned a change in cortical thickness between time points, RT dose value, and neuroanatomic label by lobe. Effects of dose, neuroanatomic location, age, and chemotherapy on cortical thickness were tested using linear mixed effects (LME) modeling.
   Results: Cortical atrophy was seen after 1 year post RT with greater effects at higher doses. Estimates from LME modeling showed that cortical thickness decreased by -0.0033 mm (P<.001) for every 1-Gy increase in RT dose. Temporal and limbic cortex exhibited the largest changes in cortical thickness per Gy compared to that in other regions (P<.001). Age and chemotherapy were not significantly associated with change in cortical thickness.
   Conclusions: We found dose-dependent thinning of the cerebral cortex, with varying neuroanatomical regional sensitivity, 1 year after fractionated partial brain RT. The magnitude of thinning parallels 1-year atrophy rates seen in neurodegenerative diseases and may contribute to cognitive decline following high-dose RT. (C) 2016 Elsevier Inc. All rights reserved.
C1 [Karunamuni, Roshan; Moiseenko, Vitali; Carmona, Ruben; Marshall, Deborah C.; Seibert, Tyler M.; Mell, Loren; Hattangadi-Gluth, Jona A.] Univ Calif San Diego, Dept Radiat Med & Appl Sci, La Jolla, CA 92093 USA.
   [Bartsch, Hauke; White, Nathan S.; Farid, Nikdokht; Krishnan, Anithapriya; Kuperman, Joshua; Brewer, James B.; Dale, Anders M.] Univ Calif San Diego, Dept Radiol, La Jolla, CA 92093 USA.
   [McDonald, Carrie R.] Univ Calif San Diego, Dept Psychiat, La Jolla, CA 92093 USA.
RP Hattangadi-Gluth, JA (通讯作者)，Dept Radiat Med & Appl Sci, 3855 Hlth Sci Dr, La Jolla, CA 92093 USA.
EM jhattangadi@ucsd.edu
OI Bartsch, Hauke/0000-0003-1486-4128; Seibert, Tyler/0000-0002-4089-7399;
   Marshall, Deborah/0000-0002-6675-7482
FU National Institutes of Health (NIH) [KL2TR00099, 1KL2TR001444,
   UL1TR000100, TL1TR00098]; American Cancer Society Pilot Award [ACS-IRG
   70-002]; National Science Foundation (NSF) [1430082]; NATIONAL CENTER
   FOR ADVANCING TRANSLATIONAL SCIENCES [UL1TR000100, TL1TR001443,
   KL2TR001444, TL1TR000098, UL1TR001442, KL2TR000099] Funding Source: NIH
   RePORTER; NATIONAL INSTITUTE OF NEUROLOGICAL DISORDERS AND STROKE
   [R01NS065838] Funding Source: NIH RePORTER
FX This work was partially supported by National Institutes of Health (NIH)
   grants #KL2TR00099 (JAH-G), #1KL2TR001444 (JAH-G), #UL1TR000100 (JAH-G),
   #TL1TR00098 (DCM); and by American Cancer Society Pilot Award ACS-IRG
   70-002 (JAH-G); and National Science Foundation (NSF) grant 1430082
   (NSW). The content is solely the responsibility of the authors and does
   not necessarily represent the official views of the NIH, American Cancer
   Society, or NSF.
CR ASAI A, 1989, CANCER-AM CANCER SOC, V63, P1962, DOI 10.1002/1097-0142(19890515)63:10<1962::AID-CNCR2820631016>3.0.CO;2-V
   BRUN A, 1981, HISTOPATHOLOGY, V5, P549, DOI 10.1111/j.1365-2559.1981.tb01818.x
   Buee L, 1997, ANN NY ACAD SCI, V826, P7, DOI 10.1111/j.1749-6632.1997.tb48457.x
   CORN BW, 1994, CANCER, V74, P2828, DOI 10.1002/1097-0142(19941115)74:10<2828::AID-CNCR2820741014>3.0.CO;2-K
   Creutzfeldt O., 1995, CORTEX CEREBRI
   Dale AM, 1999, NEUROIMAGE, V9, P179, DOI 10.1006/nimg.1998.0395
   Deprez S, 2012, J CLIN ONCOL, V30, P274, DOI 10.1200/JCO.2011.36.8571
   Du AT, 2007, BRAIN, V130, P1159, DOI 10.1093/brain/awm016
   Fennema-Notestine C, 2009, HUM BRAIN MAPP, V30, P3238, DOI 10.1002/hbm.20744
   Fischl B, 1999, NEUROIMAGE, V9, P195, DOI 10.1006/nimg.1998.0396
   Fischl B, 2000, P NATL ACAD SCI USA, V97, P11050, DOI 10.1073/pnas.200033797
   Fjell AM, 2009, CEREB CORTEX, V19, P2001, DOI 10.1093/cercor/bhn232
   Jovicich J, 2006, NEUROIMAGE, V30, P436, DOI 10.1016/j.neuroimage.2005.09.046
   Kemmotsu N, 2012, J NEUROSCI, V32, P12204, DOI 10.1523/JNEUROSCI.0136-12.2012
   Kothari PD, 2013, AM J NEURORADIOL, V34, P1752, DOI 10.3174/ajnr.A3506
   Kuperberg GR, 2003, ARCH GEN PSYCHIAT, V60, P878, DOI 10.1001/archpsyc.60.9.878
   LAIRD NM, 1982, BIOMETRICS, V38, P963, DOI 10.2307/2529876
   Li L, 2014, J NEUROCHEM, V131, P86, DOI 10.1111/jnc.12769
   Liu AK, 2007, INT J RADIAT ONCOL, V68, P992, DOI 10.1016/j.ijrobp.2007.01.034
   Lyubimova N, 2004, BRIT J RADIOL, V77, P488, DOI 10.1259/bjr/15169876
   McDonald CR, 2012, NEUROBIOL AGING, V33, P242, DOI 10.1016/j.neurobiolaging.2010.03.015
   McDuff SGR, 2013, J NEUROL NEUROSUR PS, V84, P1384, DOI 10.1136/jnnp-2013-305166
   Meyers CA, 2006, J CLIN ONCOL, V24, P1305, DOI 10.1200/JCO.2005.04.6086
   Mori S, 1999, ANN NEUROL, V45, P265, DOI 10.1002/1531-8249(199902)45:2<265::AID-ANA21>3.0.CO;2-3
   Nagesh V, 2008, INT J RADIAT ONCOL, V70, P1002, DOI 10.1016/j.ijrobp.2007.08.020
   R Core Team, 2019, R LANG ENV STAT COMP
   Raju U, 2000, INT J RADIAT BIOL, V76, P1045
   Salat DH, 2004, CEREB CORTEX, V14, P721, DOI 10.1093/cercor/bhh032
   Seo SW, 2007, NEUROIMAGE, V36, P289, DOI 10.1016/j.neuroimage.2007.02.042
   Steen RG, 2001, INT J RADIAT ONCOL, V49, P79, DOI 10.1016/S0360-3016(00)01351-1
   Subancu MR, 2014, ARCH NEUROL-CHICAGO, V68, P1040
   Thompson PM, 2003, J NEUROSCI, V23, P994
   van der Flier WM, 2005, DEMENT GERIATR COGN, V20, P82, DOI 10.1159/000086072
   Wang SL, 2009, CANCER RES, V69, P1190, DOI 10.1158/0008-5472.CAN-08-2661
   Wong CS, 2004, MOL INTERV, V4, P273, DOI 10.1124/mi.4.5.7
NR 35
TC 70
Z9 70
U1 2
U2 10
PU ELSEVIER SCIENCE INC
PI NEW YORK
PA STE 800, 230 PARK AVE, NEW YORK, NY 10169 USA
SN 0360-3016
EI 1879-355X
J9 INT J RADIAT ONCOL
JI Int. J. Radiat. Oncol. Biol. Phys.
PD FEB 1
PY 2016
VL 94
IS 2
BP 297
EP 304
DI 10.1016/j.ijrobp.2015.10.026
PG 8
WC Oncology; Radiology, Nuclear Medicine & Medical Imaging
WE Science Citation Index Expanded (SCI-EXPANDED)
SC Oncology; Radiology, Nuclear Medicine & Medical Imaging
GA DA0XX
UT WOS:000367522000011
PM 26853338
OA Bronze, Green Accepted, Green Published
DA 2022-10-31
ER

PT J
AU Kliper, E
   Ben Assayag, E
   Korczyn, AD
   Auriel, E
   Shopin, L
   Hallevi, H
   Shenhar-Tsarfaty, S
   Mike, A
   Artzi, M
   Klovatch, I
   Bornstein, NM
   Ben Bashat, D
AF Kliper, Efrat
   Ben Assayag, Einor
   Korczyn, Amos D.
   Auriel, Eitan
   Shopin, Ludmila
   Hallevi, Hen
   Shenhar-Tsarfaty, Shani
   Mike, Anat
   Artzi, Moran
   Klovatch, Ilana
   Bornstein, Natan M.
   Ben Bashat, Dafna
TI Cognitive State Following Mild Stroke: A Matter of Hippocampal Mean
   Diffusivity
SO HIPPOCAMPUS
LA English
DT Article
DE hippocampus; stroke; MRI; cognition; TABASCO
ID SURFACE-BASED ANALYSIS; FUNCTIONAL CONNECTIVITY; ALZHEIMER-DISEASE;
   WHITE-MATTER; IMPAIRMENT; SEGMENTATION; NETWORKS; DEMENTIA; RECOVERY;
   ATROPHY
AB The hippocampus is known to play a vital role in learning and memory and was demonstrated as an early imaging marker for Alzheimer's disease (AD). However, its role as a predictor for mild cognitive impairment and dementia following stroke is unclear. The main purpose of this study was to examine the associations between hippocampal volume, mean diffusivity (MD) and connectivity and cognitive state following stroke. Eighty three consecutive first ever mild to moderate stroke or transient ischemic attack (TIA) survivors from our ongoing prospective TABASCO (Tel Aviv Brain Acute Stroke Cohort) study underwent magnetic resonance imaging scans within 7 days of stroke onset. Hippocampal volume was measured from Ti weighted images, hippocampal mean diffusivity was calculated from diffusion tensor imaging and connectivity was calculated from resting state fMRI. Global cognitive assessments were evaluated during hospitalization and 6 and 12 months later using a computerized neuropsychological battery. Multiple linear regression analysis was used to test which of the hippocampi measurements best predict cognitive state. All three imaging parameters were significantly correlated to each other (broken vertical bar r's broken vertical bar >0.3, P's< 0.005), and with cognitive state 6 and 12 months after the event. Multiple regression analyses demonstrated the predictive role of hippocampal mean diffusivity (11= 0.382, P= 0.026) on cognitive state, above and beyond that of volume and connectivity of this structure. To our knowledge, the combination of hippocampal volume, mean diffusivity and connectivity in first ever post stroke or TIA patients has not yet been considered in relation to cognitive state. The results demonstrate the predictive role of hippocampal mean diffusivity, suggesting that these changes may precede and contribute to volumetric and connectivity changes in the hippocampi, potentially serving as a marker for early identification of patients at risk of developing cognitive impairment or dementia. (C) 2015 Wiley Periodicals, Inc.
C1 [Kliper, Efrat; Artzi, Moran; Klovatch, Ilana; Ben Bashat, Dafna] Tel Aviv Univ, Tel Aviv Sourasky Med Ctr, Wohl Inst Adv Imaging, Funct Brain Ctr, IL-69978 Tel Aviv, Israel.
   [Kliper, Efrat; Korczyn, Amos D.; Artzi, Moran; Bornstein, Natan M.; Ben Bashat, Dafna] Tel Aviv Univ, Sackler Fac Med, Imaging Devis, IL-69978 Tel Aviv, Israel.
   [Kliper, Efrat; Ben Assayag, Einor; Auriel, Eitan; Shopin, Ludmila; Shenhar-Tsarfaty, Shani; Mike, Anat; Bornstein, Natan M.] Tel Aviv Univ, Tel Aviv Sourasky Med Ctr, Dept Neurol, IL-69978 Tel Aviv, Israel.
   [Hallevi, Hen] Carmel Hosp, Dept Neurol, Haifa, Israel.
   [Ben Bashat, Dafna] Tel Aviv Univ, Sagol Sch Neurosci, IL-69978 Tel Aviv, Israel.
RP Ben Bashat, D (通讯作者)，Tel Aviv Med Ctr & Sch Med, 6 Weizmann St, IL-64239 Tel Aviv, Israel.
EM dafnab@tlvmc.gov.il
RI Artzi, Moran/AAF-5167-2020; Korczyn, Amos D/C-3461-2017
OI Korczyn, Amos D/0000-0003-0125-2579; Ben Bashat,
   Dafna/0000-0001-8396-1031; Shenhar-Tsarfaty, Shani/0000-0002-8268-1799
FU American Federation for Aging Research [RAG11482]; US Israel Bi-national
   Science Foundation [2011344]; Chief Scientist Office, Ministry of
   Health, Israel [3000000-5062, 30000-9651]
FX Grant sponsor: The American Federation for Aging Research; Grant number:
   RAG11482; Grant sponsor: The US Israel Bi-national Science Foundation;
   Grant number: 2011344; Grant sponsor: the Chief Scientist Office,
   Ministry of Health, Israel; Grant numbers: 3000000-5062; 30000-9651.
CR Allen G, 2007, ARCH NEUROL-CHICAGO, V64, P1482, DOI 10.1001/archneur.64.10.1482
   Artzi M, 2013, EUR J RADIOL, V82, P1512, DOI 10.1016/j.ejrad.2013.05.029
   Barba R, 2001, CEREBROVASC DIS, V11, P216, DOI 10.1159/000047642
   Barnes J, 2009, HIPPOCAMPUS, V19, P510, DOI 10.1002/hipo.20617
   Ben Assayag E, 2012, INT J STROKE, V7, P341, DOI 10.1111/j.1747-4949.2011.00652.x
   BISWAL B, 1995, MAGNET RESON MED, V34, P537, DOI 10.1002/mrm.1910340409
   Blum S, 2012, NEUROLOGY, V78, P38, DOI 10.1212/WNL.0b013e31823ed0cc
   Carter AR, 2010, ANN NEUROL, V67, P365, DOI 10.1002/ana.21905
   Cherubini A, 2010, J ALZHEIMERS DIS, V19, P1273, DOI 10.3233/JAD-2010-091186
   Cole DM, 2010, FRONT SYST NEUROSCI, V4, DOI 10.3389/fnsys.2010.00008
   Compston A, 2011, BRAIN, V134, P1, DOI 10.1093/brain/awq363
   Dacosta-Aguayo R, 2014, HUM BRAIN MAPP, V35, P3819, DOI 10.1002/hbm.22439
   Dale AM, 1999, NEUROIMAGE, V9, P179, DOI 10.1006/nimg.1998.0395
   Danovska M, 2012, J IMAB, V18, P290, DOI 10.5272/jimab.2012183.290
   den Heijer T, 2012, NEUROIMAGE, V63, P1782, DOI 10.1016/j.neuroimage.2012.08.067
   den Heijer T, 2010, BRAIN, V133, P1163, DOI 10.1093/brain/awq048
   Dijkhuizen RM, 2014, CURR OPIN NEUROL, V27, P637, DOI 10.1097/WCO.0000000000000150
   Elcombe EL, 2014, J GERIATR PSYCH NEUR, V27, P67, DOI 10.1177/0891988713509137
   Erkinjuntti Timo, 2007, Cerebrovasc Dis, V24 Suppl 1, P189, DOI 10.1159/000107395
   Farr TD, 2010, J CEREBR BLOOD F MET, V30, P703, DOI 10.1038/jcbfm.2010.5
   Fellgiebel A, 2006, PSYCHIAT RES-NEUROIM, V146, P283, DOI 10.1016/j.pscychresns.2006.01.006
   Fellgiebel A, 2011, J ALZHEIMERS DIS, V26, P257, DOI 10.3233/JAD-2011-0001
   Fillit HM, 2008, ALZHEIMERS DEMENT, V4, P14, DOI 10.1016/j.jalz.2007.09.008
   Fischl B, 1999, NEUROIMAGE, V9, P195, DOI 10.1006/nimg.1998.0396
   Fischl B, 2002, NEURON, V33, P341, DOI 10.1016/S0896-6273(02)00569-X
   Fjell AM, 2008, NEUROIMAGE, V42, P1654, DOI 10.1016/j.neuroimage.2008.06.005
   Fotuhi M, 2012, NAT REV NEUROL, V8, P189, DOI 10.1038/nrneurol.2012.27
   Fox MD, 2007, NAT REV NEUROSCI, V8, P700, DOI 10.1038/nrn2201
   Frisoni GB, 2010, NAT REV NEUROL, V6, P67, DOI 10.1038/nrneurol.2009.215
   FRISTON KJ, 1993, J CEREBR BLOOD F MET, V13, P5, DOI 10.1038/jcbfm.1993.4
   Gemmell E, 2012, STROKE, V43, P808, DOI 10.1161/STROKEAHA.111.636498
   Golestani AM, 2013, NEUROREHAB NEURAL RE, V27, P153, DOI 10.1177/1545968312457827
   Gottesman RF, 2010, LANCET NEUROL, V9, P895, DOI 10.1016/S1474-4422(10)70164-2
   Grefkes C, 2014, LANCET NEUROL, V13, P206, DOI 10.1016/S1474-4422(13)70264-3
   Grefkes C, 2011, BRAIN, V134, P1264, DOI 10.1093/brain/awr033
   Greicius M, 2008, CURR OPIN NEUROL, V21, P424, DOI 10.1097/WCO.0b013e328306f2c5
   Greicius MD, 2009, CEREB CORTEX, V19, P72, DOI 10.1093/cercor/bhn059
   Hanyu H, 1998, J NEUROL SCI, V156, P195, DOI 10.1016/S0022-510X(98)00043-4
   Henon H, 1998, J NEUROL NEUROSUR PS, V65, P641, DOI 10.1136/jnnp.65.5.641
   Jorm AF, 2000, PSYCHOL MED, V30, P981, DOI 10.1017/S0033291799002299
   Kantarci K, 2005, NEUROLOGY, V64, P902, DOI 10.1212/01.WNL.0000153076.46126.E9
   Kantarci K, 2001, RADIOLOGY, V219, P101, DOI 10.1148/radiology.219.1.r01ap14101
   Li SJ, 2002, RADIOLOGY, V225, P253, DOI 10.1148/radiol.2251011301
   Muller MJ, 2007, NEUROBIOL AGING, V28, P398, DOI 10.1016/j.neurobiolaging.2006.01.009
   Mungas D, 2005, NEUROLOGY, V65, P565, DOI 10.1212/01.wnl.0000172913.88973.0d
   Murphy K, 2013, NEUROIMAGE, V80, P349, DOI 10.1016/j.neuroimage.2013.04.001
   Park CH, 2011, STROKE, V42, P1357, DOI 10.1161/STROKEAHA.110.596155
   Pendlebury ST, 2009, LANCET NEUROL, V8, P1006, DOI 10.1016/S1474-4422(09)70236-4
   Sachdev PS, 2007, J NEUROL SCI, V260, P71, DOI 10.1016/j.jns.2007.04.006
   Sandson TA, 1999, DEMENT GERIATR COGN, V10, P166, DOI 10.1159/000017099
   Seeley WW, 2007, J NEUROSCI, V27, P2349, DOI 10.1523/JNEUROSCI.5587-06.2007
   Tsai YH, 2014, PLOS ONE, V9, DOI 10.1371/journal.pone.0105117
   van Norden AGW, 2012, HUM BRAIN MAPP, V33, P542, DOI 10.1002/hbm.21231
   Varsou O, 2014, INT J STROKE, V9, P191, DOI 10.1111/ijs.12033
   Wang L, 2006, NEUROIMAGE, V31, P496, DOI 10.1016/j.neuroimage.2005.12.033
   Wang ZQ, 2011, J NEUROL SCI, V309, P79, DOI 10.1016/j.jns.2011.07.017
   WOLF PA, 1991, STROKE, V22, P983, DOI 10.1161/01.STR.22.8.983
   Xu HJ, 2014, PLOS ONE, V9, DOI 10.1371/journal.pone.0084729
NR 58
TC 14
Z9 16
U1 0
U2 10
PU WILEY
PI HOBOKEN
PA 111 RIVER ST, HOBOKEN 07030-5774, NJ USA
SN 1050-9631
EI 1098-1063
J9 HIPPOCAMPUS
JI Hippocampus
PD FEB
PY 2016
VL 26
IS 2
BP 161
EP 169
DI 10.1002/hipo.22500
PG 9
WC Neurosciences
WE Science Citation Index Expanded (SCI-EXPANDED)
SC Neurosciences & Neurology
GA DH9FP
UT WOS:000373102100003
PM 26222988
DA 2022-10-31
ER

PT J
AU Kuller, LH
   Lopez, OL
   Becker, JT
   Chang, YF
   Newman, AB
AF Kuller, Lewis H.
   Lopez, Oscar L.
   Becker, James T.
   Chang, Yuefang
   Newman, Anne B.
TI Risk of dementia and death in the long-term follow-up of the Pittsburgh
   Cardiovascular Health Study-Cognition Study
SO ALZHEIMERS & DEMENTIA
LA English
DT Article
DE Dementia; Epidemiology; Aging; MRI; Cognition
ID ALZHEIMER-DISEASE; PHYSICAL-ACTIVITY; LATE-LIFE; APOLIPOPROTEIN-E;
   MATTER VOLUME; OLDER-ADULTS; BRAIN; AGE; DECLINE; IMPAIRMENT
AB Introduction: Increasing life expectancy has resulted in a larger population of older individuals at risk of dementia.
   Methods: The Cardiovascular Health Study-Cognition Study followed 532 participants from 1998-99 (mean age 79) to 2013 (mean age 93) for death and dementia.
   Results: Risk of death was determined by extent of coronary artery calcium, high-sensitivity cardiac troponin, brain natriuretic peptide, and white matter grade. Significant predictors of dementia were age, apolipoprotein-E4, vocabulary raw score, hippocampal volume, ventricular size, cognitive performance, and number of blocks walked. By 2013, 160 of 532 were alive, including 19 cognitively normal. Those with normal cognition had higher grade education, better cognition test scores, greater hippocampal volume, faster gait speed, and number of blocks walked as compared with survivors who were demented.
   Discussion: Few survived free of dementia and disability. Prevention and delay of cognitive decline for this older population is an imperative. (C) 2016 The Alzheimer's Association. Published by Elsevier Inc. All rights reserved.
C1 [Kuller, Lewis H.] Univ Pittsburgh, Dept Epidemiol, Pittsburgh, PA 15261 USA.
   [Lopez, Oscar L.; Becker, James T.] Univ Pittsburgh, Dept Neurol, Pittsburgh, PA 15260 USA.
   [Lopez, Oscar L.; Becker, James T.] Univ Pittsburgh, Dept Psychiat, Pittsburgh, PA USA.
   [Becker, James T.] Univ Pittsburgh, Dept Psychol, Pittsburgh, PA 15260 USA.
   [Chang, Yuefang] Univ Pittsburgh, Dept Neurol Surg, Pittsburgh, PA 15260 USA.
   [Newman, Anne B.] Univ Pittsburgh, Dept Epidemiol, Ctr Aging & Populat Hlth, Pittsburgh, PA 15261 USA.
RP Kuller, LH (通讯作者)，Univ Pittsburgh, Dept Epidemiol, Pittsburgh, PA 15261 USA.
EM kullerl@edc.pitt.edu
FU National Heart, Lung, and Blood Institute [HHSN26820 1200036C,
   HHSN268200800007C, N01HC55222, N01 HC85079, N01HC85080, N01HC85081,
   N01HC85082, N01HC85083, N01HC85086, N01HC35129, N01HC151 03,
   U01HL080295]; National Institute on Aging [R01AG 023629]; DIVISION OF
   EPIDEMIOLOGY AND CLINICAL APPLICATIONS [N01HC085079, N01HC085080,
   N01HC035129, N01HC085083, N01HC015103, N01HC085086, N01HC085082,
   N01HC055222, N01HC085081] Funding Source: NIH RePORTER; NATIONAL HEART,
   LUNG, AND BLOOD INSTITUTE [U01HL080295, R01HL085083] Funding Source: NIH
   RePORTER; NATIONAL INSTITUTE ON AGING [R01AG023629, P50AG005133] Funding
   Source: NIH RePORTER
FX This research was supported by contracts HHSN26820 1200036C,
   HHSN268200800007C, N01HC55222, N01 HC85079, N01HC85080, N01HC85081,
   N01HC85082, N01HC85083, N01HC85086, N01HC35129, N01HC151 03, and grant
   U01HL080295 from the National Heart, Lung, and Blood Institute, with
   additional contribution from the National Institute of Neurological
   Disorders and Stroke. Additional support was provided by R01AG 023629
   from the National Institute on Aging. A full list of principal CHS
   investigators and institutions can be found at CHS-NHLBI.org.
CR Andersen-Ranberg K, 2001, J AM GERIATR SOC, V49, P900, DOI 10.1046/j.1532-5415.2001.49180.x
   Arnold AM, 2009, NEUROEPIDEMIOLOGY, V33, P55, DOI 10.1159/000215830
   Artero EG, 2014, J AM COLL CARDIOL, V63, P2289, DOI 10.1016/j.jacc.2014.03.008
   Balasubramanian AB, 2012, NEUROLOGY, V79, P915, DOI 10.1212/WNL.0b013e318266fc77
   Barnes DE, 2009, NEUROLOGY, V73, P173, DOI 10.1212/WNL.0b013e3181a81636
   Baumgart Matthew, 2015, Alzheimers Dement, V11, P718, DOI 10.1016/j.jalz.2015.05.016
   Bernard C, 2014, ALZHEIMERS DEMENT, V10, P143, DOI 10.1016/j.jalz.2013.08.279
   Braskie MN, 2014, NEUROSCIENCE, V273, P199, DOI 10.1016/j.neuroscience.2014.05.005
   Brayne C, 2007, NAT REV NEUROSCI, V8, P233, DOI 10.1038/nrn2091
   Brickman AM, 2014, NAT NEUROSCI, V17, P1798, DOI 10.1038/nn.3850
   BRYAN RN, 1994, AM J NEURORADIOL, V15, P1625
   Bryan RN, 1997, RADIOLOGY, V202, P47, DOI 10.1148/radiology.202.1.8988191
   Carmichael OT, 2007, ALZ DIS ASSOC DIS, V21, P14, DOI 10.1097/WAD.0b013e318032d2b1
   Christensen K, 2013, LANCET, V382, P1507, DOI 10.1016/S0140-6736(13)60777-1
   Colcombe S, 2003, PSYCHOL SCI, V14, P125, DOI 10.1111/1467-9280.t01-1-01430
   Corrada MM, 2010, ANN NEUROL, V67, P114, DOI 10.1002/ana.21915
   Daviglus ML, 2010, ANN INTERN MED, V153, P176, DOI 10.7326/0003-4819-153-3-201008030-00260
   Desai AK, 2010, CLIN GERIATR MED, V26, P1, DOI 10.1016/j.cger.2009.12.002
   Donohue MC, 2014, JAMA NEUROL, V71, P961, DOI 10.1001/jamaneurol.2014.803
   Elwood P, 2013, PLOS ONE, V8, DOI 10.1371/journal.pone.0081877
   Enright Paul L, 2003, Respir Care, V48, P783
   Erickson KI, 2010, NEUROLOGY, V75, P1415, DOI 10.1212/WNL.0b013e3181f88359
   Farrer LA, 1997, JAMA-J AM MED ASSOC, V278, P1349, DOI 10.1001/jama.1997.03550160069041
   Fitzpatrick AL, 2004, J AM GERIATR SOC, V52, P195, DOI 10.1111/j.1532-5415.2004.52058.x
   Fitzpatrick AL, 2009, ARCH NEUROL-CHICAGO, V66, P336, DOI 10.1001/archneurol.2008.582
   Fratiglioni L, 2004, LANCET NEUROL, V3, P343, DOI 10.1016/S1474-4422(04)00767-7
   Fried Linda P., 1991, Annals of Epidemiology, V1, P263
   GANGULI M, 1991, NEUROEPIDEMIOLOGY, V10, P42, DOI 10.1159/000110246
   Ganguli M, 2015, NEUROLOGY, V84, P72, DOI 10.1212/WNL.0000000000001113
   Gao S, 1998, ARCH GEN PSYCHIAT, V55, P809, DOI 10.1001/archpsyc.55.9.809
   Gondo Y, 2006, J GERONTOL A-BIOL, V61, P305, DOI 10.1093/gerona/61.3.305
   Gorelick PB, 2011, STROKE, V42, P2672, DOI 10.1161/STR.0b013e3182299496
   Gregory MA, 2013, CURR SPORT MED REP, V12, P256, DOI 10.1249/JSR.0b013e31829a74fd
   Haan MN, 2004, ANNU REV PUBL HEALTH, V25, P1, DOI 10.1146/annurev.publhealth.25.101802.122951
   Ho AJ, 2011, HUM BRAIN MAPP, V32, P1371, DOI 10.1002/hbm.21113
   Inst Med, 2015, COGNITIVE AGING: PROGRESS IN UNDERSTANDING AND OPPORTUNITIES FOR ACTION, P1
   Jack CR, 2015, JAMA NEUROL, V72, P511, DOI 10.1001/jamaneurol.2014.4821
   Jack CR, 2010, LANCET NEUROL, V9, P119, DOI 10.1016/S1474-4422(09)70299-6
   Jorm AF, 2005, J AM GERIATR SOC, V53, P452, DOI 10.1111/j.1532-5415.2005.53163.x
   Jorm AF, 1998, NEUROLOGY, V51, P728, DOI 10.1212/WNL.51.3.728
   King KS, 2014, JAMA NEUROL, V71, P1247, DOI 10.1001/jamaneurol.2014.1926
   Kryscio RJ, 2014, JAMA NEUROL, V71, P947, DOI 10.1001/jamaneurol.2014.1120
   Kuller L, 2011, ALZHEIMERS DEMENT, V7, pS596
   Kuller Lewis H, 2007, Curr Atheroscler Rep, V9, P154, DOI 10.1007/s11883-007-0012-9
   Kuller LH, 2014, CURR CARDIOVASC RISK, V8, DOI 10.1007/s12170-014-0401-x
   Kuller Lewis H, 2011, Alzheimers Dement, V7, P540, DOI 10.1016/j.jalz.2011.05.901
   Kuller LH, 2005, NEUROLOGY, V64, P1548, DOI 10.1212/01.WNL.0000160115.55756.DE
   Kuller LH, 2003, NEUROEPIDEMIOLOGY, V22, P13, DOI 10.1159/000067109
   Kuller LH, 2012, CIRCULATION, V126
   Lim YY, 2014, ALZHEIMERS DEMENT, V10, P743, DOI 10.1016/j.jalz.2013.11.005
   Lindenberger U, 2014, SCIENCE, V346, P572, DOI 10.1126/science.1254403
   Lopez OL, 2006, J NEUROL NEUROSUR PS, V77, P159, DOI 10.1136/jnnp.2004.045567
   Lopez OL, 2014, NEUROLOGY, V83, P1804, DOI 10.1212/WNL.0000000000000977
   Lopez OL, 2012, NEUROLOGY, V79, P1599, DOI 10.1212/WNL.0b013e31826e25f0
   Luppa M, 2013, PLOS ONE, V8, DOI 10.1371/journal.pone.0059246
   Mackey RH, 2010, CURR CARDIOVASC RISK, V4, P369, DOI 10.1007/s12170-010-0122-8
   Mahley RW, 2000, ANNU REV GENOM HUM G, V1, P507, DOI 10.1146/annurev.genom.1.1.507
   McClearn GE, 1997, SCIENCE, V276, P1560, DOI 10.1126/science.276.5318.1560
   McClintock D, 2007, PLOS ONE, V2, DOI 10.1371/journal.pone.0001269
   Mormino EC, 2014, NEUROLOGY, V82, P1760, DOI 10.1212/WNL.0000000000000431
   Newman AB, 2002, ARTERIOSCL THROM VAS, V22, P1674, DOI 10.1161/01.ATV.0000033540.89672.24
   Newman AB, 2006, JAMA-J AM MED ASSOC, V295, P2018, DOI 10.1001/jama.295.17.2018
   Norton S, 2014, LANCET NEUROL, V13, P788, DOI 10.1016/S1474-4422(14)70136-X
   Olive M, 2010, ARTERIOSCL THROM VAS, V30, P2301, DOI 10.1161/ATVBAHA.110.209460
   Owen AM, 2010, NATURE, V465, P775, DOI 10.1038/nature09042
   Plassman BL, 2010, ANN INTERN MED, V153, P182, DOI 10.7326/0003-4819-153-3-201008030-00258
   Podewils LJ, 2005, AM J EPIDEMIOL, V161, P639, DOI 10.1093/aje/kwi092
   Prince M, 2012, LANCET, V380, P50, DOI 10.1016/S0140-6736(12)60399-7
   Raji CA, 2009, NEUROLOGY, V73, P1899, DOI 10.1212/WNL.0b013e3181c3f293
   Raji CA, 2012, NEUROBIOL AGING, V33, DOI 10.1016/j.neurobiolaging.2011.08.010
   Reisberg B, 2010, ALZHEIMERS DEMENT, V6, P11, DOI 10.1016/j.jalz.2009.10.002
   RITCHIE K, 1995, LANCET, V346, P931, DOI 10.1016/S0140-6736(95)91556-7
   Rocca WA, 2011, ALZHEIMERS DEMENT, V7, P80, DOI 10.1016/j.jalz.2010.11.002
   Rosano C, 2007, J NEUROIMAGING, V17, P148, DOI 10.1111/j.1552-6569.2007.00093.x
   Royle NA, 2013, NEUROBIOL AGING, V34, P2726, DOI 10.1016/j.neurobiolaging.2013.05.015
   Satariano WA, 2006, EPIDEMIOLOGY AGING, P125
   Saxton J, 2000, NEUROEPIDEMIOLOGY, V19, P312, DOI 10.1159/000026270
   Schneider JA, 2009, ANN NEUROL, V66, P200, DOI 10.1002/ana.21706
   Schrijvers EMC, 2012, NEUROLOGY, V78, P1456, DOI 10.1212/WNL.0b013e3182553be6
   Snowdon DA, 1996, JAMA-J AM MED ASSOC, V275, P528, DOI 10.1001/jama.275.7.528
   Solomon A, 2014, ALZHEIMERS DEMENT, V10, P303, DOI 10.1016/j.jalz.2013.03.004
   Spiro A, 2011, J GERONTOL B-PSYCHOL, V66, P17, DOI 10.1093/geronb/gbr018
   Tilvis RS, 2004, J GERONTOL A-BIOL, V59, P268
   Valls-Pedret C, 2015, JAMA INTERN MED, V175, P1094, DOI 10.1001/jamainternmed.2015.1668
   van Harten AC, 2013, NEUROLOGY, V81, P1409, DOI 10.1212/WNL.0b013e3182a8418b
   van Rossum IA, 2012, NEUROLOGY, V79, P1809, DOI 10.1212/WNL.0b013e3182704056
   Vos SJB, 2013, LANCET NEUROL, V12, P957, DOI 10.1016/S1474-4422(13)70194-7
   Yazdanyar A, 2014, J AGING HEALTH, V26, P583, DOI 10.1177/0898264314525665
   Yue NC, 1997, RADIOLOGY, V202, P33, DOI 10.1148/radiology.202.1.8988189
   Zeifman L, 2014, NEUROLOGY S, V82, P4020
   Zeifman LE, 2015, J ALZHEIMERS DIS, V46, P167, DOI 10.3233/JAD-150047
NR 91
TC 27
Z9 28
U1 0
U2 9
PU WILEY
PI HOBOKEN
PA 111 RIVER ST, HOBOKEN 07030-5774, NJ USA
SN 1552-5260
EI 1552-5279
J9 ALZHEIMERS DEMENT
JI Alzheimers. Dement.
PD FEB
PY 2016
VL 12
IS 2
BP 170
EP 183
DI 10.1016/j.jalz.2015.08.165
PG 14
WC Clinical Neurology
WE Science Citation Index Expanded (SCI-EXPANDED); Social Science Citation Index (SSCI)
SC Neurosciences & Neurology
GA DC9EI
UT WOS:000369523500009
PM 26519786
OA Green Accepted
DA 2022-10-31
ER

PT J
AU Nugent, S
   Castellano, CA
   Bocti, C
   Dionne, I
   Fulop, T
   Cunnane, SC
AF Nugent, S.
   Castellano, C. A.
   Bocti, C.
   Dionne, I.
   Fulop, T.
   Cunnane, S. C.
TI Relationship of metabolic and endocrine parameters to brain glucose
   metabolism in older adults: do cognitively-normal older adults have a
   particular metabolic phenotype?
SO BIOGERONTOLOGY
LA English
DT Article
DE Aging; Positron emission tomography; Brain; Cognition; Glucose; MRI;
   Energy metabolism
ID HUMAN CEREBRAL-CORTEX; ALZHEIMERS-DISEASE; FDG-PET; DEMENTIA;
   SEGMENTATION; INSULIN; ATROPHY; VOLUME; RISK; MRI
AB Our primary objective in this study was to quantify whole brain and regional cerebral metabolic rates of glucose (CMRg) in young and older adults in order to determine age-normalized reference CMRg values for healthy older adults with normal cognition for age. Our secondary objectives were to-(i) report a broader range of metabolic and endocrine parameters including body fat composition that could form the basis for the concept of a 'metabolic phenotype' in cognitively normal, older adults, and (ii) to assess whether medications commonly used to control blood lipids, blood pressure or thyroxine affect CMRg values in older adults. Cognition assessed by a battery of tests was normal for age and education in both groups. Compared to the young group (25 years old; n = 34), the older group (72 years old; n = 41) had similar to 14 % lower CMRg (mu mol/100 g/min) specifically in the frontal cortex, and 18 % lower CMRg in the caudate. Lower grey matter volume and cortical thickness was widespread in the older group. These differences in CMRg, grey matter volume and cortical thickness were present in the absence of any known evidence for prodromal Alzheimer's disease (AD). Percent total body fat was positively correlated with CMRg in many brain regions but only in the older group. Before and after controlling for body fat, HOMA2-IR was significantly positively correlated to CMRg in several brain regions in the older group. These data show that compared to a healthy younger adult, the metabolic phenotype of a cognitively-normal 72 year old person includes similar plasma glucose, insulin, cholesterol, triglycerides and TSH, higher hemoglobin A1c and percent body fat, lower CMRg in the superior frontal cortex and caudate, but the same CMRg in the hippocampus and white matter. Age-normalization of cognitive test results is standard practice and we would suggest that regional CMRg in cognitively healthy older adults should also be age-normalized.
C1 [Nugent, S.; Castellano, C. A.; Bocti, C.; Dionne, I.; Fulop, T.; Cunnane, S. C.] Univ Sherbrooke, Res Ctr Aging, 1036 Belvedere St South, Sherbrooke, PQ J1H 4C4, Canada.
   [Bocti, C.; Fulop, T.; Cunnane, S. C.] Univ Sherbrooke, Dept Med, Fac Med & Hlth Sci, Sherbrooke, PQ J1K 2R1, Canada.
   [Dionne, I.] Univ Sherbrooke, Fac Phys Educ & Sports, Sherbrooke, PQ J1K 2R1, Canada.
RP Nugent, S (通讯作者)，Univ Sherbrooke, Res Ctr Aging, 1036 Belvedere St South, Sherbrooke, PQ J1H 4C4, Canada.
EM scott.nugent@mail.mcgill.ca
RI Nugent, Scott/H-1309-2017
OI Castellano, Christian-Alexandre/0000-0002-3425-4522
FU Fonds de recherche Quebec-Sante; Canadian Institutes of Health Research;
   Canada Research Chairs Secretariat, a University Research Chair; Faculty
   of Medicine and Health Sciences; Universite de Sherbrooke; Canadian
   Foundation for Innovation; Research Center on Aging
FX Funding for this project was provided the Fonds de recherche
   Quebec-Sante (SN), Canadian Institutes of Health Research, Canadian
   Foundation for Innovation, the Canada Research Chairs Secretariat (SCC),
   a University Research Chair (SCC), Research Center on Aging, and the
   Faculty of Medicine and Health Sciences, and the Universite de
   Sherbrooke. Excellent assistance was provided by Mclanic Forticr,
   Etienne Croteau, Conrad Filteau, Eric Lavallee and Leanne Dumas-Morin.
CR Baker LD, 2011, ARCH NEUROL-CHICAGO, V68, P51, DOI 10.1001/archneurol.2010.225
   Benjamini Y, 2001, BEHAV BRAIN RES, V125, P279, DOI 10.1016/S0166-4328(01)00297-2
   Chetelat G, 2013, NEUROIMAGE, V76, P167, DOI 10.1016/j.neuroimage.2013.03.009
   Craft S, 2013, J ALZHEIMERS DIS, V33, pS263, DOI 10.3233/JAD-2012-129042
   Craft S, 2009, ARCH NEUROL-CHICAGO, V66, P300, DOI 10.1001/archneurol.2009.27
   Cunnane S, 2011, NUTRITION, V27, P3, DOI 10.1016/j.nut.2010.07.021
   Dale AM, 1999, NEUROIMAGE, V9, P179, DOI 10.1006/nimg.1998.0395
   Delis DC., 2001, DELIS KAPLAN EXECUTI
   DESANTI S, 1995, PSYCHIAT QUART, V66, P357, DOI 10.1007/BF02238755
   Destrieux C, 2010, NEUROIMAGE, V53, P1, DOI 10.1016/j.neuroimage.2010.06.010
   Fischl B, 2004, CEREB CORTEX, V14, P11, DOI 10.1093/cercor/bhg087
   Fischl B, 2001, IEEE T MED IMAGING, V20, P70, DOI 10.1109/42.906426
   Fischl B, 2002, NEURON, V33, P341, DOI 10.1016/S0896-6273(02)00569-X
   Fjell AM, 2009, J NEUROSCI, V29, P15223, DOI 10.1523/JNEUROSCI.3252-09.2009
   Frisardi V, 2010, AGEING RES REV, V9, P399, DOI 10.1016/j.arr.2010.04.007
   Garraux G, 1999, NEUROIMAGE, V10, P149, DOI 10.1006/nimg.1999.0463
   Graham MM, 2002, J NUCL MED, V43, P1157
   Hedden T, 2004, NAT REV NEUROSCI, V5, P87, DOI 10.1038/nrn1323
   Herholz K, 2002, NEUROIMAGE, V17, P302, DOI 10.1006/nimg.2002.1208
   Jernigan TL, 2001, NEUROBIOL AGING, V22, P581, DOI 10.1016/S0197-4580(01)00217-2
   Kalpouzos G, 2009, NEUROBIOL AGING, V30, P112, DOI 10.1016/j.neurobiolaging.2007.05.019
   Lee A, 2015, PLOS ONE, V10, DOI 10.1371/journal.pone.0123462
   Levy JC, 1998, DIABETES CARE, V21, P2191, DOI 10.2337/diacare.21.12.2191
   Moeller JR, 1996, J CEREBR BLOOD F MET, V16, P385, DOI 10.1097/00004647-199605000-00005
   Mosconi L, 2006, J NUCL MED, V47, P1778
   Nugent S, 2014, AM J PHYSIOL-ENDOC M, V306, pE1315, DOI 10.1152/ajpendo.00067.2014
   Nugent S, 2014, NEUROBIOL AGING, V35, P1386, DOI 10.1016/j.neurobiolaging.2013.11.027
   PATLAK CS, 1983, J CEREBR BLOOD F MET, V3, P1, DOI 10.1038/jcbfm.1983.1
   Petit-Taboue MC, 1998, NEUROIMAGE, V7, P176, DOI 10.1006/nimg.1997.0318
   PHELPS ME, 1979, ANN NEUROL, V6, P371, DOI 10.1002/ana.410060502
   Qizilbash N, 2015, LANCET DIABETES ENDO, V3, P431, DOI 10.1016/S2213-8587(15)00033-9
   Quarantelli M, 2004, J NUCL MED, V45, P192
   Reiman EM, 1998, ANN NEUROL, V44, P288, DOI 10.1002/ana.410440226
   Reiman EM, 1996, NEW ENGL J MED, V334, P752, DOI 10.1056/NEJM199603213341202
   Scholl M, 2011, NEUROBIOL AGING, V32, P1388, DOI 10.1016/j.neurobiolaging.2009.08.016
   Segonne F, 2004, NEUROIMAGE, V22, P1060, DOI 10.1016/j.neuroimage.2004.03.032
   Sled JG, 1998, IEEE T MED IMAGING, V17, P87, DOI 10.1109/42.668698
   Wartofsky L, 2005, J CLIN ENDOCR METAB, V90, P5483, DOI 10.1210/jc.2005-0455
   Wechsler D., 2008, WAIS 4 ADM SCORING M
   Wechsler D., 1997, WECHSLER MEMORY SCAL
   Westman E, 2013, BRAIN TOPOGR, V26, P9, DOI 10.1007/s10548-012-0246-x
   World Health Organization (WHO), 2011, USE GLYCATED HAEMOGL
   Zhou S, 2011, NUCL MED COMMUN, V32, P1121, DOI 10.1097/MNM.0b013e32834abd1b
   Zou Y, 2014, AM J ALZHEIMERS DIS, V29, P242, DOI 10.1177/1533317513517042
   Zuendorf G, 2003, HUM BRAIN MAPP, V18, P13, DOI 10.1002/hbm.10069
NR 45
TC 17
Z9 17
U1 0
U2 9
PU SPRINGER
PI NEW YORK
PA 233 SPRING ST, NEW YORK, NY 10013 USA
SN 1389-5729
EI 1573-6768
J9 BIOGERONTOLOGY
JI Biogerontology
PD FEB
PY 2016
VL 17
IS 1
BP 241
EP 255
DI 10.1007/s10522-015-9595-7
PG 15
WC Geriatrics & Gerontology
WE Science Citation Index Expanded (SCI-EXPANDED)
SC Geriatrics & Gerontology
GA DB7QQ
UT WOS:000368711200019
PM 26364049
DA 2022-10-31
ER

PT J
AU Rieckmann, A
   Hedden, T
   Younger, AP
   Sperling, RA
   Johnson, KA
   Buckner, RL
AF Rieckmann, Anna
   Hedden, Trey
   Younger, Alayna P.
   Sperling, Reisa A.
   Johnson, Keith A.
   Buckner, Randy L.
TI Dopamine Transporter Availability in Clinically Normal Aging Is
   Associated With Individual Differences in White Matter Integrity
SO HUMAN BRAIN MAPPING
LA English
DT Article
DE dopamine; white matter; amyloid; aging; magnetic resonance imaging;
   positron emission tomography
ID BRAIN IRON DEPOSITION; PITTSBURGH COMPOUND-B; NORMAL OLDER-ADULTS;
   PARKINSONS-DISEASE; AMYLOID BURDEN; ALZHEIMERS-DISEASE; HEALTHY-ADULTS;
   IN-VIVO; HYPERINTENSITIES; PET
AB Aging-related differences in white matter integrity, the presence of amyloid plaques, and density of biomarkers indicative of dopamine functions can be detected and quantified with in vivo human imaging. The primary aim of the present study was to investigate whether these imagingbased measures constitute independent imaging biomarkers in older adults, which would speak to the hypothesis that the aging brain is characterized by multiple independent neurobiological cascades. We assessed MRI-based markers of white matter integrity and PET-based marker of dopamine transporter density and amyloid deposition in the same set of 53 clinically normal individuals (age 65-87). A multiple regression analysis demonstrated that dopamine transporter availability is predicted by white matter integrity, which was detectable even after controlling for chronological age. Further post-hoc exploration revealed that dopamine transporter availability was further associated with systolic blood pressure, mirroring the established association between cardiovascular health and white matter integrity. Dopamine transporter availability was not associated with the presence of amyloid burden. Neurobiological correlates of dopamine transporter measures in aging are therefore likely unrelated to Alzheimer's disease but are aligned with white matter integrity and cardiovascular risk. More generally, these results suggest that two common imaging markers of the aging brain that are typically investigated separately do not reflect independent neurobiological processes. (C) 2015 Wiley Periodicals, Inc.
C1 [Rieckmann, Anna; Hedden, Trey; Younger, Alayna P.; Sperling, Reisa A.; Buckner, Randy L.] Massachusetts Gen Hosp, Athinoula A Martinos Ctr Biomed Imaging, Dept Radiol, Charlestown, MA USA.
   [Rieckmann, Anna] Umea Univ, Dept Radiat Sci Diagnost Radiol, Umea, Sweden.
   [Hedden, Trey; Johnson, Keith A.; Buckner, Randy L.] Harvard Univ, Massachusetts Gen Hosp, Sch Med, Dept Radiol, Boston, MA USA.
   [Sperling, Reisa A.; Johnson, Keith A.] Harvard Univ, Massachusetts Gen Hosp, Sch Med, Dept Neurol, Boston, MA USA.
   [Sperling, Reisa A.] Harvard Univ, Brigham & Womens Hosp, Sch Med, Dept Neurol,Ctr Alzheimer Res & Treatment, Boston, MA 02115 USA.
   [Johnson, Keith A.] Harvard Univ, Massachusetts Gen Hosp, Sch Med, Div Nucl Med & Mol Imaging, Boston, MA USA.
   [Buckner, Randy L.] Harvard Univ, Massachusetts Gen Hosp, Sch Med, Dept Psychiat, Boston, MA USA.
   [Buckner, Randy L.] Harvard Univ, Dept Psychol, Cambridge, MA 02138 USA.
   [Buckner, Randy L.] Harvard Univ, Ctr Brain Sci, Cambridge, MA 02138 USA.
RP Rieckmann, A (通讯作者)，Dept Psychol, 52 Oxford St, Cambridge, MA 02138 USA.; Rieckmann, A (通讯作者)，Ctr Brain Sci, 52 Oxford St, Cambridge, MA 02138 USA.
EM randy_buckner@harvard.edu
RI Hedden, Trey/AAA-7653-2021
FU National Institute on Aging, National Institutes of Health [P01AG036694,
   R01AG034556, R01AG046396, R01AG037497, K01AG040197, P50AG005134];
   Alzheimer's Association [ZEN-10-174210]; National Institute of
   Biomedical Imaging and Bioengineering, National Institutes of Health
   [P41EB015896]; National Institutes of Health [S10RR023401, S10RR023043,
   P41RR014075]; Seventh Framework Programme [FP7-PEOPLE-2011-IOF, 300217];
   NATIONAL CENTER FOR RESEARCH RESOURCES [P41RR014075, S10RR023401,
   S10RR023043] Funding Source: NIH RePORTER; NATIONAL INSTITUTE OF
   BIOMEDICAL IMAGING AND BIOENGINEERING [P41EB015896] Funding Source: NIH
   RePORTER; NATIONAL INSTITUTE ON AGING [K01AG040197, P01AG036694,
   P50AG005134, R01AG046396, R01AG037497, K24AG035007, R01AG034556] Funding
   Source: NIH RePORTER
FX Contract grant sponsor: National Institute on Aging, National Institutes
   of Health; Contract grant numbers: P01AG036694, R01AG034556,
   R01AG046396, R01AG037497, K01AG040197, P50AG005134; Contract grant
   sponsor: Alzheimer's Association; Contract grant number: ZEN-10-174210;
   Contract grant sponsor: National Institute of Biomedical Imaging and
   Bioengineering, National Institutes of Health; Contract grant number:
   P41EB015896; Contract grant sponsor: National Institutes of Health
   Shared Instrumentation Grant Program and/or High-End Instrumentation
   Grant Program; Contract grant numbers: S10RR023401, S10RR023043,
   P41RR014075; Contract grant sponsor: Seventh Framework Programme;
   Contract grant number: FP7-PEOPLE-2011-IOF (to A.R.) 300217
CR [Anonymous], 1992, CLIN NEUROPSYCHOL, DOI DOI 10.1080/
   Backman L, 2006, NEUROSCI BIOBEHAV R, V30, P791, DOI 10.1016/j.neubiorev.2006.06.005
   BALTES PB, 1980, DEV PSYCHOL, V16, P625, DOI 10.1037/0012-1649.16.6.625
   Berg D, 2001, J NEUROCHEM, V79, P225, DOI 10.1046/j.1471-4159.2001.00608.x
   BRETELER MMB, 1994, NEUROLOGY, V44, P1246, DOI 10.1212/WNL.44.7.1246
   Brooks DJ, 2011, PROG NEUROBIOL, V95, P614, DOI 10.1016/j.pneurobio.2011.08.009
   Buckner RL, 2004, NEUROIMAGE, V23, P724, DOI 10.1016/j.neuroimage.2004.06.018
   Buckner RL, 2004, NEURON, V44, P195, DOI 10.1016/j.neuron.2004.09.006
   Cham R, 2008, EXP BRAIN RES, V185, P391, DOI 10.1007/s00221-007-1161-3
   Chan CS, 2007, NATURE, V447, P1081, DOI 10.1038/nature05865
   Dagley A, 2017, NEUROIMAGE, V144, P255, DOI 10.1016/j.neuroimage.2015.03.069
   Debette S, 2010, BRIT MED J, V341, DOI 10.1136/bmj.c3666
   DECARLI C, 1995, NEUROLOGY, V45, P2077, DOI 10.1212/WNL.45.11.2077
   Englund E, 2004, J NEUROL, V251, P350, DOI 10.1007/s00415-004-0318-2
   FAZEKAS F, 1993, NEUROLOGY, V43, P1683, DOI 10.1212/WNL.43.9.1683
   FEARNLEY JM, 1991, BRAIN, V114, P2283, DOI 10.1093/brain/114.5.2283
   Fehr C, 2008, AM J PSYCHIAT, V165, P507, DOI 10.1176/appi.ajp.2007.07020352
   Fischl B, 2002, NEURON, V33, P341, DOI 10.1016/S0896-6273(02)00569-X
   Fischman AJ, 2001, SYNAPSE, V39, P332, DOI 10.1002/1098-2396(20010315)39:4<332::AID-SYN1017>3.0.CO;2-X
   Folkersma H, 2009, J NUCL MED, V50, P1975, DOI 10.2967/jnumed.109.067512
   Gomperts SN, 2008, NEUROLOGY, V71, P903, DOI 10.1212/01.wnl.0000326146.60732.d6
   Gunning-Dixon FM, 2000, NEUROPSYCHOLOGY, V14, P224, DOI 10.1037//0894-4105.14.2.224
   Hedden T, 2004, NAT REV NEUROSCI, V5, P87, DOI 10.1038/nrn1323
   Hedden T, 2016, CEREB CORTEX, V26, P1388, DOI 10.1093/cercor/bhu238
   Hedden T, 2012, J NEUROSCI, V32, P16233, DOI 10.1523/JNEUROSCI.2462-12.2012
   Hedden T, 2012, CEREB CORTEX, V22, P1038, DOI 10.1093/cercor/bhr172
   Hedden T, 2009, J NEUROSCI, V29, P12686, DOI 10.1523/JNEUROSCI.3189-09.2009
   Hollingshead A.B., 1957, 2 FACTOR INDEX SOCIA, P1
   Jagust W, 2013, NEURON, V77, P219, DOI 10.1016/j.neuron.2013.01.002
   Jagust WJ, 2008, ANN NEUROL, V63, P72, DOI 10.1002/ana.21296
   Johnson KA, 2007, ANN NEUROL, V62, P229, DOI 10.1002/ana.21164
   Klunk WE, 2004, ANN NEUROL, V55, P306, DOI 10.1002/ana.20009
   Klunk WE, 2011, NEUROBIOL AGING, V32, pS20, DOI 10.1016/j.neurobiolaging.2011.09.006
   Kotagal V, 2014, J GERONTOL A-BIOL, V69, P1569, DOI 10.1093/gerona/glu070
   Li SC, 2010, NEUROSCI BIOBEHAV R, V34, P625, DOI 10.1016/j.neubiorev.2010.02.003
   Lindenberger U, 2011, PSYCHOL AGING, V26, P34, DOI 10.1037/a0020525
   LOGAN J, 1990, J CEREBR BLOOD F MET, V10, P740, DOI 10.1038/jcbfm.1990.127
   Longstreth WT, 1996, STROKE, V27, P1274, DOI 10.1161/01.STR.27.8.1274
   Marchant NL, 2012, NEUROBIOL AGING, V33, P1006, DOI DOI 10.1016/J.NEUR0BI0LAGING.2011.10.001
   MELTZER CC, 1990, J COMPUT ASSIST TOMO, V14, P561, DOI 10.1097/00004728-199007000-00011
   Mormino EC, 2014, NEUROLOGY, V82, P1760, DOI 10.1212/WNL.0000000000000431
   MORRIS JC, 1993, NEUROLOGY, V43, P2412, DOI 10.1212/WNL.43.11.2412-a
   Mozley PD, 1999, J NUCL MED, V40, P1812
   Price JC, 2005, J CEREBR BLOOD F MET, V25, P1528, DOI 10.1038/sj.jcbfm.9600146
   Quarantelli M, 2004, J NUCL MED, V45, P192
   Rabinovici GD, 2009, BEHAV NEUROL, V21, P117, DOI [10.1155/2009/609839, 10.3233/BEN-2009-0232]
   Raff MC, 2002, SCIENCE, V296, P868, DOI 10.1126/science.1068613
   Reig S, 2007, NEUROIMAGE, V35, P748, DOI 10.1016/j.neuroimage.2006.12.015
   Rossi M, 2010, INVEST RADIOL, V45, P795, DOI 10.1097/RLI.0b013e3181ec9c96
   Rutten-Jacobs L C A, 2011, CURR GERONTOL GERIAT, V2011, P1
   SHAPIRO SS, 1965, BIOMETRIKA, V52, P591, DOI 10.1093/biomet/52.3-4.591
   Smith SM, 2002, HUM BRAIN MAPP, V17, P143, DOI 10.1002/hbm.10062
   Smith SM, 2006, NEUROIMAGE, V31, P1487, DOI 10.1016/j.neuroimage.2006.02.024
   Sojkova J, 2011, CURR ALZHEIMER RES, V8, P366, DOI 10.2174/156720511795745375
   Sperling RA, 2011, ALZHEIMERS DEMENT, V7, P280, DOI 10.1016/j.jalz.2011.03.003
   Stankiewicz J, 2007, NEUROTHERAPEUTICS, V4, P371, DOI 10.1016/j.nurt.2007.05.006
   Surmeier DJ, 2007, LANCET NEUROL, V6, P933, DOI 10.1016/S1474-4422(07)70246-6
   Volkow ND, 1998, ANN NEUROL, V44, P143, DOI 10.1002/ana.410440125
   Volkow ND, 1996, J NUCL MED, V37, P554
   Wakana S, 2004, RADIOLOGY, V230, P77, DOI 10.1148/radiol.2301021640
   Wang GJ, 2001, LANCET, V357, P354, DOI 10.1016/S0140-6736(00)03643-6
   Wu MJ, 2006, PSYCHIAT RES-NEUROIM, V148, P133, DOI 10.1016/j.pscychresns.2006.09.003
   Yan SQ, 2013, AGE, V35, P1927, DOI 10.1007/s11357-012-9487-6
NR 63
TC 16
Z9 16
U1 0
U2 8
PU WILEY
PI HOBOKEN
PA 111 RIVER ST, HOBOKEN 07030-5774, NJ USA
SN 1065-9471
EI 1097-0193
J9 HUM BRAIN MAPP
JI Hum. Brain Mapp.
PD FEB
PY 2016
VL 37
IS 2
BP 621
EP 631
DI 10.1002/hbm.23054
PG 11
WC Neurosciences; Neuroimaging; Radiology, Nuclear Medicine & Medical
   Imaging
WE Science Citation Index Expanded (SCI-EXPANDED)
SC Neurosciences & Neurology; Radiology, Nuclear Medicine & Medical Imaging
GA DD9KB
UT WOS:000370243000014
PM 26542307
OA Green Accepted, Green Published
DA 2022-10-31
ER

PT J
AU Sepehry, AA
   Lang, D
   Hsiung, GY
   Rauscher, A
AF Sepehry, A. A.
   Lang, D.
   Hsiung, G. -Y.
   Rauscher, A.
TI Prevalence of Brain Microbleeds in Alzheimer Disease: A Systematic
   Review and Meta-Analysis on the Influence of Neuroimaging Techniques
SO AMERICAN JOURNAL OF NEURORADIOLOGY
LA English
DT Review
ID SMALL-VESSEL DISEASE; CORTICAL SUPERFICIAL SIDEROSIS; WHITE-MATTER
   HYPERINTENSITIES; CEREBRAL AMYLOID ANGIOPATHY; COGNITIVE IMPAIRMENT;
   RISK-FACTORS; CEREBROVASCULAR-DISEASE; LOBAR MICROHEMORRHAGES; 7TESLA
   MRI; DEMENTIA
AB BACKGROUND AND PURPOSE: The literature on the prevalence of Alzheimer disease-associated cerebral microbleeds assessed with MR imaging shows considerable heterogeneity in terms of imaging techniques and parameters. Our aim was to perform a meta-analysis of the role of imaging techniques, including image acquisition, field strength and scanner type, and clinical and demographic factors on the reported prevalence of microbleeds in Alzheimer disease.
   MATERIALS AND METHODS: The prevalence of microbleeds was examined with respect to a priori-selected moderating variables via meta-analytic tools of literature reports.
   RESULTS: Fourteen unique studies providing 15 microbleed prevalence rates met the selection criteria for inclusion. The aggregate prevalence of microbleeds was 24% (95% CI, 19%-28%). Scan (SWI = 40%, gradient echo = 18%, EPI = 19%) and field strength (slope = 0.39; standard error = 15, P < .01) influenced the prevalence of microbleeds. The associations between microbleeds and age, sex, and global cognitive status were not significant. After updating the literature, the aggregate prevalence remained in the 95% CI range.
   CONCLUSIONS: Imaging technique and field strength are strongly associated with the prevalence of microbleeds over the global aggregate. Standardized imaging protocols for identification of microbleeds are recommended to minimize confounds.
C1 [Sepehry, A. A.; Hsiung, G. -Y.] Univ British Columbia, Dept Med, Div Neurol, Vancouver, BC V6T 1W5, Canada.
   [Sepehry, A. A.; Rauscher, A.] Univ British Columbia, Dept Paediat, Vancouver, BC, Canada.
   [Lang, D.] Univ British Columbia, Dept Radiol, Vancouver, BC, Canada.
RP Sepehry, AA (通讯作者)，Univ British Columbia, Univ British Columbia Hosp, Div Neurol, 2211 Wesbrook Mall, Vancouver, BC V5Z 1M9, Canada.
EM sepehryaa@alumni.ubc.ca
RI Hsiung, Robin/AAT-1661-2021; Sepehry, Amir Ali/AAH-6216-2019; Lang,
   Donna/GVR-9040-2022
OI Hsiung, Robin/0000-0002-8017-0856; Sepehry, Amir
   Ali/0000-0002-6055-4457; Rauscher, Alexander/0000-0002-1961-8252; Lang,
   Donna/0000-0001-9373-1555
CR Atri A, 2005, NEURODEGENER DIS, V2, P305, DOI 10.1159/000092317
   BEGG CB, 1994, BIOMETRICS, V50, P1088, DOI 10.2307/2533446
   Benedictus MR, 2013, NEUROBIOL AGING, V34, P2488, DOI 10.1016/j.neurobiolaging.2013.04.023
   Brundel M, 2012, J ALZHEIMERS DIS, V31, P259, DOI 10.3233/JAD-2012-120364
   Cordonnier C, 2006, NEUROLOGY, V66, P1356, DOI 10.1212/01.wnl.0000210535.20297.ae
   Cordonnier C, 2011, BRAIN, V134, P335, DOI 10.1093/brain/awq321
   Cordonnier C, 2011, CURR OPIN NEUROL, V24, P69, DOI 10.1097/WCO.0b013e328341f8c0
   Danve A, 2014, SEMIN ARTHRITIS RHEU, V44, P86, DOI 10.1016/j.semarthrit.2014.02.001
   Denk C, 2010, J MAGN RESON IMAGING, V31, P185, DOI 10.1002/jmri.21995
   Egger M, 1997, BMJ-BRIT MED J, V315, P629, DOI 10.1136/bmj.315.7109.629
   Frisoni GB, 2010, NAT REV NEUROL, V6, P67, DOI 10.1038/nrneurol.2009.215
   Fukui T, 2013, DEMENT GER COGN D EX, V3, P148, DOI 10.1159/000351423
   Ghostine S, 2009, NEUROPATH APPL NEURO, V35, P116, DOI 10.1111/j.1365-2990.2008.00976.x
   Goos JDC, 2011, STROKE, V42, P1894, DOI 10.1161/STROKEAHA.110.599837
   Goos JDC, 2009, STROKE, V40, P3455, DOI 10.1161/STROKEAHA.109.558197
   Gorelick PB, 2011, STROKE, V42, P2672, DOI 10.1161/STR.0b013e3182299496
   Gurol ME, 2013, ANN NEUROL, V73, P529, DOI 10.1002/ana.23830
   Haacke EM, 2004, MAGN RESON MED, V52, P612, DOI 10.1002/mrm.20198
   Henneman WJP, 2009, STROKE, V40, P492, DOI 10.1161/STROKEAHA.108.516286
   Heringa SM, 2014, J ALZHEIMERS DIS, V38, P211, DOI 10.3233/JAD-130542
   Higgins JPT, 2003, BRIT MED J, V327, P557, DOI 10.1136/bmj.327.7414.557
   Hilal S, 2014, NEUROEPIDEMIOLOGY, V42, P131, DOI 10.1159/000357372
   Hommet C, 2011, DEMENT GERIATR COGN, V32, P367, DOI 10.1159/000335568
   Ii Y, 2013, J NEUROIMAGING, V23, P28, DOI 10.1111/j.1552-6569.2012.00722.x
   Johnson BT, 1993, DSTAT SOFTWARE METAA
   Kester MI, 2014, JAMA NEUROL, V71, P855, DOI 10.1001/jamaneurol.2014.754
   Kimberly WT, 2009, NEUROLOGY, V72, P1230, DOI 10.1212/01.wnl.0000345666.83318.03
   Kirsch W, 2009, J ALZHEIMERS DIS, V17, P599, DOI 10.3233/JAD-2009-1073
   Ku HL, 2011, MED HYPOTHESES, V76, P840, DOI 10.1016/j.mehy.2011.02.032
   Kuijf HJ, 2013, PLOS ONE, V8, DOI 10.1371/journal.pone.0066610
   Martinez-Ramirez S, 2014, ALZHEIMERS RES THER, V6, DOI 10.1186/alzrt263
   MCKHANN G, 1984, NEUROLOGY, V34, P939, DOI 10.1212/WNL.34.7.939
   Moher David, 2009, Ann Intern Med, V151, P264, DOI 10.1136/bmj.b2535
   Nagasawa J, 2014, J STROKE CEREBROVASC, V23, P2444, DOI 10.1016/j.jstrokecerebrovasdis.2014.05.036
   Nagata K, 2012, J NEUROL SCI, V322, P87, DOI 10.1016/j.jns.2012.07.001
   Nakata-Kudo Y, 2006, DEMENT GERIATR COGN, V22, P8, DOI 10.1159/000092958
   Olazaran J, 2014, AM J ALZHEIMERS DIS, V29, P263, DOI 10.1177/1533317513517043
   Park JH, 2013, ANN NEUROL, V73, P584, DOI 10.1002/ana.23845
   Pettersen JA, 2008, ARCH NEUROL-CHICAGO, V65, P790, DOI 10.1001/archneur.65.6.790
   Pierce CA, 2008, ORGAN RES METHODS, V11, P188, DOI 10.1177/1094428106296641
   Poels MMF, 2012, NEUROLOGY, V78, P326, DOI 10.1212/WNL.0b013e3182452928
   Qiu C, 2010, NEUROLOGY, V75, P2221, DOI 10.1212/WNL.0b013e3182020349
   Shams S, 2015, AM J NEURORADIOL, V36, P1089, DOI 10.3174/ajnr.A4248
   Shams S, 2015, AM J NEURORADIOL, V36, P661, DOI 10.3174/ajnr.A4176
   Sperling R, 2012, LANCET NEUROL, V11, P241, DOI 10.1016/S1474-4422(12)70015-7
   Staekenborg SS, 2009, STROKE, V40, P1269, DOI 10.1161/STROKEAHA.108.531343
   Staekenborg SS, 2009, PROGR MILD COGNITIVE, p1269 
   Stroup DF, 2000, JAMA-J AM MED ASSOC, V283, P2008, DOI 10.1001/jama.283.15.2008
   Uetani H, 2013, AM J NEURORADIOL, V34, P984, DOI 10.3174/ajnr.A3332
   van Assema DME, 2012, J CEREBR BLOOD F MET, V32, P1468, DOI 10.1038/jcbfm.2012.64
   van der Flier WM, 2012, J NEUROL SCI, V322, P56, DOI 10.1016/j.jns.2012.07.009
   van der Vlies AE, 2012, NEUROLOGY, V79, P763, DOI 10.1212/WNL.0b013e3182661f91
   van Norden AGW, 2012, J ALZHEIMERS DIS, V32, P667, DOI 10.3233/JAD-2012-120784
   van Rooden S, 2014, RADIOLOGY, V270, P205, DOI 10.1148/radiol.13130743
   van Veluw SJ, 2014, J ALZHEIMERS DIS, V39, P163, DOI 10.3233/JAD-131040
   Vidal JS, 2010, STROKE, V41, P891, DOI 10.1161/STROKEAHA.110.579581
   von Elm E, 2007, PREV MED, V45, P247, DOI [10.1016/j.ypmed.2007.08.012, 10.1016/S0140-6736(07)61602-X, 10.1371/journal.pmed.0040297, 10.1371/journal.pmed.0040296, 10.2471/BLT.07.045120, 10.1016/j.jclinepi.2007.11.008]
   Werring DJ, 2013, ANN NEUROL, V73, P439, DOI 10.1002/ana.23891
   Whitwell JL, 2015, J ALZHEIMERS DIS, V45, P1109, DOI 10.3233/JAD-142628
   Wollenweber FA, 2014, J NEUROL, V261, P277, DOI 10.1007/s00415-013-7181-y
   Yates PA, 2011, NEUROLOGY, V77, P48, DOI 10.1212/WNL.0b013e318221ad36
   Yates PA, 2014, NEUROLOGY, V82, P1266, DOI 10.1212/WNL.0000000000000285
   Yokoyama S, 2014, PSYCHOGERIATRICS, V14, P110, DOI 10.1111/psyg.12047
   Zonneveld HI, 2014, NEUROLOGY, V82, P698, DOI 10.1212/WNL.0000000000000150
NR 64
TC 39
Z9 41
U1 1
U2 19
PU AMER SOC NEURORADIOLOGY
PI DENVILLE
PA PO BOX 3000, DENVILLE, NJ 07834-9349 USA
SN 0195-6108
EI 1936-959X
J9 AM J NEURORADIOL
JI Am. J. Neuroradiol.
PD FEB
PY 2016
VL 37
IS 2
BP 215
EP 222
DI 10.3174/ajnr.A4525
PG 8
WC Clinical Neurology; Neuroimaging; Radiology, Nuclear Medicine & Medical
   Imaging
WE Science Citation Index Expanded (SCI-EXPANDED)
SC Neurosciences & Neurology; Radiology, Nuclear Medicine & Medical Imaging
GA DC3HU
UT WOS:000369111200011
PM 26635284
OA hybrid, Green Published
DA 2022-10-31
ER

PT J
AU Stricker, NH
   Salat, DH
   Kuhn, TP
   Foley, JM
   Price, JS
   Westlye, LT
   Esterman, MS
   McGlinchey, RE
   Milberg, WP
   Leritz, EC
AF Stricker, Nikki H.
   Salat, David H.
   Kuhn, Taylor P.
   Foley, Jessica M.
   Price, Jenessa S.
   Westlye, Lars T.
   Esterman, Michael S.
   McGlinchey, Regina E.
   Milberg, William P.
   Leritz, Elizabeth C.
TI Mild Cognitive Impairment is Associated With White Matter Integrity
   Changes in Late-Myelinating Regions Within the Corpus Callosum
SO AMERICAN JOURNAL OF ALZHEIMERS DISEASE AND OTHER DEMENTIAS
LA English
DT Article
DE diffusion tensor imaging; magnetic resonance imaging; mild cognitive
   impairment; corpus callosum; Alzheimer's disease
ID ALZHEIMERS-DISEASE; HUMAN BRAIN; TRACT INTEGRITY; DIFFUSION ANISOTROPY;
   NERVE-FIBERS; AGE; MRI; DAMAGE; CHILDHOOD; BREAKDOWN
AB Degenerative brain changes in Alzheimer's disease may occur in reverse order of normal brain development based on the retrogenesis model. This study tested whether evidence of reverse myelination was observed in mild cognitive impairment (MCI) using a data-driven analytic approach based on life span developmental data. Whole-brain high-resolution diffusion tensor imaging scans were obtained for 31 patients with MCI and 79 demographically matched healthy older adults. Comparisons across corpus callosum (CC) regions of interest (ROIs) showed decreased fractional anisotropy (FA) in the body but not in the genu or splenium; early-, middle-, and late-myelinating ROIs restricted to the CC revealed decreased FA in late- but not early- or middle-myelinating ROIs. Voxelwise group differences revealed areas of lower FA in MCI, but whole-brain differences were equally distributed across early-, middle-, and late-myelinating regions. Overall, results within the CC support the retrogenesis model, although caution is needed when generalizing these results beyond the CC.
C1 [Stricker, Nikki H.; Kuhn, Taylor P.; Foley, Jessica M.] VA Boston Healthcare Syst, Psychol Serv, Boston, MA USA.
   [Stricker, Nikki H.; Esterman, Michael S.] Boston Univ, Sch Med, Dept Psychiat, Boston, MA 02118 USA.
   [Salat, David H.; Esterman, Michael S.; Leritz, Elizabeth C.] VA Boston Healthcare Syst, Neuroimaging Res Vet Ctr, Boston, MA USA.
   [Salat, David H.] Harvard Univ, Sch Med, Dept Radiol, Boston, MA 02115 USA.
   [Salat, David H.] Massachusetts Gen Hosp, Athinoula A Martinos Ctr Biomed Imaging, Boston, MA 02114 USA.
   [Foley, Jessica M.; Price, Jenessa S.; McGlinchey, Regina E.; Milberg, William P.] Harvard Univ, Sch Med, Dept Psychiat, Boston, MA 02115 USA.
   [Price, Jenessa S.] McLean Hosp, Belmont, MA 02178 USA.
   [Westlye, Lars T.] Univ Oslo, Norwegian Ctr Mental Disorder Res NORMENT, KG Jebsen Ctr Psychosis Res, Div Mental Hlth & Addict,Oslo Univ Hosp, Oslo, Norway.
   [Westlye, Lars T.] Univ Oslo, Inst Clin Med, Oslo, Norway.
   [Westlye, Lars T.] Univ Oslo, Dept Psychol, Oslo, Norway.
   [McGlinchey, Regina E.; Milberg, William P.] VA Boston Healthcare Syst, Geriatr Res Educ & Clin Ctr, Boston, MA USA.
   [Leritz, Elizabeth C.] Harvard Univ, Sch Med, Dept Med, Boston, MA USA.
RP Stricker, NH (通讯作者)，VA Boston Med Ctr, 116B,150 S Huntington Ave, Jamaica Plain, MA 02130 USA.
EM nikki.stricker@va.gov
RI McGlinchey, Regina E/R-1971-2016
OI Westlye, Lars T./0000-0001-8644-956X
FU Department of Veterans Affairs; Veterans Health Administration; VISN 1
   Career Development Award; Gilbert Foundation/AFAR; Medical Research
   Service VA Merit Review Awards; Veterans Affairs Clinical Science R&D
   Career Development Award [1IK2CX000706-01A2]; National Institute of
   Neurologic Disorders and Stroke [K23NS062148]; National Institute of
   Nursing Research [R01NR010827]; National Institute on Aging [P60AG08812,
   P01AG004390]; Research Council of Norway [204966/F20]; National
   Institute on Drug Abuse [2T32DA015036]; NATIONAL INSTITUTE OF
   NEUROLOGICAL DISORDERS AND STROKE [K23NS062148, R01NS086882] Funding
   Source: NIH RePORTER; NATIONAL INSTITUTE OF NURSING RESEARCH
   [R01NR010827] Funding Source: NIH RePORTER; NATIONAL INSTITUTE ON AGING
[truncated: 4,118,344 more chars]
